# Supplementary material for: APRICOT: an integrated computational pipeline for the sequence-based identification and characterization of RNA-binding proteins
Source: Nucleic Acids Res. 2017 Mar 2;45(11):e96. doi: 10.1093/nar/gkx137 (PMC5499795; doi:10.1093/nar/gkx137)
Supplement: Supplementary Data [file gkx137_supp.zip]

Archive with 10 entries (10 files):
- nar-01420-met-n-2016-File006.pdf
- nar-01420-met-n-2016-File007.pdf
- nar-01420-met-n-2016-File008.pdf
- nar-01420-met-n-2016-File009.xlsx
- nar-01420-met-n-2016-File010.xlsx
- nar-01420-met-n-2016-File011.pdf
- nar-01420-met-n-2016-File012.xlsx
- nar-01420-met-n-2016-File013.xlsx
- nar-01420-met-n-2016-File014.xlsx
- nar-01420-met-n-2016-File015.xlsx
