# Supplementary material for: APRICOT: an integrated computational pipeline for the sequence-based identification and characterization of RNA-binding proteins
Source: Nucleic Acids Res. 2017 Mar 2;45(11):e96. doi: 10.1093/nar/gkx137 (PMC5499795; doi:10.1093/nar/gkx137)
Supplement: Supplementary Data [file gkx137_supp.zip › nar-01420-met-n-2016-File009.xlsx]

## Sheet: Supplementary_S3
S3: Description of different datasets used in the analysis of APRICOT pipeline for functional identification and characterization of RNA-Binding proteins (RBPs).
	Number of proteins	Comments	Reference	Link
Datasets
SwissProt-positive	4557	Non-redundant protein sets selected from SwissProt database using the keyword 'RNA-bind'.	Magrane et al., 2010	http://www.uniprot.org/
SwissProt-negative	5864	Non-redundant protein sets selected from SwissProt database from the set of potential non-nucleic acid binding proteins.	Magrane et al., 2010	http://www.uniprot.org/
RBPDB	1101	RBPs obtained from RBPDB, a database of eukaryotic RNA-binding protein specificities.	Cook et al., 2010	http://rbpdb.ccbr.utoronto.ca/
RNAcompete	205	RBPs obtained from the RNAcompete study conducted for the systematic analysis of RNA binding specificities in eukaryotes.	Ray et al., 2009	http://hugheslab.ccbr.utoronto.ca/supplementary-data/RNAcompete
rbp86	86	RBPs compiled from the Protein Data Bank (PDB) using a maximum resolution of 3 Å and sequence identity less than 70%.	Cheng et al., 2008	http://doi.org/10.1186/1471-2105-9-S12-S6
rbp109	109	RBPs compiled from the Protein Data Bank using a maximum resolution of 3.5 Å and sequence identity less than 30%.	Cheng et al., 2008	http://doi.org/10.1186/1471-2105-9-S12-S6
rbp107	107	RBPs compiled from the Protein Data Bank using a maximum resolution of 3.5 Å and sequence identity less than 25%.	Cheng et al., 2008	http://doi.org/10.1186/1471-2105-9-S12-S6
RBRIdent	281	RBPs used for the development of an improved classifier named RBRIdent to identify the RNA-binding residues.	Xiong et al., 2015	http://166.111.152.91/RBRIdent
nr-positive	687	RBPs selected from NCBI RefSeq, non-redundant databases using the keyword 'RNA-bind'.	Pruitt et al., 2005	http://www.ncbi.nlm.nih.gov/
nr-negative	1199	Potential non-RNA-binding proteins selected from NCBI RefSeq, non-redundant databases using the keyword 'periplasmic'.	Pruitt et al., 2005	http://www.ncbi.nlm.nih.gov/
NBench datasets	3657	Proteins from different datasets for benchmarking the current existing methods of Nucleic acid binding site prediction.	Miao and Westhof, 2015	http://ahsoka.u-strasbg.fr/nbench/datasets.html
