# Supplementary material for: APRICOT: an integrated computational pipeline for the sequence-based identification and characterization of RNA-binding proteins
Source: Nucleic Acids Res. 2017 Mar 2;45(11):e96. doi: 10.1093/nar/gkx137 (PMC5499795; doi:10.1093/nar/gkx137)
Supplement: Supplementary Data [file gkx137_supp.zip › nar-01420-met-n-2016-File010.xlsx]

## Sheet: S4(A)-APRICOT_training_sets
S4 (A): APRICOT training sets selected from SwissProt (UniProt knowledgebase)
1. Table consisting of 4779 proteins selected as positive set (selection method is described in the method)								1. Table consisting of 5834 proteins selected as negative set (selection method is described in the method)
Entry	Entry name	Status	Protein names	Gene names	Organism	Length		Entry	Entry name	Status	Protein names	Gene names	Organism	Length
Q4WA22	DCL2_ASPFU	reviewed	Dicer-like protein 2 [Includes: Endoribonuclease dcl2 (EC 3.1.26.-); ATP-dependent helicase dcl2 (EC 3.6.4.-)]	dcl2 AFUA_4G02930	Neosartorya fumigata (strain ATCC MYA-4609 / Af293 / CBS 101355 / FGSC A1100) (Aspergillus fumigatus)	1388		Q2FF19	ATPL_STAA3	reviewed	ATP synthase subunit c (ATP synthase F(0) sector subunit c) (F-type ATPase subunit c) (F-ATPase subunit c) (Lipid-binding protein)	atpE SAUSA300_2063	Staphylococcus aureus (strain USA300)	70
Q8C0S1	DI3L1_MOUSE	reviewed	DIS3-like exonuclease 1 (EC 3.1.13.-)	Dis3l Kiaa1955	Mus musculus (Mouse)	1053		P12348	PER_DROPS	reviewed	Period circadian protein	per GA15408	Drosophila pseudoobscura pseudoobscura (Fruit fly)	1271
Q03FZ6	NUSB_PEDPA	reviewed	N utilization substance protein B homolog (Protein NusB)	nusB PEPE_0816	Pediococcus pentosaceus (strain ATCC 25745 / 183-1w)	133		Q9ZJC6	MURE_HELPJ	reviewed	UDP-N-acetylmuramoyl-L-alanyl-D-glutamate--2,6-diaminopimelate ligase (EC 6.3.2.13) (Meso-A2pm-adding enzyme) (Meso-diaminopimelate-adding enzyme) (UDP-MurNAc-L-Ala-D-Glu:meso-diaminopimelate ligase) (UDP-MurNAc-tripeptide synthetase) (UDP-N-acetylmuramyl-tripeptide synthetase)	murE jhp_1387	Helicobacter pylori (strain J99 / ATCC 700824) (Campylobacter pylori J99)	447
Q2VC87	NS1_I80A2	reviewed	Non-structural protein 1 (NS1) (NS1A)	NS	Influenza A virus (strain A/Seal/Massachusetts/1/1980 H7N7)	230		Q09794	PYR1_SCHPO	reviewed	Protein ura1 [Includes: Glutamine-dependent carbamoyl-phosphate synthase (EC 6.3.5.5); Aspartate carbamoyltransferase (EC 2.1.3.2)]	ura1 SPAC22G7.06c	Schizosaccharomyces pombe (strain 972 / ATCC 24843) (Fission yeast)	2244
B3QLL5	NUSB_CHLP8	reviewed	N utilization substance protein B homolog (Protein NusB)	nusB Cpar_0483	Chlorobaculum parvum (strain NCIB 8327) (Chlorobium vibrioforme subsp. thiosulfatophilum (strain DSM 263 / NCIB 8327))	164		Q21441	KI26L_CAEEL	reviewed	Kinesin-like protein vab-8 (Variable abnormal morphology protein 8)	vab-8 K12F2.2	Caenorhabditis elegans	1066
Q6DER1	MCTS1_XENTR	reviewed	Malignant T-cell-amplified sequence 1 (MCT-1)	mcts1 TEgg094c21.2	Xenopus tropicalis (Western clawed frog) (Silurana tropicalis)	181		Q4USS0	GLND_XANC8	reviewed	Bifunctional uridylyltransferase/uridylyl-removing enzyme (UTase/UR) (Bifunctional [protein-PII] modification enzyme) (Bifunctional nitrogen sensor protein) [Includes: [Protein-PII] uridylyltransferase (PII uridylyltransferase) (UTase) (EC 2.7.7.59); [Protein-PII]-UMP uridylyl-removing enzyme (UR) (EC 3.1.4.-)]	glnD XC_2855	Xanthomonas campestris pv. campestris (strain 8004)	869
Q0V9R3	DI3L2_XENTR	reviewed	DIS3-like exonuclease 2 (EC 3.1.13.-)	dis3l2	Xenopus tropicalis (Western clawed frog) (Silurana tropicalis)	834		A4Y1B6	FADB_SHEPC	reviewed	Fatty acid oxidation complex subunit alpha [Includes: Enoyl-CoA hydratase/Delta(3)-cis-Delta(2)-trans-enoyl-CoA isomerase/3-hydroxybutyryl-CoA epimerase (EC 4.2.1.17) (EC 5.1.2.3) (EC 5.3.3.8); 3-hydroxyacyl-CoA dehydrogenase (EC 1.1.1.35)]	fadB Sputcn32_0013	Shewanella putrefaciens (strain CN-32 / ATCC BAA-453)	716
A1D9Z6	DCL2_NEOFI	reviewed	Dicer-like protein 2 [Includes: Endoribonuclease dcl2 (EC 3.1.26.-); ATP-dependent helicase dcl2 (EC 3.6.4.-)]	dcl2 NFIA_030600	Neosartorya fischeri (strain ATCC 1020 / DSM 3700 / FGSC A1164 / NRRL 181) (Aspergillus fischerianus)	1388		Q9Z0H0	CDC7_MOUSE	reviewed	Cell division cycle 7-related protein kinase (CDC7-related kinase) (muCdc7) (EC 2.7.11.1)	Cdc7 Cdc7l1	Mus musculus (Mouse)	564
Q9NQT5	EXOS3_HUMAN	reviewed	Exosome complex component RRP40 (Exosome component 3) (Ribosomal RNA-processing protein 40) (p10)	EXOSC3 RRP40 CGI-102	Homo sapiens (Human)	275		O16785	PARV_CAEEL	reviewed	Paralyzed arrest at two-fold protein 6 (Actopaxin homolog) (Parvin-like protein)	pat-6 T21D12.4	Caenorhabditis elegans	375
Q9NQT4	EXOS5_HUMAN	reviewed	Exosome complex component RRP46 (Chronic myelogenous leukemia tumor antigen 28) (Exosome component 5) (Ribosomal RNA-processing protein 46) (p12B)	EXOSC5 CML28 RRP46	Homo sapiens (Human)	235		O15078	CE290_HUMAN	reviewed	Centrosomal protein of 290 kDa (Cep290) (Bardet-Biedl syndrome 14 protein) (Cancer/testis antigen 87) (CT87) (Nephrocystin-6) (Tumor antigen se2-2)	CEP290 BBS14 KIAA0373 NPHP6	Homo sapiens (Human)	2479
P0C779	NCAP_LDV	reviewed	Nucleoprotein (Nucleocapsid protein) (Protein N)	N VP1 7	Lactate dehydrogenase-elevating virus (LDV)	115		Q9Z7S5	SECY_CHLPN	reviewed	Protein translocase subunit SecY	secY CPn_0629 CP_0118 CpB0655	Chlamydia pneumoniae (Chlamydophila pneumoniae)	457
P60889	CBX7_RAT	reviewed	Chromobox protein homolog 7	Cbx7	Rattus norvegicus (Rat)	158		O15075	DCLK1_HUMAN	reviewed	Serine/threonine-protein kinase DCLK1 (EC 2.7.11.1) (Doublecortin domain-containing protein 3A) (Doublecortin-like and CAM kinase-like 1) (Doublecortin-like kinase 1)	DCLK1 DCAMKL1 DCDC3A KIAA0369	Homo sapiens (Human)	740
P03487	M1_I79A0	reviewed	Matrix protein 1 (M1)	M	Influenza A virus (strain A/Bangkok/1/1979 H3N2)	252		B3GZ95	CYSI_ACTP7	reviewed	Sulfite reductase [NADPH] hemoprotein beta-component (SiR-HP) (SiRHP) (EC 1.8.1.2)	cysI APP7_1929	Actinobacillus pleuropneumoniae serotype 7 (strain AP76)	588
Q0APG4	NUSB_MARMM	reviewed	N utilization substance protein B homolog (Protein NusB)	nusB Mmar10_1531	Maricaulis maris (strain MCS10)	160		A8FSS7	PYRG_SHESH	reviewed	CTP synthase (EC 6.3.4.2) (CTP synthetase) (UTP--ammonia ligase)	pyrG Ssed_1289	Shewanella sediminis (strain HAW-EB3)	545
Q97ZF4	ALBA2_SULSO	reviewed	DNA/RNA-binding protein Alba 2	albA2 SSO6877	Sulfolobus solfataricus (strain ATCC 35092 / DSM 1617 / JCM 11322 / P2)	89		P16435	NCPR_HUMAN	reviewed	NADPH--cytochrome P450 reductase (CPR) (P450R) (EC 1.6.2.4)	POR CYPOR	Homo sapiens (Human)	677
P33521	MVP_MSTV	reviewed	Movement protein (Non-structural protein 4) (NS4) (Protein pc4)	pc4	Maize stripe virus (MStV)	283		O19903	ACCA_CYACA	reviewed	Acetyl-coenzyme A carboxylase carboxyl transferase subunit alpha (ACCase subunit alpha) (Acetyl-CoA carboxylase carboxyltransferase subunit alpha) (EC 6.4.1.2)	accA	Cyanidium caldarium	324
Q4P0Y5	DBP7_USTMA	reviewed	ATP-dependent RNA helicase DBP7 (EC 3.6.4.13)	DBP7 UMAG_06228	Ustilago maydis (strain 521 / FGSC 9021) (Corn smut fungus)	974		Q24568	NETB_DROME	reviewed	Netrin-B	NetB CG10521	Drosophila melanogaster (Fruit fly)	793
Q6G3K8	NUSB_BARHE	reviewed	N utilization substance protein B homolog (Protein NusB)	nusB BH07590	Bartonella henselae (strain ATCC 49882 / DSM 28221 / Houston 1) (Rochalimaea henselae)	158		A8P5H7	AMPP1_COPC7	reviewed	Probable Xaa-Pro aminopeptidase P (AMPP) (Aminopeptidase P) (EC 3.4.11.9) (Aminoacylproline aminopeptidase) (Prolidase)	AMPP CC1G_05499	Coprinopsis cinerea (strain Okayama-7 / 130 / ATCC MYA-4618 / FGSC 9003) (Inky cap fungus) (Hormographiella aspergillata)	622
Q7SCC1	DCL2_NEUCR	reviewed	Dicer-like protein 2 [Includes: Endoribonuclease dcl-2 (EC 3.1.26.-); ATP-dependent helicase dcl-2 (EC 3.6.4.-)]	dcl-2 B14D6.490 NCU06766	Neurospora crassa (strain ATCC 24698 / 74-OR23-1A / CBS 708.71 / DSM 1257 / FGSC 987)	1534		Q24767	PER_DROYA	reviewed	Period circadian protein	per	Drosophila yakuba (Fruit fly)	1208
Q12905	ILF2_HUMAN	reviewed	Interleukin enhancer-binding factor 2 (Nuclear factor of activated T-cells 45 kDa)	ILF2 NF45 PRO3063	Homo sapiens (Human)	390		Q2H6G4	EIF3A_CHAGB	reviewed	Eukaryotic translation initiation factor 3 subunit A (eIF3a) (Eukaryotic translation initiation factor 3 110 kDa subunit homolog) (eIF3 p110) (Translation initiation factor eIF3, p110 subunit homolog)	TIF32 CHGG_05751	Chaetomium globosum (strain ATCC 6205 / CBS 148.51 / DSM 1962 / NBRC 6347 / NRRL 1970) (Soil fungus)	1061
Q8SQK9	DHH1_ENCCU	reviewed	ATP-dependent RNA helicase DHH1 (EC 3.6.4.13)	DHH1 ECU09_1640	Encephalitozoon cuniculi (strain GB-M1) (Microsporidian parasite)	487		Q29MB2	KI26L_DROPS	reviewed	Kinesin-like protein GA13060	GA13060	Drosophila pseudoobscura pseudoobscura (Fruit fly)	1171
Q59LU0	DBP2_CANAL	reviewed	ATP-dependent RNA helicase DBP2 (EC 3.6.4.13)	DBP2 CaO19.171 CaO19.7804	Candida albicans (strain SC5314 / ATCC MYA-2876) (Yeast)	562		O17816	SRE38_CAEEL	reviewed	Serpentine receptor class epsilon-38 (Protein sre-38)	sre-38 F15A4.1	Caenorhabditis elegans	365
O89939	GAG_HV1SE	reviewed	Gag polyprotein (Pr55Gag) [Cleaved into: Matrix protein p17 (MA); Capsid protein p24 (CA); Spacer peptide 1 (SP1) (p2); Nucleocapsid protein p7 (NC); Spacer peptide 2 (SP2) (p1); p6-gag]	gag	Human immunodeficiency virus type 1 group M subtype G (isolate SE6165) (HIV-1)	495		Q0V3R6	SEC16_PHANO	reviewed	COPII coat assembly protein SEC16 (Protein transport protein SEC16)	SEC16 SNOG_01348	Phaeosphaeria nodorum (strain SN15 / ATCC MYA-4574 / FGSC 10173) (Glume blotch fungus) (Septoria nodorum)	1776
Q0V1Z7	DRS1_PHANO	reviewed	ATP-dependent RNA helicase DRS1 (EC 3.6.4.13)	DRS1 SNOG_01967	Phaeosphaeria nodorum (strain SN15 / ATCC MYA-4574 / FGSC 10173) (Glume blotch fungus) (Septoria nodorum)	808		Q06561	UNC52_CAEEL	reviewed	Basement membrane proteoglycan (Perlecan homolog) (Uncoordinated protein 52) (Protein unc-52)	unc-52 ZC101.2	Caenorhabditis elegans	3375
Q9QXV1	CBX8_MOUSE	reviewed	Chromobox protein homolog 8 (Polycomb 3 homolog) (Pc3) (mPc3)	Cbx8 Pc3	Mus musculus (Mouse)	362		Q2FE03	FNBA_STAA3	reviewed	Fibronectin-binding protein A	fnbA SAUSA300_2441	Staphylococcus aureus (strain USA300)	1018
Q8SQK1	LSM2_ENCCU	reviewed	Probable U6 snRNA-associated Sm-like protein LSm2	LSM2 ECU09_1805	Encephalitozoon cuniculi (strain GB-M1) (Microsporidian parasite)	94		Q07963	UBR2_YEAST	reviewed	E3 ubiquitin-protein ligase UBR2 (EC 6.3.2.-) (Ubiquitin-protein ligase E3 component N-recognin-1 homolog)	UBR2 YLR024C	Saccharomyces cerevisiae (strain ATCC 204508 / S288c) (Baker's yeast)	1872
A1U4C5	HFQ_MARHV	reviewed	RNA-binding protein Hfq	hfq Maqu_2769	Marinobacter hydrocarbonoclasticus (strain ATCC 700491 / DSM 11845 / VT8)	83		A8L8S7	ILVD_FRASN	reviewed	Dihydroxy-acid dehydratase (DAD) (EC 4.2.1.9)	ilvD Franean1_7305	Frankia sp. (strain EAN1pec)	617
P84077	ARF1_HUMAN	reviewed	ADP-ribosylation factor 1	ARF1	Homo sapiens (Human)	181		Q4P683	ATG9_USTMA	reviewed	Autophagy-related protein 9	ATG9 UMAG_04380	Ustilago maydis (strain 521 / FGSC 9021) (Corn smut fungus)	788
O35841	API5_MOUSE	reviewed	Apoptosis inhibitor 5 (API-5) (AAC-11)	Api5	Mus musculus (Mouse)	504		B3QBR5	GLNE_RHOPT	reviewed	Glutamate-ammonia-ligase adenylyltransferase (EC 2.7.7.42) (Glutamine-synthetase adenylyltransferase) (ATase) ([Glutamate--ammonia-ligase] adenylyltransferase)	glnE Rpal_2144	Rhodopseudomonas palustris (strain TIE-1)	990
Q6X1D4	NCAP_KHUV	reviewed	Nucleoprotein (NP) (Nucleocapsid protein) (Protein N)	N	Khujand virus (KHUV)	451		B3H2L3	URE1_ACTP7	reviewed	Urease subunit alpha (EC 3.5.1.5) (Urea amidohydrolase subunit alpha)	ureC APP7_1678	Actinobacillus pleuropneumoniae serotype 7 (strain AP76)	572
P23914	LEVR_BACSU	reviewed	Transcriptional regulatory protein LevR [Includes: Putative phosphotransferase EIIA component (EC 2.7.1.-) (Putative PTS system EIIA component)]	levR BSU27080	Bacillus subtilis (strain 168)	935		Q2KN98	CYTSA_MOUSE	reviewed	Cytospin-A (SPECC1-like protein) (Sperm antigen with calponin homology and coiled-coil domains 1-like)	Specc1l Cytsa Kiaa0376	Mus musculus (Mouse)	1118
P44586	DEAD_HAEIN	reviewed	ATP-dependent RNA helicase DeaD (EC 3.6.4.13) (Cold-shock DEAD box protein A)	deaD csdA HI_0231	Haemophilus influenzae (strain ATCC 51907 / DSM 11121 / KW20 / Rd)	613		Q94918	VEIN_DROME	reviewed	Protein vein (Epidermal growth factor-like protein) (Protein defective dorsal discs)	vn ddd CG10491	Drosophila melanogaster (Fruit fly)	623
Q5ZJF6	DDX10_CHICK	reviewed	Probable ATP-dependent RNA helicase DDX10 (EC 3.6.4.13) (DEAD box protein 10)	DDX10 RCJMB04_18j24	Gallus gallus (Chicken)	875		P16551	RAFA_ECOLX	reviewed	Alpha-galactosidase (EC 3.2.1.22) (Melibiase)	rafA	Escherichia coli	708
Q8RIL0	MRNCL_FUSNN	reviewed	Mini-ribonuclease 3-like protein	mrnCL FN1578	Fusobacterium nucleatum subsp. nucleatum (strain ATCC 25586 / CIP 101130 / JCM 8532 / LMG 13131)	129		A8ZNZ4	FTSH_ACAM1	reviewed	ATP-dependent zinc metalloprotease FtsH (EC 3.4.24.-)	ftsH AM1_D0237	Acaryochloris marina (strain MBIC 11017)	655
Q00539	NAM8_YEAST	reviewed	Protein NAM8	NAM8 MRE2 YHR086W	Saccharomyces cerevisiae (strain ATCC 204508 / S288c) (Baker's yeast)	523		O14217	TOM70_SCHPO	reviewed	Probable mitochondrial import receptor subunit tom70 (Translocase of outer membrane 40 kDa subunit)	tom70 SPAC6B12.12	Schizosaccharomyces pombe (strain 972 / ATCC 24843) (Fission yeast)	625
A4R8D7	MCES_MAGO7	reviewed	mRNA cap guanine-N7 methyltransferase (EC 2.1.1.56) (mRNA (guanine-N(7)-)-methyltransferase) (mRNA cap methyltransferase)	ABD1 MGG_06505	Magnaporthe oryzae (strain 70-15 / ATCC MYA-4617 / FGSC 8958) (Rice blast fungus) (Pyricularia oryzae)	486		B3LLS9	EIS1_YEAS1	reviewed	Eisosome protein 1	EIS1 SCRG_01927	Saccharomyces cerevisiae (strain RM11-1a) (Baker's yeast)	843
Q75F95	DRS1_ASHGO	reviewed	ATP-dependent RNA helicase DRS1 (EC 3.6.4.13)	DRS1 AAL164C	Ashbya gossypii (strain ATCC 10895 / CBS 109.51 / FGSC 9923 / NRRL Y-1056) (Yeast) (Eremothecium gossypii)	734		B3DRN4	ARC_BIFLD	reviewed	AAA ATPase forming ring-shaped complexes (ARC)	arc BLD_1971	Bifidobacterium longum (strain DJO10A)	521
Q0UR48	HAS1_PHANO	reviewed	ATP-dependent RNA helicase HAS1 (EC 3.6.4.13)	HAS1 SNOG_05766	Phaeosphaeria nodorum (strain SN15 / ATCC MYA-4574 / FGSC 10173) (Glume blotch fungus) (Septoria nodorum)	610		Q23424	FZO1_CAEEL	reviewed	Transmembrane GTPase fzo-1 (EC 3.6.5.-)	fzo-1 ZK1248.14	Caenorhabditis elegans	774
Q4HZ42	DBP10_GIBZE	reviewed	ATP-dependent RNA helicase DBP10 (EC 3.6.4.13)	DBP10 FGSG_09766	Gibberella zeae (strain PH-1 / ATCC MYA-4620 / FGSC 9075 / NRRL 31084) (Wheat head blight fungus) (Fusarium graminearum)	897		Q04S16	ATPA_LEPBJ	reviewed	ATP synthase subunit alpha (EC 3.6.3.14) (ATP synthase F1 sector subunit alpha) (F-ATPase subunit alpha)	atpA LBJ_1754	Leptospira borgpetersenii serovar Hardjo-bovis (strain JB197)	503
Q6XSW4	NS1_I69A0	reviewed	Non-structural protein 1 (NS1) (NS1A)	NS	Influenza A virus (strain A/England/878/1969 H3N2)	220		Q00402	NUM1_YEAST	reviewed	Nuclear migration protein NUM1	NUM1 PAC12 YDR150W YD8358.06	Saccharomyces cerevisiae (strain ATCC 204508 / S288c) (Baker's yeast)	2748
Q65HI7	NUSB_BACLD	reviewed	N utilization substance protein B homolog (Protein NusB)	nusB BLi02603 BL01528	Bacillus licheniformis (strain ATCC 14580 / DSM 13 / JCM 2505 / NBRC 12200 / NCIMB 9375 / NRRL NRS-1264 / Gibson 46)	129		P13217	PIPA_DROME	reviewed	1-phosphatidylinositol 4,5-bisphosphate phosphodiesterase (EC 3.1.4.11) (No receptor potential A protein) (Phosphoinositide phospholipase C)	norpA CG3620	Drosophila melanogaster (Fruit fly)	1095
P0DKY7	CSRA_PECCC	reviewed	Carbon storage regulator homolog (Repressor RsmA)	csrA rsmA	Pectobacterium carotovorum subsp. carotovorum (Erwinia carotovora subsp. carotovora)	61		Q2UUG8	CREB_ASPOR	reviewed	Probable ubiquitin carboxyl-terminal hydrolase creB (EC 3.4.19.12) (Carbon catabolite repression protein B) (Deubiquitinating enzyme creB) (Ubiquitin thioesterase creB) (Ubiquitin-hydrolyzing enzyme creB) (Ubiquitin-specific-processing protease creB)	creB AO090009000320	Aspergillus oryzae (strain ATCC 42149 / RIB 40) (Yellow koji mold)	754
Q6LU11	NUSB_PHOPR	reviewed	N utilization substance protein B homolog (Protein NusB)	nusB PBPRA0801	Photobacterium profundum (Photobacterium sp. (strain SS9))	151		O15079	SNPH_HUMAN	reviewed	Syntaphilin	SNPH KIAA0374	Homo sapiens (Human)	494
A5F3L7	HFQ_VIBC3	reviewed	RNA-binding protein Hfq	hfq VC0395_A2758 VC395_0390	Vibrio cholerae serotype O1 (strain ATCC 39541 / Classical Ogawa 395 / O395)	87		B7LG53	NAGK_ECO55	reviewed	N-acetyl-D-glucosamine kinase (EC 2.7.1.59) (GlcNAc kinase)	nagK EC55989_1231	Escherichia coli (strain 55989 / EAEC)	303
P0DKY8	NUD16_HOMVI	reviewed	U8 snoRNA-decapping enzyme (EC 3.6.1.62) (IDP phosphatase) (IDPase) (EC 3.6.1.64) (Inosine diphosphate phosphatase) (Nucleoside diphosphate-linked moiety X motif 16) (Nudix motif 16) (m7GpppN-mRNA hydrolase)	NUDT16	Homalodisca vitripennis (Glassy-winged sharpshooter) (Homalodisca coagulata)	187		Q00PJ1	CTTB2_ATEAB	reviewed	Cortactin-binding protein 2 (CortBP2)	CTTNBP2 CORTBP2	Atelerix albiventris (Middle-African hedgehog) (Four-toed hedgehog)	1654
Q6P8G1	ILF2_XENTR	reviewed	Interleukin enhancer-binding factor 2 homolog	ilf2 TEgg021l09.1 TEgg033l23.1	Xenopus tropicalis (Western clawed frog) (Silurana tropicalis)	388		A8A5P2	GLGB_ECOHS	reviewed	1,4-alpha-glucan branching enzyme GlgB (EC 2.4.1.18) (1,4-alpha-D-glucan:1,4-alpha-D-glucan 6-glucosyl-transferase) (Alpha-(1->4)-glucan branching enzyme) (Glycogen branching enzyme) (BE)	glgB EcHS_A3632	Escherichia coli O9:H4 (strain HS)	728
Q8GY79	DRB5_ARATH	reviewed	Double-stranded RNA-binding protein 5 (dsRNA-binding protein 5) (AtDRB5)	DRB5 At5g41070 MEE6.14	Arabidopsis thaliana (Mouse-ear cress)	393		Q0HIK6	EFP_SHESM	reviewed	Elongation factor P (EF-P)	efp Shewmr4_2038	Shewanella sp. (strain MR-4)	186
Q6CJV1	DRS1_KLULA	reviewed	ATP-dependent RNA helicase DRS1 (EC 3.6.4.13)	DRS1 KLLA0F15752g	Kluyveromyces lactis (strain ATCC 8585 / CBS 2359 / DSM 70799 / NBRC 1267 / NRRL Y-1140 / WM37) (Yeast) (Candida sphaerica)	748		P16884	NFH_RAT	reviewed	Neurofilament heavy polypeptide (NF-H) (200 kDa neurofilament protein) (Neurofilament triplet H protein)	Nefh Nfh	Rattus norvegicus (Rat)	1072
A3LSN3	DRS1_PICST	reviewed	ATP-dependent RNA helicase DRS1 (EC 3.6.4.13)	DRS1 PICST_1703	Scheffersomyces stipitis (strain ATCC 58785 / CBS 6054 / NBRC 10063 / NRRL Y-11545) (Yeast) (Pichia stipitis)	741		B3EEA0	KATG_CHLL2	reviewed	Catalase-peroxidase (CP) (EC 1.11.1.21) (Peroxidase/catalase)	katG Clim_0134	Chlorobium limicola (strain DSM 245 / NBRC 103803)	732
O94268	NOP2_SCHPO	reviewed	25S rRNA (cytosine-C(5))-methyltransferase nop2 (EC 2.1.1.-) (Nucleolar protein 2)	nop2 SPBP8B7.20c	Schizosaccharomyces pombe (strain 972 / ATCC 24843) (Fission yeast)	608		Q62F04	ARGB_BURMA	reviewed	Acetylglutamate kinase (EC 2.7.2.8) (N-acetyl-L-glutamate 5-phosphotransferase) (NAG kinase) (AGK)	argB BMA3249	Burkholderia mallei (strain ATCC 23344)	299
Q3IDT7	HFQ_PSEHT	reviewed	RNA-binding protein Hfq	hfq PSHAa0271	Pseudoalteromonas haloplanktis (strain TAC 125)	87		B3NY03	SWS_DROER	reviewed	Neuropathy target esterase sws (Swiss cheese) (EC 3.1.1.5)	sws GG17592	Drosophila erecta (Fruit fly)	1465
P39805	LICT_BACSU	reviewed	Transcription antiterminator LicT	licT BSU39080 N15A	Bacillus subtilis (strain 168)	277		P10476	GUNA_CELJU	reviewed	Endoglucanase A (EGA) (EC 3.2.1.4) (Cellulase) (Endo-1,4-beta-glucanase)	celA cel9A CJA_2472	Cellvibrio japonicus (strain Ueda107) (Pseudomonas fluorescens subsp. cellulosa)	962
Q9QL89	NCAP_HIRRV	reviewed	Nucleoprotein (NP) (Nucleocapsid protein) (Protein N)	N	Hirame rhabdovirus (strain Korea/CA 9703/1997) (HIRRV)	392		P10474	GUNB_CALSA	reviewed	Endoglucanase/exoglucanase B [Includes: Endoglucanase (EC 3.2.1.4) (Cellobiohydrolase) (Cellulase) (Endo-1,4-beta-glucanase); Exoglucanase (EC 3.2.1.91) (1,4-beta-cellobiohydrolase) (Exocellobiohydrolase)]	celB	Caldicellulosiruptor saccharolyticus (Caldocellum saccharolyticum)	1039
Q5R874	DHX9_PONAB	reviewed	ATP-dependent RNA helicase A (RHA) (EC 3.6.4.13) (DEAH box protein 9) (Nuclear DNA helicase II) (NDH II)	DHX9	Pongo abelii (Sumatran orangutan) (Pongo pygmaeus abelii)	1269		Q2SGV7	NAPA_HAHCH	reviewed	Periplasmic nitrate reductase (EC 1.7.99.4)	napA HCH_03364	Hahella chejuensis (strain KCTC 2396)	830
Q9Y4W2	LAS1L_HUMAN	reviewed	Ribosomal biogenesis protein LAS1L (Protein LAS1 homolog)	LAS1L MSTP060	Homo sapiens (Human)	734		B3P3K2	PDE6_DROER	reviewed	cGMP-specific 3',5'-cyclic phosphodiesterase (EC 3.1.4.35)	Pde6 GG21262	Drosophila erecta (Fruit fly)	1131
Q7J5Z9	MATK_PAEOF	reviewed	Maturase K (Intron maturase)	matK	Paeonia officinalis (Common peony)	496		O15259	NPHP1_HUMAN	reviewed	Nephrocystin-1 (Juvenile nephronophthisis 1 protein)	NPHP1 NPH1	Homo sapiens (Human)	732
Q7J5Z8	MATK_PAEPE	reviewed	Maturase K (Intron maturase)	matK	Paeonia peregrina (Common peony) (Paeonia decora)	496		O14302	CYK3_SCHPO	reviewed	cytokinesis protein 3	cyk3 SPAC9G1.06c	Schizosaccharomyces pombe (strain 972 / ATCC 24843) (Fission yeast)	886
P70166	CPEB1_MOUSE	reviewed	Cytoplasmic polyadenylation element-binding protein 1 (CPE-BP1) (CPE-binding protein 1) (mCPEB) (mCPEB-1)	Cpeb1 Cpeb	Mus musculus (Mouse)	561		P16283	B3A3_MOUSE	reviewed	Anion exchange protein 3 (AE 3) (Anion exchanger 3) (Neuronal band 3-like protein) (Solute carrier family 4 member 3)	Slc4a3 Ae3	Mus musculus (Mouse)	1227
C1B4I5	NUSB_RHOOB	reviewed	N utilization substance protein B homolog (Protein NusB)	nusB ROP_69270	Rhodococcus opacus (strain B4)	169		O14234	CCH1_SCHPO	reviewed	Calcium-channel protein cch1	cch1 SPAC6F6.01	Schizosaccharomyces pombe (strain 972 / ATCC 24843) (Fission yeast)	1854
P84254	NCAP_WYHV	reviewed	Nucleoprotein (Coat protein) (CP) (Nucleocapsid protein) (Protein N) (Protein pc3)	pc3	Wheat yellow head virus (WYHV)	314		Q9ZJQ9	FUMC_HELPJ	reviewed	Fumarate hydratase class II (Fumarase C) (EC 4.2.1.2)	fumC jhp_1245	Helicobacter pylori (strain J99 / ATCC 700824) (Campylobacter pylori J99)	463
Q6K833	MCES2_ORYSJ	reviewed	mRNA cap guanine-N7 methyltransferase 2 (EC 2.1.1.56) (mRNA (guanine-N(7)-)-methyltransferase 2) (mRNA cap methyltransferase 2)	Os02g0780600 LOC_Os02g54000 OJ1369_G08.2	Oryza sativa subsp. japonica (Rice)	339		B7LC52	ULAG_ECO55	reviewed	Probable L-ascorbate-6-phosphate lactonase UlaG (EC 3.1.1.-) (L-ascorbate utilization protein G)	ulaG EC55989_4749	Escherichia coli (strain 55989 / EAEC)	354
P70168	IMB1_MOUSE	reviewed	Importin subunit beta-1 (Karyopherin subunit beta-1) (Nuclear factor p97) (Pore targeting complex 97 kDa subunit) (PTAC97) (SCG)	Kpnb1 Impnb	Mus musculus (Mouse)	876		Q9ZH77	MASY_STRC2	reviewed	Malate synthase (EC 2.3.3.9)	aceB	Streptomyces clavuligerus (strain ATCC 27064 / DSM 738 / JCM 4710 / NBRC 13307 / NCIMB 12785 / NRRL 3585 / VKM Ac-602)	541
A9VGW4	NUSB_BACWK	reviewed	N utilization substance protein B homolog (Protein NusB)	nusB BcerKBAB4_4034	Bacillus weihenstephanensis (strain KBAB4)	130		Q9ZH76	DNAA_STRRE	reviewed	Chromosomal replication initiator protein DnaA	dnaA	Streptomyces reticuli	643
B8H535	NUSB_CAUCN	reviewed	N utilization substance protein B homolog (Protein NusB)	nusB CCNA_01422	Caulobacter crescentus (strain NA1000 / CB15N)	149		Q9ZH75	DNAA_STRAQ	reviewed	Chromosomal replication initiator protein DnaA	dnaA	Streptomyces anulatus (Streptomyces chrysomallus)	624
Q2YUH3	CSHA_STAAB	reviewed	DEAD-box ATP-dependent RNA helicase CshA (EC 3.6.4.13)	cshA SAB1965c	Staphylococcus aureus (strain bovine RF122 / ET3-1)	506		Q48KB0	PVDQ_PSE14	reviewed	Acyl-homoserine lactone acylase PvdQ (AHL acylase PvdQ) (Acyl-HSL acylase PvdQ) (EC 3.5.1.97) [Cleaved into: Acyl-homoserine lactone acylase PvdQ subunit alpha (Acyl-HSL acylase PvdQ subunit alpha); Acyl-homoserine lactone acylase PvdQ subunit beta (Acyl-HSL acylase PvdQ subunit beta)]	pvdQ PSPPH_1937	Pseudomonas savastanoi pv. phaseolicola (strain 1448A / Race 6) (Pseudomonas syringae pv. phaseolicola (strain 1448A / Race 6))	779
Q9YIT9	NS5_BAVJK	reviewed	Non-structural protein 5 (NS5)	S12	Banna virus (strain Indonesia/JKT-6423/1980) (BAV)	207		B3RYG4	UFL1_TRIAD	reviewed	E3 UFM1-protein ligase 1 homolog (EC 6.3.2.-)	TRIADDRAFT_25797	Trichoplax adhaerens (Trichoplax reptans)	780
E5A2Z3	NOP9_LEPMJ	reviewed	Nucleolar protein 9 (Pumilio domain-containing protein NOP9)	NOP9 Lema_P094150.1	Leptosphaeria maculans (strain JN3 / isolate v23.1.3 / race Av1-4-5-6-7-8) (Blackleg fungus) (Phoma lingam)	712		O13821	VPS27_SCHPO	reviewed	Vacuolar protein sorting-associated protein 27 (Suppressor of ste12 deletion protein 4)	sst4 vps27 SPAC19A8.05c	Schizosaccharomyces pombe (strain 972 / ATCC 24843) (Fission yeast)	610
P28049	LAB_XENLA	reviewed	Lupus La protein homolog B (La autoantigen homolog B) (La ribonucleoprotein B)	ssb-b lab1	Xenopus laevis (African clawed frog)	427		Q28824	MYLK_BOVIN	reviewed	Myosin light chain kinase, smooth muscle (MLCK) (smMLCK) (EC 2.7.11.18) (Telokin) [Cleaved into: Myosin light chain kinase, smooth muscle, deglutamylated form]	MYLK	Bos taurus (Bovine)	1176
Q3SWZ4	EXOS9_BOVIN	reviewed	Exosome complex component RRP45 (Exosome component 9)	EXOSC9	Bos taurus (Bovine)	440		Q4UK08	PBPA_RICFE	reviewed	Penicillin-binding protein 1A (PBP-1a) (PBP1a) [Includes: Penicillin-insensitive transglycosylase (EC 2.4.2.-) (Peptidoglycan TGase); Penicillin-sensitive transpeptidase (EC 3.4.-.-) (DD-transpeptidase)]	mrcA ponA RF_1276	Rickettsia felis (strain ATCC VR-1525 / URRWXCal2) (Rickettsia azadi)	790
Q6CNC2	NOP9_KLULA	reviewed	Nucleolar protein 9 (Pumilio domain-containing protein NOP9)	NOP9 KLLA0E13685g	Kluyveromyces lactis (strain ATCC 8585 / CBS 2359 / DSM 70799 / NBRC 1267 / NRRL Y-1140 / WM37) (Yeast) (Candida sphaerica)	668		Q2HH63	SEC24_CHAGB	reviewed	Protein transport protein SEC24	SEC24 CHGG_00441	Chaetomium globosum (strain ATCC 6205 / CBS 148.51 / DSM 1962 / NBRC 6347 / NRRL 1970) (Soil fungus)	947
Q5WR10	DX39B_CANLF	reviewed	Spliceosome RNA helicase DDX39B (EC 3.6.4.13) (56 kDa U2AF65-associated protein) (DEAD box protein UAP56)	DDX39B BAT1 UAP56	Canis lupus familiaris (Dog) (Canis familiaris)	428		A4WW89	DNAK_RHOS5	reviewed	Chaperone protein DnaK (HSP70) (Heat shock 70 kDa protein) (Heat shock protein 70)	dnaK Rsph17025_2766	Rhodobacter sphaeroides (strain ATCC 17025 / ATH 2.4.3)	636
O00148	DX39A_HUMAN	reviewed	ATP-dependent RNA helicase DDX39A (EC 3.6.4.13) (DEAD box protein 39) (Nuclear RNA helicase URH49)	DDX39A DDX39	Homo sapiens (Human)	427		A8AV19	METE_STRGC	reviewed	5-methyltetrahydropteroyltriglutamate--homocysteine methyltransferase (EC 2.1.1.14) (Cobalamin-independent methionine synthase) (Methionine synthase, vitamin-B12 independent isozyme)	metE SGO_0310	Streptococcus gordonii (strain Challis / ATCC 35105 / CH1 / DL1 / V288)	750
P78344	IF4G2_HUMAN	reviewed	Eukaryotic translation initiation factor 4 gamma 2 (eIF-4-gamma 2) (eIF-4G 2) (eIF4G 2) (Death-associated protein 5) (DAP-5) (p97)	EIF4G2 DAP5 OK/SW-cl.75	Homo sapiens (Human)	907		B7MHT7	HEM6_ECO45	reviewed	Oxygen-dependent coproporphyrinogen-III oxidase (CPO) (Coprogen oxidase) (Coproporphyrinogenase) (EC 1.3.3.3)	hemF ECS88_2624	Escherichia coli O45:K1 (strain S88 / ExPEC)	299
Q9D7B1	DUS2L_MOUSE	reviewed	tRNA-dihydrouridine(20) synthase [NAD(P)+]-like (EC 1.3.1.-) (Dihydrouridine synthase 2) (tRNA-dihydrouridine synthase 2-like)	Dus2 Dus2l	Mus musculus (Mouse)	493		B7NFD8	UBIB_ECOLU	reviewed	Probable protein kinase UbiB (EC 2.7.-.-) (Ubiquinone biosynthesis protein UbiB)	ubiB ECUMN_4361	Escherichia coli O17:K52:H18 (strain UMN026 / ExPEC)	546
Q587J8	KHD3L_HUMAN	reviewed	KHDC3-like protein (ES cell-associated transcript 1 protein)	KHDC3L C6orf221 ECAT1	Homo sapiens (Human)	217		Q0SQY1	RF1_CLOPS	reviewed	Peptide chain release factor 1 (RF-1)	prfA CPR_2176	Clostridium perfringens (strain SM101 / Type A)	360
Q5ZK35	MET14_CHICK	reviewed	N6-adenosine-methyltransferase subunit METTL14 (EC 2.1.1.62) (Methyltransferase-like protein 14)	METTL14 RCJMB04_13h15	Gallus gallus (Chicken)	459		Q4WJQ1	EIF3A_ASPFU	reviewed	Eukaryotic translation initiation factor 3 subunit A (eIF3a) (Eukaryotic translation initiation factor 3 110 kDa subunit homolog) (eIF3 p110) (Translation initiation factor eIF3, p110 subunit homolog)	tif32 AFUA_1G05200	Neosartorya fumigata (strain ATCC MYA-4609 / Af293 / CBS 101355 / FGSC A1100) (Aspergillus fumigatus)	1051
Q90875	ACOC_CHICK	reviewed	Cytoplasmic aconitate hydratase (Aconitase) (EC 4.2.1.3) (Citrate hydro-lyase) (Iron-responsive element-binding protein 1) (IRE-BP 1)	ACO1 IREB1	Gallus gallus (Chicken)	889		Q2U968	SEC16_ASPOR	reviewed	COPII coat assembly protein sec16 (Protein transport protein sec16)	sec16 AO090701000149	Aspergillus oryzae (strain ATCC 42149 / RIB 40) (Yellow koji mold)	1843
Q9NTZ6	RBM12_HUMAN	reviewed	RNA-binding protein 12 (RNA-binding motif protein 12) (SH3/WW domain anchor protein in the nucleus) (SWAN)	RBM12 KIAA0765 HRIHFB2091	Homo sapiens (Human)	932		B7HCF8	Y3788_BACC4	reviewed	UPF0154 protein BCB4264_A3788	BCB4264_A3788	Bacillus cereus (strain B4264)	73
Q5APM7	MS116_CANAL	reviewed	ATP-dependent RNA helicase MSS116, mitochondrial (EC 3.6.4.13)	MSS116 CaO19.12201 CaO19.4739	Candida albicans (strain SC5314 / ATCC MYA-2876) (Yeast)	668		O15320	CTGE5_HUMAN	reviewed	cTAGE family member 5 (Protein cTAGE-5) (Meningioma-expressed antigen 6/11)	CTAGE5 MEA11 MEA6 MGEA11 MGEA6	Homo sapiens (Human)	804
Q09903	DRS1_SCHPO	reviewed	ATP-dependent RNA helicase drs1 (EC 3.6.4.13)	drs1 SPAC30D11.03	Schizosaccharomyces pombe (strain 972 / ATCC 24843) (Fission yeast)	754		O18740	K1C9_CANLF	reviewed	Keratin, type I cytoskeletal 9 (Cytokeratin-9) (CK-9) (Keratin-9) (K9)	KRT9	Canis lupus familiaris (Dog) (Canis familiaris)	786
Q6PF35	CEL1B_XENLA	reviewed	CUGBP Elav-like family member 1-B (CELF-1B) (Bruno-like protein 2-B) (CUG triplet repeat RNA-binding protein 1-B) (CUG-BP1-B) (CUG-BP- and ETR-3-like factor 1-B) (Embryo deadenylation element-binding protein B) (EDEN-BP-B) (RNA-binding protein BRUNOL-2-B) (p53/p55)	cugbp1-b celf1-b	Xenopus laevis (African clawed frog)	489		B3QR00	GLGA_CHLP8	reviewed	Glycogen synthase (EC 2.4.1.21) (Starch [bacterial glycogen] synthase)	glgA Cpar_0227	Chlorobaculum parvum (strain NCIB 8327) (Chlorobium vibrioforme subsp. thiosulfatophilum (strain DSM 263 / NCIB 8327))	488
Q6C0X2	DHH1_YARLI	reviewed	ATP-dependent RNA helicase DHH1 (EC 3.6.4.13)	DHH1 YALI0F21032g	Yarrowia lipolytica (strain CLIB 122 / E 150) (Yeast) (Candida lipolytica)	522		O14235	POF5_SCHPO	reviewed	Protein pof5	pof5 SPAC6F6.02c	Schizosaccharomyces pombe (strain 972 / ATCC 24843) (Fission yeast)	348
P29996	LHDAG_HDVD3	reviewed	Large delta antigen (L-HDAg) (p27)		Hepatitis delta virus genotype I (isolate D380) (HDV)	214		B7LGV3	EMTA_ECO55	reviewed	Endo-type membrane-bound lytic murein transglycosylase A (EC 4.2.2.n2) (Peptidoglycan lytic endotransglycosylase)	emtA EC55989_1289	Escherichia coli (strain 55989 / EAEC)	203
P52272	HNRPM_HUMAN	reviewed	Heterogeneous nuclear ribonucleoprotein M (hnRNP M)	HNRNPM HNRPM NAGR1	Homo sapiens (Human)	730		Q9ZUZ2	CAMK3_ARATH	reviewed	CDPK-related kinase 3 (AtCRK3) (EC 2.7.11.1) (Calcium/calmodulin-dependent protein kinase 4) (AtCK)	CRK3 CaMK4 CK At2g46700 T3A4.8	Arabidopsis thaliana (Mouse-ear cress)	595
Q0GBX9	NCAP_RABVD	reviewed	Nucleoprotein (NP) (Nucleocapsid protein) (Protein N)	N	Rabies virus (strain China/DRV) (RABV)	450		Q2NKQ1	SGSM1_HUMAN	reviewed	Small G protein signaling modulator 1 (RUN and TBC1 domain-containing protein 2)	SGSM1 KIAA1941 RUTBC2	Homo sapiens (Human)	1148
B8H8V2	NUSB_ARTCA	reviewed	N utilization substance protein B homolog (Protein NusB)	nusB Achl_2006	Arthrobacter chlorophenolicus (strain ATCC 700700 / DSM 12829 / JCM 12360 / NCIMB 13794 / A6)	136		B3EWG3	FM25A_HUMAN	reviewed	Protein FAM25A	FAM25A	Homo sapiens (Human)	89
A5G8X2	CSRA_GEOUR	reviewed	Carbon storage regulator homolog	csrA Gura_4097	Geobacter uraniireducens (strain Rf4) (Geobacter uraniumreducens)	79		Q45R42	LRRC4_RAT	reviewed	Leucine-rich repeat-containing protein 4 (Netrin-G2 ligand) (NGL-2)	Lrrc4	Rattus norvegicus (Rat)	652
P55977	NUSA_HELPY	reviewed	Transcription termination/antitermination protein NusA	nusA HP_1514	Helicobacter pylori (strain ATCC 700392 / 26695) (Campylobacter pylori)	395		Q04P85	COAD_LEPBJ	reviewed	Phosphopantetheine adenylyltransferase (EC 2.7.7.3) (Dephospho-CoA pyrophosphorylase) (Pantetheine-phosphate adenylyltransferase) (PPAT)	coaD LBJ_2884	Leptospira borgpetersenii serovar Hardjo-bovis (strain JB197)	160
Q2UUN6	HAS1_ASPOR	reviewed	ATP-dependent RNA helicase has1 (EC 3.6.4.13)	has1 AO090009000242	Aspergillus oryzae (strain ATCC 42149 / RIB 40) (Yellow koji mold)	596		Q04P84	ASSY_LEPBJ	reviewed	Argininosuccinate synthase (EC 6.3.4.5) (Citrulline--aspartate ligase)	argG LBJ_2885	Leptospira borgpetersenii serovar Hardjo-bovis (strain JB197)	403
O60573	IF4E2_HUMAN	reviewed	Eukaryotic translation initiation factor 4E type 2 (eIF-4E type 2) (eIF4E type 2) (Eukaryotic translation initiation factor 4E homologous protein) (Eukaryotic translation initiation factor 4E-like 3) (eIF4E-like protein 4E-LP) (mRNA cap-binding protein 4EHP) (mRNA cap-binding protein type 3)	EIF4E2 EIF4EL3	Homo sapiens (Human)	245		Q04P86	NDK_LEPBJ	reviewed	Nucleoside diphosphate kinase (NDK) (NDP kinase) (EC 2.7.4.6) (Nucleoside-2-P kinase)	ndk LBJ_2883	Leptospira borgpetersenii serovar Hardjo-bovis (strain JB197)	137
A7TSQ8	AEP2_VANPO	reviewed	ATPase expression protein 2, mitochondrial	AEP2 Kpol_1068p3	Vanderwaltozyma polyspora (strain ATCC 22028 / DSM 70294) (Kluyveromyces polysporus)	566		B7MG32	MEND_ECO45	reviewed	2-succinyl-5-enolpyruvyl-6-hydroxy-3-cyclohexene-1-carboxylate synthase (SEPHCHC synthase) (EC 2.2.1.9) (Menaquinone biosynthesis protein MenD)	menD ECS88_2415	Escherichia coli O45:K1 (strain S88 / ExPEC)	556
A5A6J2	DDX5_PANTR	reviewed	Probable ATP-dependent RNA helicase DDX5 (EC 3.6.4.13) (DEAD box protein 5)	DDX5	Pan troglodytes (Chimpanzee)	614		Q45409	EPSB_RALSL	reviewed	Putative tyrosine-protein kinase EpsB (EC 2.7.10.-) (EPS I polysaccharide export protein EpsB)	epsB	Ralstonia solanacearum (Pseudomonas solanacearum)	750
O15226	NKRF_HUMAN	reviewed	NF-kappa-B-repressing factor (NFkB-repressing factor) (Protein ITBA4) (Transcription factor NRF)	NKRF ITBA4 NRF	Homo sapiens (Human)	690		B7MB25	UXAC_ECO45	reviewed	Uronate isomerase (EC 5.3.1.12) (Glucuronate isomerase) (Uronic isomerase)	uxaC ECS88_3488	Escherichia coli O45:K1 (strain S88 / ExPEC)	470
Q5E9Z8	LSM1_BOVIN	reviewed	U6 snRNA-associated Sm-like protein LSm1	LSM1	Bos taurus (Bovine)	133		Q2UDY8	PAN1_ASPOR	reviewed	Actin cytoskeleton-regulatory complex protein pan1	pan1 AO090026000829	Aspergillus oryzae (strain ATCC 42149 / RIB 40) (Yellow koji mold)	1473
P59045	NAL11_HUMAN	reviewed	NACHT, LRR and PYD domains-containing protein 11 (Nucleotide-binding oligomerization domain protein 17) (PAAD-and NACHT domain-containing protein 10) (PYRIN-containing APAF1-like protein 6)	NLRP11 NALP11 NOD17 PAN10 PYPAF6	Homo sapiens (Human)	1033		Q292H2	DOP1_DROPS	reviewed	Protein dopey-1 homolog	GA13490	Drosophila pseudoobscura pseudoobscura (Fruit fly)	2629
Q3KR54	ADAD1_RAT	reviewed	Adenosine deaminase domain-containing protein 1 (Testis nuclear RNA-binding protein)	Adad1 Tenr	Rattus norvegicus (Rat)	619		Q04S14	ATPF_LEPBJ	reviewed	ATP synthase subunit b (ATP synthase F(0) sector subunit b) (ATPase subunit I) (F-type ATPase subunit b) (F-ATPase subunit b)	atpF LBJ_1756	Leptospira borgpetersenii serovar Hardjo-bovis (strain JB197)	173
E1BZ85	MARF1_CHICK	reviewed	Meiosis arrest female protein 1 homolog (Limkain-b1)	MARF1 LKAP	Gallus gallus (Chicken)	1741		A8Y3R9	PPR37_CAEBR	reviewed	Protein phosphatase 1 regulatory subunit 37 homolog	CBG23501	Caenorhabditis briggsae	931
A5A6J9	IFIT3_PANTR	reviewed	Interferon-induced protein with tetratricopeptide repeats 3 (IFIT-3)	IFIT3	Pan troglodytes (Chimpanzee)	490		A4VU96	DAPA_STRSY	reviewed	4-hydroxy-tetrahydrodipicolinate synthase (HTPA synthase) (EC 4.3.3.7)	dapA SSU05_0719	Streptococcus suis (strain 05ZYH33)	311
Q8H1D4	DRB4_ARATH	reviewed	Double-stranded RNA-binding protein 4 (dsRNA-binding protein 4) (AtDRB4)	DBR4 At3g62800 F26K9.230	Arabidopsis thaliana (Mouse-ear cress)	355		Q48Q08	ARGB_PSE14	reviewed	Acetylglutamate kinase (EC 2.7.2.8) (N-acetyl-L-glutamate 5-phosphotransferase) (NAG kinase) (AGK)	argB PSPPH_0206	Pseudomonas savastanoi pv. phaseolicola (strain 1448A / Race 6) (Pseudomonas syringae pv. phaseolicola (strain 1448A / Race 6))	301
Q9H0S4	DDX47_HUMAN	reviewed	Probable ATP-dependent RNA helicase DDX47 (EC 3.6.4.13) (DEAD box protein 47)	DDX47	Homo sapiens (Human)	455		Q04S18	ATPB_LEPBJ	reviewed	ATP synthase subunit beta (EC 3.6.3.14) (ATP synthase F1 sector subunit beta) (F-ATPase subunit beta)	atpD LBJ_1752	Leptospira borgpetersenii serovar Hardjo-bovis (strain JB197)	467
Q9C793	AGO7_ARATH	reviewed	Protein argonaute 7 (Protein ZIPPY)	AGO7 ZIP At1g69440 F10D13.11	Arabidopsis thaliana (Mouse-ear cress)	990		B3EIK7	MURC_CHLL2	reviewed	UDP-N-acetylmuramate--L-alanine ligase (EC 6.3.2.8) (UDP-N-acetylmuramoyl-L-alanine synthetase)	murC Clim_2501	Chlorobium limicola (strain DSM 245 / NBRC 103803)	466
Q9Y6G9	DC1L1_HUMAN	reviewed	Cytoplasmic dynein 1 light intermediate chain 1 (LIC1) (Dynein light chain A) (DLC-A) (Dynein light intermediate chain 1, cytosolic)	DYNC1LI1 DNCLI1	Homo sapiens (Human)	523		A4VPQ5	DNAK_PSEU5	reviewed	Chaperone protein DnaK (HSP70) (Heat shock 70 kDa protein) (Heat shock protein 70)	dnaK PST_3327	Pseudomonas stutzeri (strain A1501)	637
A6ZL85	MAK5_YEAS7	reviewed	ATP-dependent RNA helicase MAK5 (EC 3.6.4.13) (Maintenance of killer protein 5)	MAK5 SCY_0355	Saccharomyces cerevisiae (strain YJM789) (Baker's yeast)	769		A4R2R1	NST1_MAGO7	reviewed	Stress response protein NST1	NST1 MGG_02456	Magnaporthe oryzae (strain 70-15 / ATCC MYA-4617 / FGSC 8958) (Rice blast fungus) (Pyricularia oryzae)	1311
P53013	EF1A_CAEEL	reviewed	Elongation factor 1-alpha (EF-1-alpha)	eft-3 F31E3.5; eft-4 R03G5.1	Caenorhabditis elegans	463		Q9ZNG6	MNHA1_STAAU	reviewed	Na(+)/H(+) antiporter subunit A1 (Mnh complex subunit A1) (Mrp complex subunit A1)	mnhA1 mrpA1	Staphylococcus aureus	801
Q6C7D2	HAS1_YARLI	reviewed	ATP-dependent RNA helicase HAS1 (EC 3.6.4.13)	HAS1 YALI0E01782g	Yarrowia lipolytica (strain CLIB 122 / E 150) (Yeast) (Candida lipolytica)	605		O14121	NDH1_SCHPO	reviewed	Probable NADH-ubiquinone oxidoreductase C3A11.07, mitochondrial (EC 1.6.5.9)	SPAC3A11.07	Schizosaccharomyces pombe (strain 972 / ATCC 24843) (Fission yeast)	551
A5AAE5	FAL1_ASPNC	reviewed	ATP-dependent RNA helicase fal1 (EC 3.6.4.13)	fal1 An02g10390	Aspergillus niger (strain CBS 513.88 / FGSC A1513)	399		O14123	NAH2_SCHPO	reviewed	Probable Na(+)/H(+) antiporter C3A11.09	sod22 SPAC3A11.09	Schizosaccharomyces pombe (strain 972 / ATCC 24843) (Fission yeast)	759
O41647	NS1_I66A0	reviewed	Non-structural protein 1 (NS1) (NS1A)	NS	Influenza A virus (strain A/Turkey/Ontario/7732/1966 H5N9)	230		A8Z414	EBH_STAAT	reviewed	Extracellular matrix-binding protein ebh (ECM-binding protein homolog)	ebh USA300HOU_1372	Staphylococcus aureus (strain USA300 / TCH1516)	10421
P0C995	MCE_ASFK5	reviewed	Probable mRNA-capping enzyme [Includes: Polynucleotide 5'-triphosphatase (EC 3.1.3.33) (mRNA 5'-triphosphatase) (TPase); mRNA guanylyltransferase (EC 2.7.7.50) (GTP--RNA guanylyltransferase) (GTase); mRNA (guanine-N(7)-)-methyltransferase (EC 2.1.1.56)]	Ken-113	African swine fever virus (isolate Pig/Kenya/KEN-50/1950) (ASFV)	868		P17599	SYN1_BOVIN	reviewed	Synapsin-1 (Synapsin I)	SYN1	Bos taurus (Bovine)	706
P0C994	MCE_ASFWA	reviewed	Probable mRNA-capping enzyme [Includes: Polynucleotide 5'-triphosphatase (EC 3.1.3.33) (mRNA 5'-triphosphatase) (TPase); mRNA guanylyltransferase (EC 2.7.7.50) (GTP--RNA guanylyltransferase) (GTase); mRNA (guanine-N(7)-)-methyltransferase (EC 2.1.1.56)]	War-111	African swine fever virus (isolate Warthog/Namibia/Wart80/1980) (ASFV)	868		Q6G9L7	Y1281_STAAS	reviewed	UPF0291 protein SAS1281	SAS1281	Staphylococcus aureus (strain MSSA476)	79
O13823	IMP4_SCHPO	reviewed	U3 small nucleolar ribonucleoprotein protein imp4 (U3 snoRNP protein imp4)	imp4 SPAC19A8.07c	Schizosaccharomyces pombe (strain 972 / ATCC 24843) (Fission yeast)	289		Q6G9L5	Y1283_STAAS	reviewed	UPF0154 protein SAS1283	SAS1283	Staphylococcus aureus (strain MSSA476)	80
Q17Z26	NUSB_HELAH	reviewed	N utilization substance protein B homolog (Protein NusB)	nusB Hac_0254	Helicobacter acinonychis (strain Sheeba)	138		Q04U38	HIS1_LEPBJ	reviewed	ATP phosphoribosyltransferase (ATP-PRT) (ATP-PRTase) (EC 2.4.2.17)	hisG LBJ_0938	Leptospira borgpetersenii serovar Hardjo-bovis (strain JB197)	205
P03630	COAT_BPPP7	reviewed	Coat protein		Pseudomonas phage PP7 (Bacteriophage PP7)	127		Q645Y5	TA2R3_GORGO	reviewed	Taste receptor type 2 member 3 (T2R3)	TAS2R3	Gorilla gorilla gorilla (Western lowland gorilla)	315
O13824	NMD2_SCHPO	reviewed	Nonsense-mediated mRNA decay protein 2 (Up-frameshift suppressor 2)	upf2 SPAC19A8.08	Schizosaccharomyces pombe (strain 972 / ATCC 24843) (Fission yeast)	1049		Q475Q4	LPTD_CUPPJ	reviewed	LPS-assembly protein LptD	lptD imp ostA Reut_A0497	Cupriavidus pinatubonensis (strain JMP 134 / LMG 1197) (Ralstonia eutropha (strain JMP 134))	810
P0C993	MCE_ASFP4	reviewed	Probable mRNA-capping enzyme [Includes: Polynucleotide 5'-triphosphatase (EC 3.1.3.33) (mRNA 5'-triphosphatase) (TPase); mRNA guanylyltransferase (EC 2.7.7.50) (GTP--RNA guanylyltransferase) (GTase); mRNA (guanine-N(7)-)-methyltransferase (EC 2.1.1.56)]	Pret-113	African swine fever virus (isolate Tick/South Africa/Pretoriuskop Pr4/1996) (ASFV)	868		A8A268	NAPA_ECOHS	reviewed	Periplasmic nitrate reductase (EC 1.7.99.4)	napA EcHS_A2344	Escherichia coli O9:H4 (strain HS)	828
Q966L9	GLH2_CAEEL	reviewed	ATP-dependent RNA helicase glh-2 (EC 3.6.4.13) (Germline helicase 2)	glh-2 C55B7.1	Caenorhabditis elegans	974		Q9ZCZ1	FAD3_RICPR	reviewed	Putative fatty acid oxidation complex trifunctional enzyme [Includes: 3-hydroxyacyl-CoA dehydrogenase (EC 1.1.1.35); Enoyl-CoA hydratase/Delta(3)-cis-Delta(2)-trans-enoyl-CoA isomerase (EC 4.2.1.17) (EC 5.3.3.8)]	RP560	Rickettsia prowazekii (strain Madrid E)	720
A2WY46	EAR1_ORYSI	reviewed	Protein terminal ear1 homolog (Protein LEAFY HEAD2) (Protein PLASTOCHRON2)	PLA2 LHD2 OsI_004739	Oryza sativa subsp. indica (Rice)	680		O18416	TPM_DERPT	reviewed	Tropomyosin (allergen Der p 10)		Dermatophagoides pteronyssinus (European house dust mite)	284
Q74Z73	HAS1_ASHGO	reviewed	ATP-dependent RNA helicase HAS1 (EC 3.6.4.13)	HAS1 AGR333C	Ashbya gossypii (strain ATCC 10895 / CBS 109.51 / FGSC 9923 / NRRL Y-1056) (Yeast) (Eremothecium gossypii)	504		Q07E15	CTTB2_MUSPF	reviewed	Cortactin-binding protein 2 (CortBP2)	CTTNBP2 CORTBP2	Mustela putorius furo (European domestic ferret) (Mustela furo)	1645
A4QX49	DBP7_MAGO7	reviewed	ATP-dependent RNA helicase DBP7 (EC 3.6.4.13)	DBP7 MGG_05810	Magnaporthe oryzae (strain 70-15 / ATCC MYA-4617 / FGSC 8958) (Rice blast fungus) (Pyricularia oryzae)	825		O13315	GPA1_MAGO7	reviewed	Guanine nucleotide-binding protein subunit alpha	MAGB MGG_00365	Magnaporthe oryzae (strain 70-15 / ATCC MYA-4617 / FGSC 8958) (Rice blast fungus) (Pyricularia oryzae)	353
Q99257	MEX67_YEAST	reviewed	mRNA export factor MEX67	MEX67 YPL169C P2520	Saccharomyces cerevisiae (strain ATCC 204508 / S288c) (Baker's yeast)	599		Q46684	BGLX_DICCH	reviewed	Periplasmic beta-glucosidase/beta-xylosidase [Includes: Beta-glucosidase (EC 3.2.1.21) (Cellobiase) (Gentiobiase); Beta-xylosidase (EC 3.2.1.37) (1,4-beta-D-xylan xylohydrolase) (Xylan 1,4-beta-xylosidase)]	bgxA	Dickeya chrysanthemi (Pectobacterium chrysanthemi) (Erwinia chrysanthemi)	654
Q5AVC7	KU70_EMENI	reviewed	ATP-dependent DNA helicase II subunit 1 (EC 3.6.4.12) (ATP-dependent DNA helicase II subunit Ku70)	ku70 AN7753	Emericella nidulans (strain FGSC A4 / ATCC 38163 / CBS 112.46 / NRRL 194 / M139) (Aspergillus nidulans)	629		O13310	ORB6_SCHPO	reviewed	Serine/threonine-protein kinase orb6 (EC 2.7.11.1)	orb6 SPAC821.12	Schizosaccharomyces pombe (strain 972 / ATCC 24843) (Fission yeast)	469
Q99MQ1	BICC1_MOUSE	reviewed	Protein bicaudal C homolog 1 (Bic-C)	Bicc1	Mus musculus (Mouse)	977		B3EX35	KATL1_SORAR	reviewed	Katanin p60 ATPase-containing subunit A-like 1 (Katanin p60 subunit A-like 1) (EC 3.6.4.3) (p60 katanin-like 1)	KATNAL1	Sorex araneus (Eurasian common shrew) (European shrew)	490
G5EEH9	NUP98_CAEEL	reviewed	Nuclear pore complex protein Nup98-Nup96 [Cleaved into: Nuclear pore complex protein Nup98 (98 kDa nucleoporin) (Nucleoporin Nup98) (CeNup98); Nuclear pore complex protein Nup96 (96 kDa nucleoporin) (Nucleoporin Nup96) (CeNup96)]	npp-10 ZK328.5	Caenorhabditis elegans	1678		Q66S50	MBL2_MACFA	reviewed	Mannose-binding protein C (MBP-C) (MBP1) (Mannan-binding protein) (Mannose-binding lectin)	MBL2	Macaca fascicularis (Crab-eating macaque) (Cynomolgus monkey)	248
Q04437	KU80_YEAST	reviewed	ATP-dependent DNA helicase II subunit 2 (EC 3.6.4.12) (ATP-dependent DNA helicase II subunit Ku80) (High affinity DNA-binding factor subunit 2) (Yeast Ku80)	YKU80 HDF2 YMR106C YM9718.05C	Saccharomyces cerevisiae (strain ATCC 204508 / S288c) (Baker's yeast)	629		Q2TU62	CLCA1_HORSE	reviewed	Calcium-activated chloride channel regulator 1 (EC 3.4.-.-) (Calcium-activated chloride channel family member 1) (eCLCA1)	CLCA1	Equus caballus (Horse)	913
A1SZZ9	CSRA_PSYIN	reviewed	Carbon storage regulator homolog	csrA Ping_3378	Psychromonas ingrahamii (strain 37)	58		A8H2N0	HSCA_SHEPA	reviewed	Chaperone protein HscA homolog	hscA Spea_1492	Shewanella pealeana (strain ATCC 700345 / ANG-SQ1)	620
P17931	LEG3_HUMAN	reviewed	Galectin-3 (Gal-3) (35 kDa lectin) (Carbohydrate-binding protein 35) (CBP 35) (Galactose-specific lectin 3) (Galactoside-binding protein) (GALBP) (IgE-binding protein) (L-31) (Laminin-binding protein) (Lectin L-29) (Mac-2 antigen)	LGALS3 MAC2	Homo sapiens (Human)	250		Q0KL02	TRIO_MOUSE	reviewed	Triple functional domain protein (EC 2.7.11.1)	Trio	Mus musculus (Mouse)	3102
P05776	M1_I30A0	reviewed	Matrix protein 1 (M1)	M	Influenza A virus (strain A/Swine/Iowa/15/1930 H1N1)	252		Q2FGI5	GCST_STAA3	reviewed	Aminomethyltransferase (EC 2.1.2.10) (Glycine cleavage system T protein)	gcvT SAUSA300_1498	Staphylococcus aureus (strain USA300)	363
Q0H8C5	NSP1N_ROTB2	reviewed	Non-structural protein 1 (NSP1)		Rotavirus (isolate Human/Bangladesh/ADRV-N B219/2002) (RV ADRV-N) (Rotavirus (isolate novel adult diarrhea rotavirus-B219))	395		Q9Z7N9	UHPT_CHLPN	reviewed	Probable hexose phosphate transport protein	uhpC CPn_0665 CP_0082 CpB0691	Chlamydia pneumoniae (Chlamydophila pneumoniae)	455
Q0A446	M1_I49A1	reviewed	Matrix protein 1 (M1)	M	Influenza A virus (strain A/Duck/Germany/1949 H10N7)	252		A4WFL5	GLGB_ENT38	reviewed	1,4-alpha-glucan branching enzyme GlgB (EC 2.4.1.18) (1,4-alpha-D-glucan:1,4-alpha-D-glucan 6-glucosyl-transferase) (Alpha-(1->4)-glucan branching enzyme) (Glycogen branching enzyme) (BE)	glgB Ent638_3840	Enterobacter sp. (strain 638)	728
A4FYL8	ATGT_METM5	reviewed	tRNA-guanine(15) transglycosylase (EC 2.4.2.48) (7-cyano-7-deazaguanine tRNA-ribosyltransferase) (Archaeal tRNA-guanine transglycosylase)	tgtA MmarC5_0996	Methanococcus maripaludis (strain C5 / ATCC BAA-1333)	649		Q49379	ADP1_MYCGL	reviewed	Adhesin P1 (Attachment protein) (Cytadhesin P1)	gapA mgc1	Mycoplasma gallisepticum	1122
Q992I9	B2_BOOLV	reviewed	Protein B2	B2	Boolarra virus (BoV)	106		B3M1F2	CRBN_DROAN	reviewed	Protein cereblon homolog	GF17853	Drosophila ananassae (Fruit fly)	520
A1C5V3	DBP3_ASPCL	reviewed	ATP-dependent RNA helicase dbp3 (EC 3.6.4.13)	dbp3 ACLA_068010	Aspergillus clavatus (strain ATCC 1007 / CBS 513.65 / DSM 816 / NCTC 3887 / NRRL 1)	503		Q9Z1N9	UN13B_MOUSE	reviewed	Protein unc-13 homolog B (Munc13-2) (munc13)	Unc13b Unc13a	Mus musculus (Mouse)	1602
Q07FH9	NS1_I96A3	reviewed	Non-structural protein 1 (NS1) (NS1A)	NS	Influenza A virus (strain A/China:Nanchang/11/1996 H1N1)	230		Q0SW36	Y335_CLOPS	reviewed	Nucleotide-binding protein CPR_0335	CPR_0335	Clostridium perfringens (strain SM101 / Type A)	294
Q8VYD9	CAF1M_ARATH	reviewed	CRS2-associated factor 1, mitochondrial	At4g31010 F6I18.80	Arabidopsis thaliana (Mouse-ear cress)	405		Q6G603	HIS2_STAAS	reviewed	Histidine biosynthesis bifunctional protein HisIE [Includes: Phosphoribosyl-AMP cyclohydrolase (PRA-CH) (EC 3.5.4.19); Phosphoribosyl-ATP pyrophosphatase (PRA-PH) (EC 3.6.1.31)]	hisI hisIE SAS2557	Staphylococcus aureus (strain MSSA476)	210
Q662I0	CSRA_BORBP	reviewed	Carbon storage regulator homolog	csrA BG0183	Borrelia bavariensis (strain ATCC BAA-2496 / DSM 23469 / PBi)	81		B3PIU1	YIDC_CELJU	reviewed	Membrane protein insertase YidC (Foldase YidC) (Membrane integrase YidC) (Membrane protein YidC)	yidC CJA_3823	Cellvibrio japonicus (strain Ueda107) (Pseudomonas fluorescens subsp. cellulosa)	552
C4K0Q5	NUSB_RICPU	reviewed	N utilization substance protein B homolog (Protein NusB)	nusB RPR_01190	Rickettsia peacockii (strain Rustic)	156		Q48PK6	OPGH_PSE14	reviewed	Glucans biosynthesis glucosyltransferase H (EC 2.4.1.-)	opgH PSPPH_0360	Pseudomonas savastanoi pv. phaseolicola (strain 1448A / Race 6) (Pseudomonas syringae pv. phaseolicola (strain 1448A / Race 6))	860
A7EY76	DBP5_SCLS1	reviewed	ATP-dependent RNA helicase dbp5 (EC 3.6.4.13)	dbp5 SS1G_10291	Sclerotinia sclerotiorum (strain ATCC 18683 / 1980 / Ss-1) (White mold) (Whetzelinia sclerotiorum)	470		Q9Z1N3	MYO9A_RAT	reviewed	Unconventional myosin-IXa (Myr 7) (Unconventional myosin-9a)	Myo9a Myr7	Rattus norvegicus (Rat)	2626
Q5RDU9	EDC3_PONAB	reviewed	Enhancer of mRNA-decapping protein 3 (YjeF domain-containing protein 1)	EDC3 YJDC	Pongo abelii (Sumatran orangutan) (Pongo pygmaeus abelii)	508		Q2US45	MYO1_ASPOR	reviewed	Myosin-1 (Class I unconventional myosin) (Type I myosin)	myoA AO090005000576	Aspergillus oryzae (strain ATCC 42149 / RIB 40) (Yellow koji mold)	1261
A8F501	CSRA_PSELT	reviewed	Carbon storage regulator homolog	csrA Tlet_0669	Pseudothermotoga lettingae (strain ATCC BAA-301 / DSM 14385 / NBRC 107922 / TMO) (Thermotoga lettingae)	76		Q2YTF7	ISDH_STAAB	reviewed	Iron-regulated surface determinant protein H (Haptoglobin receptor A) (Staphylococcus aureus surface protein I)	isdH harA sasI SAB1591c/SAB1590c	Staphylococcus aureus (strain bovine RF122 / ET3-1)	893
Q9LYN7	AML4_ARATH	reviewed	Protein MEI2-like 4 (AML4) (MEI2-like protein 4)	ML4 At5g07290 T28J14.230	Arabidopsis thaliana (Mouse-ear cress)	907		A4YM47	MASZ_BRASO	reviewed	Malate synthase G (EC 2.3.3.9)	glcB BRADO1059	Bradyrhizobium sp. (strain ORS278)	724
A1KSU6	NUSB_NEIMF	reviewed	N utilization substance protein B homolog (Protein NusB)	nusB NMC0634	Neisseria meningitidis serogroup C / serotype 2a (strain ATCC 700532 / DSM 15464 / FAM18)	141		Q4L1J4	MAGI1_RAT	reviewed	Membrane-associated guanylate kinase, WW and PDZ domain-containing protein 1 (BAI1-associated protein 1) (BAP-1) (Membrane-associated guanylate kinase inverted 1) (MAGI-1)	Magi1 Baiap1 Bap1	Rattus norvegicus (Rat)	1255
Q2SBU2	CSRA_HAHCH	reviewed	Carbon storage regulator homolog	csrA HCH_05205	Hahella chejuensis (strain KCTC 2396)	67		B3PH50	UBIB_CELJU	reviewed	Probable protein kinase UbiB (EC 2.7.-.-) (Ubiquinone biosynthesis protein UbiB)	ubiB CJA_3645	Cellvibrio japonicus (strain Ueda107) (Pseudomonas fluorescens subsp. cellulosa)	552
B6K1Y8	NOP9_SCHJY	reviewed	Nucleolar protein 9 (Pumilio domain-containing protein nop9)	nop9 SJAG_02250	Schizosaccharomyces japonicus (strain yFS275 / FY16936) (Fission yeast)	641		Q630U0	ATPD_BACCZ	reviewed	ATP synthase subunit delta (ATP synthase F(1) sector subunit delta) (F-type ATPase subunit delta) (F-ATPase subunit delta)	atpH BCE33L5008	Bacillus cereus (strain ZK / E33L)	180
Q67161	M1_I77AG	reviewed	Matrix protein 1 (M1)	M	Influenza A virus (strain A/Budgerigar/Hokkaido/1/1977 H4N6)	252		Q630U3	ATPB_BACCZ	reviewed	ATP synthase subunit beta (EC 3.6.3.14) (ATP synthase F1 sector subunit beta) (F-ATPase subunit beta)	atpD BCE33L5005	Bacillus cereus (strain ZK / E33L)	469
B0JGZ3	NUSB_MICAN	reviewed	N utilization substance protein B homolog (Protein NusB)	nusB MAE_23230	Microcystis aeruginosa (strain NIES-843)	217		Q94C40	CIPKH_ARATH	reviewed	CBL-interacting serine/threonine-protein kinase 17 (EC 2.7.11.1) (SNF1-related kinase 3.21) (SOS2-like protein kinase PKS20)	CIPK17 PKS20 SnRK3.21 At1g48260 F11A17.18 F21D18.2	Arabidopsis thaliana (Mouse-ear cress)	432
Q67163	M1_I85A3	reviewed	Matrix protein 1 (M1)	M	Influenza A virus (strain A/Chicken/Victoria/1/1985 H7N7)	252		O14782	KIF3C_HUMAN	reviewed	Kinesin-like protein KIF3C	KIF3C	Homo sapiens (Human)	793
Q6FJG1	FAL1_CANGA	reviewed	ATP-dependent RNA helicase FAL1 (EC 3.6.4.13)	FAL1 CAGL0M06567g	Candida glabrata (strain ATCC 2001 / CBS 138 / JCM 3761 / NBRC 0622 / NRRL Y-65) (Yeast) (Torulopsis glabrata)	399		P10911	MCF2_HUMAN	reviewed	Proto-oncogene DBL (Proto-oncogene MCF-2) [Cleaved into: MCF2-transforming protein; DBL-transforming protein]	MCF2 DBL	Homo sapiens (Human)	925
Q4UKG1	NUSB_RICFE	reviewed	N utilization substance protein B homolog (Protein NusB)	nusB RF_1119	Rickettsia felis (strain ATCC VR-1525 / URRWXCal2) (Rickettsia azadi)	156		Q9ZP19	PPO1_IPOBA	reviewed	Polyphenol oxidase I, chloroplastic (PPO-I) (EC 1.10.3.1) (Catechol oxidase I)	co-1	Ipomoea batatas (Sweet potato) (Convolvulus batatas)	496
Q67167	M1_I56A1	reviewed	Matrix protein 1 (M1)	M	Influenza A virus (strain A/Duck/Czechoslovakia/1956 H4N6)	252		B3CNB5	DNAK_WOLPP	reviewed	Chaperone protein DnaK (HSP70) (Heat shock 70 kDa protein) (Heat shock protein 70)	dnaK WP0140	Wolbachia pipientis subsp. Culex pipiens (strain wPip)	637
Q09161	NCBP1_HUMAN	reviewed	Nuclear cap-binding protein subunit 1 (80 kDa nuclear cap-binding protein) (CBP80) (NCBP 80 kDa subunit)	NCBP1 CBP80 NCBP	Homo sapiens (Human)	790		B3NSE1	TRET1_DROER	reviewed	Facilitated trehalose transporter Tret1	Tret1 GG20213	Drosophila erecta (Fruit fly)	856
Q62448	IF4G2_MOUSE	reviewed	Eukaryotic translation initiation factor 4 gamma 2 (eIF-4-gamma 2) (eIF-4G 2) (eIF4G 2) (Novel APOBEC-1 target 1) (Translation repressor NAT1) (p97)	Eif4g2 Nat1	Mus musculus (Mouse)	906		B3EDQ7	ATPB_CHLL2	reviewed	ATP synthase subunit beta (EC 3.6.3.14) (ATP synthase F1 sector subunit beta) (F-ATPase subunit beta)	atpD Clim_0029	Chlorobium limicola (strain DSM 245 / NBRC 103803)	462
A7MYT3	CSRA_VIBCB	reviewed	Carbon storage regulator homolog	csrA VIBHAR_03509	Vibrio campbellii (strain ATCC BAA-1116 / BB120)	65		Q4U2R1	HERC2_MOUSE	reviewed	E3 ubiquitin-protein ligase HERC2 (EC 6.3.2.-) (HECT domain and RCC1-like domain-containing protein 2)	Herc2 Jdf2 Kiaa0393 Rjs	Mus musculus (Mouse)	4836
Q8N9N2	ASCC1_HUMAN	reviewed	Activating signal cointegrator 1 complex subunit 1 (ASC-1 complex subunit p50) (Trip4 complex subunit p50)	ASCC1 CGI-18	Homo sapiens (Human)	400		Q2FKQ5	DNAA_STAA3	reviewed	Chromosomal replication initiator protein DnaA	dnaA SAUSA300_0001	Staphylococcus aureus (strain USA300)	453
Q6BJX6	DHH1_DEBHA	reviewed	ATP-dependent RNA helicase DHH1 (EC 3.6.4.13)	DHH1 DEHA2F26598g	Debaryomyces hansenii (strain ATCC 36239 / CBS 767 / JCM 1990 / NBRC 0083 / IGC 2968) (Yeast) (Torulaspora hansenii)	516		Q04PD9	COBT_LEPBJ	reviewed	Nicotinate-nucleotide--dimethylbenzimidazole phosphoribosyltransferase (NN:DBI PRT) (EC 2.4.2.21) (N(1)-alpha-phosphoribosyltransferase)	cobT LBJ_2826	Leptospira borgpetersenii serovar Hardjo-bovis (strain JB197)	344
Q8C5N3	CWC22_MOUSE	reviewed	Pre-mRNA-splicing factor CWC22 homolog (Nucampholin homolog)	Cwc22 Ncm	Mus musculus (Mouse)	908		P16086	SPTN1_RAT	reviewed	Spectrin alpha chain, non-erythrocytic 1 (Alpha-II spectrin) (Fodrin alpha chain)	Sptan1 Spna2 Spta2	Rattus norvegicus (Rat)	2472
A7EM78	DBP9_SCLS1	reviewed	ATP-dependent RNA helicase dbp9 (EC 3.6.4.13)	dbp9 SS1G_06425	Sclerotinia sclerotiorum (strain ATCC 18683 / 1980 / Ss-1) (White mold) (Whetzelinia sclerotiorum)	607		Q9ZVX1	UBC23_ARATH	reviewed	Probable ubiquitin-conjugating enzyme E2 23 (EC 2.3.2.23) (E2 ubiquitin-conjugating enzyme 23) (Ubiquitin carrier protein 23)	UBC23 At2g16920 F12A24.10	Arabidopsis thaliana (Mouse-ear cress)	1102
A6SCT6	DBP3_BOTFB	reviewed	ATP-dependent RNA helicase dbp3 (EC 3.6.4.13)	dbp3 BC1G_10578	Botryotinia fuckeliana (strain B05.10) (Noble rot fungus) (Botrytis cinerea)	592		Q2FIE5	NAGD_STAA3	reviewed	Protein NagD homolog	nagD SAUSA300_0833	Staphylococcus aureus (strain USA300)	259
Q8BGD9	IF4B_MOUSE	reviewed	Eukaryotic translation initiation factor 4B (eIF-4B)	Eif4b	Mus musculus (Mouse)	611		Q2UR38	XYND_ASPOR	reviewed	Exo-1,4-beta-xylosidase xlnD (EC 3.2.1.37) (1,4-beta-D-xylan xylohydrolase xlnD) (Beta-xylosidase A) (Beta-xylosidase xlnD) (Xylobiase xlnD)	xlnD xyl-1 xylA AO090005000986	Aspergillus oryzae (strain ATCC 42149 / RIB 40) (Yellow koji mold)	798
Q9FVQ1	NUCL1_ARATH	reviewed	Nucleolin 1 (Protein NUCLEOLIN LIKE 1) (AtNUC-L1) (Protein PARALLEL 1) (AtPARL1)	NUCL1 PARL1 At1g48920 F27K7.6	Arabidopsis thaliana (Mouse-ear cress)	557		P15690	NDUS1_BOVIN	reviewed	NADH-ubiquinone oxidoreductase 75 kDa subunit, mitochondrial (EC 1.6.5.3) (EC 1.6.99.3) (Complex I-75kD) (CI-75kD)	NDUFS1	Bos taurus (Bovine)	727
Q65VQ6	CSRA_MANSM	reviewed	Carbon storage regulator homolog	csrA MS0347	Mannheimia succiniciproducens (strain MBEL55E)	61		B3A0Q6	CAH2_LOTGI	reviewed	Putative carbonic anhydrase 2 (EC 4.2.1.1) (Fragment)		Lottia gigantea (Giant owl limpet)	448
C5E0I9	HEK2_ZYGRC	reviewed	Heterogeneous nuclear rnp K-like protein 2 (KH domain-containing protein 1)	HEK2 KHD1 ZYRO0G13112g	Zygosaccharomyces rouxii (strain ATCC 2623 / CBS 732 / NBRC 1130 / NCYC 568 / NRRL Y-229) (Candida mogii)	372		A8PWF6	MYO1_MALGO	reviewed	Myosin-1 (Class I unconventional myosin) (Type I myosin)	MYO1 MGL_1086	Malassezia globosa (strain ATCC MYA-4612 / CBS 7966) (Dandruff-associated fungus)	1322
A6H7J2	AROS_BOVIN	reviewed	Active regulator of SIRT1 (40S ribosomal protein S19-binding protein 1) (RPS19-binding protein 1) (S19BP)	RPS19BP1 AROS	Bos taurus (Bovine)	137		Q2UUT6	ATG9_ASPOR	reviewed	Autophagy-related protein 9	atg9 AO090009000183	Aspergillus oryzae (strain ATCC 42149 / RIB 40) (Yellow koji mold)	951
A8F5B4	HFQ_PSELT	reviewed	RNA-binding protein Hfq	hfq Tlet_0782	Pseudothermotoga lettingae (strain ATCC BAA-301 / DSM 14385 / NBRC 107922 / TMO) (Thermotoga lettingae)	91		A8WQH2	PXDN_CAEBR	reviewed	Peroxidasin homolog (EC 1.11.1.7)	pxn-1 CBG01526	Caenorhabditis briggsae	1288
A4QND5	NIP7_XENTR	reviewed	60S ribosome subunit biogenesis protein NIP7 homolog	nip7	Xenopus tropicalis (Western clawed frog) (Silurana tropicalis)	180		Q9Z2D1	MTMR2_MOUSE	reviewed	Myotubularin-related protein 2 (Phosphatidylinositol-3,5-bisphosphate 3-phosphatase) (EC 3.1.3.95) (Phosphatidylinositol-3-phosphate phosphatase) (EC 3.1.3.64)	Mtmr2	Mus musculus (Mouse)	643
P50536	MSL3_DROME	reviewed	Protein male-specific lethal-3	msl-3 CG8631	Drosophila melanogaster (Fruit fly)	512		Q9ZZ52	COX1_SQUAC	reviewed	Cytochrome c oxidase subunit 1 (EC 1.9.3.1) (Cytochrome c oxidase polypeptide I)	MT-CO1 COI COXI MTCO1	Squalus acanthias (Spiny dogfish)	518
A0B9P8	ALBA_METTP	reviewed	DNA/RNA-binding protein Alba	albA Mthe_1656	Methanosaeta thermophila (strain DSM 6194 / JCM 14653 / NBRC 101360 / PT) (Methanothrix thermophila)	89		B3NML0	EIF3C_DROER	reviewed	Eukaryotic translation initiation factor 3 subunit C (eIF3c) (Eukaryotic translation initiation factor 3 subunit 8)	eIF3-S8 GG21805	Drosophila erecta (Fruit fly)	910
Q14562	DHX8_HUMAN	reviewed	ATP-dependent RNA helicase DHX8 (EC 3.6.4.13) (DEAH box protein 8) (RNA helicase HRH1)	DHX8 DDX8	Homo sapiens (Human)	1220		Q9ZW09	LRK31_ARATH	reviewed	Probable inactive L-type lectin-domain containing receptor kinase III.1 (LecRK-III.1)	LECRK31 At2g29220 F16P2.40	Arabidopsis thaliana (Mouse-ear cress)	627
B3E757	NUSB_GEOLS	reviewed	N utilization substance protein B homolog (Protein NusB)	nusB Glov_1215	Geobacter lovleyi (strain ATCC BAA-1151 / DSM 17278 / SZ)	142		Q460M5	LRFN2_RAT	reviewed	Leucine-rich repeat and fibronectin type-III domain-containing protein 2	Lrfn2 Salm1	Rattus norvegicus (Rat)	788
P32594	GAG_MSVMT	reviewed	Gag polyprotein (Core polyprotein) [Cleaved into: Matrix protein p15 (MA); RNA-binding phosphoprotein p12 (pp12); Capsid protein p30 (CA)]	gag	Moloney murine sarcoma virus (strain ts110) (MoMSV)	468		B7H3W7	GLND_ACIB3	reviewed	Bifunctional uridylyltransferase/uridylyl-removing enzyme (UTase/UR) (Bifunctional [protein-PII] modification enzyme) (Bifunctional nitrogen sensor protein) [Includes: [Protein-PII] uridylyltransferase (PII uridylyltransferase) (UTase) (EC 2.7.7.59); [Protein-PII]-UMP uridylyl-removing enzyme (UR) (EC 3.1.4.-)]	glnD ABBFA_002013	Acinetobacter baumannii (strain AB307-0294)	887
P38996	NAB3_YEAST	reviewed	Nuclear polyadenylated RNA-binding protein 3	NAB3 HMD1 YPL190C	Saccharomyces cerevisiae (strain ATCC 204508 / S288c) (Baker's yeast)	802		A8L0K9	DXS_FRASN	reviewed	1-deoxy-D-xylulose-5-phosphate synthase (EC 2.2.1.7) (1-deoxyxylulose-5-phosphate synthase) (DXP synthase) (DXPS)	dxs Franean1_5184	Frankia sp. (strain EAN1pec)	650
Q5ZMK5	JMJD6_CHICK	reviewed	Bifunctional arginine demethylase and lysyl-hydroxylase JMJD6 (EC 1.14.11.-) (Histone arginine demethylase JMJD6) (JmjC domain-containing protein 6) (Jumonji domain-containing protein 6) (Lysyl-hydroxylase JMJD6) (Peptide-lysine 5-dioxygenase JMJD6) (Phosphatidylserine receptor) (Protein PTDSR)	JMJD6 PTDSR RCJMB04_1m8	Gallus gallus (Chicken)	414		P15345	FLAEY_CAUCR	reviewed	Regulatory protein FlaEY	flaEY flaE/flaY CC_1465	Caulobacter crescentus (strain ATCC 19089 / CB15)	954
Q3ZC01	CNOT7_BOVIN	reviewed	CCR4-NOT transcription complex subunit 7 (EC 3.1.13.4) (CCR4-associated factor 1) (CAF-1)	CNOT7 CAF1	Bos taurus (Bovine)	285		B7LFM5	FETP_ECO55	reviewed	Probable Fe(2+)-trafficking protein	yggX EC55989_3255	Escherichia coli (strain 55989 / EAEC)	91
Q55DE7	ATX2_DICDI	reviewed	Ataxin-2 homolog	atxn2 DDB_G0269682	Dictyostelium discoideum (Slime mold)	1103		Q9ZVF4	PP140_ARATH	reviewed	Pentatricopeptide repeat-containing protein At2g01510, mitochondrial	PCMP-H37 At2g01510 F2I9.13	Arabidopsis thaliana (Mouse-ear cress)	584
P17595	ALPHA_BSMV	reviewed	Alpha-A protein [Includes: Methyltransferase (EC 2.1.1.-) (EC 2.7.7.-); NTPase/helicase (EC 3.6.4.13)]		Barley stripe mosaic virus (BSMV)	1139		A4R596	IML1_MAGO7	reviewed	Vacuolar membrane-associated protein IML1	IML1 MGG_04160	Magnaporthe oryzae (strain 70-15 / ATCC MYA-4617 / FGSC 8958) (Rice blast fungus) (Pyricularia oryzae)	1874
B5DG42	IF4A3_SALSA	reviewed	Eukaryotic initiation factor 4A-III (eIF-4A-III) (eIF4A-III) (EC 3.6.4.13) (ATP-dependent RNA helicase DDX48) (ATP-dependent RNA helicase eIF4A-3) (DEAD box protein 48) (Eukaryotic translation initiation factor 4A isoform 3)	eif4a3 ddx48	Salmo salar (Atlantic salmon)	406		P13916	GLCA_SOYBN	reviewed	Beta-conglycinin, alpha chain		Glycine max (Soybean) (Glycine hispida)	605
P17844	DDX5_HUMAN	reviewed	Probable ATP-dependent RNA helicase DDX5 (EC 3.6.4.13) (DEAD box protein 5) (RNA helicase p68)	DDX5 G17P1 HELR HLR1	Homo sapiens (Human)	614		Q0HD80	ATPE_SHESM	reviewed	ATP synthase epsilon chain (ATP synthase F1 sector epsilon subunit) (F-ATPase epsilon subunit)	atpC Shewmr4_3924	Shewanella sp. (strain MR-4)	142
Q94C69	CSP3_ARATH	reviewed	Cold shock domain-containing protein 3 (AtCSP3)	CSP3 At2g17870 T13L16.11	Arabidopsis thaliana (Mouse-ear cress)	301		Q62HV4	RISB_BURMA	reviewed	6,7-dimethyl-8-ribityllumazine synthase (DMRL synthase) (LS) (Lumazine synthase) (EC 2.5.1.78)	ribH BMA2146	Burkholderia mallei (strain ATCC 23344)	173
A3N3P9	HFQ_ACTP2	reviewed	RNA-binding protein Hfq	hfq APL_1961	Actinobacillus pleuropneumoniae serotype 5b (strain L20)	92		B3PIG3	GUAA_CELJU	reviewed	GMP synthase [glutamine-hydrolyzing] (EC 6.3.5.2) (GMP synthetase) (Glutamine amidotransferase)	guaA CJA_2103	Cellvibrio japonicus (strain Ueda107) (Pseudomonas fluorescens subsp. cellulosa)	525
Q9YPE8	NS1_I82A3	reviewed	Non-structural protein 1 (NS1) (NS1A)	NS	Influenza A virus (strain A/Seal/Massachusetts/133/1982 H4N5)	230		Q00963	SPTCB_DROME	reviewed	Spectrin beta chain	beta-Spec Spec-b CG5870	Drosophila melanogaster (Fruit fly)	2291
P68559	NCAP_RSVT	reviewed	Nucleoprotein (Coat protein) (CP) (Nucleocapsid protein) (Protein N) (Protein pc3)	pc3	Rice stripe virus (isolate T) (RSV)	322		B3N5J3	FICD_DROER	reviewed	Adenosine monophosphate-protein transferase FICD homolog (EC 2.7.7.n1)	GG10411	Drosophila erecta (Fruit fly)	495
Q68XK6	NUSB_RICTY	reviewed	N utilization substance protein B homolog (Protein NusB)	nusB RT0152	Rickettsia typhi (strain ATCC VR-144 / Wilmington)	154		Q01484	ANK2_HUMAN	reviewed	Ankyrin-2 (ANK-2) (Ankyrin-B) (Brain ankyrin) (Non-erythroid ankyrin)	ANK2	Homo sapiens (Human)	3957
O12157	GAG_HV192	reviewed	Gag polyprotein (Pr55Gag) [Cleaved into: Matrix protein p17 (MA); Capsid protein p24 (CA); Spacer peptide 1 (SP1) (p2); Nucleocapsid protein p7 (NC); Spacer peptide 2 (SP2) (p1); p6-gag]	gag	Human immunodeficiency virus type 1 group M subtype C (isolate 92BR025) (HIV-1)	496		Q2JQL7	PURL_SYNJA	reviewed	Phosphoribosylformylglycinamidine synthase subunit PurL (FGAM synthase) (EC 6.3.5.3) (Formylglycinamide ribonucleotide amidotransferase subunit II) (FGAR amidotransferase II) (FGAR-AT II) (Glutamine amidotransferase PurL) (Phosphoribosylformylglycinamidine synthase subunit II)	purL CYA_1361	Synechococcus sp. (strain JA-3-3Ab) (Cyanobacteria bacterium Yellowstone A-Prime)	766
Q085Z8	CSRA_SHEFN	reviewed	Carbon storage regulator homolog	csrA Sfri_1064	Shewanella frigidimarina (strain NCIMB 400)	65		B7H1I0	FADB_ACIB3	reviewed	Fatty acid oxidation complex subunit alpha [Includes: Enoyl-CoA hydratase/Delta(3)-cis-Delta(2)-trans-enoyl-CoA isomerase/3-hydroxybutyryl-CoA epimerase (EC 4.2.1.17) (EC 5.1.2.3) (EC 5.3.3.8); 3-hydroxyacyl-CoA dehydrogenase (EC 1.1.1.35)]	fadB ABBFA_003230	Acinetobacter baumannii (strain AB307-0294)	717
Q7SEY2	CFT1_NEUCR	reviewed	Protein cft1 (Cleavage factor two protein 1) (Polyadenylation factor 3)	paa-3 cft1 NCU02082	Neurospora crassa (strain ATCC 24698 / 74-OR23-1A / CBS 708.71 / DSM 1257 / FGSC 987)	1487		Q29P71	MYO7A_DROPS	reviewed	Myosin-VIIa (Protein crinkled)	ck GA20466	Drosophila pseudoobscura pseudoobscura (Fruit fly)	2168
P27207	NCAP_MSTV	reviewed	Nucleoprotein (Coat protein) (CP) (Nucleocapsid protein) (Protein N) (Protein pc3)	pc3	Maize stripe virus (MStV)	316		O15069	NACAD_HUMAN	reviewed	NAC-alpha domain-containing protein 1	NACAD KIAA0363	Homo sapiens (Human)	1562
Q67147	M1_I72A5	reviewed	Matrix protein 1 (M1)	M	Influenza A virus (strain A/Shearwater/Australia/1972 H6N5)	252		O19913	CCS1_CYACA	reviewed	Cytochrome c biogenesis protein Ccs1	ccs1 ycf14 ycf44	Cyanidium caldarium	396
P55010	IF5_HUMAN	reviewed	Eukaryotic translation initiation factor 5 (eIF-5)	EIF5	Homo sapiens (Human)	431		Q2M3G4	SHRM1_HUMAN	reviewed	Protein Shroom1 (Apical protein 2)	SHROOM1 APXL2 KIAA1960	Homo sapiens (Human)	852
B7IEU8	HFQ_THEAB	reviewed	RNA-binding protein Hfq	hfq THA_104	Thermosipho africanus (strain TCF52B)	84		O15061	SYNEM_HUMAN	reviewed	Synemin (Desmuslin)	SYNM DMN KIAA0353 SYN	Homo sapiens (Human)	1565
P03416	NCAP_CVMA5	reviewed	Nucleoprotein (Nucleocapsid protein) (NC) (Protein N)	N 7a	Murine coronavirus (strain A59) (MHV-A59) (Murine hepatitis virus)	454		P17119	KAR3_YEAST	reviewed	Kinesin-like protein KAR3 (Nuclear fusion protein)	KAR3 YPR141C P9659.16	Saccharomyces cerevisiae (strain ATCC 204508 / S288c) (Baker's yeast)	729
P89680	1A_TOBSV	reviewed	Replication protein 1a [Includes: ATP-dependent helicase (EC 3.6.4.-); Methyltransferase (EC 2.1.1.-)]		Tobacco streak virus (strain WC) (TSV)	1094		Q498T9	LRC8C_RAT	reviewed	Volume-regulated anion channel subunit LRRC8C (Leucine-rich repeat-containing protein 8C)	Lrrc8c	Rattus norvegicus (Rat)	803
Q9ZCZ7	NUSA_RICPR	reviewed	Transcription termination/antitermination protein NusA	nusA RP553	Rickettsia prowazekii (strain Madrid E)	503		A8F6I7	KATG_PSELT	reviewed	Catalase-peroxidase (CP) (EC 1.11.1.21) (Peroxidase/catalase)	katG Tlet_1209	Pseudothermotoga lettingae (strain ATCC BAA-301 / DSM 14385 / NBRC 107922 / TMO) (Thermotoga lettingae)	726
C6DFJ7	HFQ_PECCP	reviewed	RNA-binding protein Hfq	hfq PC1_3721	Pectobacterium carotovorum subsp. carotovorum (strain PC1)	99		Q2FHI0	PYRH_STAA3	reviewed	Uridylate kinase (UK) (EC 2.7.4.22) (Uridine monophosphate kinase) (UMP kinase) (UMPK)	pyrH SAUSA300_1151	Staphylococcus aureus (strain USA300)	240
Q6XTC2	NS1_I68A5	reviewed	Non-structural protein 1 (NS1) (NS1A)	NS	Influenza A virus (strain A/Korea/426/1968 H2N2)	237		P16429	HYCC_ECOLI	reviewed	Formate hydrogenlyase subunit 3 (FHL subunit 3) (Hydrogenase-3 component C)	hycC hevC b2723 JW2693	Escherichia coli (strain K12)	608
Q8HXM1	CSTF2_BOVIN	reviewed	Cleavage stimulation factor subunit 2 (CF-1 64 kDa subunit) (Cleavage stimulation factor 64 kDa subunit) (CSTF 64 kDa subunit) (CstF-64)	CSTF2	Bos taurus (Bovine)	572		B3R0R7	FTSH3_PHYMT	reviewed	ATP-dependent zinc metalloprotease FtsH 3 (EC 3.4.24.-)	ftsH3 ATP_00464	Phytoplasma mali (strain AT)	599
Q7L8L6	FAKD5_HUMAN	reviewed	FAST kinase domain-containing protein 5	FASTKD5 KIAA1792	Homo sapiens (Human)	764		Q2FFM8	Y1848_STAA3	reviewed	UPF0374 protein SAUSA300_1848	SAUSA300_1848	Staphylococcus aureus (strain USA300)	180
Q8N3C0	ASCC3_HUMAN	reviewed	Activating signal cointegrator 1 complex subunit 3 (EC 3.6.4.12) (ASC-1 complex subunit p200) (ASC1p200) (Helicase, ATP binding 1) (Trip4 complex subunit p200)	ASCC3 HELIC1	Homo sapiens (Human)	2202		Q62N15	LIPB_BURMA	reviewed	Octanoyltransferase (EC 2.3.1.181) (Lipoate-protein ligase B) (Lipoyl/octanoyl transferase) (Octanoyl-[acyl-carrier-protein]-protein N-octanoyltransferase)	lipB BMA0053	Burkholderia mallei (strain ATCC 23344)	225
A5I2R9	HFQ_CLOBH	reviewed	RNA-binding protein Hfq	hfq CBO1797 CLC_1739	Clostridium botulinum (strain Hall / ATCC 3502 / NCTC 13319 / Type A)	85		Q636E1	PYRK_BACCZ	reviewed	Dihydroorotate dehydrogenase B (NAD(+)), electron transfer subunit (Dihydroorotate oxidase B, electron transfer subunit)	pyrK BCE33L3644	Bacillus cereus (strain ZK / E33L)	259
P63101	1433Z_MOUSE	reviewed	14-3-3 protein zeta/delta (Protein kinase C inhibitor protein 1) (KCIP-1) (SEZ-2)	Ywhaz	Mus musculus (Mouse)	245		B3QTR8	GATB_CHLT3	reviewed	Aspartyl/glutamyl-tRNA(Asn/Gln) amidotransferase subunit B (Asp/Glu-ADT subunit B) (EC 6.3.5.-)	gatB Ctha_1809	Chloroherpeton thalassium (strain ATCC 35110 / GB-78)	476
Q04611	CAPSD_HEVMY	reviewed	Capsid protein (Protein ORF2) (pORF2)	ORF2	Hepatitis E virus genotype 1 (isolate Human/Myanmar/HEVNE8L) (HEV-1)	660		B3LJJ8	SEY1_YEAS1	reviewed	Protein SEY1 (EC 3.6.5.-) (Synthetic enhancer of YOP1 protein)	SEY1 SCRG_01558	Saccharomyces cerevisiae (strain RM11-1a) (Baker's yeast)	776
P15424	MS116_YEAST	reviewed	ATP-dependent RNA helicase MSS116, mitochondrial (EC 3.6.4.13)	MSS116 YDR194C YD9346.05C	Saccharomyces cerevisiae (strain ATCC 204508 / S288c) (Baker's yeast)	664		Q2FJ80	AZO1_STAA3	reviewed	FMN-dependent NADPH-azoreductase (EC 1.7.-.-) (NADPH-dependent flavo-azoreductase) (NADPH-flavin azoreductase)	azo1 SAUSA300_0545	Staphylococcus aureus (strain USA300)	188
Q8N5F7	NKAP_HUMAN	reviewed	NF-kappa-B-activating protein	NKAP	Homo sapiens (Human)	415		A8Z4T2	CH60_STAAT	reviewed	60 kDa chaperonin (GroEL protein) (Protein Cpn60)	groL groEL USA300HOU_2024	Staphylococcus aureus (strain USA300 / TCH1516)	538
Q54BM5	BBP_DICDI	reviewed	Branchpoint-bridging protein (Splicing factor 1)	sf1 DDB_G0293554	Dictyostelium discoideum (Slime mold)	501		Q28MN2	GLGB_JANSC	reviewed	1,4-alpha-glucan branching enzyme GlgB (EC 2.4.1.18) (1,4-alpha-D-glucan:1,4-alpha-D-glucan 6-glucosyl-transferase) (Alpha-(1->4)-glucan branching enzyme) (Glycogen branching enzyme) (BE)	glgB Jann_3113	Jannaschia sp. (strain CCS1)	701
Q9VLK2	Y3096_DROME	reviewed	Ribosomal L1 domain-containing protein CG13096	CG13096	Drosophila melanogaster (Fruit fly)	681		O14427	CLA4_CANAX	reviewed	Serine/threonine-protein kinase CLA4 (EC 2.7.11.1)	CLA4	Candida albicans (Yeast)	971
A8EVW4	NUSB_ARCB4	reviewed	N utilization substance protein B homolog (Protein NusB)	nusB Abu_1847	Arcobacter butzleri (strain RM4018)	131		Q9Z2J4	NEXN_RAT	reviewed	Nexilin	Nexn	Rattus norvegicus (Rat)	656
C4XIS1	CSRA_DESMR	reviewed	Carbon storage regulator homolog	csrA DMR_31480	Desulfovibrio magneticus (strain ATCC 700980 / DSM 13731 / RS-1)	79		Q63DW7	HIS3_BACCZ	reviewed	Phosphoribosyl-AMP cyclohydrolase (PRA-CH) (EC 3.5.4.19)	hisI BCE33L1296	Bacillus cereus (strain ZK / E33L)	101
P38828	LSM12_YEAST	reviewed	Protein LSM12 (Sm-like protein 12)	LSM12 YHR121W	Saccharomyces cerevisiae (strain ATCC 204508 / S288c) (Baker's yeast)	187		Q4WMP0	EXGD_ASPFU	reviewed	Probable glucan 1,3-beta-glucosidase D (EC 3.2.1.58) (Exo-1,3-beta-glucanase D)	exgD AFUA_6G09250	Neosartorya fumigata (strain ATCC MYA-4609 / Af293 / CBS 101355 / FGSC A1100) (Aspergillus fumigatus)	833
Q5RDA3	CSTF2_PONAB	reviewed	Cleavage stimulation factor subunit 2 (CF-1 64 kDa subunit) (Cleavage stimulation factor 64 kDa subunit) (CSTF 64 kDa subunit) (CstF-64)	CSTF2	Pongo abelii (Sumatran orangutan) (Pongo pygmaeus abelii)	577		B3DP22	DNAA_BIFLD	reviewed	Chromosomal replication initiator protein DnaA	dnaA BLD_1436	Bifidobacterium longum (strain DJO10A)	500
Q6GN11	DI3L1_XENLA	reviewed	DIS3-like exonuclease 1 (EC 3.1.13.-)	dis3l	Xenopus laevis (African clawed frog)	1040		B3R0L6	DNAA_PHYMT	reviewed	Chromosomal replication initiator protein DnaA	dnaA ATP_00193	Phytoplasma mali (strain AT)	455
Q25BN1	DICER_CHICK	reviewed	Endoribonuclease Dicer (EC 3.1.26.3)	DICER1 DICER	Gallus gallus (Chicken)	1921		A8H1G3	G6PI_SHEPA	reviewed	Glucose-6-phosphate isomerase (GPI) (EC 5.3.1.9) (Phosphoglucose isomerase) (PGI) (Phosphohexose isomerase) (PHI)	pgi Spea_1073	Shewanella pealeana (strain ATCC 700345 / ANG-SQ1)	545
Q85ZS6	MATK_PSAJU	reviewed	Maturase K (Intron maturase)	matK	Psathyrostachys juncea (Russian wildrye)	511		Q2FF06	ALD1_STAA3	reviewed	Putative aldehyde dehydrogenase SAUSA300_2076 (EC 1.2.1.3)	SAUSA300_2076	Staphylococcus aureus (strain USA300)	475
Q9Y3Y2	CHTOP_HUMAN	reviewed	Chromatin target of PRMT1 protein (Friend of PRMT1 protein) (Small arginine- and glycine-rich protein) (SRAG)	CHTOP C1orf77 FOP HT031 PP7704	Homo sapiens (Human)	248		Q0HFM4	CYSD_SHESM	reviewed	Sulfate adenylyltransferase subunit 2 (EC 2.7.7.4) (ATP-sulfurylase small subunit) (Sulfate adenylate transferase) (SAT)	cysD Shewmr4_3072	Shewanella sp. (strain MR-4)	302
Q9ICP7	MREP_SCSVF	reviewed	Master replication protein (M-Rep) (EC 2.7.7.-) (EC 3.1.21.-) (EC 3.6.1.3)	DNA-R C8	Subterranean clover stunt virus (strain F) (SCSV)	286		Q4V8I7	LRC8A_RAT	reviewed	Volume-regulated anion channel subunit LRRC8A (Leucine-rich repeat-containing protein 8A)	Lrrc8a Lrrc8	Rattus norvegicus (Rat)	810
Q8CJF8	AGO4_MOUSE	reviewed	Protein argonaute-4 (Argonaute4) (mAgo4) (Argonaute RISC catalytic component 4) (Eukaryotic translation initiation factor 2C 4) (eIF-2C 4) (eIF2C 4) (Piwi/argonaute family protein meIF2C4)	Ago4 Eif2c4 Kiaa1567	Mus musculus (Mouse)	861		Q9ZEJ6	DNAK1_NOSS1	reviewed	Chaperone protein dnaK1 (HSP70-1) (Heat shock 70 kDa protein 1) (Heat shock protein 70-1)	dnaK1 dnaK alr2990	Nostoc sp. (strain PCC 7120 / UTEX 2576)	688
A4J774	CSRA_DESRM	reviewed	Carbon storage regulator homolog	csrA Dred_2417	Desulfotomaculum reducens (strain MI-1)	80		Q4P782	BST1_USTMA	reviewed	GPI inositol-deacylase (EC 3.1.-.-)	BST1 UMAG_04031	Ustilago maydis (strain 521 / FGSC 9021) (Corn smut fungus)	1520
Q14103	HNRPD_HUMAN	reviewed	Heterogeneous nuclear ribonucleoprotein D0 (hnRNP D0) (AU-rich element RNA-binding protein 1)	HNRNPD AUF1 HNRPD	Homo sapiens (Human)	355		Q9ZEJ0	DNAK_MYCHO	reviewed	Chaperone protein DnaK (HSP70) (Heat shock 70 kDa protein) (Heat shock protein 70)	dnaK	Mycoplasma hominis	595
A2AFS3	K1324_MOUSE	reviewed	UPF0577 protein KIAA1324	Kiaa1324	Mus musculus (Mouse)	1009		A4INM5	KATG_GEOTN	reviewed	Catalase-peroxidase (CP) (EC 1.11.1.21) (Peroxidase/catalase)	katG GTNG_1561	Geobacillus thermodenitrificans (strain NG80-2)	735
Q6TUI4	DICER_BOVIN	reviewed	Endoribonuclease Dicer (EC 3.1.26.3)	DICER1 DICER	Bos taurus (Bovine)	1923		Q9ZF44	PUR2_LACLA	reviewed	Phosphoribosylamine--glycine ligase (EC 6.3.4.13) (GARS) (Glycinamide ribonucleotide synthetase) (Phosphoribosylglycinamide synthetase)	purD LL1513 L153005	Lactococcus lactis subsp. lactis (strain IL1403) (Streptococcus lactis)	412
Q6NUB2	CW15A_XENLA	reviewed	Protein CWC15 homolog A	cwc15-a	Xenopus laevis (African clawed frog)	228		Q9ZQC5	ICR2_ARATH	reviewed	Interactor of constitutive active ROPs 2, chloroplastic (ROP-interactive partner 2)	ICR2 RIP2 At2g37080 T2N18.16	Arabidopsis thaliana (Mouse-ear cress)	583
P36298	NCAP_CVCAI	reviewed	Nucleoprotein (Nucleocapsid protein) (NC) (Protein N)	N	Canine coronavirus (strain Insavc-1) (CCoV) (Canine enteric coronavirus)	381		A8FRR2	ARNA_SHESH	reviewed	Bifunctional polymyxin resistance protein ArnA [Includes: UDP-4-amino-4-deoxy-L-arabinose formyltransferase (EC 2.1.2.13) (ArnAFT) (UDP-L-Ara4N formyltransferase); UDP-glucuronic acid oxidase, UDP-4-keto-hexauronic acid decarboxylating (EC 1.1.1.305) (ArnADH) (UDP-GlcUA decarboxylase) (UDP-glucuronic acid dehydrogenase)]	arnA Ssed_0924	Shewanella sediminis (strain HAW-EB3)	660
Q76633	GAG_HV2UC	reviewed	Gag polyprotein (Pr55Gag) [Cleaved into: Matrix protein p17 (MA); Capsid protein p24 (CA); Spacer peptide 1 (SP1) (p2); Nucleocapsid protein p7 (NC); Spacer peptide 2 (SP2) (p1); p6-gag]	gag	Human immunodeficiency virus type 2 subtype B (isolate UC1) (HIV-2)	521		Q2JZ21	GLGB2_RHIEC	reviewed	1,4-alpha-glucan branching enzyme GlgB 2 (EC 2.4.1.18) (1,4-alpha-D-glucan:1,4-alpha-D-glucan 6-glucosyl-transferase 2) (Alpha-(1->4)-glucan branching enzyme 2) (Glycogen branching enzyme 2) (BE 2)	glgB2 RHE_PF00275	Rhizobium etli (strain CFN 42 / ATCC 51251)	732
B9LMQ1	FLPA_HALLT	reviewed	Fibrillarin-like rRNA/tRNA 2'-O-methyltransferase (EC 2.1.1.-)	flpA Hlac_1042	Halorubrum lacusprofundi (strain ATCC 49239 / DSM 5036 / JCM 8891 / ACAM 34)	212		Q9ZSS6	THD1_ARATH	reviewed	Threonine dehydratase biosynthetic, chloroplastic (EC 4.3.1.19) (Threonine deaminase) (TD)	OMR1 At3g10050 T22K18.12	Arabidopsis thaliana (Mouse-ear cress)	592
Q80DX6	MCEL_CWPXG	reviewed	mRNA-capping enzyme catalytic subunit (Virus termination factor large subunit) (VTF large subunit) (mRNA-capping enzyme 97 kDa subunit) (mRNA-capping enzyme large subunit) [Includes: Polynucleotide 5'-triphosphatase (EC 3.1.3.33) (mRNA 5'-triphosphatase) (TPase); mRNA guanylyltransferase (EC 2.7.7.50) (GTP--RNA guanylyltransferase) (GTase); mRNA (guanine-N(7)-)-methyltransferase (EC 2.1.1.56) (mR…	E1R	Cowpox virus (strain GRI-90 / Grishak) (CPV)	844		Q4Q5P8	SEY1_LEIMA	reviewed	Protein SEY1 homolog (EC 3.6.5.-)	LmjF32.0370 LmjF_32_0370	Leishmania major	891
Q09747	DBP5_SCHPO	reviewed	ATP-dependent RNA helicase dbp5 (EC 3.6.4.13)	dbp5 SPBC12C2.06	Schizosaccharomyces pombe (strain 972 / ATCC 24843) (Fission yeast)	503		P14906	SEC63_YEAST	reviewed	Protein translocation protein SEC63 (Protein NPL1) (Sec62/63 complex 73 kDa subunit)	SEC63 NPL1 PTL1 YOR254C	Saccharomyces cerevisiae (strain ATCC 204508 / S288c) (Baker's yeast)	663
B4S517	NUSB_PROA2	reviewed	N utilization substance protein B homolog (Protein NusB)	nusB Paes_0459	Prosthecochloris aestuarii (strain DSM 271 / SK 413)	168		O15240	VGF_HUMAN	reviewed	Neurosecretory protein VGF [Cleaved into: Neuroendocrine regulatory peptide-1 (NERP-1); Neuroendocrine regulatory peptide-2 (NERP-2); Antimicrobial peptide VGF[554-577]]	VGF	Homo sapiens (Human)	615
B8J2X6	CSRA_DESDA	reviewed	Carbon storage regulator homolog	csrA Ddes_1999	Desulfovibrio desulfuricans (strain ATCC 27774 / DSM 6949)	78		A8XWC4	DKF1_CAEBR	reviewed	Serine/threonine-protein kinase dkf-1 (EC 2.7.11.13) (D kinase family-1)	dkf-1 CBG19775	Caenorhabditis briggsae	760
P36295	ICP27_HHV1E	reviewed	mRNA export factor (Immediate-early protein IE63) (Infected cell protein 27) (ICP27)	UL54	Human herpesvirus 1 (strain HFEM) (HHV-1) (Human herpes simplex virus 1)	511		Q9ZHF3	PILQ_NEIMH	reviewed	Type IV pilus biogenesis and competence protein PilQ	pilQ NMBH4476_1758 NMH_1547	Neisseria meningitidis serogroup B / serotype 15 (strain H44/76)	777
Q0UMB6	DBP10_PHANO	reviewed	ATP-dependent RNA helicase DBP10 (EC 3.6.4.13)	DBP10 SNOG_07098	Phaeosphaeria nodorum (strain SN15 / ATCC MYA-4574 / FGSC 10173) (Glume blotch fungus) (Septoria nodorum)	878		O14336	MUG80_SCHPO	reviewed	Meiotically up-regulated gene 80 protein	mug80 SPBC1D7.03	Schizosaccharomyces pombe (strain 972 / ATCC 24843) (Fission yeast)	461
Q7ZX83	HNDLA_XENLA	reviewed	Heterogeneous nuclear ribonucleoprotein D-like-A (hnRNP D-like A) (hnRNP DL-A)	hnrnpdl-a hnrpdl-a	Xenopus laevis (African clawed frog)	293		O15083	ERC2_HUMAN	reviewed	ERC protein 2	ERC2 KIAA0378	Homo sapiens (Human)	957
Q4P7M1	DBP9_USTMA	reviewed	ATP-dependent RNA helicase DBP9 (EC 3.6.4.13)	DBP9 UMAG_03892	Ustilago maydis (strain 521 / FGSC 9021) (Corn smut fungus)	686		Q2QLA2	CTTB2_HORSE	reviewed	Cortactin-binding protein 2 (CortBP2)	CTTNBP2 CORTBP2	Equus caballus (Horse)	1665
A5W9T0	HFQ_PSEP1	reviewed	RNA-binding protein Hfq	hfq Pput_4770	Pseudomonas putida (strain F1 / ATCC 700007)	86		Q4WY31	ATG11_ASPFU	reviewed	Autophagy-related protein 11	atg11 AFUA_3G11590	Neosartorya fumigata (strain ATCC MYA-4609 / Af293 / CBS 101355 / FGSC A1100) (Aspergillus fumigatus)	1264
A7E436	DBP8_SCLS1	reviewed	ATP-dependent RNA helicase dbp8 (EC 3.6.4.13)	dbp8 SS1G_00058	Sclerotinia sclerotiorum (strain ATCC 18683 / 1980 / Ss-1) (White mold) (Whetzelinia sclerotiorum)	540		A4RFH6	EIF3D_MAGO7	reviewed	Eukaryotic translation initiation factor 3 subunit D (eIF3d)	MGG_00341	Magnaporthe oryzae (strain 70-15 / ATCC MYA-4617 / FGSC 8958) (Rice blast fungus) (Pyricularia oryzae)	573
Q076A5	MYH4_CANLF	reviewed	Myosin-4 (Myosin heavy chain 2b) (MyHC-2b) (Myosin heavy chain 4)	MYH4	Canis lupus familiaris (Dog) (Canis familiaris)	1939		Q2IBE6	CTTB2_PONAB	reviewed	Cortactin-binding protein 2 (CortBP2)	CTTNBP2 CORTBP2	Pongo abelii (Sumatran orangutan) (Pongo pygmaeus abelii)	1663
Q6C7X8	DBP10_YARLI	reviewed	ATP-dependent RNA helicase DBP10 (EC 3.6.4.13)	DBP10 YALI0D24497g	Yarrowia lipolytica (strain CLIB 122 / E 150) (Yeast) (Candida lipolytica)	926		B3LFU6	SP110_YEAS1	reviewed	Spindle pole body component 110 (Extragenic suppressor of CMD1-1 mutant protein 1) (Nuclear filament-related protein 1) (Spindle pole body spacer protein SPC110)	SPC110 NUF1 XCM1 SCRG_00176	Saccharomyces cerevisiae (strain RM11-1a) (Baker's yeast)	944
B8F480	CSRA_HAEPS	reviewed	Carbon storage regulator homolog	csrA HAPS_0464	Haemophilus parasuis serovar 5 (strain SH0165)	61		Q4P5R8	STU1_USTMA	reviewed	Protein STU1	STU1 UMAG_11759	Ustilago maydis (strain 521 / FGSC 9021) (Corn smut fungus)	1296
A5YKK6	CNOT1_HUMAN	reviewed	CCR4-NOT transcription complex subunit 1 (CCR4-associated factor 1) (Negative regulator of transcription subunit 1 homolog) (NOT1H) (hNOT1)	CNOT1 CDC39 KIAA1007 NOT1 AD-005	Homo sapiens (Human)	2376		Q2IBE8	ST7_GORGO	reviewed	Suppressor of tumorigenicity 7 protein	ST7	Gorilla gorilla gorilla (Western lowland gorilla)	585
Q5ZIA0	MET16_CHICK	reviewed	Methyltransferase-like protein 16 (EC 2.1.1.-) (Methyltransferase 10 domain-containing protein)	METTL16 METT10D RCJMB04_28o5	Gallus gallus (Chicken)	558		Q4L3I4	CLPC_STAHJ	reviewed	ATP-dependent Clp protease ATP-binding subunit ClpC	clpC SH2484	Staphylococcus haemolyticus (strain JCSC1435)	824
O31796	HFQ_BACSU	reviewed	RNA-binding protein Hfq	hfq ymaH BSU17340	Bacillus subtilis (strain 168)	73		B3P8A3	SPAST_DROER	reviewed	Spastin (EC 3.6.4.3)	spas GG11247	Drosophila erecta (Fruit fly)	758
P36349	NS1_I02A0	reviewed	Non-structural protein 1 (NS1) (NS1A)	NS	Influenza A virus (strain A/Chicken/Brescia/1902 H7N7)	230		P17452	TOXA_PASMD	reviewed	Dermonecrotic toxin (DNT) (Mitogenic toxin) (PMT)	toxA	Pasteurella multocida	1285
P58243	HFQ_CLOAB	reviewed	RNA-binding protein Hfq	hfq CA_C1834	Clostridium acetobutylicum (strain ATCC 824 / DSM 792 / JCM 1419 / LMG 5710 / VKM B-1787)	81		P17455	CAPSD_PAVCD	reviewed	Capsid protein VP1 (Coat protein VP1)		Canine parvovirustype 2 (isolate Dog/United States/CPV-d/1988) (CPV-2)	727
Q62661	HBP1_RAT	reviewed	HMG box-containing protein 1 (HMG box transcription factor 1) (High mobility group box transcription factor 1)	Hbp1	Rattus norvegicus (Rat)	513		Q6GB81	Y714_STAAS	reviewed	DegV domain-containing protein SAS0714	SAS0714	Staphylococcus aureus (strain MSSA476)	288
Q76CY5	DAZL_XENTR	reviewed	Deleted in azoospermia-like (DAZ-like protein) (Xtdazl)	dazl	Xenopus tropicalis (Western clawed frog) (Silurana tropicalis)	286		A4D2P6	GRD2I_HUMAN	reviewed	Delphilin (Glutamate receptor, ionotropic, delta 2-interacting protein 1)	GRID2IP	Homo sapiens (Human)	1211
P36347	M1_I02A0	reviewed	Matrix protein 1 (M1)	M	Influenza A virus (strain A/Chicken/Brescia/1902 H7N7)	252		Q2MGH6	GH101_STRPN	reviewed	Endo-alpha-N-acetylgalactosaminidase (EC 3.2.1.97) (SpGH101)	SP_0368	Streptococcus pneumoniae serotype 4 (strain ATCC BAA-334 / TIGR4)	1767
Q9CY57	CHTOP_MOUSE	reviewed	Chromatin target of PRMT1 protein (Friend of PRMT1 protein) (Small arginine- and glycine-rich protein) (SRAG)	Chtop Fop MNCb-1706	Mus musculus (Mouse)	249		B7L9H5	YBED_ECO55	reviewed	UPF0250 protein YbeD	ybeD EC55989_0623	Escherichia coli (strain 55989 / EAEC)	87
Q6DD04	ILF3B_XENLA	reviewed	Interleukin enhancer-binding factor 3-B (Double-stranded RNA-binding protein 4F.2) (DsRNA-binding protein 4F.2)	ilf3-b ubp4	Xenopus laevis (African clawed frog)	898		P17692	CDGT_BACS8	reviewed	Cyclomaltodextrin glucanotransferase (EC 2.4.1.19) (Cyclodextrin-glycosyltransferase) (CGTase) (Raw-starch-digesting amylase)	cgt	Bacillus sp. (strain B1018)	713
Q4HZ47	ESF2_GIBZE	reviewed	Pre-rRNA-processing protein ESF2 (18S rRNA factor 2)	ESF2 FGSG_09761	Gibberella zeae (strain PH-1 / ATCC MYA-4620 / FGSC 9075 / NRRL 31084) (Wheat head blight fungus) (Fusarium graminearum)	321		Q4WZF1	MVP1_ASPFU	reviewed	Sorting nexin mvp1	mvp1 25d9-1 AFUA_2G17180	Neosartorya fumigata (strain ATCC MYA-4609 / Af293 / CBS 101355 / FGSC A1100) (Aspergillus fumigatus)	729
Q8K301	DDX52_MOUSE	reviewed	Probable ATP-dependent RNA helicase DDX52 (EC 3.6.4.13) (ATP-dependent RNA helicase ROK1-like) (DEAD box protein 52)	Ddx52 Rok1	Mus musculus (Mouse)	598		B7MEM1	TREF_ECO45	reviewed	Cytoplasmic trehalase (EC 3.2.1.28) (Alpha,alpha-trehalase) (Alpha,alpha-trehalose glucohydrolase)	treF ECS88_3932	Escherichia coli O45:K1 (strain S88 / ExPEC)	549
Q3URQ7	MTHSD_MOUSE	reviewed	Methenyltetrahydrofolate synthase domain-containing protein	Mthfsd	Mus musculus (Mouse)	372		B7M883	FABA_ECO8A	reviewed	3-hydroxydecanoyl-[acyl-carrier-protein] dehydratase (EC 4.2.1.59) (3-hydroxyacyl-[acyl-carrier-protein] dehydratase FabA) (Beta-hydroxydecanoyl thioester dehydrase) (Trans-2-decenoyl-[acyl-carrier-protein] isomerase) (EC 5.3.3.14)	fabA ECIAI1_0995	Escherichia coli O8 (strain IAI1)	172
Q3UBZ5	MI4GD_MOUSE	reviewed	MIF4G domain-containing protein	Mif4gd	Mus musculus (Mouse)	222		A8G9K8	DNAK_SERP5	reviewed	Chaperone protein DnaK (HSP70) (Heat shock 70 kDa protein) (Heat shock protein 70)	dnaK Spro_0692	Serratia proteamaculans (strain 568)	637
Q1A250	GAG_SIVEK	reviewed	Gag polyprotein (Pr55Gag) [Cleaved into: Matrix protein p17 (MA); Capsid protein p24 (CA); Spacer peptide p2; Nucleocapsid protein p7 (NC); Spacer peptide p1; p6-gag]	gag	Simian immunodeficiency virus (isolate EK505) (SIV-cpz) (Chimpanzee immunodeficiency virus)	511		A4QVZ8	NTE1_MAGO7	reviewed	Lysophospholipase NTE1 (EC 3.1.1.5) (Intracellular phospholipase B) (Neuropathy target esterase homolog)	NTE1 MGG_06143	Magnaporthe oryzae (strain 70-15 / ATCC MYA-4617 / FGSC 8958) (Rice blast fungus) (Pyricularia oryzae)	1503
P0CR03	DBP8_CRYNB	reviewed	ATP-dependent RNA helicase DBP8 (EC 3.6.4.13)	DBP8 CNBA1490	Cryptococcus neoformans var. neoformans serotype D (strain B-3501A) (Filobasidiella neoformans)	619		Q2GAJ4	GLND_NOVAD	reviewed	Bifunctional uridylyltransferase/uridylyl-removing enzyme (UTase/UR) (Bifunctional [protein-PII] modification enzyme) (Bifunctional nitrogen sensor protein) [Includes: [Protein-PII] uridylyltransferase (PII uridylyltransferase) (UTase) (EC 2.7.7.59); [Protein-PII]-UMP uridylyl-removing enzyme (UR) (EC 3.1.4.-)]	glnD Saro_0682	Novosphingobium aromaticivorans (strain DSM 12444 / F199)	912
P60323	NANO3_HUMAN	reviewed	Nanos homolog 3 (NOS-3)	NANOS3 NOS3	Homo sapiens (Human)	173		B3PLM6	CH60_CELJU	reviewed	60 kDa chaperonin (GroEL protein) (Protein Cpn60)	groL groEL CJA_2646	Cellvibrio japonicus (strain Ueda107) (Pseudomonas fluorescens subsp. cellulosa)	545
Q6CUI6	DBP9_KLULA	reviewed	ATP-dependent RNA helicase DBP9 (EC 3.6.4.13)	DBP9 KLLA0C04576g	Kluyveromyces lactis (strain ATCC 8585 / CBS 2359 / DSM 70799 / NBRC 1267 / NRRL Y-1140 / WM37) (Yeast) (Candida sphaerica)	594		B3P2E5	NMDA1_DROER	reviewed	Glutamate [NMDA] receptor subunit 1	Nmdar1 GG10981	Drosophila erecta (Fruit fly)	997
Q6DKE6	CW15B_XENLA	reviewed	Protein CWC15 homolog B	cwc15-b	Xenopus laevis (African clawed frog)	230		Q4UMH6	Y381_RICFE	reviewed	Putative ankyrin repeat protein RF_0381	RF_0381	Rickettsia felis (strain ATCC VR-1525 / URRWXCal2) (Rickettsia azadi)	1179
Q8NCV1	ADAD2_HUMAN	reviewed	Adenosine deaminase domain-containing protein 2 (Testis nuclear RNA-binding protein-like)	ADAD2 TENRL	Homo sapiens (Human)	583		Q9ZUY1	PP173_ARATH	reviewed	Pentatricopeptide repeat-containing protein At2g27800, mitochondrial	At2g27800 F15K20.10	Arabidopsis thaliana (Mouse-ear cress)	442
P33426	CAPSD_HEVPA	reviewed	Capsid protein (Protein ORF2) (pORF2)	ORF2	Hepatitis E virus genotype 1 (isolate Human/Pakistan/Sar-55) (HEV-1)	660		Q05808	VIT_ANTGR	reviewed	Vitellogenin [Cleaved into: YP47; YP160]	VTG	Anthonomus grandis (Boll weevil) (Anthonomus thurberiae)	1790
Q6L1N3	NAC_PICTO	reviewed	Nascent polypeptide-associated complex protein	nac PTO0534	Picrophilus torridus (strain ATCC 700027 / DSM 9790 / JCM 10055 / NBRC 100828)	108		Q4L907	F16PC_STAHJ	reviewed	Fructose-1,6-bisphosphatase class 3 (FBPase class 3) (EC 3.1.3.11) (D-fructose-1,6-bisphosphate 1-phosphohydrolase class 3)	fbp SH0559	Staphylococcus haemolyticus (strain JCSC1435)	654
B0UTF5	HFQ_HISS2	reviewed	RNA-binding protein Hfq	hfq HSM_1074	Histophilus somni (strain 2336) (Haemophilus somnus)	96		Q4L3A8	Y2560_STAHJ	reviewed	UPF0753 protein SH2560	SH2560	Staphylococcus haemolyticus (strain JCSC1435)	856
A5DDJ4	MCES_PICGU	reviewed	mRNA cap guanine-N7 methyltransferase (EC 2.1.1.56) (mRNA (guanine-N(7)-)-methyltransferase) (mRNA cap methyltransferase)	ABD1 PGUG_01345	Meyerozyma guilliermondii (strain ATCC 6260 / CBS 566 / DSM 6381 / JCM 1539 / NBRC 10279 / NRRL Y-324) (Yeast) (Candida guilliermondii)	580		O13966	ACON_SCHPO	reviewed	Aconitate hydratase, mitochondrial (Aconitase) (EC 4.2.1.3) (Citrate hydro-lyase)	SPAC24C9.06c	Schizosaccharomyces pombe (strain 972 / ATCC 24843) (Fission yeast)	789
B1YUJ1	NUSB_BURA4	reviewed	N utilization substance protein B homolog (Protein NusB)	nusB BamMC406_0825	Burkholderia ambifaria (strain MC40-6)	145		O13787	SEC62_SCHPO	reviewed	Translocation protein sec62	sec62 SPAC17G6.09	Schizosaccharomyces pombe (strain 972 / ATCC 24843) (Fission yeast)	273
Q8U2K7	ARLMC_PYRFU	reviewed	23S rRNA (uracil(747)-C(5))-methyltransferase (EC 2.1.1.189) (23S rRNA(m5U747)-methyltransferase)	PF0827	Pyrococcus furiosus (strain ATCC 43587 / DSM 3638 / JCM 8422 / Vc1)	409		O13783	BRO1_SCHPO	reviewed	Vacuolar protein-sorting protein bro1 (BRO domain-containing protein 1)	bro1 SPAC17G6.05c	Schizosaccharomyces pombe (strain 972 / ATCC 24843) (Fission yeast)	775
Q9NII1	ADAR_DROME	reviewed	Double-stranded RNA-specific editase Adar (EC 3.5.-.-) (Adenosine deaminase that act on RNA) (Pre-mRNA adenosine deaminase) (RNA-editing deaminase 1) (RNA-editing enzyme 1) (dADAR) (dsRNA adenosine deaminase)	Adar hypnos-2 CG12598	Drosophila melanogaster (Fruit fly)	676		A4RKF7	NAGS_MAGO7	reviewed	Amino-acid acetyltransferase, mitochondrial (EC 2.3.1.1) (Arginine-requiring protein 2) (Glutamate N-acetyltransferase) (N-acetylglutamate synthase) (AGS) (NAGS)	ARG2 MGG_01507	Magnaporthe oryzae (strain 70-15 / ATCC MYA-4617 / FGSC 8958) (Rice blast fungus) (Pyricularia oryzae)	694
Q5HME0	CSHA_STAEQ	reviewed	DEAD-box ATP-dependent RNA helicase CshA (EC 3.6.4.13)	cshA SERP1688	Staphylococcus epidermidis (strain ATCC 35984 / RP62A)	509		B7N157	GLPE_ECO81	reviewed	Thiosulfate sulfurtransferase GlpE (EC 2.8.1.1)	glpE ECED1_4085	Escherichia coli O81 (strain ED1a)	108
Q9QBY4	GAG_HV196	reviewed	Gag polyprotein (Pr55Gag) [Cleaved into: Matrix protein p17 (MA); Capsid protein p24 (CA); Spacer peptide 1 (SP1) (p2); Nucleocapsid protein p7 (NC); Spacer peptide 2 (SP2) (p1); p6-gag]	gag	Human immunodeficiency virus type 1 group M subtype K (isolate 96CM-MP535) (HIV-1)	495		Q6GAD1	PTHP_STAAS	reviewed	Phosphocarrier protein HPr (EC 2.7.11.-) (Histidine-containing protein)	ptsH SAS1018	Staphylococcus aureus (strain MSSA476)	88
P19211	IF5A2_YEAST	reviewed	Eukaryotic translation initiation factor 5A-2 (eIF-5A-2) (Anaerobically induced protein 1) (Hypusine-containing protein HP1) (eIF-4D)	ANB1 HYP1 TIF51B YJR047C J1651	Saccharomyces cerevisiae (strain ATCC 204508 / S288c) (Baker's yeast)	157		P15508	SPTB1_MOUSE	reviewed	Spectrin beta chain, erythrocytic (Beta-I spectrin)	Sptb Spnb-1 Spnb1 Sptb1	Mus musculus (Mouse)	2128
Q8IYD1	ERF3B_HUMAN	reviewed	Eukaryotic peptide chain release factor GTP-binding subunit ERF3B (Eukaryotic peptide chain release factor subunit 3b) (eRF3b) (G1 to S phase transition protein 2 homolog)	GSPT2 ERF3B	Homo sapiens (Human)	628		Q9ZQQ7	Y2144_ARATH	reviewed	Putative leucine-rich repeat receptor-like serine/threonine-protein kinase At2g14440 (EC 2.7.11.1)	At2g14440 T13P21.18	Arabidopsis thaliana (Mouse-ear cress)	886
Q8D317	HFQ_WIGBR	reviewed	RNA-binding protein Hfq	hfq WIGBR1840	Wigglesworthia glossinidia brevipalpis	87		Q499E4	DZI1L_MOUSE	reviewed	Zinc finger protein DZIP1L (DAZ-interacting protein 1-like protein)	Dzip1l	Mus musculus (Mouse)	774
Q9NUU7	DD19A_HUMAN	reviewed	ATP-dependent RNA helicase DDX19A (EC 3.6.4.13) (DDX19-like protein) (DEAD box protein 19A)	DDX19A DDX19L	Homo sapiens (Human)	478		A8FM09	PURL_CAMJ8	reviewed	Phosphoribosylformylglycinamidine synthase subunit PurL (FGAM synthase) (EC 6.3.5.3) (Formylglycinamide ribonucleotide amidotransferase subunit II) (FGAR amidotransferase II) (FGAR-AT II) (Glutamine amidotransferase PurL) (Phosphoribosylformylglycinamidine synthase subunit II)	purL C8J_0897	Campylobacter jejuni subsp. jejuni serotype O:6 (strain 81116 / NCTC 11828)	728
Q6UN15	FIP1_HUMAN	reviewed	Pre-mRNA 3'-end-processing factor FIP1 (hFip1) (FIP1-like 1 protein) (Factor interacting with PAP) (Rearranged in hypereosinophilia)	FIP1L1 FIP1 RHE	Homo sapiens (Human)	594		Q9ZLH6	GATB_HELPJ	reviewed	Aspartyl/glutamyl-tRNA(Asn/Gln) amidotransferase subunit B (Asp/Glu-ADT subunit B) (EC 6.3.5.-)	gatB jhp_0603	Helicobacter pylori (strain J99 / ATCC 700824) (Campylobacter pylori J99)	474
Q7HKI3	MATK_ACEOP	reviewed	Maturase K (Intron maturase)	matK	Acer opalus (Italian maple)	514		Q4QY64	ATAD5_MOUSE	reviewed	ATPase family AAA domain-containing protein 5 (Chromosome fragility-associated gene 1 protein)	Atad5 Frag1	Mus musculus (Mouse)	1826
Q809X6	NS1_I01A0	reviewed	Non-structural protein 1 (NS1) (NS1A)	NS	Influenza A virus (strain A/Silky Chicken/Hong Kong/SF189/2001 H5N1 genotype A)	225		Q2U0Q9	EIF3C_ASPOR	reviewed	Eukaryotic translation initiation factor 3 subunit C (eIF3c) (Eukaryotic translation initiation factor 3 93 kDa subunit homolog) (eIF3 p93) (Translation initiation factor eIF3, p93 subunit homolog)	nip1 AO090011000340	Aspergillus oryzae (strain ATCC 42149 / RIB 40) (Yellow koji mold)	861
Q9V2L5	FLPA_PYRAB	reviewed	Fibrillarin-like rRNA/tRNA 2'-O-methyltransferase (EC 2.1.1.-)	flpA PYRAB00600 PAB2306	Pyrococcus abyssi (strain GE5 / Orsay)	227		P15502	ELN_HUMAN	reviewed	Elastin (Tropoelastin)	ELN	Homo sapiens (Human)	786
Q809X2	NS1_I01A3	reviewed	Non-structural protein 1 (NS1) (NS1A)	NS	Influenza A virus (strain A/Chicken/Hong Kong/715.5/2001 H5N1 genotype E)	225		P15505	GCSP_CHICK	reviewed	Glycine dehydrogenase (decarboxylating), mitochondrial (EC 1.4.4.2) (Glycine cleavage system P protein) (Glycine decarboxylase) (Glycine dehydrogenase (aminomethyl-transferring))	GLDC	Gallus gallus (Chicken)	1004
Q95ED9	MATK_OPUQU	reviewed	Maturase K (Intron maturase)	matK	Opuntia quimilo (Cactus)	509		P14874	ILVB2_BRANA	reviewed	Acetolactate synthase 2, chloroplastic (EC 2.2.1.6) (ALS II) (Acetohydroxy-acid synthase II) (Acetolactate synthase II)		Brassica napus (Rape)	637
Q95ED6	MATK_MAIPO	reviewed	Maturase K (Intron maturase)	matK	Maihuenia poeppigii (Hardy cactus) (Opuntia poeppigii)	511		O14110	GCST_SCHPO	reviewed	Probable aminomethyltransferase, mitochondrial (EC 2.1.2.10) (Glycine cleavage system T protein) (GCVT)	gcv1 n313 SPAC31G5.14	Schizosaccharomyces pombe (strain 972 / ATCC 24843) (Fission yeast)	387
Q2G467	NUSB_NOVAD	reviewed	N utilization substance protein B homolog (Protein NusB)	nusB Saro_2921	Novosphingobium aromaticivorans (strain DSM 12444 / F199)	148		O14111	PSD3_SCHPO	reviewed	Phosphatidylserine decarboxylase proenzyme 3 (EC 4.1.1.65) [Cleaved into: Phosphatidylserine decarboxylase 3 beta chain; Phosphatidylserine decarboxylase 3 alpha chain]	psd3 SPAC31G5.15	Schizosaccharomyces pombe (strain 972 / ATCC 24843) (Fission yeast)	967
P23588	IF4B_HUMAN	reviewed	Eukaryotic translation initiation factor 4B (eIF-4B)	EIF4B	Homo sapiens (Human)	611		O13817	SEC7C_SCHPO	reviewed	Protein transport protein sec73	sec73 sec7c SPAC19A8.01c SPAC23H3.01	Schizosaccharomyces pombe (strain 972 / ATCC 24843) (Fission yeast)	1082
A6ZPU3	DBP4_YEAS7	reviewed	ATP-dependent RNA helicase DBP4 (EC 3.6.4.13) (DEAD box protein 4) (Helicase CA4) (Helicase UF1)	DBP4 HCA4 SCY_2904	Saccharomyces cerevisiae (strain YJM789) (Baker's yeast)	770		O13811	PDI2_SCHPO	reviewed	Protein disulfide-isomerase C17H9.14c (EC 5.3.4.1)	SPAC17H9.14c	Schizosaccharomyces pombe (strain 972 / ATCC 24843) (Fission yeast)	359
Q607V0	NUSB_METCA	reviewed	N utilization substance protein B homolog (Protein NusB)	nusB MCA1654	Methylococcus capsulatus (strain ATCC 33009 / NCIMB 11132 / Bath)	198		B3QUP6	ATPB_CHLT3	reviewed	ATP synthase subunit beta (EC 3.6.3.14) (ATP synthase F1 sector subunit beta) (F-ATPase subunit beta)	atpD Ctha_0481	Chloroherpeton thalassium (strain ATCC 35110 / GB-78)	465
Q2KYA0	HFQ_BORA1	reviewed	RNA-binding protein Hfq	hfq BAV2338	Bordetella avium (strain 197N)	78		P17855	STC2_STAAU	reviewed	Staphylocoagulase		Staphylococcus aureus	715
Q6E3F0	CPB2_CAEJA	reviewed	Cytoplasmic polyadenylation element-binding protein 2	cpb-2	Caenorhabditis japonica	594		A4QJS0	ATPH_OLIPU	reviewed	ATP synthase subunit c, chloroplastic (ATP synthase F(0) sector subunit c) (ATPase subunit III) (F-type ATPase subunit c) (F-ATPase subunit c) (Lipid-binding protein)	atpH	Olimarabidopsis pumila (Dwarf rocket) (Arabidopsis griffithiana)	81
Q6E3F3	CPB2_CAEBR	reviewed	Cytoplasmic polyadenylation element-binding protein 2	cpb-2 CBG02588	Caenorhabditis briggsae	566		A4VU40	YABA_STRSY	reviewed	Initiation-control protein YabA	SSU05_0663	Streptococcus suis (strain 05ZYH33)	105
Q6E3F2	CPB2_CAERE	reviewed	Cytoplasmic polyadenylation element-binding protein 2	cpb-2	Caenorhabditis remanei (Caenorhabditis vulgaris)	571		Q2FGE2	GRPE_STAA3	reviewed	Protein GrpE (HSP-70 cofactor)	grpE SAUSA300_1541	Staphylococcus aureus (strain USA300)	208
P26086	NCAP_I81A1	reviewed	Nucleoprotein (Nucleocapsid protein) (Protein N)	NP	Influenza A virus (strain A/Swine/Italy/141/1981 H1N1)	498		A4FQV7	PCKG_SACEN	reviewed	Phosphoenolpyruvate carboxykinase [GTP] (PEP carboxykinase) (PEPCK) (EC 4.1.1.32)	pckG SACE_7274	Saccharopolyspora erythraea (strain ATCC 11635 / DSM 40517 / JCM 4748 / NBRC 13426 / NCIMB 8594 / NRRL 2338)	605
Q45UF4	NSP2_ROTJ1	reviewed	Non-structural protein 2 (NSP2) (EC 3.6.4.-)		Rotavirus B (isolate Human/China/ADRV-N J19/1997) (RV ADRV-N) (Rotavirus (isolate novel adult diarrhea rotavirus-J19))	297		O13368	ALS5_CANAX	reviewed	Agglutinin-like protein 5 (Adhesin 5)	ALS5 ALA1	Candida albicans (Yeast)	1419
P26084	NCAP_I76AG	reviewed	Nucleoprotein (Nucleocapsid protein) (Protein N)	NP	Influenza A virus (strain A/Swine/Italy/437/1976 H1N1)	498		Q40412	ABA2_NICPL	reviewed	Zeaxanthin epoxidase, chloroplastic (EC 1.14.13.90)	ABA2	Nicotiana plumbaginifolia (Leadwort-leaved tobacco) (Tex-Mex tobacco)	663
Q45UF6	NSP1N_ROTJ1	reviewed	Non-structural protein 1 (NSP1)		Rotavirus B (isolate Human/China/ADRV-N J19/1997) (RV ADRV-N) (Rotavirus (isolate novel adult diarrhea rotavirus-J19))	395		Q28677	S12A4_RABIT	reviewed	Solute carrier family 12 member 4 (Electroneutral potassium-chloride cotransporter 1) (Erythroid K-Cl cotransporter 1) (rbKCC1)	SLC12A4 KCC1	Oryctolagus cuniculus (Rabbit)	1085
P62495	ERF1_HUMAN	reviewed	Eukaryotic peptide chain release factor subunit 1 (Eukaryotic release factor 1) (eRF1) (Protein Cl1) (TB3-1)	ETF1 ERF1 RF1 SUP45L1	Homo sapiens (Human)	437		Q9ZCU7	NTRYL_RICPR	reviewed	Putative sensor histidine kinase NtrY-like (EC 2.7.13.3)	RP614	Rickettsia prowazekii (strain Madrid E)	599
P26083	NCAP_I61A1	reviewed	Nucleoprotein (Nucleocapsid protein) (Protein N)	NP	Influenza A virus (strain A/Swine/Wisconsin/1/1961 H1N1)	498		A4G8D2	DNAK_HERAR	reviewed	Chaperone protein DnaK (HSP70) (Heat shock 70 kDa protein) (Heat shock protein 70)	dnaK HEAR2647	Herminiimonas arsenicoxydans	649
P26081	NCAP_I54A1	reviewed	Nucleoprotein (Nucleocapsid protein) (Protein N)	NP	Influenza A virus (strain A/Swine/May/1954 H1N1)	498		Q2GUT7	SEY1_CHAGB	reviewed	Protein SEY1 (EC 3.6.5.-)	SEY1 CHGG_08267	Chaetomium globosum (strain ATCC 6205 / CBS 148.51 / DSM 1962 / NBRC 6347 / NRRL 1970) (Soil fungus)	852
Q9UT83	MUG28_SCHPO	reviewed	Meiotically up-regulated gene 28 protein	mug28 SPAC343.07	Schizosaccharomyces pombe (strain 972 / ATCC 24843) (Fission yeast)	609		Q94G53	QH6_ARTAN	reviewed	(-)-beta-pinene synthase, chloroplastic (EC 4.2.3.120)	QH6	Artemisia annua (Sweet wormwood)	582
P50399	GDIB_RAT	reviewed	Rab GDP dissociation inhibitor beta (Rab GDI beta) (GDI-3) (Guanosine diphosphate dissociation inhibitor 2) (GDI-2)	Gdi2 Gdi3	Rattus norvegicus (Rat)	445		Q20942	NAS38_CAEEL	reviewed	Zinc metalloproteinase nas-38 (EC 3.4.24.21) (Nematode astacin 38)	nas-38 F57C12.1	Caenorhabditis elegans	745
Q9Y2H6	FND3A_HUMAN	reviewed	Fibronectin type-III domain-containing protein 3A (Human gene expressed in odontoblasts)	FNDC3A FNDC3 HUGO KIAA0970	Homo sapiens (Human)	1198		Q09624	PKD1_CAEEL	reviewed	Location of vulva defective 1 (Polycystic kidney disease 1 protein homolog) (Polycystin-1)	lov-1 pkd-1 ZK945.9/ZK945.10	Caenorhabditis elegans	3284
Q06803	HLYA_BRAHO	reviewed	Hemolysin A	tlyA tly	Brachyspira hyodysenteriae (Treponema hyodysenteriae)	240		Q9Z131	3BP5_MOUSE	reviewed	SH3 domain-binding protein 5 (SH3BP-5) (SH3 domain-binding protein that preferentially associates with BTK)	Sh3bp5 Sab	Mus musculus (Mouse)	463
A8GV61	NUSB_RICB8	reviewed	N utilization substance protein B homolog (Protein NusB)	nusB A1I_01720	Rickettsia bellii (strain OSU 85-389)	156		Q4K7Q8	GCSP1_PSEF5	reviewed	Glycine dehydrogenase (decarboxylating) 1 (EC 1.4.4.2) (Glycine cleavage system P-protein 1) (Glycine decarboxylase 1) (Glycine dehydrogenase (aminomethyl-transferring) 1)	gcvP1 PFL_4641	Pseudomonas fluorescens (strain Pf-5 / ATCC BAA-477)	951
Q20870	DAZ1_CAEEL	reviewed	DAZ protein 1	daz-1 F56D1.7	Caenorhabditis elegans	499		Q2FED6	HRTB_STAA3	reviewed	Putative hemin transport system permease protein HrtB	hrtB SAUSA300_2307	Staphylococcus aureus (strain USA300)	351
Q20875	DHX15_CAEEL	reviewed	Pre-mRNA-splicing factor ATP-dependent RNA helicase ddx-15 (EC 3.6.4.13) (DEAH box protein 15)	ddx-15 F56D2.6	Caenorhabditis elegans	739		Q0HGV7	PYRH_SHESM	reviewed	Uridylate kinase (UK) (EC 2.7.4.22) (Uridine monophosphate kinase) (UMP kinase) (UMPK)	pyrH Shewmr4_2639	Shewanella sp. (strain MR-4)	242
Q99PU8	DHX30_MOUSE	reviewed	Putative ATP-dependent RNA helicase DHX30 (EC 3.6.4.13) (DEAH box protein 30)	Dhx30 Helg	Mus musculus (Mouse)	1217		O15254	ACOX3_HUMAN	reviewed	Peroxisomal acyl-coenzyme A oxidase 3 (EC 1.3.3.6) (Branched-chain acyl-CoA oxidase) (BRCACox) (Pristanoyl-CoA oxidase)	ACOX3 BRCOX PRCOX	Homo sapiens (Human)	700
P19504	GAG_SIVSP	reviewed	Gag polyprotein (Pr55Gag) [Cleaved into: Matrix protein p17 (MA); Capsid protein p24 (CA); Spacer peptide p2; Nucleocapsid protein p7 (NC); Spacer peptide p1; p6-gag]	gag	Simian immunodeficiency virus (isolate PBj14/BCL-3) (SIV-sm) (Simian immunodeficiency virus sooty mangabey monkey)	507		Q2FGJ3	EFP_STAA3	reviewed	Elongation factor P (EF-P)	efp SAUSA300_1490	Staphylococcus aureus (strain USA300)	185
Q70D04	MATK_MANOF	reviewed	Maturase K (Intron maturase)	matK	Mandragora officinarum (Mandrake)	511		Q2UBP1	RSP5_ASPOR	reviewed	Probable E3 ubiquitin-protein ligase hulA (EC 6.3.2.-) (HECT ubiquitin ligase A)	hulA AO090012000923	Aspergillus oryzae (strain ATCC 42149 / RIB 40) (Yellow koji mold)	816
Q3SBF0	NS1_I66A1	reviewed	Non-structural protein 1 (NS1) (NS1A)	NS	Influenza A virus (strain A/Turkey/Wisconsin/1/1966 H9N2)	230		P18011	IPAB_SHIFL	reviewed	Invasin IpaB (62 kDa antigen)	ipaB CP0128	Shigella flexneri	580
A5DZX2	DBP5_LODEL	reviewed	ATP-dependent RNA helicase DBP5 (EC 3.6.4.13)	DBP5 LELG_02909	Lodderomyces elongisporus (strain ATCC 11503 / CBS 2605 / JCM 1781 / NBRC 1676 / NRRL YB-4239) (Yeast) (Saccharomyces elongisporus)	511		Q2UPW4	DAPB_ASPOR	reviewed	Probable dipeptidyl-aminopeptidase B (DPAP B) (EC 3.4.14.5)	dapB AO090005001482	Aspergillus oryzae (strain ATCC 42149 / RIB 40) (Yellow koji mold)	902
A4SR25	HFQ_AERS4	reviewed	RNA-binding protein Hfq	hfq ASA_3369	Aeromonas salmonicida (strain A449)	87		A4WDA7	HSCA_ENT38	reviewed	Chaperone protein HscA (Hsc66)	hscA Ent638_3023	Enterobacter sp. (strain 638)	616
Q9MV59	MATK_PINAR	reviewed	Maturase K (Intron maturase)	matK	Pinus armandii (Chinese white pine)	515		Q4P5N0	STE20_USTMA	reviewed	Serine/threonine-protein kinase SMU1 (EC 2.7.11.1)	SMU1 STE20 UMAG_12272	Ustilago maydis (strain 521 / FGSC 9021) (Corn smut fungus)	746
Q8X225	DIM5_NEUCR	reviewed	Histone-lysine N-methyltransferase, H3 lysine-9 specific dim-5 (EC 2.1.1.43) (Histone H3-K9 methyltransferase dim-5) (H3-K9-HMTase dim-5) (HKMT)	dim-5 29E8.110 NCU04402	Neurospora crassa (strain ATCC 24698 / 74-OR23-1A / CBS 708.71 / DSM 1257 / FGSC 987)	331		A8A6E4	YIDE_ECOHS	reviewed	Putative transport protein YidE	yidE EcHS_A3896	Escherichia coli O9:H4 (strain HS)	553
Q504N7	IFIXL_MOUSE	reviewed	Pyrin and HIN domain-containing protein 1-like		Mus musculus (Mouse)	393		Q9Z1M0	P2RX7_MOUSE	reviewed	P2X purinoceptor 7 (P2X7) (ATP receptor) (P2Z receptor) (Purinergic receptor)	P2rx7 P2x7	Mus musculus (Mouse)	595
P22509	FBRL_RAT	reviewed	rRNA 2'-O-methyltransferase fibrillarin (EC 2.1.1.-) (Histone-glutamine methyltransferase) (Nucleolar protein 1)	Fbl	Rattus norvegicus (Rat)	327		Q4ZWV3	CAPP_PSEU2	reviewed	Phosphoenolpyruvate carboxylase (PEPC) (PEPCase) (EC 4.1.1.31)	ppc Psyr_1318	Pseudomonas syringae pv. syringae (strain B728a)	878
A2R345	DCL21_ASPNC	reviewed	Dicer-like protein 2-1 [Includes: Endoribonuclease dcl2-1 (EC 3.1.26.-); ATP-dependent helicase dcl2-1 (EC 3.6.4.-)]	dcl2-1 An14g03000	Aspergillus niger (strain CBS 513.88 / FGSC A1513)	1387		Q4A0G1	COPA_STAS1	reviewed	Copper-exporting P-type ATPase A (EC 3.6.3.54) (Cu(+)-exporting ATPase)	copA SSP0297	Staphylococcus saprophyticus subsp. saprophyticus (strain ATCC 15305 / DSM 20229)	794
Q14IJ3	HFQ_FRAT1	reviewed	RNA-binding protein Hfq	hfq FTF0630	Francisella tularensis subsp. tularensis (strain FSC 198)	109		Q9Z1M7	LARGE_MOUSE	reviewed	Glycosyltransferase-like protein LARGE1 (EC 2.4.-.-) (Acetylglucosaminyltransferase-like 1A) [Includes: Xylosyltransferase LARGE (EC 2.4.2.-); Beta-1,3-glucuronyltransferase LARGE (EC 2.4.1.-)]	Large Kiaa0609 Large1	Mus musculus (Mouse)	756
O95639	CPSF4_HUMAN	reviewed	Cleavage and polyadenylation specificity factor subunit 4 (Cleavage and polyadenylation specificity factor 30 kDa subunit) (CPSF 30 kDa subunit) (NS1 effector domain-binding protein 1) (Neb-1) (No arches homolog)	CPSF4 CPSF30 NAR NEB1	Homo sapiens (Human)	269		Q0HP39	HUTI_SHESM	reviewed	Imidazolonepropionase (EC 3.5.2.7) (Imidazolone-5-propionate hydrolase)	hutI Shewmr4_0097	Shewanella sp. (strain MR-4)	408
P19691	NCAP_IHNVR	reviewed	Nucleoprotein (NP) (Nucleocapsid protein) (Protein N)	N	Infectious hematopoietic necrosis virus (strain Round Butte) (IHNV)	391		O13764	PEX6_SCHPO	reviewed	Peroxisomal ATPase pex6 (Peroxin-6) (Peroxisome biosynthesis protein pex6)	pex6 SPAC17A5.01	Schizosaccharomyces pombe (strain 972 / ATCC 24843) (Fission yeast)	948
O15523	DDX3Y_HUMAN	reviewed	ATP-dependent RNA helicase DDX3Y (EC 3.6.4.13) (DEAD box protein 3, Y-chromosomal)	DDX3Y DBY	Homo sapiens (Human)	660		Q25519	PRP2_MANSE	reviewed	Phenoloxidase subunit 2 (EC 1.14.18.1) (proPO-p2)	ppo	Manduca sexta (Tobacco hawkmoth) (Tobacco hornworm)	695
Q2H720	DBP2_CHAGB	reviewed	ATP-dependent RNA helicase DBP2 (EC 3.6.4.13)	DBP2 CHGG_05545	Chaetomium globosum (strain ATCC 6205 / CBS 148.51 / DSM 1962 / NBRC 6347 / NRRL 1970) (Soil fungus)	562		A8AKX8	KATG_CITK8	reviewed	Catalase-peroxidase (CP) (EC 1.11.1.21) (Peroxidase/catalase)	katG CKO_03050	Citrobacter koseri (strain ATCC BAA-895 / CDC 4225-83 / SGSC4696)	726
Q6PGG6	GNL3L_MOUSE	reviewed	Guanine nucleotide-binding protein-like 3-like protein	Gnl3l	Mus musculus (Mouse)	577		P11216	PYGB_HUMAN	reviewed	Glycogen phosphorylase, brain form (EC 2.4.1.1)	PYGB	Homo sapiens (Human)	843
P0C6H4	CAPSD_HBVC2	reviewed	Capsid protein (Core antigen) (Core protein) (HBcAg) (p21.5)	C	Hepatitis B virus genotype C subtype ar (isolate Japan/S-207/1988) (HBV-C)	183		A4JGV5	CAPP_BURVG	reviewed	Phosphoenolpyruvate carboxylase (PEPC) (PEPCase) (EC 4.1.1.31)	ppc Bcep1808_2510	Burkholderia vietnamiensis (strain G4 / LMG 22486) (Burkholderia cepacia (strain R1808))	997
Q30WK2	CSRA_DESAG	reviewed	Carbon storage regulator homolog	csrA Dde_3150	Desulfovibrio alaskensis (strain G20) (Desulfovibrio desulfuricans (strain G20))	78		Q46631	AMSA_ERWAM	reviewed	Putative tyrosine-protein kinase AmsA (EC 2.7.10.-) (Amylovoran biosynthesis membrane-associated protein AmsA)	amsA	Erwinia amylovora (Fire blight bacteria)	726
Q96MU7	YTDC1_HUMAN	reviewed	YTH domain-containing protein 1 (Putative splicing factor YT521) (YT521-B)	YTHDC1 KIAA1966 YT521	Homo sapiens (Human)	727		Q27591	ITBN_DROME	reviewed	Integrin beta-nu	Itgbn beta-nu betaInt-nu Itgbetanu CG1762	Drosophila melanogaster (Fruit fly)	799
A6NE52	K1875_HUMAN	reviewed	WD repeat-containing protein KIAA1875	KIAA1875	Homo sapiens (Human)	1622		Q07DV1	CTTB2_AOTNA	reviewed	Cortactin-binding protein 2 (CortBP2)	CTTNBP2 CORTBP2	Aotus nancymaae (Ma's night monkey)	1649
Q6P6C2	ALKB5_HUMAN	reviewed	RNA demethylase ALKBH5 (EC 1.14.11.-) (Alkylated DNA repair protein alkB homolog 5) (Alpha-ketoglutarate-dependent dioxygenase alkB homolog 5)	ALKBH5 ABH5 OFOXD1	Homo sapiens (Human)	394		A4GYP5	ATPH_POPTR	reviewed	ATP synthase subunit c, chloroplastic (ATP synthase F(0) sector subunit c) (ATPase subunit III) (F-type ATPase subunit c) (F-ATPase subunit c) (Lipid-binding protein)	atpH Poptr_cp007	Populus trichocarpa (Western balsam poplar) (Populus balsamifera subsp. trichocarpa)	81
P36120	DBP7_YEAST	reviewed	ATP-dependent RNA helicase DBP7 (EC 3.6.4.13) (DEAD box protein 7)	DBP7 YKR024C	Saccharomyces cerevisiae (strain ATCC 204508 / S288c) (Baker's yeast)	742		Q07DV7	CAZA2_AOTNA	reviewed	F-actin-capping protein subunit alpha-2 (CapZ alpha-2)	CAPZA2	Aotus nancymaae (Ma's night monkey)	286
A1DM27	LSM6_NEOFI	reviewed	U6 snRNA-associated Sm-like protein LSm6	lsm6 NFIA_051930	Neosartorya fischeri (strain ATCC 1020 / DSM 3700 / FGSC A1164 / NRRL 181) (Aspergillus fischerianus)	80		Q07DV5	ST7_AOTNA	reviewed	Suppressor of tumorigenicity 7 protein	ST7	Aotus nancymaae (Ma's night monkey)	585
Q8BJ34	MARF1_MOUSE	reviewed	Meiosis arrest female protein 1 (Limkain-b1)	Marf1 Kiaa0430 Lkap	Mus musculus (Mouse)	1730		Q4S6U8	PP4R3_TETNG	reviewed	Serine/threonine-protein phosphatase 4 regulatory subunit 3 (SMEK homolog 1)	smek1 GSTENG00023117001	Tetraodon nigroviridis (Spotted green pufferfish) (Chelonodon nigroviridis)	818
P37430	NUSA_SALTY	reviewed	Transcription termination/antitermination protein NusA	nusA STM3287	Salmonella typhimurium (strain LT2 / SGSC1412 / ATCC 700720)	500		P19993	DNAK_MYCLE	reviewed	Chaperone protein DnaK (70 kDa antigen) (HSP70) (Heat shock 70 kDa protein) (Heat shock protein 70)	dnaK ML2496	Mycobacterium leprae (strain TN)	620
Q83943	1A_OLV2I	reviewed	Replication protein 1a [Includes: ATP-dependent helicase (EC 3.6.4.-); Methyltransferase (EC 2.1.1.-)]	ORF1a	Olive latent virus 2 (isolate Italy) (OLV-2)	908		B3W9W7	CH60_LACCB	reviewed	60 kDa chaperonin (GroEL protein) (Protein Cpn60)	groL groEL LCABL_24200	Lactobacillus casei (strain BL23)	544
A5EVF4	HFQ_DICNV	reviewed	RNA-binding protein Hfq	hfq DNO_0595	Dichelobacter nodosus (strain VCS1703A)	106		A8Z6G1	FTHS_CAMC1	reviewed	Formate--tetrahydrofolate ligase (EC 6.3.4.3) (Formyltetrahydrofolate synthetase) (FHS) (FTHFS)	fhs Ccon26_04790 CCC13826_1498	Campylobacter concisus (strain 13826)	549
Q7Z478	DHX29_HUMAN	reviewed	ATP-dependent RNA helicase DHX29 (EC 3.6.4.13) (DEAH box protein 29) (Nucleic acid helicase DDXx)	DHX29 DDX29	Homo sapiens (Human)	1369		Q9Z273	TULP1_MOUSE	reviewed	Tubby-related protein 1 (Tubby-like protein 1)	Tulp1	Mus musculus (Mouse)	543
Q6NXA4	ILF3_DANRE	reviewed	Interleukin enhancer-binding factor 3 homolog	ilf3 zgc:77030	Danio rerio (Zebrafish) (Brachydanio rerio)	833		Q9Z272	GIT1_RAT	reviewed	ARF GTPase-activating protein GIT1 (ARF GAP GIT1) (Cool-associated and tyrosine-phosphorylated protein 1) (CAT-1) (CAT1) (G protein-coupled receptor kinase-interactor 1) (GRK-interacting protein 1)	Git1	Rattus norvegicus (Rat)	770
A7TNT1	DBP7_VANPO	reviewed	ATP-dependent RNA helicase DBP7 (EC 3.6.4.13)	DBP7 Kpol_1016p14	Vanderwaltozyma polyspora (strain ATCC 22028 / DSM 70294) (Kluyveromyces polysporus)	732		O14939	PLD2_HUMAN	reviewed	Phospholipase D2 (PLD 2) (hPLD2) (EC 3.1.4.4) (Choline phosphatase 2) (PLD1C) (Phosphatidylcholine-hydrolyzing phospholipase D2)	PLD2	Homo sapiens (Human)	933
P0A968	CSPD_ECOLI	reviewed	Cold shock-like protein CspD (CSP-D)	cspD cspH ybjA b0880 JW0864	Escherichia coli (strain K12)	74		Q6G7C3	PTLA_STAAS	reviewed	Lactose-specific phosphotransferase enzyme IIA component (EC 2.7.1.-) (EIIA-Lac) (EIII-Lac) (PTS system lactose-specific EIIA component)	lacF SAS2092	Staphylococcus aureus (strain MSSA476)	103
Q9BX40	LS14B_HUMAN	reviewed	Protein LSM14 homolog B (Protein FAM61B) (RNA-associated protein 55B) (hRAP55B)	LSM14B C20orf40 FAM61B RAP55B	Homo sapiens (Human)	385		B3EA01	ATPB_GEOLS	reviewed	ATP synthase subunit beta (EC 3.6.3.14) (ATP synthase F1 sector subunit beta) (F-ATPase subunit beta)	atpD Glov_3170	Geobacter lovleyi (strain ATCC BAA-1151 / DSM 17278 / SZ)	471
Q84ZT0	C3H51_ORYSJ	reviewed	Putative zinc finger CCCH domain-containing protein 51 (OsC3H51)	Os07g0583300 LOC_Os07g39440 OJ1127_E01.106 OsJ_023926	Oryza sativa subsp. japonica (Rice)	513		Q28107	FA5_BOVIN	reviewed	Coagulation factor V (Activated protein C cofactor) [Cleaved into: Coagulation factor V heavy chain; Coagulation factor V light chain]	F5	Bos taurus (Bovine)	2211
Q0V9S3	CTIF_XENTR	reviewed	CBP80/20-dependent translation initiation factor	ctif	Xenopus tropicalis (Western clawed frog) (Silurana tropicalis)	583		B3EA03	ATPA_GEOLS	reviewed	ATP synthase subunit alpha (EC 3.6.3.14) (ATP synthase F1 sector subunit alpha) (F-ATPase subunit alpha)	atpA Glov_3172	Geobacter lovleyi (strain ATCC BAA-1151 / DSM 17278 / SZ)	502
Q792H5	CELF2_RAT	reviewed	CUGBP Elav-like family member 2 (CELF-2) (Bruno-like protein 3) (CUG triplet repeat RNA-binding protein 2) (CUG-BP2) (CUG-BP- and ETR-3-like factor 2) (ELAV-type RNA-binding protein 3) (ETR-3) (Protein ETR-R3) (Neuroblastoma apoptosis-related RNA-binding protein) (rNapor) (RNA-binding protein BRUNOL-3)	Celf2 Cugbp2 Etr3 Napor	Rattus norvegicus (Rat)	508		A4IJX3	PURL_GEOTN	reviewed	Phosphoribosylformylglycinamidine synthase subunit PurL (FGAM synthase) (EC 6.3.5.3) (Formylglycinamide ribonucleotide amidotransferase subunit II) (FGAR amidotransferase II) (FGAR-AT II) (Glutamine amidotransferase PurL) (Phosphoribosylformylglycinamidine synthase subunit II)	purL GTNG_0243	Geobacillus thermodenitrificans (strain NG80-2)	742
Q9VG73	ILF2_DROME	reviewed	Interleukin enhancer-binding factor 2 homolog	CG5641	Drosophila melanogaster (Fruit fly)	396		Q292U5	ESN_DROPS	reviewed	Protein espinas	esn GA11840	Drosophila pseudoobscura pseudoobscura (Fruit fly)	795
Q8RII1	NUSB_FUSNN	reviewed	N utilization substance protein B homolog (Protein NusB)	nusB FN1616	Fusobacterium nucleatum subsp. nucleatum (strain ATCC 25586 / CIP 101130 / JCM 8532 / LMG 13131)	153		Q292U2	PRIC1_DROPS	reviewed	Protein prickle	pk GA10748	Drosophila pseudoobscura pseudoobscura (Fruit fly)	1353
Q9NVM6	DJC17_HUMAN	reviewed	DnaJ homolog subfamily C member 17	DNAJC17	Homo sapiens (Human)	304		P11505	AT2B1_RAT	reviewed	Plasma membrane calcium-transporting ATPase 1 (PMCA1) (EC 3.6.3.8) (Plasma membrane calcium ATPase isoform 1) (Plasma membrane calcium pump isoform 1)	Atp2b1	Rattus norvegicus (Rat)	1258
A5N7I8	NUSB_CLOK5	reviewed	N utilization substance protein B homolog (Protein NusB)	nusB CKL_1227	Clostridium kluyveri (strain ATCC 8527 / DSM 555 / NCIMB 10680)	156		Q4QMF0	PLSB_HAEI8	reviewed	Glycerol-3-phosphate acyltransferase (GPAT) (EC 2.3.1.15)	plsB NTHI0904	Haemophilus influenzae (strain 86-028NP)	810
Q4WVE3	DCL1_ASPFU	reviewed	Dicer-like protein 1 [Includes: Endoribonuclease dcl1 (EC 3.1.26.-); ATP-dependent helicase dcl1 (EC 3.6.4.-)]	dcl1 AFUA_5G11790	Neosartorya fumigata (strain ATCC MYA-4609 / Af293 / CBS 101355 / FGSC A1100) (Aspergillus fumigatus)	1537		A4QJA1	ATPF_AETCO	reviewed	ATP synthase subunit b, chloroplastic (ATP synthase F(0) sector subunit b) (ATPase subunit I)	atpF	Aethionema cordifolium (Lebanon stonecress)	184
Q2KHT8	DIM1_BOVIN	reviewed	Probable dimethyladenosine transferase (EC 2.1.1.183) (DIM1 dimethyladenosine transferase 1 homolog) (DIM1 dimethyladenosine transferase 1-like) (Probable 18S rRNA (adenine(1779)-N(6)/adenine(1780)-N(6))-dimethyltransferase) (Probable 18S rRNA dimethylase) (Probable S-adenosylmethionine-6-N',N'-adenosyl(rRNA) dimethyltransferase)	DIMT1 DIMT1L	Bos taurus (Bovine)	313		B3GYM9	HCP_ACTP7	reviewed	Hydroxylamine reductase (EC 1.7.99.1) (Hybrid-cluster protein) (HCP) (Prismane protein)	hcp APP7_1608	Actinobacillus pleuropneumoniae serotype 7 (strain AP76)	551
Q498T2	CHTOP_RAT	reviewed	Chromatin target of PRMT1 protein (Friend of PRMT1 protein) (Small arginine- and glycine-rich protein) (SRAG)	Chtop Fop	Rattus norvegicus (Rat)	248		P17210	KINH_DROME	reviewed	Kinesin heavy chain	Khc kin CG7765	Drosophila melanogaster (Fruit fly)	975
Q5RKV6	EXOS6_HUMAN	reviewed	Exosome complex component MTR3 (Exosome component 6) (mRNA transport regulator 3 homolog) (hMtr3) (p11)	EXOSC6 MTR3	Homo sapiens (Human)	272		Q2NC49	PPK_ERYLH	reviewed	Polyphosphate kinase (EC 2.7.4.1) (ATP-polyphosphate phosphotransferase) (Polyphosphoric acid kinase)	ppk ELI_03250	Erythrobacter litoralis (strain HTCC2594)	715
Q7NVF2	NUSB_CHRVO	reviewed	N utilization substance protein B homolog (Protein NusB)	nusB CV_2391	Chromobacterium violaceum (strain ATCC 12472 / DSM 30191 / JCM 1249 / NBRC 12614 / NCIMB 9131 / NCTC 9757)	149		B3CN17	ATPB_WOLPP	reviewed	ATP synthase subunit beta (EC 3.6.3.14) (ATP synthase F1 sector subunit beta) (F-ATPase subunit beta)	atpD WP1157	Wolbachia pipientis subsp. Culex pipiens (strain wPip)	478
O74362	ESF2_SCHPO	reviewed	Pre-rRNA-processing protein esf2 (18S rRNA factor 2)	esf2 SPBC28E12.05 SPBC3H7.17c	Schizosaccharomyces pombe (strain 972 / ATCC 24843) (Fission yeast)	334		A8FYU0	DNAK_SHESH	reviewed	Chaperone protein DnaK (HSP70) (Heat shock 70 kDa protein) (Heat shock protein 70)	dnaK Ssed_3409	Shewanella sediminis (strain HAW-EB3)	640
B2VCX3	HFQ_ERWT9	reviewed	RNA-binding protein Hfq	hfq ETA_29670	Erwinia tasmaniensis (strain DSM 17950 / Et1/99)	102		A8WUP2	HOOK_CAEBR	reviewed	Zygote defective protein 12	zyg-12 CBG02287	Caenorhabditis briggsae	764
B3EM81	NUSB_CHLPB	reviewed	N utilization substance protein B homolog (Protein NusB)	nusB Cphamn1_0496	Chlorobium phaeobacteroides (strain BS1)	168		A4VVI4	UXUA_STRSY	reviewed	Mannonate dehydratase (EC 4.2.1.8) (D-mannonate hydro-lyase)	uxuA SSU05_1157	Streptococcus suis (strain 05ZYH33)	366
Q9H6R0	DHX33_HUMAN	reviewed	Putative ATP-dependent RNA helicase DHX33 (EC 3.6.4.13) (DEAH box protein 33)	DHX33 DDX33	Homo sapiens (Human)	707		Q62JE0	PSRP_BURMA	reviewed	Putative phosphoenolpyruvate synthase regulatory protein (PEP synthase regulatory protein) (PSRP) (EC 2.7.11.33) (EC 2.7.4.28) (Pyruvate, water dikinase regulatory protein)	BMA1539	Burkholderia mallei (strain ATCC 23344)	271
A0AIG0	NUSB_LISW6	reviewed	N utilization substance protein B homolog (Protein NusB)	nusB lwe1374	Listeria welshimeri serovar 6b (strain ATCC 35897 / DSM 20650 / SLCC5334)	128		Q2H731	EIF3C_CHAGB	reviewed	Eukaryotic translation initiation factor 3 subunit C (eIF3c) (Eukaryotic translation initiation factor 3 93 kDa subunit homolog) (eIF3 p93) (Translation initiation factor eIF3, p93 subunit homolog)	NIP1 CHGG_05534	Chaetomium globosum (strain ATCC 6205 / CBS 148.51 / DSM 1962 / NBRC 6347 / NRRL 1970) (Soil fungus)	863
P29367	FINO3_ECOLX	reviewed	Fertility inhibition protein (Conjugal transfer repressor)	finO	Escherichia coli	186		Q9ZDC2	MURD_RICPR	reviewed	UDP-N-acetylmuramoylalanine--D-glutamate ligase (EC 6.3.2.9) (D-glutamic acid-adding enzyme) (UDP-N-acetylmuramoyl-L-alanyl-D-glutamate synthetase)	murD RP410	Rickettsia prowazekii (strain Madrid E)	445
P38922	HRB1_YEAST	reviewed	Protein HRB1 (Protein TOM34)	HRB1 TOM34 YNL004W N2009	Saccharomyces cerevisiae (strain ATCC 204508 / S288c) (Baker's yeast)	454		O15533	TPSN_HUMAN	reviewed	Tapasin (TPN) (TPSN) (NGS-17) (TAP-associated protein) (TAP-binding protein)	TAPBP NGS17 TAPA	Homo sapiens (Human)	448
Q6C347	FAL1_YARLI	reviewed	ATP-dependent RNA helicase FAL1 (EC 3.6.4.13)	FAL1 YALI0F02695g	Yarrowia lipolytica (strain CLIB 122 / E 150) (Yeast) (Candida lipolytica)	397		Q21209	BARD1_CAEEL	reviewed	BRCA1-associated RING domain protein 1 (BARD1) (Ce-BRD-1) (Cebrd-1) (EC 6.3.2.-)	brd-1 K04C2.4	Caenorhabditis elegans	702
A5UDR1	CSRA_HAEIE	reviewed	Carbon storage regulator homolog	csrA CGSHiEE_07995	Haemophilus influenzae (strain PittEE)	63		Q2LYK3	PLK4_DROPS	reviewed	Serine/threonine-protein kinase PLK4 (EC 2.7.11.21) (Polo-like kinase 4) (PLK-4) (Serine/threonine-protein kinase SAK)	SAK GA20166	Drosophila pseudoobscura pseudoobscura (Fruit fly)	777
Q46EB1	FLPA_METBF	reviewed	Fibrillarin-like rRNA/tRNA 2'-O-methyltransferase (EC 2.1.1.-)	flpA Mbar_A0804	Methanosarcina barkeri (strain Fusaro / DSM 804)	226		Q4WXP0	NDC80_ASPFU	reviewed	Probable kinetochore protein ndc80	ndc80 AFUA_3G10180	Neosartorya fumigata (strain ATCC MYA-4609 / Af293 / CBS 101355 / FGSC A1100) (Aspergillus fumigatus)	736
A2QUY7	DBP5_ASPNC	reviewed	ATP-dependent RNA helicase dbp5 (EC 3.6.4.13)	dbp5 An10g00360	Aspergillus niger (strain CBS 513.88 / FGSC A1513)	482		Q2G015	CLFA_STAA8	reviewed	Clumping factor A (Fibrinogen receptor A) (Fibrinogen-binding protein A)	clfA SAOUHSC_00812	Staphylococcus aureus (strain NCTC 8325)	927
Q4PDT1	DBP3_USTMA	reviewed	ATP-dependent RNA helicase DBP3 (EC 3.6.4.13)	DBP3 UMAG_01732	Ustilago maydis (strain 521 / FGSC 9021) (Corn smut fungus)	585		A4TQF9	DNAK_YERPP	reviewed	Chaperone protein DnaK (HSP70) (Heat shock 70 kDa protein) (Heat shock protein 70)	dnaK YPDSF_3163	Yersinia pestis (strain Pestoides F)	636
Q9NZM5	GSCR2_HUMAN	reviewed	Glioma tumor suppressor candidate region gene 2 protein (p60)	GLTSCR2	Homo sapiens (Human)	478		Q48245	VACA2_HELPX	reviewed	Vacuolating cytotoxin autotransporter [Cleaved into: Vacuolating cytotoxin; Vacuolating cytotoxin translocator]	vacA	Helicobacter pylori (Campylobacter pylori)	1287
Q64152	BTF3_MOUSE	reviewed	Transcription factor BTF3 (Nascent polypeptide-associated complex subunit beta) (NAC-beta) (RNA polymerase B transcription factor 3)	Btf3	Mus musculus (Mouse)	204		A4I7K1	SEY1_LEIIN	reviewed	Protein SEY1 homolog (EC 3.6.5.-)	LinJ32.0740 LinJ_32_0380	Leishmania infantum	895
Q4WN42	MCES_ASPFU	reviewed	mRNA cap guanine-N7 methyltransferase (EC 2.1.1.56) (mRNA (guanine-N(7)-)-methyltransferase) (mRNA cap methyltransferase)	abd1 AFUA_6G07690	Neosartorya fumigata (strain ATCC MYA-4609 / Af293 / CBS 101355 / FGSC A1100) (Aspergillus fumigatus)	668		B7LHV0	AAEX_ECO55	reviewed	Protein AaeX	aaeX EC55989_3655	Escherichia coli (strain 55989 / EAEC)	67
Q5NVC8	CELF4_PONAB	reviewed	CUGBP Elav-like family member 4 (CELF-4) (Bruno-like protein 4) (CUG-BP- and ETR-3-like factor 4) (RNA-binding protein BRUNOL-4)	CELF4 BRUNOL4	Pongo abelii (Sumatran orangutan) (Pongo pygmaeus abelii)	486		Q4WD95	SEC16_ASPFU	reviewed	COPII coat assembly protein sec16 (Protein transport protein sec16)	sec16 AFUA_6G03960	Neosartorya fumigata (strain ATCC MYA-4609 / Af293 / CBS 101355 / FGSC A1100) (Aspergillus fumigatus)	1832
Q8NE35	CPEB3_HUMAN	reviewed	Cytoplasmic polyadenylation element-binding protein 3 (CPE-BP3) (CPE-binding protein 3) (hCPEB-3)	CPEB3 KIAA0940	Homo sapiens (Human)	698		A4IMT6	CYSI_GEOTN	reviewed	Sulfite reductase [NADPH] hemoprotein beta-component (SiR-HP) (SiRHP) (EC 1.8.1.2)	cysI GTNG_1270	Geobacillus thermodenitrificans (strain NG80-2)	573
Q9VCU9	DCR1_DROME	reviewed	Endoribonuclease Dcr-1 (Protein dicer-1) (EC 3.1.26.-)	Dcr-1 CG4792	Drosophila melanogaster (Fruit fly)	2249		P10676	NINAC_DROME	reviewed	Neither inactivation nor afterpotential protein C (EC 2.7.11.1)	ninaC CG5125	Drosophila melanogaster (Fruit fly)	1501
P69279	NS1_I50A0	reviewed	Non-structural protein 1 (NS1) (NS1A)	NS	Influenza A virus (strain A/Fort Warren/1/1950 H1N1)	237		A4DA70	AGALD_ASPFU	reviewed	Probable alpha-galactosidase D (EC 3.2.1.22) (Melibiase D)	aglD AFUA_4G03585	Neosartorya fumigata (strain ATCC MYA-4609 / Af293 / CBS 101355 / FGSC A1100) (Aspergillus fumigatus)	648
A6ZRW0	NAF1_YEAS7	reviewed	H/ACA ribonucleoprotein complex non-core subunit NAF1 (Nuclear assembly factor 1)	NAF1 SCY_4671	Saccharomyces cerevisiae (strain YJM789) (Baker's yeast)	492		Q01955	CO4A3_HUMAN	reviewed	Collagen alpha-3(IV) chain (Goodpasture antigen) [Cleaved into: Tumstatin]	COL4A3	Homo sapiens (Human)	1670
P38760	MIP6_YEAST	reviewed	RNA-binding protein MIP6 (MEX67-interacting protein 6)	MIP6 YHR015W	Saccharomyces cerevisiae (strain ATCC 204508 / S288c) (Baker's yeast)	659		B7MK90	EMTA_ECO45	reviewed	Endo-type membrane-bound lytic murein transglycosylase A (EC 4.2.2.n2) (Peptidoglycan lytic endotransglycosylase)	emtA ECS88_1256	Escherichia coli O45:K1 (strain S88 / ExPEC)	203
P69275	M1_I50A0	reviewed	Matrix protein 1 (M1)	M	Influenza A virus (strain A/Fort Warren/1/1950 H1N1)	252		B3PS36	PUR9_RHIE6	reviewed	Bifunctional purine biosynthesis protein PurH [Includes: Phosphoribosylaminoimidazolecarboxamide formyltransferase (EC 2.1.2.3) (AICAR transformylase); IMP cyclohydrolase (EC 3.5.4.10) (ATIC) (IMP synthase) (Inosinicase)]	purH RHECIAT_CH0004399	Rhizobium etli (strain CIAT 652)	538
Q6CKI0	MCES_KLULA	reviewed	mRNA cap guanine-N7 methyltransferase (EC 2.1.1.56) (mRNA (guanine-N(7)-)-methyltransferase) (mRNA cap methyltransferase)	ABD1 KLLA0F10527g	Kluyveromyces lactis (strain ATCC 8585 / CBS 2359 / DSM 70799 / NBRC 1267 / NRRL Y-1140 / WM37) (Yeast) (Candida sphaerica)	426		A8MFI7	DXS_ALKOO	reviewed	1-deoxy-D-xylulose-5-phosphate synthase (EC 2.2.1.7) (1-deoxyxylulose-5-phosphate synthase) (DXP synthase) (DXPS)	dxs Clos_1607	Alkaliphilus oremlandii (strain OhILAs) (Clostridium oremlandii (strain OhILAs))	624
P69277	NS1_I68A0	reviewed	Non-structural protein 1 (NS1) (NS1A)	NS	Influenza A virus (strain A/Aichi/2/1968 H3N2)	237		Q47077	BGAL1_ENTCL	reviewed	Beta-galactosidase (Beta-gal) (EC 3.2.1.23) (Lactase)	lacZ	Enterobacter cloacae	1028
P69272	NS1_I57A1	reviewed	Non-structural protein 1 (NS1) (NS1A)	NS	Influenza A virus (strain A/Leningrad/134/1957 H2N2)	230		A4H452	MVP_LEIBR	reviewed	Major vault protein	LBRM_05_0060	Leishmania braziliensis	833
Q8BN59	LARP6_MOUSE	reviewed	La-related protein 6 (Acheron) (Achn) (La ribonucleoprotein domain family member 6)	Larp6	Mus musculus (Mouse)	492		Q9Z876	GLGB_CHLPN	reviewed	1,4-alpha-glucan branching enzyme GlgB (EC 2.4.1.18) (1,4-alpha-D-glucan:1,4-alpha-D-glucan 6-glucosyl-transferase) (Alpha-(1->4)-glucan branching enzyme) (Glycogen branching enzyme) (BE)	glgB CPn_0475 CP_0279 CpB0494	Chlamydia pneumoniae (Chlamydophila pneumoniae)	720
Q73EU1	CSHA_BACC1	reviewed	DEAD-box ATP-dependent RNA helicase CshA (EC 3.6.4.13)	cshA BCE_0267	Bacillus cereus (strain ATCC 10987 / NRS 248)	525		Q62FR6	ATPG_BURMA	reviewed	ATP synthase gamma chain (ATP synthase F1 sector gamma subunit) (F-ATPase gamma subunit)	atpG BMA2956	Burkholderia mallei (strain ATCC 23344)	291
P51608	MECP2_HUMAN	reviewed	Methyl-CpG-binding protein 2 (MeCp-2 protein) (MeCp2)	MECP2	Homo sapiens (Human)	486		Q62FR9	ATPF_BURMA	reviewed	ATP synthase subunit b (ATP synthase F(0) sector subunit b) (ATPase subunit I) (F-type ATPase subunit b) (F-ATPase subunit b)	atpF BMA2953	Burkholderia mallei (strain ATCC 23344)	156
Q5FVM4	NONO_RAT	reviewed	Non-POU domain-containing octamer-binding protein (NonO protein)	Nono	Rattus norvegicus (Rat)	476		P15245	PH2M_TRICU	reviewed	Phenol 2-monooxygenase (EC 1.14.13.7) (Phenol hydroxylase)		Trichosporon cutaneum (Yeast) (Oidium cutaneum)	665
P47813	IF1AX_HUMAN	reviewed	Eukaryotic translation initiation factor 1A, X-chromosomal (eIF-1A X isoform) (Eukaryotic translation initiation factor 4C) (eIF-4C)	EIF1AX EIF1A EIF4C	Homo sapiens (Human)	144		A4W7D2	BGAL_ENT38	reviewed	Beta-galactosidase (Beta-gal) (EC 3.2.1.23) (Lactase)	lacZ Ent638_0928	Enterobacter sp. (strain 638)	1028
Q9SAI2	CAF1F_ARATH	reviewed	Probable CCR4-associated factor 1 homolog 6 (EC 3.1.13.4)	CAF1-6 At1g80780 F23A5.13	Arabidopsis thaliana (Mouse-ear cress)	274		Q2TBA3	MALT1_MOUSE	reviewed	Mucosa-associated lymphoid tissue lymphoma translocation protein 1 homolog (EC 3.4.22.-) (Paracaspase)	Malt1	Mus musculus (Mouse)	832
B1KHU8	HFQ_SHEWM	reviewed	RNA-binding protein Hfq	hfq Swoo_4170	Shewanella woodyi (strain ATCC 51908 / MS32)	94		Q4FUP5	GLND_PSYA2	reviewed	Bifunctional uridylyltransferase/uridylyl-removing enzyme (UTase/UR) (Bifunctional [protein-PII] modification enzyme) (Bifunctional nitrogen sensor protein) [Includes: [Protein-PII] uridylyltransferase (PII uridylyltransferase) (UTase) (EC 2.7.7.59); [Protein-PII]-UMP uridylyl-removing enzyme (UR) (EC 3.1.4.-)]	glnD Psyc_0395	Psychrobacter arcticus (strain DSM 17307 / 273-4)	915
Q8BJW5	NOL11_MOUSE	reviewed	Nucleolar protein 11	Nol11	Mus musculus (Mouse)	723		P16535	LKA1A_MANHA	reviewed	Leukotoxin (Lkt)	lktA	Mannheimia haemolytica (Pasteurella haemolytica)	953
Q6P158	DHX57_HUMAN	reviewed	Putative ATP-dependent RNA helicase DHX57 (EC 3.6.4.13) (DEAH box protein 57)	DHX57	Homo sapiens (Human)	1386		Q2FJ78	SDRD_STAA3	reviewed	Serine-aspartate repeat-containing protein D	sdrD SAUSA300_0547	Staphylococcus aureus (strain USA300)	1381
Q76VV3	NSP1_ROTBU	reviewed	Non-structural protein 1 (NSP1) (NCVP2) (Non-structural RNA-binding protein 53) (NS53)		Rotavirus A (strain Cow/United Kingdom/UK/1975 G6-P7[5]-I2-R2-C2-M2-A3-N2-T7-E2-H3) (RV-A)	491		Q2FJ79	SDRC_STAA3	reviewed	Serine-aspartate repeat-containing protein C	sdrC SAUSA300_0546	Staphylococcus aureus (strain USA300)	947
Q0A2H4	M1_I59A0	reviewed	Matrix protein 1 (M1)	M	Influenza A virus (strain A/Chicken/Scotland/1959 H5N1)	252		O14433	ARGD_KLULA	reviewed	Acetylornithine aminotransferase, mitochondrial (ACOAT) (EC 2.6.1.11)	ARG8 KLLA0E21153g	Kluyveromyces lactis (strain ATCC 8585 / CBS 2359 / DSM 70799 / NBRC 1267 / NRRL Y-1140 / WM37) (Yeast) (Candida sphaerica)	423
Q0A2H0	NS1_I59A0	reviewed	Non-structural protein 1 (NS1) (NS1A)	NS	Influenza A virus (strain A/Chicken/Scotland/1959 H5N1)	230		Q2FJ77	SDRE_STAA3	reviewed	Serine-aspartate repeat-containing protein E	sdrE SAUSA300_0548	Staphylococcus aureus (strain USA300)	1154
B8DFW9	NUSB_LISMH	reviewed	N utilization substance protein B homolog (Protein NusB)	nusB LMHCC_1212	Listeria monocytogenes serotype 4a (strain HCC23)	128		Q2FHZ0	Y990_STAA3	reviewed	UPF0356 protein SAUSA300_0990	SAUSA300_0990	Staphylococcus aureus (strain USA300)	72
Q9WUK2	IF4H_MOUSE	reviewed	Eukaryotic translation initiation factor 4H (eIF-4H) (Williams-Beuren syndrome chromosomal region 1 protein homolog)	Eif4h Wbscr1	Mus musculus (Mouse)	248		Q2ULI0	SEC24_ASPOR	reviewed	Protein transport protein sec24	sec24 AO090003000403	Aspergillus oryzae (strain ATCC 42149 / RIB 40) (Yellow koji mold)	913
B3QIM2	HFQ_RHOPT	reviewed	RNA-binding protein Hfq	hfq Rpal_2867	Rhodopseudomonas palustris (strain TIE-1)	82		Q2FJ71	NAGB_STAA3	reviewed	Glucosamine-6-phosphate deaminase (EC 3.5.99.6) (GlcN6P deaminase) (GNPDA) (Glucosamine-6-phosphate isomerase)	nagB SAUSA300_0554	Staphylococcus aureus (strain USA300)	252
Q9QPN4	MVP_TRVPP	reviewed	Movement protein (29 kDa protein) (Cell-to-cell transport protein) (P1a)		Tobacco rattle virus (isolate PpK20) (TRV)	252		Q46TF2	GLGB_CUPPJ	reviewed	1,4-alpha-glucan branching enzyme GlgB (EC 2.4.1.18) (1,4-alpha-D-glucan:1,4-alpha-D-glucan 6-glucosyl-transferase) (Alpha-(1->4)-glucan branching enzyme) (Glycogen branching enzyme) (BE)	glgB Reut_B4229	Cupriavidus pinatubonensis (strain JMP 134 / LMG 1197) (Ralstonia eutropha (strain JMP 134))	750
Q3TCX3	K0907_MOUSE	reviewed	UPF0469 protein KIAA0907	Kiaa0907	Mus musculus (Mouse)	612		A8WM57	EIF3A_CAEBR	reviewed	Eukaryotic translation initiation factor 3 subunit A (eIF3a) (Egg-laying defective protein 45) (Eukaryotic translation initiation factor 3 subunit 10)	egl-45 eif-3.A CBG00021	Caenorhabditis briggsae	1098
B3DQ30	NUSB_BIFLD	reviewed	N utilization substance protein B homolog (Protein NusB)	nusB BLD_0083	Bifidobacterium longum (strain DJO10A)	190		Q4UN57	CLPB_RICFE	reviewed	Chaperone protein ClpB	clpB RF_0150/RF_0149	Rickettsia felis (strain ATCC VR-1525 / URRWXCal2) (Rickettsia azadi)	858
Q0D3J9	C3H53_ORYSJ	reviewed	Zinc finger CCCH domain-containing protein 53 (OsC3H53)	Os07g0682400 LOC_Os07g48410 OSJNBa0008J01.35	Oryza sativa subsp. japonica (Rice)	682		Q9Z2K8	IDHC_MICOH	reviewed	Isocitrate dehydrogenase [NADP] cytoplasmic (IDH) (EC 1.1.1.42) (Cytosolic NADP-isocitrate dehydrogenase) (IDP) (NADP(+)-specific ICDH) (Oxalosuccinate decarboxylase)	IDH1 IDP2	Microtus ochrogaster (Prairie vole)	414
A3LXG0	NOP9_PICST	reviewed	Nucleolar protein 9 (Pumilio domain-containing protein NOP9)	NOP9 PICST_32802	Scheffersomyces stipitis (strain ATCC 58785 / CBS 6054 / NBRC 10063 / NRRL Y-11545) (Yeast) (Pichia stipitis)	711		Q23917	PDE2_DICDI	reviewed	3',5'-cyclic-nucleotide phosphodiesterase regA (PDEase regA) (EC 3.1.4.53) (Phosphodiesterase 2) (DdPDE2) (Response regulator protein A) (cAMP-specific 3',5'-cAMP phosphodiesterase 2)	regA pde2 DDB_G0284331	Dictyostelium discoideum (Slime mold)	793
Q8BIQ5	CSTF2_MOUSE	reviewed	Cleavage stimulation factor subunit 2 (CF-1 64 kDa subunit) (Cleavage stimulation factor 64 kDa subunit) (CSTF 64 kDa subunit) (CstF-64)	Cstf2	Mus musculus (Mouse)	580		Q9Z701	MUDD_CHLPN	reviewed	Bifunctional enzyme MurC/Ddl [Includes: UDP-N-acetylmuramate--L-alanine ligase (EC 6.3.2.8) (UDP-N-acetylmuramoyl-L-alanine synthetase); D-alanine--D-alanine ligase (EC 6.3.2.4) (D-Ala-D-Ala ligase) (D-alanylalanine synthetase)]	murC/ddl CPn_0905 CP_0961 CpB0937	Chlamydia pneumoniae (Chlamydophila pneumoniae)	809
Q6Q899	DDX58_MOUSE	reviewed	Probable ATP-dependent RNA helicase DDX58 (EC 3.6.4.13) (DEAD box protein 58) (RIG-I-like receptor 1) (RLR-1) (Retinoic acid-inducible gene 1 protein) (RIG-1) (Retinoic acid-inducible gene I protein) (RIG-I)	Ddx58	Mus musculus (Mouse)	926		B3W7I3	LACG_LACCB	reviewed	6-phospho-beta-galactosidase (EC 3.2.1.85) (Beta-D-phosphogalactoside galactohydrolase) (PGALase) (P-beta-Gal) (PBG)	lacG LCABL_07280	Lactobacillus casei (strain BL23)	474
A1CW67	CCR4_NEOFI	reviewed	Glucose-repressible alcohol dehydrogenase transcriptional effector (EC 3.1.13.4) (Carbon catabolite repressor protein 4) (Cytoplasmic deadenylase)	ccr4 NFIA_103570	Neosartorya fischeri (strain ATCC 1020 / DSM 3700 / FGSC A1164 / NRRL 181) (Aspergillus fischerianus)	750		B7MH68	CYAY_ECO45	reviewed	Protein CyaY	cyaY ECS88_4230	Escherichia coli O45:K1 (strain S88 / ExPEC)	106
Q08996	CBP2_SACPA	reviewed	Cytochrome B pre-mRNA-processing protein 2	CBP2	Saccharomyces paradoxus (Yeast) (Saccharomyces douglasii)	630		P18278	DHET_ACEAC	reviewed	Methanol dehydrogenase [cytochrome c] (EC 1.1.2.7)	adhA adh1	Acetobacter aceti	742
A6QR44	DGCR8_BOVIN	reviewed	Microprocessor complex subunit DGCR8 (DiGeorge syndrome critical region 8 homolog)	DGCR8	Bos taurus (Bovine)	760		P18907	AT1A1_HORSE	reviewed	Sodium/potassium-transporting ATPase subunit alpha-1 (Sodium pump subunit alpha-1) (EC 3.6.3.9) (Na(+)/K(+) ATPase alpha-1 subunit)	ATP1A1	Equus caballus (Horse)	1021
Q3SWU3	HNRDL_RAT	reviewed	Heterogeneous nuclear ribonucleoprotein D-like (hnRNP D-like) (hnRNP DL)	Hnrnpdl Hnrpdl	Rattus norvegicus (Rat)	322		A8A7N9	CH60_ECOHS	reviewed	60 kDa chaperonin (GroEL protein) (Protein Cpn60)	groL groEL EcHS_A4384	Escherichia coli O9:H4 (strain HS)	548
A5DK47	DBP6_PICGU	reviewed	ATP-dependent RNA helicase DBP6 (EC 3.6.4.13)	DBP6 PGUG_03648	Meyerozyma guilliermondii (strain ATCC 6260 / CBS 566 / DSM 6381 / JCM 1539 / NBRC 10279 / NRRL Y-324) (Yeast) (Candida guilliermondii)	631		A8N2M6	NAGS_COPC7	reviewed	Amino-acid acetyltransferase, mitochondrial (EC 2.3.1.1) (Arginine-requiring protein 2) (Glutamate N-acetyltransferase) (N-acetylglutamate synthase) (AGS) (NAGS)	ARG2 CC1G_01743	Coprinopsis cinerea (strain Okayama-7 / 130 / ATCC MYA-4618 / FGSC 9003) (Inky cap fungus) (Hormographiella aspergillata)	621
A5CRY5	NUSB_CLAM3	reviewed	N utilization substance protein B homolog (Protein NusB)	nusB CMM_1792	Clavibacter michiganensis subsp. michiganensis (strain NCPPB 382)	137		O14322	MU100_SCHPO	reviewed	Meiotically up-regulated gene 100 protein, mitochondrial	mug100 SPBC16E9.07	Schizosaccharomyces pombe (strain 972 / ATCC 24843) (Fission yeast)	313
Q80X19	COEA1_MOUSE	reviewed	Collagen alpha-1(XIV) chain	Col14a1	Mus musculus (Mouse)	1797		P18475	TORSO_DROME	reviewed	Tyrosine-protein kinase receptor torso (EC 2.7.10.1)	tor CG1389	Drosophila melanogaster (Fruit fly)	923
Q4WRP2	MS116_ASPFU	reviewed	ATP-dependent RNA helicase mss116, mitochondrial (EC 3.6.4.13)	mss116 AFUA_1G15620	Neosartorya fumigata (strain ATCC MYA-4609 / Af293 / CBS 101355 / FGSC A1100) (Aspergillus fumigatus)	655		Q9Z2Y1	TIM_RAT	reviewed	Protein timeless homolog (rTIM) (Timeless-like protein) (rTLP)	Timeless	Rattus norvegicus (Rat)	1205
Q5T3I0	GPTC4_HUMAN	reviewed	G patch domain-containing protein 4	GPATCH4 GPATC4	Homo sapiens (Human)	446		O14328	KSP1_SCHPO	reviewed	Serine/threonine-protein kinase ksp1 (EC 2.7.11.1) (Serine/threonine-protein kinase ppk20)	ksp1 ppk20 SPBC16E9.13	Schizosaccharomyces pombe (strain 972 / ATCC 24843) (Fission yeast)	474
P0C698	CAPSD_HBVA9	reviewed	Capsid protein (Core antigen) (Core protein) (HBcAg) (p21.5)	C	Hepatitis B virus genotype A3 (isolate Cameroon/CMR711/1994) (HBV-A)	185		B7MHD2	PEPQ_ECO45	reviewed	Xaa-Pro dipeptidase (X-Pro dipeptidase) (EC 3.4.13.9) (Imidodipeptidase) (Proline dipeptidase) (Prolidase)	pepQ ECS88_4295	Escherichia coli O45:K1 (strain S88 / ExPEC)	443
Q3KPR1	C1D_XENLA	reviewed	Nuclear nucleic acid-binding protein C1D	c1d	Xenopus laevis (African clawed frog)	145		A8F453	CARB_PSELT	reviewed	Carbamoyl-phosphate synthase large chain (EC 6.3.5.5) (Carbamoyl-phosphate synthetase ammonia chain)	carB Tlet_0370	Pseudothermotoga lettingae (strain ATCC BAA-301 / DSM 14385 / NBRC 107922 / TMO) (Thermotoga lettingae)	1105
Q10B98	C3H25_ORYSJ	reviewed	Zinc finger CCCH domain-containing protein 25 (OsC3H25)	Os03g0826400 LOC_Os03g61110 OJ1111_B11.10 OsJ_012616 OSJNBa0010E04.12	Oryza sativa subsp. japonica (Rice)	312		P16627	HS71L_MOUSE	reviewed	Heat shock 70 kDa protein 1-like (Heat shock 70 kDa protein 1L) (Heat shock 70 kDa-like protein 1) (Spermatid-specific heat shock protein 70)	Hspa1l Hsc70t	Mus musculus (Mouse)	641
Q32PE4	C1D_BOVIN	reviewed	Nuclear nucleic acid-binding protein C1D	C1D	Bos taurus (Bovine)	141		A4QSX4	EIF3C_MAGO7	reviewed	Eukaryotic translation initiation factor 3 subunit C (eIF3c) (Eukaryotic translation initiation factor 3 93 kDa subunit homolog) (eIF3 p93) (Translation initiation factor eIF3, p93 subunit homolog)	NIP1 MGG_05243	Magnaporthe oryzae (strain 70-15 / ATCC MYA-4617 / FGSC 8958) (Rice blast fungus) (Pyricularia oryzae)	865
Q5JF39	ALBA_THEKO	reviewed	DNA/RNA-binding protein Alba	albA TK0560	Thermococcus kodakarensis (strain ATCC BAA-918 / JCM 12380 / KOD1) (Pyrococcus kodakaraensis (strain KOD1))	91		B3LZ39	NMDA1_DROAN	reviewed	Glutamate [NMDA] receptor subunit 1	Nmdar1 GF17704	Drosophila ananassae (Fruit fly)	994
Q4R4M6	HNRPK_MACFA	reviewed	Heterogeneous nuclear ribonucleoprotein K (hnRNP K)	HNRNPK HNRPK QflA-10396	Macaca fascicularis (Crab-eating macaque) (Cynomolgus monkey)	464		B3EHR1	DNAK_CHLL2	reviewed	Chaperone protein DnaK (HSP70) (Heat shock 70 kDa protein) (Heat shock protein 70)	dnaK Clim_0761	Chlorobium limicola (strain DSM 245 / NBRC 103803)	639
B2TLR7	CSRA_CLOBB	reviewed	Carbon storage regulator homolog	csrA CLL_A0811	Clostridium botulinum (strain Eklund 17B / Type B)	71		Q04SA5	GATA_LEPBJ	reviewed	Glutamyl-tRNA(Gln) amidotransferase subunit A (Glu-ADT subunit A) (EC 6.3.5.7)	gatA LBJ_1660	Leptospira borgpetersenii serovar Hardjo-bovis (strain JB197)	485
P0C696	CAPSD_HBVA7	reviewed	Capsid protein (Core antigen) (Core protein) (HBcAg) (p21.5)	C	Hepatitis B virus genotype A2 (isolate Japan/11D11HCCW/1998) (HBV-A)	185		Q2H0X9	MCD4_CHAGB	reviewed	GPI ethanolamine phosphate transferase 1 (EC 2.-.-.-)	MCD4 CHGG_04567	Chaetomium globosum (strain ATCC 6205 / CBS 148.51 / DSM 1962 / NBRC 6347 / NRRL 1970) (Soil fungus)	921
B4URE0	NCAP_I06A0	reviewed	Nucleoprotein (Nucleocapsid protein) (Protein N)	NP	Influenza A virus (strain A/Russia:St.Petersburg/8/2006 H1N1)	498		Q63F05	Y904_BACCZ	reviewed	UPF0145 protein BCE33L0904	BCE33L0904	Bacillus cereus (strain ZK / E33L)	103
C3PMK2	NUSB_RICAE	reviewed	N utilization substance protein B homolog (Protein NusB)	nusB RAF_ORF0195	Rickettsia africae (strain ESF-5)	156		Q94VE5	NU2M_VARML	reviewed	NADH-ubiquinone oxidoreductase chain 2 (EC 1.6.5.3) (NADH dehydrogenase subunit 2)	MT-ND2 MTND2 NADH2 ND2	Varanus melinus (Quince monitor lizard)	345
Q28G87	LARP7_XENTR	reviewed	La-related protein 7 (La ribonucleoprotein domain family member 7)	larp7 TGas080c15.1	Xenopus tropicalis (Western clawed frog) (Silurana tropicalis)	593		Q2IBF7	CTTB2_GORGO	reviewed	Cortactin-binding protein 2 (CortBP2)	CTTNBP2 CORTBP2	Gorilla gorilla gorilla (Western lowland gorilla)	1663
P51116	FXR2_HUMAN	reviewed	Fragile X mental retardation syndrome-related protein 2	FXR2 FMR1L2	Homo sapiens (Human)	673		Q2IBF8	CTTB2_EULMM	reviewed	Cortactin-binding protein 2 (CortBP2)	CTTNBP2 CORTBP2	Eulemur macaco macaco (Black lemur)	1653
P51114	FXR1_HUMAN	reviewed	Fragile X mental retardation syndrome-related protein 1 (hFXR1p)	FXR1	Homo sapiens (Human)	621		O18303	BST25_CAEEL	reviewed	Bestrophin homolog 25	best-25 ZK849.4	Caenorhabditis elegans	602
P51115	FXR1A_XENLA	reviewed	Fragile X mental retardation syndrome-related protein 1 homolog A (xFxr1p-A)	fxr1-a	Xenopus laevis (African clawed frog)	676		A8MXQ7	YH010_HUMAN	reviewed	Putative IQ motif and ankyrin repeat domain-containing protein LOC642574		Homo sapiens (Human)	604
Q00610	CLH1_HUMAN	reviewed	Clathrin heavy chain 1 (Clathrin heavy chain on chromosome 17) (CLH-17)	CLTC CLH17 CLTCL2 KIAA0034	Homo sapiens (Human)	1675		Q4WJS4	PLPL_ASPFU	reviewed	Patatin-like phospholipase domain-containing protein AFUA_1G04970 (EC 3.1.1.-)	AFUA_1G04970	Neosartorya fumigata (strain ATCC MYA-4609 / Af293 / CBS 101355 / FGSC A1100) (Aspergillus fumigatus)	712
P51113	FMR1A_XENLA	reviewed	Fragile X mental retardation protein 1 homolog A (FMRP-A) (Protein FMR-1-A) (xFMR1-A)	fmr1-a	Xenopus laevis (African clawed frog)	564		Q2FLD9	CARB_METHJ	reviewed	Carbamoyl-phosphate synthase large chain (EC 6.3.5.5) (Carbamoyl-phosphate synthetase ammonia chain)	carB Mhun_0115	Methanospirillum hungatei JF-1 (strain ATCC 27890 / DSM 864 / NBRC 100397 / JF-1)	1056
Q7TS68	NSUN6_MOUSE	reviewed	Putative methyltransferase NSUN6 (EC 2.1.1.-) (NOL1/NOP2/Sun domain family member 6)	Nsun6	Mus musculus (Mouse)	476		B7L9I5	LPTE_ECO55	reviewed	LPS-assembly lipoprotein LptE	lptE rlpB EC55989_0633	Escherichia coli (strain 55989 / EAEC)	193
Q8KBS4	NUSB_CHLTE	reviewed	N utilization substance protein B homolog (Protein NusB)	nusB CT1709	Chlorobium tepidum (strain ATCC 49652 / DSM 12025 / NBRC 103806 / TLS)	164		Q4KCM5	PVDQ_PSEF5	reviewed	Acyl-homoserine lactone acylase PvdQ (AHL acylase PvdQ) (Acyl-HSL acylase PvdQ) (EC 3.5.1.97) [Cleaved into: Acyl-homoserine lactone acylase PvdQ subunit alpha (Acyl-HSL acylase PvdQ subunit alpha); Acyl-homoserine lactone acylase PvdQ subunit beta (Acyl-HSL acylase PvdQ subunit beta)]	pvdQ PFL_2902	Pseudomonas fluorescens (strain Pf-5 / ATCC BAA-477)	777
Q7RX84	CWC22_NEUCR	reviewed	Pre-mRNA-splicing factor cwc22 (mRNA-splicing protein-1)	msp-1 cwc22 NCU00066	Neurospora crassa (strain ATCC 24698 / 74-OR23-1A / CBS 708.71 / DSM 1257 / FGSC 987)	1010		P18588	MX1_RAT	reviewed	Interferon-induced GTP-binding protein Mx1 (Myxoma resistance protein 1) (Myxovirus resistance protein 1)	Mx1	Rattus norvegicus (Rat)	652
Q9QSP4	NCAP_ABLVB	reviewed	Nucleoprotein (NP) (Nucleocapsid protein) (Protein N)	N	Australian bat lyssavirus (isolate Bat/AUS/1996) (ABLV)	450		Q2FJH7	SLE1_STAA3	reviewed	N-acetylmuramoyl-L-alanine amidase sle1 (EC 3.5.1.28)	sle1 aaa SAUSA300_0438	Staphylococcus aureus (strain USA300)	334
P29178	CAPSD_HBVG1	reviewed	Capsid protein (Core antigen) (Core protein) (HBcAg) (p21.5)	C	Hepatitis B virus genotype G subtype adw2 (isolate United States/sf/1990) (HBV-G)	195		Q28Z41	EIF3C_DROPS	reviewed	Eukaryotic translation initiation factor 3 subunit C (eIF3c) (Eukaryotic translation initiation factor 3 subunit 8)	eIF3-S8 GA18551	Drosophila pseudoobscura pseudoobscura (Fruit fly)	911
Q6GF05	MAZF_STAAR	reviewed	Endoribonuclease MazF (EC 3.1.-.-) (Toxin MazF) (mRNA interferase MazF)	mazF SAR2156	Staphylococcus aureus (strain MRSA252)	120		Q4UL32	FAD3_RICFE	reviewed	Putative fatty acid oxidation complex trifunctional enzyme [Includes: 3-hydroxyacyl-CoA dehydrogenase (EC 1.1.1.35); Enoyl-CoA hydratase/Delta(3)-cis-Delta(2)-trans-enoyl-CoA isomerase (EC 4.2.1.17) (EC 5.3.3.8)]	RF_0890	Rickettsia felis (strain ATCC VR-1525 / URRWXCal2) (Rickettsia azadi)	720
Q3V0B4	CC108_MOUSE	reviewed	Coiled-coil domain-containing protein 108	Ccdc108	Mus musculus (Mouse)	1847		Q9ZLW1	HSLU_HELPJ	reviewed	ATP-dependent protease ATPase subunit HslU (Unfoldase HslU)	hslU jhp_0465	Helicobacter pylori (strain J99 / ATCC 700824) (Campylobacter pylori J99)	443
Q5ZMW3	API5_CHICK	reviewed	Apoptosis inhibitor 5 (API-5)	API5 RCJMB04_1a12	Gallus gallus (Chicken)	523		Q4ZZH4	OPGH_PSEU2	reviewed	Glucans biosynthesis glucosyltransferase H (EC 2.4.1.-)	opgH Psyr_0378	Pseudomonas syringae pv. syringae (strain B728a)	860
Q2KHP9	FMR1B_XENLA	reviewed	Fragile X mental retardation protein 1 homolog B (FMRP-B) (Protein FMR-1-B) (xFMR1-B)	fmr1-b	Xenopus laevis (African clawed frog)	564		Q9ZLW8	PGBA_HELPJ	reviewed	Plasminogen-binding protein PgbA	pgbA jhp_0458	Helicobacter pylori (strain J99 / ATCC 700824) (Campylobacter pylori J99)	450
P10262	GAG_FLV	reviewed	Gag polyprotein (Core polyprotein) [Cleaved into: Matrix protein p15 (MA); RNA-binding phosphoprotein p12 (pp12); Capsid protein p30 (CA); Nucleocapsid protein p10 (NC-gag)]	gag	Feline leukemia virus	580		O18767	MMP20_BOVIN	reviewed	Matrix metalloproteinase-20 (MMP-20) (EC 3.4.24.-) (Enamel metalloproteinase) (Enamelysin)	MMP20	Bos taurus (Bovine)	481
O60812	HNRC1_HUMAN	reviewed	Heterogeneous nuclear ribonucleoprotein C-like 1 (hnRNP C-like-1) (hnRNP core protein C-like 1)	HNRNPCL1 HNRPCL1	Homo sapiens (Human)	293		O15344	TRI18_HUMAN	reviewed	E3 ubiquitin-protein ligase Midline-1 (EC 6.3.2.-) (Midin) (Putative transcription factor XPRF) (RING finger protein 59) (RING finger protein Midline-1) (Tripartite motif-containing protein 18)	MID1 FXY RNF59 TRIM18 XPRF	Homo sapiens (Human)	667
Q7TN33	CELF6_MOUSE	reviewed	CUGBP Elav-like family member 6 (CELF-6) (Bruno-like protein 6) (CUG-BP- and ETR-3-like factor 6) (RNA-binding protein BRUNOL-6)	Celf6 Brunol6	Mus musculus (Mouse)	460		A4VT29	DNAK_STRSY	reviewed	Chaperone protein DnaK (HSP70) (Heat shock 70 kDa protein) (Heat shock protein 70)	dnaK SSU05_0300	Streptococcus suis (strain 05ZYH33)	607
Q8BTV2	CPSF7_MOUSE	reviewed	Cleavage and polyadenylation specificity factor subunit 7	Cpsf7	Mus musculus (Mouse)	471		A4VT28	GRPE_STRSY	reviewed	Protein GrpE (HSP-70 cofactor)	grpE SSU05_0299	Streptococcus suis (strain 05ZYH33)	170
Q5SUE7	ADAD1_MOUSE	reviewed	Adenosine deaminase domain-containing protein 1 (Testis nuclear RNA-binding protein)	Adad1 Tenr	Mus musculus (Mouse)	619		O13798	CID16_SCHPO	reviewed	Caffeine-induced protein 16	cid16 SPAC17H9.01	Schizosaccharomyces pombe (strain 972 / ATCC 24843) (Fission yeast)	1202
Q3SZM1	MK67I_BOVIN	reviewed	MKI67 FHA domain-interacting nucleolar phosphoprotein (Nucleolar protein interacting with the FHA domain of pKI-67)	NIFK MKI67IP	Bos taurus (Bovine)	296		B3H0J1	GLGB_ACTP7	reviewed	1,4-alpha-glucan branching enzyme GlgB (EC 2.4.1.18) (1,4-alpha-D-glucan:1,4-alpha-D-glucan 6-glucosyl-transferase) (Alpha-(1->4)-glucan branching enzyme) (Glycogen branching enzyme) (BE)	glgB APP7_0351	Actinobacillus pleuropneumoniae serotype 7 (strain AP76)	777
P24346	DDX3_XENLA	reviewed	Putative ATP-dependent RNA helicase an3 (EC 3.6.4.13)	an3	Xenopus laevis (African clawed frog)	697		O13791	SLT1_SCHPO	reviewed	Protein slt1	slt1 SPAC17G6.13	Schizosaccharomyces pombe (strain 972 / ATCC 24843) (Fission yeast)	433
Q4PEX7	DBP8_USTMA	reviewed	ATP-dependent RNA helicase DBP8 (EC 3.6.4.13)	DBP8 UMAG_10241	Ustilago maydis (strain 521 / FGSC 9021) (Corn smut fungus)	531		O13974	OTU1_SCHPO	reviewed	Putative ubiquitin thioesterase otu1 (EC 3.4.19.12) (Meiotically up-regulated gene 141 protein) (OTU domain-containing protein 1)	otu1 mug141 SPAC24C9.14	Schizosaccharomyces pombe (strain 972 / ATCC 24843) (Fission yeast)	329
A4R715	DHH1_MAGO7	reviewed	ATP-dependent RNA helicase DHH1 (EC 3.6.4.13)	DHH1 MGG_03388	Magnaporthe oryzae (strain 70-15 / ATCC MYA-4617 / FGSC 8958) (Rice blast fungus) (Pyricularia oryzae)	535		A4VT25	Y296_STRSY	reviewed	UPF0210 protein SSU05_0296	SSU05_0296	Streptococcus suis (strain 05ZYH33)	445
Q8N9W6	BOLL_HUMAN	reviewed	Protein boule-like	BOLL BOULE	Homo sapiens (Human)	283		B3H0J4	GLGA_ACTP7	reviewed	Glycogen synthase (EC 2.4.1.21) (Starch [bacterial glycogen] synthase)	glgA APP7_0354	Actinobacillus pleuropneumoniae serotype 7 (strain AP76)	478
P41035	IF2B_RABIT	reviewed	Eukaryotic translation initiation factor 2 subunit 2 (Eukaryotic translation initiation factor 2 subunit beta) (eIF-2-beta)	EIF2S2 EIF2B	Oryctolagus cuniculus (Rabbit)	333		B3DWG6	DNAA_METI4	reviewed	Chromosomal replication initiator protein DnaA	dnaA Minf_0001	Methylacidiphilum infernorum (isolate V4) (Methylokorus infernorum (strain V4))	454
Q3E984	AGO8_ARATH	reviewed	Protein argonaute 8	AGO8 At5g21030 T10F18.3	Arabidopsis thaliana (Mouse-ear cress)	850		B7LPB9	GCST_ESCF3	reviewed	Aminomethyltransferase (EC 2.1.2.10) (Glycine cleavage system T protein)	gcvT EFER_2841	Escherichia fergusonii (strain ATCC 35469 / DSM 13698 / CDC 0568-73)	364
Q91VN6	DDX41_MOUSE	reviewed	Probable ATP-dependent RNA helicase DDX41 (EC 3.6.4.13) (DEAD box protein 41)	Ddx41	Mus musculus (Mouse)	622		A4VV69	LACB_STRSY	reviewed	Galactose-6-phosphate isomerase subunit LacB (EC 5.3.1.26)	lacB SSU05_1042	Streptococcus suis (strain 05ZYH33)	171
B1Y992	ALBA_PYRNV	reviewed	DNA/RNA-binding protein Alba	albA Tneu_1396	Pyrobaculum neutrophilum (strain DSM 2338 / JCM 9278 / V24Sta) (Thermoproteus neutrophilus)	92		O13154	PACN2_CHICK	reviewed	Protein kinase C and casein kinase substrate in neurons protein 2 (Focal adhesion protein of 52 kDa) (FAP52)	PACSIN2	Gallus gallus (Chicken)	448
Q5RJV1	GAR1_XENTR	reviewed	H/ACA ribonucleoprotein complex subunit 1 (Nucleolar protein family A member 1) (snoRNP protein GAR1)	gar1 nola1	Xenopus tropicalis (Western clawed frog) (Silurana tropicalis)	218		B3Q972	DNAK_RHOPT	reviewed	Chaperone protein DnaK (HSP70) (Heat shock 70 kDa protein) (Heat shock protein 70)	dnaK Rpal_0336	Rhodopseudomonas palustris (strain TIE-1)	631
Q12996	CSTF3_HUMAN	reviewed	Cleavage stimulation factor subunit 3 (CF-1 77 kDa subunit) (Cleavage stimulation factor 77 kDa subunit) (CSTF 77 kDa subunit) (CstF-77)	CSTF3	Homo sapiens (Human)	717		P18296	CUT1_SCHPO	reviewed	Separin (EC 3.4.22.49) (Cell untimely torn protein 1) (Separase)	cut1 SPCC5E4.04	Schizosaccharomyces pombe (strain 972 / ATCC 24843) (Fission yeast)	1828
B4TFA6	HFQ_SALHS	reviewed	RNA-binding protein Hfq	hfq SeHA_C4779	Salmonella heidelberg (strain SL476)	102		P18293	ANPRA_MOUSE	reviewed	Atrial natriuretic peptide receptor 1 (EC 4.6.1.2) (Atrial natriuretic peptide receptor type A) (ANP-A) (ANPR-A) (NPR-A) (Guanylate cyclase A) (GC-A)	Npr1 Npra	Mus musculus (Mouse)	1057
Q01808	NCAP_INSVN	reviewed	Nucleoprotein (Nucleocapsid protein) (Protein N)	N	Impatiens necrotic spot virus (strain NL-07) (INSV)	262		B3QWC0	PYRG_CHLT3	reviewed	CTP synthase (EC 6.3.4.2) (CTP synthetase) (UTP--ammonia ligase)	pyrG Ctha_0764	Chloroherpeton thalassium (strain ATCC 35110 / GB-78)	557
Q9LD90	CBF5_ARATH	reviewed	H/ACA ribonucleoprotein complex subunit 4 (EC 5.4.99.-) (CBF5 homolog) (Dyskerin) (Nopp-140-associated protein of 57 kDa homolog) (AtNAP57) (Nucleolar protein NAP57 homolog)	CBF5 NAP57 At3g57150 F24I3.230	Arabidopsis thaliana (Mouse-ear cress)	565		Q4PA50	CLU_USTMA	reviewed	Clustered mitochondria protein homolog (Protein TIF31 homolog)	CLU1	Ustilago maydis (strain 521 / FGSC 9021) (Corn smut fungus)	1404
P18800	GAG_HV1ND	reviewed	Gag polyprotein (Pr55Gag) [Cleaved into: Matrix protein p17 (MA); Capsid protein p24 (CA); Spacer peptide 1 (SP1) (p2); Nucleocapsid protein p7 (NC); Spacer peptide 2 (SP2) (p1); p6-gag]	gag	Human immunodeficiency virus type 1 group M subtype D (isolate NDK) (HIV-1)	497		Q9ZK81	ATPB_HELPJ	reviewed	ATP synthase subunit beta (EC 3.6.3.14) (ATP synthase F1 sector subunit beta) (F-ATPase subunit beta)	atpD jhp_1060	Helicobacter pylori (strain J99 / ATCC 700824) (Campylobacter pylori J99)	469
A6TH87	HFQ_KLEP7	reviewed	RNA-binding protein Hfq	hfq KPN78578_44970 KPN_04570	Klebsiella pneumoniae subsp. pneumoniae (strain ATCC 700721 / MGH 78578)	102		B7LFG8	YGFB_ECO55	reviewed	UPF0149 protein YgfB	ygfB EC55989_3197	Escherichia coli (strain 55989 / EAEC)	192
Q9NXZ2	DDX43_HUMAN	reviewed	Probable ATP-dependent RNA helicase DDX43 (EC 3.6.4.13) (Cancer/testis antigen 13) (CT13) (DEAD box protein 43) (DEAD box protein HAGE) (Helical antigen)	DDX43 HAGE	Homo sapiens (Human)	648		A8L4H3	ACCDA_FRASN	reviewed	Acetyl-coenzyme A carboxylase carboxyl transferase subunits beta/alpha (ACCase subunits beta/alpha) (Acetyl-CoA carboxylase carboxyltransferase subunits beta/alpha) (EC 6.4.1.2)	accD accA accDA Franean1_3951	Frankia sp. (strain EAN1pec)	614
Q2NLB0	K0907_XENLA	reviewed	UPF0469 protein KIAA0907 homolog		Xenopus laevis (African clawed frog)	585		Q9ZNE0	HACA_THET2	reviewed	Homoaconitase large subunit (HACN) (EC 4.2.1.36) (Homoaconitate hydratase)	hacA lys4A lysT TT_C1547	Thermus thermophilus (strain HB27 / ATCC BAA-163 / DSM 7039)	418
Q0SNY0	CSRA_BORAP	reviewed	Carbon storage regulator homolog	csrA BAPKO_0186 BafPKo_0181	Borrelia afzelii (strain PKo)	81		Q46337	SOXA_CORS1	reviewed	Sarcosine oxidase subunit alpha (Sarcosine oxidase subunit A) (EC 1.5.3.1)	soxA	Corynebacterium sp. (strain P-1)	967
P09543	CN37_HUMAN	reviewed	2',3'-cyclic-nucleotide 3'-phosphodiesterase (CNP) (CNPase) (EC 3.1.4.37)	CNP	Homo sapiens (Human)	421		B3R7L5	ATPB_CUPTR	reviewed	ATP synthase subunit beta (EC 3.6.3.14) (ATP synthase F1 sector subunit beta) (F-ATPase subunit beta)	atpD RALTA_A3092	Cupriavidus taiwanensis (strain R1 / LMG 19424) (Ralstonia taiwanensis (strain LMG 19424))	467
P28048	LAA_XENLA	reviewed	Lupus La protein homolog A (La autoantigen homolog A) (La ribonucleoprotein A)	ssb-a laa1	Xenopus laevis (African clawed frog)	428		Q632G4	G6PI_BACCZ	reviewed	Glucose-6-phosphate isomerase (GPI) (EC 5.3.1.9) (Phosphoglucose isomerase) (PGI) (Phosphohexose isomerase) (PHI)	pgi BCE33L4630	Bacillus cereus (strain ZK / E33L)	450
Q9V3R6	ADAT1_DROME	reviewed	tRNA-specific adenosine deaminase 1 (EC 3.5.4.34) (dADAT1) (tRNA-specific adenosine-37 deaminase)	Adat1 adat CG16889	Drosophila melanogaster (Fruit fly)	394		Q27450	CYP1_BRUMA	reviewed	Peptidyl-prolyl cis-trans isomerase 1 (PPIase 1) (EC 5.2.1.8) (BmCYP-1) (Cyclophilin) (Rotamase 1)	CYP-1	Brugia malayi (Filarial nematode worm)	843
C5CXH1	HFQ_VARPS	reviewed	RNA-binding protein Hfq	hfq Vapar_2192	Variovorax paradoxus (strain S110)	81		Q635M2	SCPA_BACCZ	reviewed	Segregation and condensation protein A	scpA BCE33L3814	Bacillus cereus (strain ZK / E33L)	247
B0G104	NIP7_DICDI	reviewed	60S ribosome subunit biogenesis protein NIP7 homolog	nip7 DDB_G0295477	Dictyostelium discoideum (Slime mold)	179		A4W6D5	DNAK_ENT38	reviewed	Chaperone protein DnaK (HSP70) (Heat shock 70 kDa protein) (Heat shock protein 70)	dnaK Ent638_0578	Enterobacter sp. (strain 638)	640
Q6NZ18	K0907_DANRE	reviewed	UPF0469 protein KIAA0907 homolog		Danio rerio (Zebrafish) (Brachydanio rerio)	570		P18127	ICEN_XANCT	reviewed	Ice nucleation protein	inaX	Xanthomonas campestris pv. translucens	1567
A7A0P8	DRS1_YEAS7	reviewed	ATP-dependent RNA helicase DRS1 (EC 3.6.4.13) (Deficiency of ribosomal subunits protein 1)	DRS1 SCY_3572	Saccharomyces cerevisiae (strain YJM789) (Baker's yeast)	754		Q4A0V8	UAFA_STAS1	reviewed	Uro-adherence factor A	uafA SSP0135	Staphylococcus saprophyticus subsp. saprophyticus (strain ATCC 15305 / DSM 20229)	2316
Q12PX6	CSRA_SHEDO	reviewed	Carbon storage regulator homolog	csrA Sden_1214	Shewanella denitrificans (strain OS217 / ATCC BAA-1090 / DSM 15013)	65		Q9ZN36	IDH_HELPJ	reviewed	Isocitrate dehydrogenase [NADP] (IDH) (EC 1.1.1.42) (IDP) (NADP(+)-specific ICDH) (Oxalosuccinate decarboxylase)	icd jhp_0023	Helicobacter pylori (strain J99 / ATCC 700824) (Campylobacter pylori J99)	425
Q9CZD5	IF3M_MOUSE	reviewed	Translation initiation factor IF-3, mitochondrial (IF-3(Mt)) (IF-3Mt) (IF3(mt)) (IF3mt)	Mtif3	Mus musculus (Mouse)	276		Q631M0	TPIS_BACCZ	reviewed	Triosephosphate isomerase (TIM) (EC 5.3.1.1) (Triose-phosphate isomerase)	tpiA BCE33L4826	Bacillus cereus (strain ZK / E33L)	251
Q00IB6	CPL4_ARATH	reviewed	RNA polymerase II C-terminal domain phosphatase-like 4 (FCP-like 4) (EC 3.1.3.16) (Carboxyl-terminal phosphatase-like 4) (AtCPL4) (CTD phosphatase-like 4)	CPL4 At5g58003 MTI20	Arabidopsis thaliana (Mouse-ear cress)	440		O13585	YP089_YEAST	reviewed	Dilute domain-containing protein YPR089W	YPR089W YPR090W	Saccharomyces cerevisiae (strain ATCC 204508 / S288c) (Baker's yeast)	888
Q9JVD5	NUSB_NEIMA	reviewed	N utilization substance protein B homolog (Protein NusB)	nusB NMA0885	Neisseria meningitidis serogroup A / serotype 4A (strain Z2491)	141		Q0KK55	VKIND_MOUSE	reviewed	Protein very KIND (KIND domain-containing protein 1) (Kinase non-catalytic C-lobe domain-containing protein 1) (Ras-GEF domain-containing family member 2)	Kndc1 Kiaa1768 Rasgef2 Vkind	Mus musculus (Mouse)	1742
Q9P735	FAL1_NEUCR	reviewed	ATP-dependent RNA helicase fal-1 (EC 3.6.4.13)	fal-1 8D4.050 NCU01234	Neurospora crassa (strain ATCC 24698 / 74-OR23-1A / CBS 708.71 / DSM 1257 / FGSC 987)	400		P19450	BCSC1_KOMXY	reviewed	Cellulose synthase operon protein C	bcsC	Komagataeibacter xylinus (Gluconacetobacter xylinus)	1319
Q08287	NOP8_YEAST	reviewed	60S ribosome subunit biogenesis protein NOP8 (Nucleolar protein 8)	NOP8 YOL144W	Saccharomyces cerevisiae (strain ATCC 204508 / S288c) (Baker's yeast)	484		B3H2P5	ATPA_ACTP7	reviewed	ATP synthase subunit alpha (EC 3.6.3.14) (ATP synthase F1 sector subunit alpha) (F-ATPase subunit alpha)	atpA APP7_1710	Actinobacillus pleuropneumoniae serotype 7 (strain AP76)	513
A4X612	NUSB_SALTO	reviewed	N utilization substance protein B homolog (Protein NusB)	nusB Strop_1850	Salinispora tropica (strain ATCC BAA-916 / DSM 44818 / CNB-440)	136		Q6G669	MQO2_STAAS	reviewed	Probable malate:quinone oxidoreductase 2 (EC 1.1.5.4) (MQO 2) (Malate dehydrogenase [quinone] 2)	mqo SAS2492	Staphylococcus aureus (strain MSSA476)	498
Q39YJ1	CSRA_GEOMG	reviewed	Carbon storage regulator homolog	csrA Gmet_0440	Geobacter metallireducens (strain GS-15 / ATCC 53774 / DSM 7210)	78		Q634F9	Y4129_BACCZ	reviewed	UPF0473 protein BCE33L4129	BCE33L4129	Bacillus cereus (strain ZK / E33L)	92
Q4FZF3	DDX49_MOUSE	reviewed	Probable ATP-dependent RNA helicase DDX49 (EC 3.6.4.13) (DEAD box protein 49)	Ddx49	Mus musculus (Mouse)	480		A4WHK6	SYL_PYRAR	reviewed	Leucine--tRNA ligase (EC 6.1.1.4) (Leucyl-tRNA synthetase) (LeuRS)	leuS Pars_0260	Pyrobaculum arsenaticum (strain DSM 13514 / JCM 11321)	945
Q9UKM9	RALY_HUMAN	reviewed	RNA-binding protein Raly (Autoantigen p542) (Heterogeneous nuclear ribonucleoprotein C-like 2) (hnRNP core protein C-like 2) (hnRNP associated with lethal yellow protein homolog)	RALY HNRPCL2 P542	Homo sapiens (Human)	306		Q2H922	PAN1_CHAGB	reviewed	Actin cytoskeleton-regulatory complex protein PAN1	PAN1 CHGG_03282	Chaetomium globosum (strain ATCC 6205 / CBS 148.51 / DSM 1962 / NBRC 6347 / NRRL 1970) (Soil fungus)	1450
B3EWP0	HFQ_PSEAI	reviewed	RNA-binding protein Hfq	hfq	Pseudomonas aeruginosa	82		P16419	MYPC2_CHICK	reviewed	Myosin-binding protein C, fast-type (Fast MyBP-C) (C-protein, skeletal muscle fast isoform)	MYBPC2	Gallus gallus (Chicken)	1132
A3GFV3	FAL1_PICST	reviewed	ATP-dependent RNA helicase FAL1 (EC 3.6.4.13)	FAL1 PICST_52941	Scheffersomyces stipitis (strain ATCC 58785 / CBS 6054 / NBRC 10063 / NRRL Y-11545) (Yeast) (Pichia stipitis)	399		Q2VIS4	FILA2_MOUSE	reviewed	Filaggrin-2 (FLG-2) (Intermediate filament-associated protein)	Flg2	Mus musculus (Mouse)	2362
A4QTR1	DBP9_MAGO7	reviewed	ATP-dependent RNA helicase DBP9 (EC 3.6.4.13)	DBP9 MGG_04993	Magnaporthe oryzae (strain 70-15 / ATCC MYA-4617 / FGSC 8958) (Rice blast fungus) (Pyricularia oryzae)	636		O14926	FSCN2_HUMAN	reviewed	Fascin-2 (Retinal fascin)	FSCN2	Homo sapiens (Human)	492
P16982	NCAP_I83A8	reviewed	Nucleoprotein (Nucleocapsid protein) (Protein N)	NP	Influenza A virus (strain A/Hong Kong/5/1983 H3N2)	498		Q62FM9	GCST_BURMA	reviewed	Aminomethyltransferase (EC 2.1.2.10) (Glycine cleavage system T protein)	gcvT BMA2994.1	Burkholderia mallei (strain ATCC 23344)	372
Q91DS3	NCAP_SVCV	reviewed	Nucleoprotein (NP) (Nucleocapsid protein) (Protein N)	N	Spring viremia of carp virus (Rhabdovirus carpia)	418		P14617	INSRR_CAVPO	reviewed	Insulin receptor-related protein (IRR) (EC 2.7.10.1) (IR-related receptor) [Cleaved into: Insulin receptor-related protein alpha chain; Insulin receptor-related protein beta chain]	INSRR	Cavia porcellus (Guinea pig)	1300
Q08288	LYAR_MOUSE	reviewed	Cell growth-regulating nucleolar protein (Protein expressed in male leptotene and zygotene spermatocytes 264) (MLZ-264)	Lyar	Mus musculus (Mouse)	388		Q28062	PGCB_BOVIN	reviewed	Brevican core protein	BCAN	Bos taurus (Bovine)	912
B3N899	KRR1_DROER	reviewed	KRR1 small subunit processome component homolog (KRR-R motif-containing protein 1) (Protein dribble)	dbe dribble GG24622	Drosophila erecta (Fruit fly)	345		Q4V9Z5	SE6L2_MOUSE	reviewed	Seizure 6-like protein 2 (Brain-specific receptor-like protein A) (BSRP-A)	Sez6l2	Mus musculus (Mouse)	910
Q2TBP1	DDX25_BOVIN	reviewed	ATP-dependent RNA helicase DDX25 (EC 3.6.4.13) (DEAD box protein 25)	DDX25	Bos taurus (Bovine)	483		Q94F39	AFP3_ARATH	reviewed	Ninja-family protein AFP3 (ABI five-binding protein 3) (ABI5-binding protein 3)	AFP3 At3g29575 MWE13.5	Arabidopsis thaliana (Mouse-ear cress)	231
Q9VJ62	NAF1_DROME	reviewed	H/ACA ribonucleoprotein complex non-core subunit NAF1	CG10341	Drosophila melanogaster (Fruit fly)	564		Q4ZXH2	GCSP_PSEU2	reviewed	Glycine dehydrogenase (decarboxylating) (EC 1.4.4.2) (Glycine cleavage system P-protein) (Glycine decarboxylase) (Glycine dehydrogenase (aminomethyl-transferring))	gcvP Psyr_1096	Pseudomonas syringae pv. syringae (strain B728a)	954
A7TT46	HEK2_VANPO	reviewed	Heterogeneous nuclear rnp K-like protein 2 (KH domain-containing protein 1)	HEK2 KHD1 Kpol_292p3	Vanderwaltozyma polyspora (strain ATCC 22028 / DSM 70294) (Kluyveromyces polysporus)	336		P15205	MAP1B_RAT	reviewed	Microtubule-associated protein 1B (MAP-1B) (Neuraxin) [Cleaved into: MAP1B heavy chain; MAP1 light chain LC1]	Map1b	Rattus norvegicus (Rat)	2459
A0PZZ6	CSRA_CLONN	reviewed	Carbon storage regulator homolog	csrA NT01CX_1875	Clostridium novyi (strain NT)	72		Q07DW4	CTTB2_MUNRE	reviewed	Cortactin-binding protein 2 (CortBP2)	CTTNBP2 CORTBP2	Muntiacus reevesi (Reeve's muntjac) (Chinese muntjac)	1642
P29692	EF1D_HUMAN	reviewed	Elongation factor 1-delta (EF-1-delta) (Antigen NY-CO-4)	EEF1D EF1D	Homo sapiens (Human)	281		Q07DW9	ST7_MUNRE	reviewed	Suppressor of tumorigenicity 7 protein	ST7	Muntiacus reevesi (Reeve's muntjac) (Chinese muntjac)	585
Q8JIY8	MK67I_DANRE	reviewed	MKI67 FHA domain-interacting nucleolar phosphoprotein (Nucleolar phosphoprotein NOPP34-like protein)	nifk mki67ip mki67ipl	Danio rerio (Zebrafish) (Brachydanio rerio)	269		B3CRK6	ATPB_ORITI	reviewed	ATP synthase subunit beta (EC 3.6.3.14) (ATP synthase F1 sector subunit beta) (F-ATPase subunit beta)	atpD OTT_0589	Orientia tsutsugamushi (strain Ikeda) (Rickettsia tsutsugamushi)	478
O39828	MREP_FBNY2	reviewed	Master replication protein (M-Rep) (EC 2.7.7.-) (EC 3.1.21.-) (EC 3.6.1.3) (ATP-dependent helicase C2) (Replication-associated protein 2) (Rep2)	DNA-R C2	Faba bean necrotic yellows virus (isolate SV292-88) (FBNYV)	286		O12990	JAK1_DANRE	reviewed	Tyrosine-protein kinase JAK1 (EC 2.7.10.2) (Janus kinase 1) (JAK-1)	jak1	Danio rerio (Zebrafish) (Brachydanio rerio)	1153
Q12J95	HFQ_SHEDO	reviewed	RNA-binding protein Hfq	hfq Sden_3205	Shewanella denitrificans (strain OS217 / ATCC BAA-1090 / DSM 15013)	89		B3Q999	PCKA_RHOPT	reviewed	Phosphoenolpyruvate carboxykinase [ATP] (PCK) (PEP carboxykinase) (PEPCK) (EC 4.1.1.49)	pckA Rpal_0363	Rhodopseudomonas palustris (strain TIE-1)	537
P00646	CEA3_ECOLX	reviewed	Colicin-E3 (EC 3.1.-.-) (Colicin-E3 A chain) (Ribonuclease)	ceaC	Escherichia coli	551		A8GC31	MAO1_SERP5	reviewed	NAD-dependent malic enzyme (NAD-ME) (EC 1.1.1.38)	maeA Spro_1567	Serratia proteamaculans (strain 568)	565
Q9D0D4	DIM1_MOUSE	reviewed	Probable dimethyladenosine transferase (EC 2.1.1.183) (DIM1 dimethyladenosine transferase 1 homolog) (DIM1 dimethyladenosine transferase 1-like) (Probable 18S rRNA (adenine(1779)-N(6)/adenine(1780)-N(6))-dimethyltransferase) (Probable 18S rRNA dimethylase) (Probable S-adenosylmethionine-6-N',N'-adenosyl(rRNA) dimethyltransferase)	Dimt1 Dimt1l	Mus musculus (Mouse)	313		Q9ZNH4	PCKA_RHOPA	reviewed	Phosphoenolpyruvate carboxykinase [ATP] (PCK) (PEP carboxykinase) (PEPCK) (EC 4.1.1.49)	pckA RPA0360	Rhodopseudomonas palustris (strain ATCC BAA-98 / CGA009)	537
Q9CQF3	CPSF5_MOUSE	reviewed	Cleavage and polyadenylation specificity factor subunit 5 (Nucleoside diphosphate-linked moiety X motif 21) (Nudix motif 21)	Nudt21 Cpsf5	Mus musculus (Mouse)	227		A8FP63	FADB_SHESH	reviewed	Fatty acid oxidation complex subunit alpha [Includes: Enoyl-CoA hydratase/Delta(3)-cis-Delta(2)-trans-enoyl-CoA isomerase/3-hydroxybutyryl-CoA epimerase (EC 4.2.1.17) (EC 5.1.2.3) (EC 5.3.3.8); 3-hydroxyacyl-CoA dehydrogenase (EC 1.1.1.35)]	fadB Ssed_0023	Shewanella sediminis (strain HAW-EB3)	716
Q67157	M1_I68A0	reviewed	Matrix protein 1 (M1)	M	Influenza A virus (strain A/Aichi/2/1968 H3N2)	252		Q0SS72	Y1720_CLOPS	reviewed	UPF0296 protein CPR_1720	CPR_1720	Clostridium perfringens (strain SM101 / Type A)	89
E9Q557	DESP_MOUSE	reviewed	Desmoplakin (DP)	Dsp	Mus musculus (Mouse)	2883		A8WWU0	EIF3C_CAEBR	reviewed	Eukaryotic translation initiation factor 3 subunit C (eIF3c) (Eukaryotic translation initiation factor 3 subunit 8)	eif-3.C CBG03821	Caenorhabditis briggsae	894
Q5ZKB9	DDX6_CHICK	reviewed	Probable ATP-dependent RNA helicase DDX6 (EC 3.6.4.13) (DEAD box protein 6)	DDX6 RCJMB04_11n24	Gallus gallus (Chicken)	483		Q210H1	GLGB_RHOPB	reviewed	1,4-alpha-glucan branching enzyme GlgB (EC 2.4.1.18) (1,4-alpha-D-glucan:1,4-alpha-D-glucan 6-glucosyl-transferase) (Alpha-(1->4)-glucan branching enzyme) (Glycogen branching enzyme) (BE)	glgB RPC_3680	Rhodopseudomonas palustris (strain BisB18)	716
P23241	ELAV_DROVI	reviewed	Protein elav (Embryonic lethal abnormal visual protein)	elav	Drosophila virilis (Fruit fly)	519		Q296F7	NMDA1_DROPS	reviewed	Glutamate [NMDA] receptor subunit 1	Nmdar1 GA15505	Drosophila pseudoobscura pseudoobscura (Fruit fly)	1004
Q8JTH3	NCAP_ABLVH	reviewed	Nucleoprotein (NP) (Nucleocapsid protein) (Protein N)	N	Australian bat lyssavirus (isolate Human/AUS/1998) (ABLV)	450		Q0HGJ1	GLGC_SHESM	reviewed	Glucose-1-phosphate adenylyltransferase (EC 2.7.7.27) (ADP-glucose pyrophosphorylase) (ADPGlc PPase) (ADP-glucose synthase)	glgC Shewmr4_2755	Shewanella sp. (strain MR-4)	420
Q6C7H6	DIM1_YARLI	reviewed	Dimethyladenosine transferase (EC 2.1.1.183) (18S rRNA (adenine(1779)-N(6)/adenine(1780)-N(6))-dimethyltransferase) (18S rRNA dimethylase) (S-adenosylmethionine-6-N', N'-adenosyl(rRNA) dimethyltransferase)	DIM1 YALI0E00770g	Yarrowia lipolytica (strain CLIB 122 / E 150) (Yeast) (Candida lipolytica)	317		B3EKE9	KATG_CHLPB	reviewed	Catalase-peroxidase (CP) (EC 1.11.1.21) (Peroxidase/catalase)	katG Cphamn1_0152	Chlorobium phaeobacteroides (strain BS1)	732
P09034	ASSY_RAT	reviewed	Argininosuccinate synthase (EC 6.3.4.5) (Citrulline--aspartate ligase)	Ass1 Ass	Rattus norvegicus (Rat)	412		A8YVQ3	DNAK_LACH4	reviewed	Chaperone protein DnaK (HSP70) (Heat shock 70 kDa protein) (Heat shock protein 70)	dnaK lhv_1336	Lactobacillus helveticus (strain DPC 4571)	608
B2S518	NUSB_BRUA1	reviewed	N utilization substance protein B homolog (Protein NusB)	nusB BAbS19_I07410	Brucella abortus (strain S19)	171		A4YI05	VATA_METS5	reviewed	V-type ATP synthase alpha chain (EC 3.6.3.14) (V-ATPase subunit A)	atpA Msed_1917	Metallosphaera sedula (strain ATCC 51363 / DSM 5348)	591
P57453	DEAD_BUCAI	reviewed	ATP-dependent RNA helicase DeaD (EC 3.6.4.13) (Cold-shock DEAD box protein A)	deaD csdA BU372	Buchnera aphidicola subsp. Acyrthosiphon pisum (strain APS) (Acyrthosiphon pisum symbiotic bacterium)	601		Q0SYE5	TDH_SHIF8	reviewed	L-threonine 3-dehydrogenase (EC 1.1.1.103)	tdh SFV_3912	Shigella flexneri serotype 5b (strain 8401)	341
O09410	MATK_APOAN	reviewed	Maturase K (Intron maturase)	matK	Apocynum androsaemifolium (Spreading dogbane)	505		Q2TYT2	BXLB_ASPOR	reviewed	Probable exo-1,4-beta-xylosidase bxlB (EC 3.2.1.37) (1,4-beta-D-xylan xylohydrolase bxlB) (Beta-xylosidase bxlB) (Xylobiase bxlB)	bxlB AO090103000120	Aspergillus oryzae (strain ATCC 42149 / RIB 40) (Yellow koji mold)	797
Q9Y4F3	MARF1_HUMAN	reviewed	Meiosis arrest female protein 1 (Limkain-b1)	KIAA0430 LKAP MARF1	Homo sapiens (Human)	1742		Q4ULI7	PPDK_RICFE	reviewed	Pyruvate, phosphate dikinase (EC 2.7.9.1) (Pyruvate, orthophosphate dikinase)	ppdK RF_0735	Rickettsia felis (strain ATCC VR-1525 / URRWXCal2) (Rickettsia azadi)	878
Q84T68	EXOS5_ORYSJ	reviewed	Exosome complex exonuclease RRP46 homolog (EC 3.1.13.-) (Exosome component 5) (Ribosomal RNA-processing protein 46) (oRrp46)	RRP46 Os03g0854200 LOC_Os03g63720	Oryza sativa subsp. japonica (Rice)	238		Q0HHZ7	KAD_SHESM	reviewed	Adenylate kinase (AK) (EC 2.7.4.3) (ATP-AMP transphosphorylase) (ATP:AMP phosphotransferase) (Adenylate monophosphate kinase)	adk Shewmr4_2249	Shewanella sp. (strain MR-4)	214
P57459	NUSA_BUCAI	reviewed	Transcription termination/antitermination protein NusA	nusA BU378	Buchnera aphidicola subsp. Acyrthosiphon pisum (strain APS) (Acyrthosiphon pisum symbiotic bacterium)	496		P11716	RYR1_RABIT	reviewed	Ryanodine receptor 1 (RYR-1) (RyR1) (Skeletal muscle calcium release channel) (Skeletal muscle ryanodine receptor) (Skeletal muscle-type ryanodine receptor) (Type 1 ryanodine receptor)	RYR1	Oryctolagus cuniculus (Rabbit)	5037
Q1AW09	NUSB_RUBXD	reviewed	N utilization substance protein B homolog (Protein NusB)	nusB Rxyl_1457	Rubrobacter xylanophilus (strain DSM 9941 / NBRC 16129)	139		Q2UUV3	COG6_ASPOR	reviewed	Conserved oligomeric Golgi complex subunit 6 (COG complex subunit 6) (Component of oligomeric Golgi complex 6)	cog6 AO090009000163	Aspergillus oryzae (strain ATCC 42149 / RIB 40) (Yellow koji mold)	812
Q99070	GRP2_SORBI	reviewed	Glycine-rich RNA-binding protein 2	GRP2	Sorghum bicolor (Sorghum) (Sorghum vulgare)	168		Q9ZAD8	PT1_LACLC	reviewed	Phosphoenolpyruvate-protein phosphotransferase (EC 2.7.3.9) (Phosphotransferase system, enzyme I)	ptsI	Lactococcus lactis subsp. cremoris (Streptococcus cremoris)	575
Q7KWX9	EXOS3_DICDI	reviewed	Putative exosome complex component rrp40 (Exosome component 3) (Ribosomal RNA-processing protein 40)	exosc3 rrp40 DDB_G0276783	Dictyostelium discoideum (Slime mold)	237		Q49429	P200_MYCGE	reviewed	Protein P200	MG386	Mycoplasma genitalium (strain ATCC 33530 / G-37 / NCTC 10195)	1616
P18069	NCAP_I77AA	reviewed	Nucleoprotein (Nucleocapsid protein) (Protein N)	NP	Influenza A virus (strain A/Brazil/11/1978 H1N1)	498		B3MZN7	MOCOS_DROAN	reviewed	Molybdenum cofactor sulfurase (MCS) (MOS) (MoCo sulfurase) (EC 2.8.1.9) (Molybdenum cofactor sulfurtransferase) (Protein maroon-like) (Ma-l)	mal GF19210	Drosophila ananassae (Fruit fly)	773
Q5EA98	MFAP1_BOVIN	reviewed	Microfibrillar-associated protein 1	MFAP1	Bos taurus (Bovine)	439		A8AE11	NAPA_CITK8	reviewed	Periplasmic nitrate reductase (EC 1.7.99.4)	napA CKO_00569	Citrobacter koseri (strain ATCC BAA-895 / CDC 4225-83 / SGSC4696)	828
B1IK65	CSRA_CLOBK	reviewed	Carbon storage regulator homolog	csrA CLD_1837	Clostridium botulinum (strain Okra / Type B1)	72		Q2FH26	ODO2_STAA3	reviewed	Dihydrolipoyllysine-residue succinyltransferase component of 2-oxoglutarate dehydrogenase complex (EC 2.3.1.61) (2-oxoglutarate dehydrogenase complex component E2) (OGDC-E2) (Dihydrolipoamide succinyltransferase component of 2-oxoglutarate dehydrogenase complex)	odhB sucB SAUSA300_1305	Staphylococcus aureus (strain USA300)	422
Q6CXB7	HAS1_KLULA	reviewed	ATP-dependent RNA helicase HAS1 (EC 3.6.4.13)	HAS1 KLLA0A09669g	Kluyveromyces lactis (strain ATCC 8585 / CBS 2359 / DSM 70799 / NBRC 1267 / NRRL Y-1140 / WM37) (Yeast) (Candida sphaerica)	497		Q498D6	FGFR4_RAT	reviewed	Fibroblast growth factor receptor 4 (FGFR-4) (EC 2.7.10.1) (CD antigen CD334)	Fgfr4	Rattus norvegicus (Rat)	800
P87724	NSP1_ROTHU	reviewed	Non-structural protein 1 (NSP1) (NCVP2) (Non-structural RNA-binding protein 53) (NS53)		Rotavirus A (isolate Human/India/116E/1986 G9-P8[11]-I1-Rx-Cx-Mx-A1-Nx-Tx-E1-Hx) (RV-A)	486		A8G8D1	FADB_SERP5	reviewed	Fatty acid oxidation complex subunit alpha [Includes: Enoyl-CoA hydratase/Delta(3)-cis-Delta(2)-trans-enoyl-CoA isomerase/3-hydroxybutyryl-CoA epimerase (EC 4.2.1.17) (EC 5.1.2.3) (EC 5.3.3.8); 3-hydroxyacyl-CoA dehydrogenase (EC 1.1.1.35)]	fadB Spro_0261	Serratia proteamaculans (strain 568)	729
Q03532	HAS1_YEAST	reviewed	ATP-dependent RNA helicase HAS1 (EC 3.6.4.13) (Helicase associated with SET1 protein 1)	HAS1 YMR290C	Saccharomyces cerevisiae (strain ATCC 204508 / S288c) (Baker's yeast)	505		Q62JD5	FABZ_BURMA	reviewed	3-hydroxyacyl-[acyl-carrier-protein] dehydratase FabZ (EC 4.2.1.59) ((3R)-hydroxymyristoyl-[acyl-carrier-protein] dehydratase) ((3R)-hydroxymyristoyl-ACP dehydrase) (Beta-hydroxyacyl-ACP dehydratase)	fabZ BMA1544	Burkholderia mallei (strain ATCC 23344)	155
O40976	1A_CMVNT	reviewed	Replication protein 1a [Includes: ATP-dependent helicase (EC 3.6.4.-); Methyltransferase (EC 2.1.1.-)]	ORF1a	Cucumber mosaic virus (strain NT9) (CMV)	993		B3ERN8	DNAK_AMOA5	reviewed	Chaperone protein DnaK (HSP70) (Heat shock 70 kDa protein) (Heat shock protein 70)	dnaK Aasi_0481	Amoebophilus asiaticus (strain 5a2)	632
P63233	M1_I72A2	reviewed	Matrix protein 1 (M1)	M	Influenza A virus (strain A/Udorn/307/1972 H3N2)	252		Q9Z1Z3	EPN2_RAT	reviewed	Epsin-2 (EPS-15-interacting protein 2)	Epn2	Rattus norvegicus (Rat)	583
Q09719	DBP10_SCHPO	reviewed	ATP-dependent RNA helicase dbp10 (EC 3.6.4.13)	dbp10 SPAC31A2.07c	Schizosaccharomyces pombe (strain 972 / ATCC 24843) (Fission yeast)	848		Q9Z1Z9	PDLI7_RAT	reviewed	PDZ and LIM domain protein 7 (LIM mineralization protein) (LMP) (Protein enigma)	Pdlim7 Enigma Lim1	Rattus norvegicus (Rat)	457
P46013	KI67_HUMAN	reviewed	Antigen KI-67	MKI67	Homo sapiens (Human)	3256		P12754	EI2BD_YEAST	reviewed	Translation initiation factor eIF-2B subunit delta (GCD complex subunit GCD2) (Guanine nucleotide exchange factor subunit GCD2) (eIF-2B GDP-GTP exchange factor subunit delta)	GCD2 TIF224 YGR083C	Saccharomyces cerevisiae (strain ATCC 204508 / S288c) (Baker's yeast)	651
Q9VVE5	MSIR6_DROME	reviewed	RNA-binding protein Musashi homolog Rbp6	Rbp6 RRM6 CG32169	Drosophila melanogaster (Fruit fly)	369		Q634Y7	EFP_BACCZ	reviewed	Elongation factor P (EF-P)	efp BCE33L3950	Bacillus cereus (strain ZK / E33L)	185
Q5P3H4	NUSB_AROAE	reviewed	N utilization substance protein B homolog (Protein NusB)	nusB AZOSEA20150 ebA3564	Aromatoleum aromaticum (strain EbN1) (Azoarcus sp. (strain EbN1))	145		Q4VX67	S31A4_HUMAN		Merged into Q8IWB4.
Q6LMU5	CSRA_PHOPR	reviewed	Carbon storage regulator homolog	csrA PBPRA3065	Photobacterium profundum (Photobacterium sp. (strain SS9))	65		B3M301	SPAST_DROAN	reviewed	Spastin (EC 3.6.4.3)	spas GF17034	Drosophila ananassae (Fruit fly)	770
A3CVI3	ALBA_METMJ	reviewed	DNA/RNA-binding protein Alba	albA Memar_1454	Methanoculleus marisnigri (strain ATCC 35101 / DSM 1498 / JR1)	91		A8WTM7	NOC2L_CAEBR	reviewed	Nucleolar complex protein 2 homolog (Protein NOC2 homolog) (Proximal proliferation in germline protein 2)	pro-2 CBG02729	Caenorhabditis briggsae	719
Q59MW2	DBP6_CANAL	reviewed	ATP-dependent RNA helicase DBP6 (EC 3.6.4.13)	DBP6 CaO19.11188 CaO19.3704	Candida albicans (strain SC5314 / ATCC MYA-2876) (Yeast)	606		Q4VAC9	PKHG3_MOUSE	reviewed	Pleckstrin homology domain-containing family G member 3 (PH domain-containing family G member 3)	Plekhg3 Kiaa0599	Mus musculus (Mouse)	1341
Q9BTC0	DIDO1_HUMAN	reviewed	Death-inducer obliterator 1 (DIO-1) (hDido1) (Death-associated transcription factor 1) (DATF-1)	DIDO1 C20orf158 DATF1 KIAA0333	Homo sapiens (Human)	2240		A4XZJ1	LPTD_PSEMY	reviewed	LPS-assembly protein LptD	lptD imp ostA Pmen_4010	Pseudomonas mendocina (strain ymp)	938
Q9BSD7	NTPCR_HUMAN	reviewed	Cancer-related nucleoside-triphosphatase (NTPase) (EC 3.6.1.15) (Nucleoside triphosphate phosphohydrolase)	NTPCR C1orf57	Homo sapiens (Human)	190		B3DV46	FTSH1_METI4	reviewed	ATP-dependent zinc metalloprotease FtsH 1 (EC 3.4.24.-)	ftsH1 Minf_1144	Methylacidiphilum infernorum (isolate V4) (Methylokorus infernorum (strain V4))	636
Q63014	AKAP8_RAT	reviewed	A-kinase anchor protein 8 (AKAP-8) (A-kinase anchor protein 95 kDa) (AKAP 95)	Akap8 Akap95	Rattus norvegicus (Rat)	687		Q9ZND5	LEUC_THET8	reviewed	3-isopropylmalate dehydratase large subunit (EC 4.2.1.33) (Alpha-IPM isomerase) (IPMI) (Isopropylmalate isomerase)	leuC TTHA1228	Thermus thermophilus (strain HB8 / ATCC 27634 / DSM 579)	472
B7UY29	CSRA_PSEA8	reviewed	Carbon storage regulator homolog	csrA PLES_44111	Pseudomonas aeruginosa (strain LESB58)	61		Q2QD30	YCF2_CUCSA	reviewed	Protein Ycf2	ycf2-A CsCp086; ycf2-B CsCp127	Cucumis sativus (Cucumber)	1988
P42771	CDN2A_HUMAN	reviewed	Cyclin-dependent kinase inhibitor 2A (Cyclin-dependent kinase 4 inhibitor A) (CDK4I) (Multiple tumor suppressor 1) (MTS-1) (p16-INK4a) (p16-INK4) (p16INK4A)	CDKN2A CDKN2 MTS1	Homo sapiens (Human)	156		P12287	BLAR_BACLI	reviewed	Regulatory protein BlaR1	blaR1 penR1	Bacillus licheniformis	601
Q6DFH9	NIP7_XENLA	reviewed	60S ribosome subunit biogenesis protein NIP7 homolog	nip7	Xenopus laevis (African clawed frog)	180		P14779	CPXB_BACME	reviewed	Bifunctional cytochrome P450/NADPH--P450 reductase (Cytochrome P450(BM-3)) (Cytochrome P450BM-3) [Includes: Cytochrome P450 102 (EC 1.14.14.1); NADPH--cytochrome P450 reductase (EC 1.6.2.4)]	cyp102A1 cyp102	Bacillus megaterium	1049
Q9NYF8	BCLF1_HUMAN	reviewed	Bcl-2-associated transcription factor 1 (Btf)	BCLAF1 BTF KIAA0164	Homo sapiens (Human)	920		Q9Z8U8	PYRG_CHLPN	reviewed	CTP synthase (EC 6.3.4.2) (CTP synthetase) (UTP--ammonia ligase)	pyrG CPn_0236 CP_0526 CpB0242	Chlamydia pneumoniae (Chlamydophila pneumoniae)	537
Q81102	CAPSD_HBVC1	reviewed	Capsid protein (Core antigen) (Core protein) (HBcAg) (p21.5)	C	Hepatitis B virus genotype C subtype adr (isolate Japan/Nishioka/1983) (HBV-C)	183		P13808	B3A2_MOUSE	reviewed	Anion exchange protein 2 (AE 2) (Anion exchanger 2) (Band 3-related protein) (B3RP) (Non-erythroid band 3-like protein) (Solute carrier family 4 member 2)	Slc4a2 Ae2	Mus musculus (Mouse)	1237
Q0U7S9	DHH1_PHANO	reviewed	ATP-dependent RNA helicase DHH1 (EC 3.6.4.13)	DHH1 SNOG_12185	Phaeosphaeria nodorum (strain SN15 / ATCC MYA-4574 / FGSC 10173) (Glume blotch fungus) (Septoria nodorum)	522		Q2FHK6	ACP_STAA3	reviewed	Acyl carrier protein (ACP)	acpP SAUSA300_1125	Staphylococcus aureus (strain USA300)	77
Q3EBC8	DCL2_ARATH	reviewed	Endoribonuclease Dicer homolog 2 (EC 3.1.26.-) (Dicer-like protein 2) (AtDCL2)	At3g03300 T17B22.1	Arabidopsis thaliana (Mouse-ear cress)	1388		Q9Z8U6	G6PD_CHLPN	reviewed	Glucose-6-phosphate 1-dehydrogenase (G6PD) (EC 1.1.1.49)	zwf CPn_0238 CP_0524 CPj0238 CpB0244	Chlamydia pneumoniae (Chlamydophila pneumoniae)	512
Q06787	FMR1_HUMAN	reviewed	Fragile X mental retardation protein 1 (FMRP) (Protein FMR-1)	FMR1	Homo sapiens (Human)	632		Q2UB56	MVP1_ASPOR	reviewed	Sorting nexin mvp1	mvp1 AO090102000101	Aspergillus oryzae (strain ATCC 42149 / RIB 40) (Yellow koji mold)	724
Q7S8W7	ESF2_NEUCR	reviewed	Pre-rRNA-processing protein esf-2 (18S rRNA factor 2)	esf-2 NCU08668	Neurospora crassa (strain ATCC 24698 / 74-OR23-1A / CBS 708.71 / DSM 1257 / FGSC 987)	340		Q04RD6	MTNA_LEPBJ	reviewed	Methylthioribose-1-phosphate isomerase (M1Pi) (MTR-1-P isomerase) (EC 5.3.1.23) (S-methyl-5-thioribose-1-phosphate isomerase)	mtnA LBJ_2026	Leptospira borgpetersenii serovar Hardjo-bovis (strain JB197)	362
Q9Z130	HNRDL_MOUSE	reviewed	Heterogeneous nuclear ribonucleoprotein D-like (hnRNP D-like) (hnRNP DL) (JKT41-binding protein)	Hnrnpdl Hnrpdl Jktbp	Mus musculus (Mouse)	301		A8FAG3	CH60_BACP2	reviewed	60 kDa chaperonin (GroEL protein) (Protein Cpn60)	groL groEL BPUM_0535	Bacillus pumilus (strain SAFR-032)	544
A4TRN9	HFQ_YERPP	reviewed	RNA-binding protein Hfq	hfq YPDSF_3601	Yersinia pestis (strain Pestoides F)	101		B3Q4F9	KATG_RHIE6	reviewed	Catalase-peroxidase (CP) (EC 1.11.1.21) (Peroxidase/catalase)	katG RHECIAT_PC0000007	Rhizobium etli (strain CIAT 652)	728
Q8WVV9	HNRLL_HUMAN	reviewed	Heterogeneous nuclear ribonucleoprotein L-like (hnRNPLL) (Stromal RNA-regulating factor)	HNRNPLL HNRPLL SRRF BLOCK24	Homo sapiens (Human)	542		Q2U9G3	LYS4_ASPOR	reviewed	Homoaconitase, mitochondrial (EC 4.2.1.36) (Homoaconitate hydratase)	lys4 AO090701000041	Aspergillus oryzae (strain ATCC 42149 / RIB 40) (Yellow koji mold)	775
A6NMK7	CPS4L_HUMAN	reviewed	Putative cleavage and polyadenylation specificity factor subunit 4-like protein	CPSF4L	Homo sapiens (Human)	179		Q2KE51	MASZ_RHIEC	reviewed	Malate synthase G (EC 2.3.3.9)	glcB RHE_CH00052	Rhizobium etli (strain CFN 42 / ATCC 51251)	723
A5E1W4	DBP3_LODEL	reviewed	ATP-dependent RNA helicase DBP3 (EC 3.6.4.13)	DBP3 LELG_03601	Lodderomyces elongisporus (strain ATCC 11503 / CBS 2605 / JCM 1781 / NBRC 1676 / NRRL YB-4239) (Yeast) (Saccharomyces elongisporus)	535		B3LLP9	U507_YEAS1	reviewed	UPF0507 protein SCRG_01893	SCRG_01893	Saccharomyces cerevisiae (strain RM11-1a) (Baker's yeast)	1090
A3LNR6	HAS1_PICST	reviewed	ATP-dependent RNA helicase HAS1 (EC 3.6.4.13)	HAS1 PICST_81459	Scheffersomyces stipitis (strain ATCC 58785 / CBS 6054 / NBRC 10063 / NRRL Y-11545) (Yeast) (Pichia stipitis)	567		B3R0N4	AMPA_PHYMT	reviewed	Probable cytosol aminopeptidase (EC 3.4.11.1) (Leucine aminopeptidase) (LAP) (EC 3.4.11.10) (Leucyl aminopeptidase)	pepA ATP_00431	Phytoplasma mali (strain AT)	498
P62633	CNBP_HUMAN	reviewed	Cellular nucleic acid-binding protein (CNBP) (Zinc finger protein 9)	CNBP RNF163 ZNF9	Homo sapiens (Human)	177		Q4U116	S4A4_PIG	reviewed	Electrogenic sodium bicarbonate cotransporter 1 (Sodium bicarbonate cotransporter) (Na(+)/HCO3(-) cotransporter) (Solute carrier family 4 member 4)	SLC4A4 NBC1 NBCE1	Sus scrofa (Pig)	1079
Q2UM19	MCES_ASPOR	reviewed	mRNA cap guanine-N7 methyltransferase (EC 2.1.1.56) (mRNA (guanine-N(7)-)-methyltransferase) (mRNA cap methyltransferase)	abd1 AO090003000177	Aspergillus oryzae (strain ATCC 42149 / RIB 40) (Yellow koji mold)	502		Q631J0	HPRK_BACCZ	reviewed	HPr kinase/phosphorylase (HPrK/P) (EC 2.7.11.-) (EC 2.7.4.-) (HPr(Ser) kinase/phosphorylase)	hprK BCE33L4856	Bacillus cereus (strain ZK / E33L)	309
Q5XI29	CPSF7_RAT	reviewed	Cleavage and polyadenylation specificity factor subunit 7	Cpsf7	Rattus norvegicus (Rat)	462		B3R883	YIDC_CUPTR	reviewed	Membrane protein insertase YidC (Foldase YidC) (Membrane integrase YidC) (Membrane protein YidC)	yidC RALTA_A3217	Cupriavidus taiwanensis (strain R1 / LMG 19424) (Ralstonia taiwanensis (strain LMG 19424))	559
Q10103	CHP1_SCHPO	reviewed	Chromo domain-containing protein 1	chp1 SPAC18G6.02c	Schizosaccharomyces pombe (strain 972 / ATCC 24843) (Fission yeast)	960		Q9Z0L0	TPBG_MOUSE	reviewed	Trophoblast glycoprotein (5T4 oncofetal trophoblast glycoprotein) (5T4 oncotrophoblast glycoprotein) (Wnt-activated inhibitory factor 1) (WAIF1)	Tpbg 5t4	Mus musculus (Mouse)	426
Q7T2T1	CELF2_CHICK	reviewed	CUGBP Elav-like family member 2 (CELF-2) (Bruno-like protein 3) (CUG triplet repeat RNA-binding protein 2) (CUG-BP2) (CUG-BP- and ETR-3-like factor 2) (ELAV-type RNA-binding protein 3) (ETR-3) (RNA-binding protein BRUNOL-3)	CELF2 CUGBP2	Gallus gallus (Chicken)	484		Q9Z2H2	RGS6_MOUSE	reviewed	Regulator of G-protein signaling 6 (RGS6)	Rgs6	Mus musculus (Mouse)	472
P27476	NSR1_YEAST	reviewed	Nuclear localization sequence-binding protein (p67)	NSR1 YGR159C G7001	Saccharomyces cerevisiae (strain ATCC 204508 / S288c) (Baker's yeast)	414		Q9Z2H5	E41L1_MOUSE	reviewed	Band 4.1-like protein 1 (Neuronal protein 4.1) (4.1N)	Epb41l1 Epb4 Epb4.1l1 Kiaa0338	Mus musculus (Mouse)	879
Q0CDT1	DBP5_ASPTN	reviewed	ATP-dependent RNA helicase dbp5 (EC 3.6.4.13)	dbp5 ATEG_08153	Aspergillus terreus (strain NIH 2624 / FGSC A1156)	487		Q2FFQ0	Y1795_STAA3	reviewed	UPF0342 protein SAUSA300_1795	SAUSA300_1795	Staphylococcus aureus (strain USA300)	114
A7MFG4	NUSB_CROS8	reviewed	N utilization substance protein B homolog (Protein NusB)	nusB ESA_02886	Cronobacter sakazakii (strain ATCC BAA-894) (Enterobacter sakazakii)	139		B3LP27	TDA7_YEAS1	reviewed	Topoisomerase I damage affected protein 7	TDA7 SCRG_03307	Saccharomyces cerevisiae (strain RM11-1a) (Baker's yeast)	636
C4R8S9	NOP9_PICPG	reviewed	Nucleolar protein 9 (Pumilio domain-containing protein NOP9)	NOP9 PAS_chr4_0742	Komagataella pastoris (strain GS115 / ATCC 20864) (Yeast) (Pichia pastoris)	645		Q2FFQ5	PRSA_STAA3	reviewed	Foldase protein PrsA (EC 5.2.1.8)	prsA SAUSA300_1790	Staphylococcus aureus (strain USA300)	320
Q8CJG1	AGO1_MOUSE	reviewed	Protein argonaute-1 (Argonaute1) (mAgo1) (Argonaute RISC catalytic component 1) (Eukaryotic translation initiation factor 2C 1) (eIF-2C 1) (eIF2C 1) (Piwi/argonaute family protein meIF2C1)	Ago1 Eif2c1	Mus musculus (Mouse)	857		Q23K29	TTL3D_TETTS	reviewed	Tubulin glycylase 3D (EC 6.3.2.-)	TTLL3D TTHERM_00196050	Tetrahymena thermophila (strain SB210)	1015
Q8CJG0	AGO2_MOUSE	reviewed	Protein argonaute-2 (Argonaute2) (mAgo2) (EC 3.1.26.n2) (Argonaute RISC catalytic component 2) (Eukaryotic translation initiation factor 2C 2) (eIF-2C 2) (eIF2C 2) (Piwi/argonaute family protein meIF2C2) (Protein slicer)	Ago2 Eif2c2 Kiaa4215	Mus musculus (Mouse)	860		B3QL35	BSHC_CHLP8	reviewed	Putative cysteine ligase BshC (EC 6.-.-.-)	bshC Cpar_0400	Chlorobaculum parvum (strain NCIB 8327) (Chlorobium vibrioforme subsp. thiosulfatophilum (strain DSM 263 / NCIB 8327))	563
O43432	IF4G3_HUMAN	reviewed	Eukaryotic translation initiation factor 4 gamma 3 (eIF-4-gamma 3) (eIF-4G 3) (eIF4G 3) (eIF-4-gamma II) (eIF4GII)	EIF4G3	Homo sapiens (Human)	1585		Q2FF62	SPRTL_STAA3	reviewed	Protein SprT-like	SAUSA300_2020	Staphylococcus aureus (strain USA300)	151
Q8VHV7	HNRH1_RAT	reviewed	Heterogeneous nuclear ribonucleoprotein H (hnRNP H) (Ratsg1) [Cleaved into: Heterogeneous nuclear ribonucleoprotein H, N-terminally processed]	Hnrnph1 Hnrph Hnrph1	Rattus norvegicus (Rat)	449		Q2FF65	LEUC_STAA3	reviewed	3-isopropylmalate dehydratase large subunit (EC 4.2.1.33) (Alpha-IPM isomerase) (IPMI) (Isopropylmalate isomerase)	leuC SAUSA300_2012	Staphylococcus aureus (strain USA300)	456
P41374	IF2A_DROME	reviewed	Eukaryotic translation initiation factor 2 subunit 1 (Eukaryotic translation initiation factor 2 subunit alpha) (eIF-2-alpha)	eIF-2alpha eIF2a CG9946	Drosophila melanogaster (Fruit fly)	341		Q2FF64	LEUD_STAA3	reviewed	3-isopropylmalate dehydratase small subunit (EC 4.2.1.33) (Alpha-IPM isomerase) (IPMI) (Isopropylmalate isomerase)	leuD SAUSA300_2013	Staphylococcus aureus (strain USA300)	190
P26072	NCAP_I57A5	reviewed	Nucleoprotein (Nucleocapsid protein) (Protein N)	NP	Influenza A virus (strain A/Singapore/1/1957 H2N2)	498		Q62LZ0	F16PA_BURMA	reviewed	Fructose-1,6-bisphosphatase class 1 (FBPase class 1) (EC 3.1.3.11) (D-fructose-1,6-bisphosphate 1-phosphohydrolase class 1)	fbp BMA0469	Burkholderia mallei (strain ATCC 23344)	338
C5P9D1	NOP9_COCP7	reviewed	Nucleolar protein 9 (Pumilio domain-containing protein NOP9)	NOP9 CPC735_005150	Coccidioides posadasii (strain C735) (Valley fever fungus)	722		A8ZRW3	DNAK_DESOH	reviewed	Chaperone protein DnaK (HSP70) (Heat shock 70 kDa protein) (Heat shock protein 70)	dnaK Dole_0070	Desulfococcus oleovorans (strain DSM 6200 / Hxd3)	642
Q5FWT1	FA98A_RAT	reviewed	Protein FAM98A	Fam98a	Rattus norvegicus (Rat)	515		O18158	OGT1_CAEEL	reviewed	UDP-N-acetylglucosamine--peptide N-acetylglucosaminyltransferase (EC 2.4.1.-) (O-GlcNAc) (OGT)	ogt-1 K04G7.3	Caenorhabditis elegans	1151
Q2YXW0	GLCT_STAAB	reviewed	Protein GlcT	glcT SAB1214	Staphylococcus aureus (strain bovine RF122 / ET3-1)	283		Q94JN2	PROF_ANACO	reviewed	Profilin (Minor food allergen Ana c 1) (allergen Ana c 1)		Ananas comosus (Pineapple) (Ananas ananas)	131
A6WCD3	NUSB_KINRD	reviewed	N utilization substance protein B homolog (Protein NusB)	nusB Krad_3008	Kineococcus radiotolerans (strain ATCC BAA-149 / DSM 14245 / SRS30216)	136		P18910	ANPRA_RAT	reviewed	Atrial natriuretic peptide receptor 1 (EC 4.6.1.2) (Atrial natriuretic peptide receptor type A) (ANP-A) (ANPR-A) (NPR-A) (Guanylate cyclase A) (GC-A)	Npr1	Rattus norvegicus (Rat)	1057
Q5SY16	NOL9_HUMAN	reviewed	Polynucleotide 5'-hydroxyl-kinase NOL9 (EC 2.7.1.-) (Nucleolar protein 9)	NOL9	Homo sapiens (Human)	702		Q2UU23	PFF1_ASPOR	reviewed	Vacuolar membrane protease (EC 3.4.-.-) (FXNA-related family protease 1)	AO090009000488	Aspergillus oryzae (strain ATCC 42149 / RIB 40) (Yellow koji mold)	955
A7TEG8	MAK5_VANPO	reviewed	ATP-dependent RNA helicase MAK5 (EC 3.6.4.13)	MAK5 Kpol_1036p17	Vanderwaltozyma polyspora (strain ATCC 22028 / DSM 70294) (Kluyveromyces polysporus)	763		B3PC09	GATB_CELJU	reviewed	Aspartyl/glutamyl-tRNA(Asn/Gln) amidotransferase subunit B (Asp/Glu-ADT subunit B) (EC 6.3.5.-)	gatB CJA_2820	Cellvibrio japonicus (strain Ueda107) (Pseudomonas fluorescens subsp. cellulosa)	481
Q9CQ49	NCBP2_MOUSE	reviewed	Nuclear cap-binding protein subunit 2 (20 kDa nuclear cap-binding protein) (NCBP 20 kDa subunit) (CBP20)	Ncbp2 Cbp20	Mus musculus (Mouse)	156		Q2FH01	TDCB_STAA3	reviewed	L-threonine dehydratase catabolic TdcB (EC 4.3.1.19) (Threonine deaminase)	tdcB SAUSA300_1330	Staphylococcus aureus (strain USA300)	346
Q52ZX4	MATK_BANCU	reviewed	Maturase K (Intron maturase)	matK	Banksia cuneata (Quairading banksia) (Matchstick banksia)	509		B7LCU1	YJGA_ECO55	reviewed	UPF0307 protein YjgA	yjgA EC55989_4792	Escherichia coli (strain 55989 / EAEC)	183
Q1LXK5	M10B2_DANRE	reviewed	Putative helicase mov-10-B.2 (EC 3.6.4.13)	mov10b.2 si:dkeyp-38g6.3	Danio rerio (Zebrafish) (Brachydanio rerio)	1015		B3DH20	TILB_DANRE	reviewed	Protein tilB homolog (Leucine-rich repeat-containing 6-like protein) (Leucine-rich repeat-containing protein 6) (Seahorse)	lrrc6 lrrc6l	Danio rerio (Zebrafish) (Brachydanio rerio)	440
P23997	NCAP_I83A2	reviewed	Nucleoprotein (Nucleocapsid protein) (Protein N)	NP	Influenza A virus (strain A/Ohio/4/1983 H1N1)	498		O14594	NCAN_HUMAN	reviewed	Neurocan core protein (Chondroitin sulfate proteoglycan 3)	NCAN CSPG3 NEUR	Homo sapiens (Human)	1321
C3MPR8	FLPA_SULIL	reviewed	Fibrillarin-like rRNA/tRNA 2'-O-methyltransferase (EC 2.1.1.-)	flpA LS215_1373	Sulfolobus islandicus (strain L.S.2.15 / Lassen #1)	232		P17710	HXK1_MOUSE	reviewed	Hexokinase-1 (EC 2.7.1.1) (Hexokinase type I) (HK I) (Hexokinase, tumor isozyme)	Hk1	Mus musculus (Mouse)	974
Q5AK59	HAS1_CANAL	reviewed	ATP-dependent RNA helicase HAS1 (EC 3.6.4.13)	HAS1 CaO19.11444 CaO19.3962	Candida albicans (strain SC5314 / ATCC MYA-2876) (Yeast)	565		Q945Q1	CYT1_ARATH	reviewed	Cysteine proteinase inhibitor 1 (AtCYS-1)	CYS1 CYS At5g12140 MXC9.10	Arabidopsis thaliana (Mouse-ear cress)	101
Q0UMB9	DBP4_PHANO	reviewed	ATP-dependent RNA helicase DBP4 (EC 3.6.4.13)	DBP4 SNOG_07095	Phaeosphaeria nodorum (strain SN15 / ATCC MYA-4574 / FGSC 10173) (Glume blotch fungus) (Septoria nodorum)	803		B3EJK9	ATPB_CHLPB	reviewed	ATP synthase subunit beta (EC 3.6.3.14) (ATP synthase F1 sector subunit beta) (F-ATPase subunit beta)	atpD Cphamn1_0031	Chlorobium phaeobacteroides (strain BS1)	462
O75179	ANR17_HUMAN	reviewed	Ankyrin repeat domain-containing protein 17 (Gene trap ankyrin repeat protein) (Serologically defined breast cancer antigen NY-BR-16)	ANKRD17 GTAR KIAA0697	Homo sapiens (Human)	2603		B7LDC2	ISCS_ECO55	reviewed	Cysteine desulfurase IscS (EC 2.8.1.7)	iscS EC55989_2815	Escherichia coli (strain 55989 / EAEC)	404
Q06390	MRB1_YEAST	reviewed	Methylated RNA-binding protein 1 (PHOsphate metabolism protein 92) (YTH domain-containing protein PHO92)	PHO92 MRB1 YDR374C	Saccharomyces cerevisiae (strain ATCC 204508 / S288c) (Baker's yeast)	306		B7LDC0	ISCA_ECO55	reviewed	Iron-binding protein IscA (Iron-sulfur cluster assembly protein)	iscA EC55989_2813	Escherichia coli (strain 55989 / EAEC)	107
Q99459	CDC5L_HUMAN	reviewed	Cell division cycle 5-like protein (Cdc5-like protein) (Pombe cdc5-related protein)	CDC5L KIAA0432 PCDC5RP	Homo sapiens (Human)	802		B3PQ68	ATPB_RHIE6	reviewed	ATP synthase subunit beta (EC 3.6.3.14) (ATP synthase F1 sector subunit beta) (F-ATPase subunit beta)	atpD RHECIAT_CH0004151	Rhizobium etli (strain CIAT 652)	475
Q02607	ERMU_BACFG	reviewed	rRNA adenine N-6-methyltransferase (EC 2.1.1.-) (Erythromycin resistance protein) (Macrolide-lincosamide-streptogramin B resistance protein)	ermFU	Bacteroides fragilis	266		A4RF35	AMPP1_MAGO7	reviewed	Probable Xaa-Pro aminopeptidase P (AMPP) (Aminopeptidase P) (EC 3.4.11.9) (Aminoacylproline aminopeptidase) (Prolidase)	AMPP MGG_00476	Magnaporthe oryzae (strain 70-15 / ATCC MYA-4617 / FGSC 8958) (Rice blast fungus) (Pyricularia oryzae)	618
Q5RC37	NPM3_PONAB	reviewed	Nucleoplasmin-3	NPM3	Pongo abelii (Sumatran orangutan) (Pongo pygmaeus abelii)	180		Q9ZDX9	DNAK_RICPR	reviewed	Chaperone protein DnaK (HSP70) (Heat shock 70 kDa protein) (Heat shock protein 70)	dnaK RP185	Rickettsia prowazekii (strain Madrid E)	627
P11211	NCAP_CHAV	reviewed	Nucleoprotein (NP) (Nucleocapsid protein) (Protein N)	N	Chandipura virus (strain I653514) (CHPV)	422		O13018	OPSO_SALSA	reviewed	Vertebrate ancient opsin		Salmo salar (Atlantic salmon)	323
Q3SZ40	DDX56_BOVIN	reviewed	Probable ATP-dependent RNA helicase DDX56 (EC 3.6.4.13) (DEAD box protein 56)	DDX56	Bos taurus (Bovine)	546		Q2HXL6	EDEM3_MOUSE	reviewed	ER degradation-enhancing alpha-mannosidase-like protein 3 (EC 3.2.1.113) (Alpha-1,2-mannosidase EDEM3)	Edem3	Mus musculus (Mouse)	931
Q7Z6Z7	HUWE1_HUMAN	reviewed	E3 ubiquitin-protein ligase HUWE1 (EC 6.3.2.-) (ARF-binding protein 1) (ARF-BP1) (HECT, UBA and WWE domain-containing protein 1) (Homologous to E6AP carboxyl terminus homologous protein 9) (HectH9) (Large structure of UREB1) (LASU1) (Mcl-1 ubiquitin ligase E3) (Mule) (Upstream regulatory element-binding protein 1) (URE-B1) (URE-binding protein 1)	HUWE1 KIAA0312 KIAA1578 UREB1 HSPC272	Homo sapiens (Human)	4374		A4WCW6	FADJ_ENT38	reviewed	Fatty acid oxidation complex subunit alpha [Includes: Enoyl-CoA hydratase/3-hydroxybutyryl-CoA epimerase (EC 4.2.1.17) (EC 5.1.2.3); 3-hydroxyacyl-CoA dehydrogenase (EC 1.1.1.35)]	fadJ Ent638_2881	Enterobacter sp. (strain 638)	715
P49311	GRP2_SINAL	reviewed	Glycine-rich RNA-binding protein GRP2A		Sinapis alba (White mustard) (Brassica hirta)	169		A4Y259	MEND_SHEPC	reviewed	2-succinyl-5-enolpyruvyl-6-hydroxy-3-cyclohexene-1-carboxylate synthase (SEPHCHC synthase) (EC 2.2.1.9) (Menaquinone biosynthesis protein MenD)	menD Sputcn32_0310	Shewanella putrefaciens (strain CN-32 / ATCC BAA-453)	573
P49310	GRP1_SINAL	reviewed	Glycine-rich RNA-binding protein GRP1A		Sinapis alba (White mustard) (Brassica hirta)	166		Q4I2M7	ERFB_GIBZE	reviewed	Palmitoyltransferase ERF2 (EC 2.3.1.225) (DHHC cysteine-rich domain-containing protein ERF2) (Ras protein acyltransferase)	ERF2 FGSG_08531	Gibberella zeae (strain PH-1 / ATCC MYA-4620 / FGSC 9075 / NRRL 31084) (Wheat head blight fungus) (Fusarium graminearum)	679
Q9P9M0	FLPA_SULAC	reviewed	Fibrillarin-like rRNA/tRNA 2'-O-methyltransferase (EC 2.1.1.-)	flpA fib Saci_1346	Sulfolobus acidocaldarius (strain ATCC 33909 / DSM 639 / JCM 8929 / NBRC 15157 / NCIMB 11770)	231		Q62MX7	ACEK_BURMA	reviewed	Isocitrate dehydrogenase kinase/phosphatase (IDH kinase/phosphatase) (IDHK/P) (EC 2.7.11.5) (EC 3.1.3.-)	aceK BMA0094	Burkholderia mallei (strain ATCC 23344)	603
C0IN03	HENMT_XENTR	reviewed	Small RNA 2'-O-methyltransferase (EC 2.1.1.n8) (HEN1 methyltransferase homolog 1) (piRNA methyltransferase 1)	henmt1 pimet1	Xenopus tropicalis (Western clawed frog) (Silurana tropicalis)	369		A8AX83	CARB_STRGC	reviewed	Carbamoyl-phosphate synthase large chain (EC 6.3.5.5) (Carbamoyl-phosphate synthetase ammonia chain)	carB SGO_1104	Streptococcus gordonii (strain Challis / ATCC 35105 / CH1 / DL1 / V288)	1059
A7TGW7	DBP10_VANPO	reviewed	ATP-dependent RNA helicase DBP10 (EC 3.6.4.13)	DBP10 Kpol_1032p11	Vanderwaltozyma polyspora (strain ATCC 22028 / DSM 70294) (Kluyveromyces polysporus)	977		A4QUT2	KATG2_MAGO7	reviewed	Catalase-peroxidase 2 (CP 2) (EC 1.11.1.21) (Peroxidase/catalase 2)	KATG2 CPXB MagKatG2 MGG_09834	Magnaporthe oryzae (strain 70-15 / ATCC MYA-4617 / FGSC 8958) (Rice blast fungus) (Pyricularia oryzae)	786
P97855	G3BP1_MOUSE	reviewed	Ras GTPase-activating protein-binding protein 1 (G3BP-1) (EC 3.6.4.12) (EC 3.6.4.13) (ATP-dependent DNA helicase VIII) (GAP SH3 domain-binding protein 1) (HDH-VIII)	G3bp1 G3bp	Mus musculus (Mouse)	465		Q40541	NPK1_TOBAC	reviewed	Mitogen-activated protein kinase kinase kinase NPK1 (EC 2.7.11.25) (Nicotiana protein kinase 1)	NPK1	Nicotiana tabacum (Common tobacco)	690
Q9WS40	NCAP_TPMV	reviewed	Nucleoprotein (Nucleocapsid protein) (NP) (Protein N)	N Np	Tupaia paramyxovirus (TPMV)	552		A4Y1A0	YIDC_PSEMY	reviewed	Membrane protein insertase YidC (Foldase YidC) (Membrane integrase YidC) (Membrane protein YidC)	yidC Pmen_4620	Pseudomonas mendocina (strain ymp)	581
O92564	NS1_I61A1	reviewed	Non-structural protein 1 (NS1) (NS1A)	NS	Influenza A virus (strain A/Swine/Wisconsin/1/1961 H1N1)	230		Q211V0	DNLJ_RHOPB	reviewed	DNA ligase (EC 6.5.1.2) (Polydeoxyribonucleotide synthase [NAD(+)])	ligA RPC_3294	Rhodopseudomonas palustris (strain BisB18)	795
Q14004	CDK13_HUMAN	reviewed	Cyclin-dependent kinase 13 (EC 2.7.11.22) (EC 2.7.11.23) (CDC2-related protein kinase 5) (Cell division cycle 2-like protein kinase 5) (Cell division protein kinase 13) (hCDK13) (Cholinesterase-related cell division controller)	CDK13 CDC2L CDC2L5 CHED KIAA1791	Homo sapiens (Human)	1512		Q9Z2W1	STK25_MOUSE	reviewed	Serine/threonine-protein kinase 25 (EC 2.7.11.1) (Ste20-like kinase) (Sterile 20/oxidant stress-response kinase 1) (SOK-1) (Ste20/oxidant stress response kinase 1)	Stk25 Sok1	Mus musculus (Mouse)	426
Q6EW67	MATK_NYMAL	reviewed	Maturase K (Intron maturase)	matK	Nymphaea alba (White water-lily) (Castalia alba)	507		A8G002	NHAP2_SHESH	reviewed	K(+)/H(+) antiporter NhaP2 (Potassium/proton antiporter NhaP2)	nhaP2 cvrA Ssed_3821	Shewanella sediminis (strain HAW-EB3)	574
Q58428	ARCS_METJA	reviewed	Archaeosine synthase (EC 2.6.1.97) (Glutamine:preQ0-tRNA amidinotransferase)	arcS MJ1022	Methanocaldococcus jannaschii (strain ATCC 43067 / DSM 2661 / JAL-1 / JCM 10045 / NBRC 100440) (Methanococcus jannaschii)	569		P18593	VIRD3_AGRFC	reviewed	Protein virD3	virD3 Atu6183 AGR_pTi_22	Agrobacterium fabrum (strain C58 / ATCC 33970) (Agrobacterium tumefaciens (strain C58))	673
P17042	NS1_I54A0	reviewed	Non-structural protein 1 (NS1) (NS1A)	NS	Influenza A virus (strain A/Leningrad/1/1954 H1N1)	230		Q2FJG0	KTHY_STAA3	reviewed	Thymidylate kinase (EC 2.7.4.9) (dTMP kinase)	tmk SAUSA300_0459	Staphylococcus aureus (strain USA300)	205
Q6FJJ8	MRH4_CANGA	reviewed	ATP-dependent RNA helicase MRH4, mitochondrial (EC 3.6.4.13)	MRH4 CAGL0M05753g	Candida glabrata (strain ATCC 2001 / CBS 138 / JCM 3761 / NBRC 0622 / NRRL Y-65) (Yeast) (Torulopsis glabrata)	568		P18596	AT2A3_RAT	reviewed	Sarcoplasmic/endoplasmic reticulum calcium ATPase 3 (SERCA3) (SR Ca(2+)-ATPase 3) (EC 3.6.3.8) (Calcium pump 3)	Atp2a3	Rattus norvegicus (Rat)	1061
Q3U9G9	LBR_MOUSE	reviewed	Lamin-B receptor (Integral nuclear envelope inner membrane protein)	Lbr	Mus musculus (Mouse)	626		Q948R6	IMFS_LUFAE	reviewed	Isomultiflorenol synthase (LcIMS1) (EC 5.4.99.36)	IMS1	Luffa aegyptiaca (Sponge gourd) (Luffa cylindrica)	759
Q5BJS0	DHX30_RAT	reviewed	Putative ATP-dependent RNA helicase DHX30 (EC 3.6.4.13) (DEAH box protein 30)	Dhx30	Rattus norvegicus (Rat)	1194		Q22366	RIM_CAEEL	reviewed	Rab-3-interacting molecule unc-10 (Rim) (Uncoordinated protein 10)	unc-10 T10A3.1	Caenorhabditis elegans	1563
P10922	H10_MOUSE	reviewed	Histone H1.0 (Histone H1') (Histone H1(0)) (MyD196) [Cleaved into: Histone H1.0, N-terminally processed]	H1f0 H1fv	Mus musculus (Mouse)	194		A8FHE3	NHAK_BACP2	reviewed	Sodium, potassium, lithium and rubidium/H(+) antiporter	nhaK BPUM_3006	Bacillus pumilus (strain SAFR-032)	671
Q7SA95	KU70_NEUCR	reviewed	ATP-dependent DNA helicase II subunit 1 (EC 3.6.4.12) (ATP-dependent DNA helicase II subunit Ku70) (Protein mus-51)	mus-51 ku70 NCU08290	Neurospora crassa (strain ATCC 24698 / 74-OR23-1A / CBS 708.71 / DSM 1257 / FGSC 987)	645		Q9ZQA1	PP188_ARATH	reviewed	Pentatricopeptide repeat-containing protein At2g36730	PCMP-E44 At2g36730 F13K3.13	Arabidopsis thaliana (Mouse-ear cress)	501
P44437	HFQ_HAEIN	reviewed	RNA-binding protein Hfq	hfq HI_0411	Haemophilus influenzae (strain ATCC 51907 / DSM 11121 / KW20 / Rd)	91		A8LRS0	URE1_DINSH	reviewed	Urease subunit alpha (EC 3.5.1.5) (Urea amidohydrolase subunit alpha)	ureC Dshi_2365	Dinoroseobacter shibae (strain DSM 16493 / NCIMB 14021 / DFL 12)	569
Q14AW5	NSUN7_MOUSE	reviewed	Putative methyltransferase NSUN7 (EC 2.1.1.-) (NOL1/NOP2/Sun domain family member 7)	Nsun7	Mus musculus (Mouse)	724		Q0SQX5	PYRG_CLOPS	reviewed	CTP synthase (EC 6.3.4.2) (CTP synthetase) (UTP--ammonia ligase)	pyrG CPR_2182	Clostridium perfringens (strain SM101 / Type A)	535
A7TEF4	FAL1_VANPO	reviewed	ATP-dependent RNA helicase FAL1 (EC 3.6.4.13)	FAL1 Kpol_1036p3	Vanderwaltozyma polyspora (strain ATCC 22028 / DSM 70294) (Kluyveromyces polysporus)	399		O15354	GPR37_HUMAN	reviewed	Prosaposin receptor GPR37 (Endothelin B receptor-like protein 1) (ETBR-LP-1) (G-protein coupled receptor 37) (Parkin-associated endothelin receptor-like receptor) (PAELR)	GPR37	Homo sapiens (Human)	613
Q6A037	N4BP1_MOUSE	reviewed	NEDD4-binding protein 1 (N4BP1)	N4bp1 Kiaa0615	Mus musculus (Mouse)	893		Q4XZY3	SEY1_PLACH	reviewed	Protein SEY1 homolog (EC 3.6.5.-)	PC000321.02.0	Plasmodium chabaudi	913
Q493M5	CSRA_BLOPB	reviewed	Carbon storage regulator homolog	csrA BPEN_175	Blochmannia pennsylvanicus (strain BPEN)	61		A8XKG6	DPYD_CAEBR	reviewed	Probable dihydropyrimidine dehydrogenase [NADP(+)] (DHPDHase) (DPD) (EC 1.3.1.2) (Dihydrothymine dehydrogenase) (Dihydrouracil dehydrogenase)	dpyd-1 CBG14689	Caenorhabditis briggsae	1053
Q4R8V9	EDC3_MACFA	reviewed	Enhancer of mRNA-decapping protein 3 (YjeF domain-containing protein 1)	EDC3 YJDC QtsA-11336	Macaca fascicularis (Crab-eating macaque) (Cynomolgus monkey)	508		Q2FG31	Y1653_STAA3	reviewed	UPF0173 metal-dependent hydrolase SAUSA300_1653	SAUSA300_1653	Staphylococcus aureus (strain USA300)	229
Q6XTU9	M1_I67A0	reviewed	Matrix protein 1 (M1)	M	Influenza A virus (strain A/Tokyo/3/1967 H2N2)	252		A4FYA3	SYL_METM5	reviewed	Leucine--tRNA ligase (EC 6.1.1.4) (Leucyl-tRNA synthetase) (LeuRS)	leuS MmarC5_0879	Methanococcus maripaludis (strain C5 / ATCC BAA-1333)	955
P17325	JUN_RAT	reviewed	Transcription factor AP-1 (Activator protein 1) (AP1) (Proto-oncogene c-Jun) (V-jun avian sarcoma virus 17 oncogene homolog)	Jun Rjg-9	Rattus norvegicus (Rat)	334		O13902	DAK1_SCHPO	reviewed	Dihydroxyacetone kinase 1 (DHA kinase 1) (EC 2.7.1.28) (EC 2.7.1.29) (Glycerone kinase 1) (Triokinase 1) (Triose kinase 1)	dak1 SPAC22A12.11	Schizosaccharomyces pombe (strain 972 / ATCC 24843) (Fission yeast)	580
Q8TWS7	NAC_METKA	reviewed	Nascent polypeptide-associated complex protein	nac egd2 MK0955	Methanopyrus kandleri (strain AV19 / DSM 6324 / JCM 9639 / NBRC 100938)	116		O18209	PMY13_CAEEL	reviewed	Membrane-associated tyrosine- and threonine-specific cdc2-inhibitory kinase wee-1.3 (EC 2.7.11.1) (Lethal protein 37) (Myt1 kinase)	wee-1.3 let-37 myt-1 spe-37 Y53C12A.1	Caenorhabditis elegans	677
P59452	NUSB_BUCBP	reviewed	N utilization substance protein B homolog (Protein NusB)	nusB bbp_409	Buchnera aphidicola subsp. Baizongia pistaciae (strain Bp)	144		Q2NRL5	BAMA_SODGM	reviewed	Outer membrane protein assembly factor BamA	bamA yaeT SG1935	Sodalis glossinidius (strain morsitans)	808
P01891	1A68_HUMAN	reviewed	HLA class I histocompatibility antigen, A-68 alpha chain (Aw-68) (HLA class I histocompatibility antigen, A-28 alpha chain) (MHC class I antigen A*68)	HLA-A HLAA	Homo sapiens (Human)	365		O13907	ACL2_SCHPO	reviewed	Probable ATP-citrate synthase subunit 2 (EC 2.3.3.8) (ATP-citrate (pro-S-)-lyase 2) (Citrate cleavage enzyme subunit 2)	SPAC22A12.16	Schizosaccharomyces pombe (strain 972 / ATCC 24843) (Fission yeast)	492
Q02040	AK17A_HUMAN	reviewed	A-kinase anchor protein 17A (AKAP-17A) (721P) (B-lymphocyte antigen) (Protein XE7) (Protein kinase A-anchoring protein 17A) (PRKA17A) (Splicing factor, arginine/serine-rich 17A)	AKAP17A CXYorf3 DXYS155E SFRS17A XE7	Homo sapiens (Human)	695		Q4WHN8	VPS27_ASPFU	reviewed	Vacuolar protein sorting-associated protein 27	vps27 AFUA_2G04740	Neosartorya fumigata (strain ATCC MYA-4609 / Af293 / CBS 101355 / FGSC A1100) (Aspergillus fumigatus)	729
Q9PZ50	NCAP_CVTMI	reviewed	Nucleoprotein (Nucleocapsid protein) (NC) (Protein N)	N	Turkey coronavirus (strain Minnesota) (TCoV) (TCV)	409		O16999	ZPR1_CAEEL	reviewed	Zinc finger protein ZPR1 homolog	W03F9.1	Caenorhabditis elegans	455
A6ZRX0	DBP2_YEAS7	reviewed	ATP-dependent RNA helicase DBP2 (EC 3.6.4.13) (DEAD box protein 2) (p68-like protein)	DBP2 SCY_4681	Saccharomyces cerevisiae (strain YJM789) (Baker's yeast)	546		A4GZ97	CAPSD_TTVG1	reviewed	Capsid protein	ORF1	Torque teno midi virus 1 (isolate MD1-073)	673
Q84939	NSP1_ROTPG	reviewed	Non-structural protein 1 (NSP1) (NCVP2) (Non-structural RNA-binding protein 53) (NS53)		Rotavirus A (strain Pig/United States/Gottfried/1983 G4-P2B[6]-I1-R1-C1-M1-A8-N1-T1-E1-H1) (RV-A)	486		B7MJ29	UBIC_ECO45	reviewed	Chorismate pyruvate-lyase (CL) (CPL) (EC 4.1.3.40)	ubiC ECS88_4512	Escherichia coli O45:K1 (strain S88 / ExPEC)	165
P31943	HNRH1_HUMAN	reviewed	Heterogeneous nuclear ribonucleoprotein H (hnRNP H) [Cleaved into: Heterogeneous nuclear ribonucleoprotein H, N-terminally processed]	HNRNPH1 HNRPH HNRPH1	Homo sapiens (Human)	449		Q4WHN5	ATG13_ASPFU	reviewed	Autophagy-related protein 13	atg13 AFUA_2G04770	Neosartorya fumigata (strain ATCC MYA-4609 / Af293 / CBS 101355 / FGSC A1100) (Aspergillus fumigatus)	958
P31942	HNRH3_HUMAN	reviewed	Heterogeneous nuclear ribonucleoprotein H3 (hnRNP H3) (Heterogeneous nuclear ribonucleoprotein 2H9) (hnRNP 2H9)	HNRNPH3 HNRPH3	Homo sapiens (Human)	346		B7LAS0	ARNA_ECO55	reviewed	Bifunctional polymyxin resistance protein ArnA [Includes: UDP-4-amino-4-deoxy-L-arabinose formyltransferase (EC 2.1.2.13) (ArnAFT) (UDP-L-Ara4N formyltransferase); UDP-glucuronic acid oxidase, UDP-4-keto-hexauronic acid decarboxylating (EC 1.1.1.305) (ArnADH) (UDP-GlcUA decarboxylase) (UDP-glucuronic acid dehydrogenase)]	arnA EC55989_2501	Escherichia coli (strain 55989 / EAEC)	660
Q809Y0	NS1_I01A1	reviewed	Non-structural protein 1 (NS1) (NS1A)	NS	Influenza A virus (strain A/Chicken/Hong Kong/YU562/2001 H5N1 genotype B)	225		Q04QW8	HIS8_LEPBJ	reviewed	Histidinol-phosphate aminotransferase (EC 2.6.1.9) (Imidazole acetol-phosphate transaminase)	hisC LBJ_2219	Leptospira borgpetersenii serovar Hardjo-bovis (strain JB197)	367
Q9WV70	NOC2L_MOUSE	reviewed	Nucleolar complex protein 2 homolog (Protein NOC2 homolog) (NOC2-like protein) (Novel INHAT repressor)	Noc2l Nir	Mus musculus (Mouse)	747		Q2GN26	LYS4_CHAGB	reviewed	Homoaconitase, mitochondrial (EC 4.2.1.36) (Homoaconitate hydratase)	LYS4 CHGG_10628	Chaetomium globosum (strain ATCC 6205 / CBS 148.51 / DSM 1962 / NBRC 6347 / NRRL 1970) (Soil fungus)	797
Q9UHK0	NUFP1_HUMAN	reviewed	Nuclear fragile X mental retardation-interacting protein 1 (Nuclear FMRP-interacting protein 1)	NUFIP1	Homo sapiens (Human)	495		A4W6S2	BAMA_ENT38	reviewed	Outer membrane protein assembly factor BamA	bamA yaeT Ent638_0715	Enterobacter sp. (strain 638)	805
Q13901	C1D_HUMAN	reviewed	Nuclear nucleic acid-binding protein C1D (hC1D)	C1D	Homo sapiens (Human)	141		Q940E8	FEA2_MAIZE	reviewed	Leucine-rich repeat receptor-like protein FASCIATED EAR2 (CLAVATA2-like protein)	FEA2 ZEAMMB73_546581	Zea mays (Maize)	613
Q6GL57	ILF3_XENTR	reviewed	Interleukin enhancer-binding factor 3	ilf3	Xenopus tropicalis (Western clawed frog) (Silurana tropicalis)	698		B7L4V4	GLPE_ECO55	reviewed	Thiosulfate sulfurtransferase GlpE (EC 2.8.1.1)	glpE EC55989_3832	Escherichia coli (strain 55989 / EAEC)	108
P67864	M1_I57A2	reviewed	Matrix protein 1 (M1)	M	Influenza A virus (strain A/Leningrad/134/17/1957 H2N2)	252		B3EST8	ATPB_AMOA5	reviewed	ATP synthase subunit beta (EC 3.6.3.14) (ATP synthase F1 sector subunit beta) (F-ATPase subunit beta)	atpD Aasi_0925	Amoebophilus asiaticus (strain 5a2)	502
O07451	HYPF2_CUPNH	reviewed	Carbamoyltransferase hypF2 (EC 2.1.3.-) (Carbamoyl phosphate-converting enzyme hypF2) ([NiFe]-hydrogenase maturation factor hypF2) (Hydrogenase maturation protein hypF2)	hypF2 PHG096	Cupriavidus necator (strain ATCC 17699 / H16 / DSM 428 / Stanier 337) (Ralstonia eutropha)	807		Q4WPF2	ATG1_ASPFU	reviewed	Serine/threonine-protein kinase atg1 (EC 2.7.11.1) (Autophagy-related protein 1)	atg1 AFUA_4G09050	Neosartorya fumigata (strain ATCC MYA-4609 / Af293 / CBS 101355 / FGSC A1100) (Aspergillus fumigatus)	973
A6X1Y4	NUSB_OCHA4	reviewed	N utilization substance protein B homolog (Protein NusB)	nusB Oant_2525	Ochrobactrum anthropi (strain ATCC 49188 / DSM 6882 / NCTC 12168)	168		P16879	FES_MOUSE	reviewed	Tyrosine-protein kinase Fes/Fps (EC 2.7.10.2) (Proto-oncogene c-Fes)	Fes Fps	Mus musculus (Mouse)	822
B4GW22	NCBP1_DROPE	reviewed	Nuclear cap-binding protein subunit 1 (80 kDa nuclear cap-binding protein) (CBP80) (NCBP 80 kDa subunit)	Cbp80 GL14760	Drosophila persimilis (Fruit fly)	800		A4VW04	PYRH_STRSY	reviewed	Uridylate kinase (UK) (EC 2.7.4.22) (Uridine monophosphate kinase) (UMP kinase) (UMPK)	pyrH SSU05_1327	Streptococcus suis (strain 05ZYH33)	244
Q971W2	FLPA_SULTO	reviewed	Fibrillarin-like rRNA/tRNA 2'-O-methyltransferase (EC 2.1.1.-)	flpA STK_12660	Sulfolobus tokodaii (strain DSM 16993 / JCM 10545 / NBRC 100140 / 7)	233		A4WEW2	LPOA_ENT38	reviewed	Penicillin-binding protein activator LpoA (PBP activator LpoA)	lpoA Ent638_3584	Enterobacter sp. (strain 638)	721
Q6BRH3	NOP9_DEBHA	reviewed	Nucleolar protein 9 (Pumilio domain-containing protein NOP9)	NOP9 DEHA2D16368g	Debaryomyces hansenii (strain ATCC 36239 / CBS 767 / JCM 1990 / NBRC 0083 / IGC 2968) (Yeast) (Torulaspora hansenii)	720		O14175	DSC4_SCHPO	reviewed	DSC E3 ubiquitin ligase complex subunit 4 (Defective for SREBP cleavage protein 4)	dsc4 SPAC4D7.11	Schizosaccharomyces pombe (strain 972 / ATCC 24843) (Fission yeast)	281
B3DLA6	DICER_XENTR	reviewed	Endoribonuclease Dicer (EC 3.1.26.3)	dicer1	Xenopus tropicalis (Western clawed frog) (Silurana tropicalis)	1893		A8WRG3	TPS1_CAEBR	reviewed	Alpha,alpha-trehalose-phosphate synthase [UDP-forming] 1 (EC 2.4.1.15) (Trehalose-6-phosphate synthase 1) (UDP-glucose-glucosephosphate glucosyltransferase 1)	tps-1 CBG01861	Caenorhabditis briggsae	1374
Q83957	NCAP_ORSVW	reviewed	Nucleoprotein (Protein N) (Nucleocapsid protein)	N	Ovine respiratory syncytial virus (strain WSU 83-1578) (ORSV)	391		Q29EQ3	RNO_DROPS	reviewed	PHD finger protein rhinoceros	rno GA20049	Drosophila pseudoobscura pseudoobscura (Fruit fly)	3313
P10852	4F2_MOUSE	reviewed	4F2 cell-surface antigen heavy chain (4F2hc) (Solute carrier family 3 member 2) (CD antigen CD98)	Slc3a2 Mdu1	Mus musculus (Mouse)	526		Q4A040	PPK_STAS1	reviewed	Polyphosphate kinase (EC 2.7.4.1) (ATP-polyphosphate phosphotransferase) (Polyphosphoric acid kinase)	ppk SSP0433	Staphylococcus saprophyticus subsp. saprophyticus (strain ATCC 15305 / DSM 20229)	719
P63158	HMGB1_MOUSE	reviewed	High mobility group protein B1 (High mobility group protein 1) (HMG-1)	Hmgb1 Hmg-1 Hmg1	Mus musculus (Mouse)	215		Q02440	MYO5A_CHICK	reviewed	Unconventional myosin-Va (Dilute myosin heavy chain, non-muscle) (Myosin heavy chain p190) (Myosin-V)	MYO5A	Gallus gallus (Chicken)	1829
Q7YJZ1	MATK_UNCGR	reviewed	Maturase K (Intron maturase)	matK	Uncarina grandidieri (Mouse trap tree) (Harpagophytum grandidieri)	506		O18412	FZO_DROME	reviewed	Transmembrane GTPase fzo (EC 3.6.5.-) (Protein fuzzy onions)	fzo CG4568	Drosophila melanogaster (Fruit fly)	718
Q5FVR6	CMS1_RAT	reviewed	Protein CMSS1 (Cms1 ribosomal small subunit homolog)	Cmss1	Rattus norvegicus (Rat)	276		Q49161	ACDA1_METMA	reviewed	Acetyl-CoA decarbonylase/synthase complex subunit alpha 1 (ACDS complex subunit alpha 1) (EC 1.2.99.2) (ACDS complex carbon monoxide dehydrogenase 1) (ACDS CODH 1)	cdhA1 MM_2089	Methanosarcina mazei (strain ATCC BAA-159 / DSM 3647 / Goe1 / Go1 / JCM 11833 / OCM 88) (Methanosarcina frisia)	806
P63154	CRNL1_MOUSE	reviewed	Crooked neck-like protein 1 (Crooked neck homolog)	Crnkl1	Mus musculus (Mouse)	690		Q49163	ACDA2_METMA	reviewed	Acetyl-CoA decarbonylase/synthase complex subunit alpha 2 (ACDS complex subunit alpha 2) (EC 1.2.99.2) (ACDS complex carbon monoxide dehydrogenase 2) (ACDS CODH 2)	cdhA2 MM_0684	Methanosarcina mazei (strain ATCC BAA-159 / DSM 3647 / Goe1 / Go1 / JCM 11833 / OCM 88) (Methanosarcina frisia)	807
Q7TMY8	HUWE1_MOUSE	reviewed	E3 ubiquitin-protein ligase HUWE1 (EC 6.3.2.-) (E3Histone) (HECT, UBA and WWE domain-containing protein 1) (Upstream regulatory element-binding protein 1) (URE-B1) (URE-binding protein 1)	Huwe1 Kiaa0312 Ureb1	Mus musculus (Mouse)	4377		Q9ZCW8	SECD_RICPR	reviewed	Protein translocase subunit SecD	secD RP586	Rickettsia prowazekii (strain Madrid E)	518
A4XL44	HFQ_CALS8	reviewed	RNA-binding protein Hfq	hfq Csac_2044	Caldicellulosiruptor saccharolyticus (strain ATCC 43494 / DSM 8903 / Tp8T 6331)	99		B3EGV0	GLGA_CHLL2	reviewed	Glycogen synthase (EC 2.4.1.21) (Starch [bacterial glycogen] synthase)	glgA Clim_2189	Chlorobium limicola (strain DSM 245 / NBRC 103803)	489
Q6BVF9	GAR1_DEBHA	reviewed	H/ACA ribonucleoprotein complex subunit 1 (snoRNP protein GAR1)	GAR1 DEHA2C02992g	Debaryomyces hansenii (strain ATCC 36239 / CBS 767 / JCM 1990 / NBRC 0083 / IGC 2968) (Yeast) (Torulaspora hansenii)	215		Q07E28	CTTB2_NEONE	reviewed	Cortactin-binding protein 2 (CortBP2)	CTTNBP2 CORTBP2	Neofelis nebulosa (Clouded leopard)	1658
O24853	NUSB_HELPY	reviewed	N utilization substance protein B homolog (Protein NusB)	nusB HP_0001	Helicobacter pylori (strain ATCC 700392 / 26695) (Campylobacter pylori)	138		Q6G6A0	Y2460_STAAS	reviewed	UPF0291 protein SAS2460	SAS2460	Staphylococcus aureus (strain MSSA476)	76
A2Q9T6	HAS1_ASPNC	reviewed	ATP-dependent RNA helicase has1 (EC 3.6.4.13)	has1 An01g09040	Aspergillus niger (strain CBS 513.88 / FGSC A1513)	606		Q94DW6	SPZ1_ORYSJ	reviewed	Serpin-Z1 (OrysaZ1)	Os01g0765400 LOC_Os01g56010 OsJ_003479 P0403C05.26	Oryza sativa subsp. japonica (Rice)	411
O74777	KRR1_SCHPO	reviewed	KRR1 small subunit processome component homolog (KRR-R motif-containing protein 1) (Ribosomal RNA assembly protein mis3)	mis3 krr1 SPBC25B2.05	Schizosaccharomyces pombe (strain 972 / ATCC 24843) (Fission yeast)	327		B3MH43	PTK7_DROAN	reviewed	Tyrosine-protein kinase-like otk (Tyrosine-protein kinase-like 7 homolog)	otk GF12649	Drosophila ananassae (Fruit fly)	1037
Q99PT0	DDX52_RAT	reviewed	Probable ATP-dependent RNA helicase DDX52 (EC 3.6.4.13) (ATP-dependent RNA helicase ROK1-like) (rROK1L) (DEAD box protein 52)	Ddx52 Rok1	Rattus norvegicus (Rat)	598		Q4HYZ2	EXO84_GIBZE	reviewed	Exocyst complex component EXO84	EXO84 FGSG_09816	Gibberella zeae (strain PH-1 / ATCC MYA-4620 / FGSC 9075 / NRRL 31084) (Wheat head blight fungus) (Fusarium graminearum)	679
Q8QV58	M1_I82A9	reviewed	Matrix protein 1 (M1)	M	Influenza A virus (strain A/Philippines/2/1982 H3N2)	252		B3EX63	CING_SORAR	reviewed	Cingulin	CGN	Sorex araneus (Eurasian common shrew) (European shrew)	1153
Q6NVF9	CPSF6_MOUSE	reviewed	Cleavage and polyadenylation specificity factor subunit 6	Cpsf6	Mus musculus (Mouse)	551		B3EX61	PI4KB_SORAR	reviewed	Phosphatidylinositol 4-kinase beta (PI4K-beta) (PI4Kbeta) (PtdIns 4-kinase beta) (EC 2.7.1.67)	PI4KB PIK4CB	Sorex araneus (Eurasian common shrew) (European shrew)	801
Q9MV48	MATK_PSEMZ	reviewed	Maturase K (Intron maturase)	matK	Pseudotsuga menziesii (Douglas-fir) (Abies menziesii)	515		A8G3G6	CH601_PROM2	reviewed	60 kDa chaperonin 1 (GroEL protein 1) (Protein Cpn60 1)	groL1 groEL1 P9215_05311	Prochlorococcus marinus (strain MIT 9215)	581
Q5ZLS2	EDC3_CHICK	reviewed	Enhancer of mRNA-decapping protein 3 (YjeF domain-containing protein 1)	EDC3 YJDC RCJMB04_5b1	Gallus gallus (Chicken)	506		A8Z5V5	DNAK_SULMW	reviewed	Chaperone protein DnaK (HSP70) (Heat shock 70 kDa protein) (Heat shock protein 70)	dnaK SMGWSS_091	Sulcia muelleri (strain GWSS)	630
Q4ZMY4	NUSB_PSEU2	reviewed	N utilization substance protein B homolog (Protein NusB)	nusB Psyr_4458	Pseudomonas syringae pv. syringae (strain B728a)	165		O14002	MAK2_SCHPO	reviewed	Peroxide stress-activated histidine kinase mak2 (EC 2.7.13.3) (His-Asp phosphorelay kinase phk1) (Mcs4-associated kinase 2)	mak2 phk1 SPAC27E2.09	Schizosaccharomyces pombe (strain 972 / ATCC 24843) (Fission yeast)	2310
Q9D8X2	CC124_MOUSE	reviewed	Coiled-coil domain-containing protein 124	Ccdc124	Mus musculus (Mouse)	217		Q2IHC1	PURL_ANADE	reviewed	Phosphoribosylformylglycinamidine synthase subunit PurL (FGAM synthase) (EC 6.3.5.3) (Formylglycinamide ribonucleotide amidotransferase subunit II) (FGAR amidotransferase II) (FGAR-AT II) (Glutamine amidotransferase PurL) (Phosphoribosylformylglycinamidine synthase subunit II)	purL Adeh_4214	Anaeromyxobacter dehalogenans (strain 2CP-C)	759
Q8YGH3	NUSB_BRUME	reviewed	N utilization substance protein B homolog (Protein NusB)	nusB BMEI1186	Brucella melitensis biotype 1 (strain 16M / ATCC 23456 / NCTC 10094)	171		B7HY67	ATPA_BACC7	reviewed	ATP synthase subunit alpha (EC 3.6.3.14) (ATP synthase F1 sector subunit alpha) (F-ATPase subunit alpha)	atpA BCAH187_A5485	Bacillus cereus (strain AH187)	502
Q8C9A2	ENDOV_MOUSE	reviewed	Endonuclease V (EC 3.1.26.-)	Endov	Mus musculus (Mouse)	338		A4VWE5	GLMM_STRSY	reviewed	Phosphoglucosamine mutase (EC 5.4.2.10)	glmM SSU05_1468	Streptococcus suis (strain 05ZYH33)	449
O95628	CNOT4_HUMAN	reviewed	CCR4-NOT transcription complex subunit 4 (EC 6.3.2.-) (CCR4-associated factor 4) (E3 ubiquitin-protein ligase CNOT4) (Potential transcriptional repressor NOT4Hp)	CNOT4 NOT4	Homo sapiens (Human)	575		B3LN45	AIM3_YEAS1	reviewed	Altered inheritance of mitochondria protein 3	AIM3 SCRG_02858	Saccharomyces cerevisiae (strain RM11-1a) (Baker's yeast)	936
P29157	NUSA_THECE	reviewed	Probable transcription termination protein NusA	nusA	Thermococcus celer	145		Q2FGL9	Y1463_STAA3	reviewed	UPF0403 protein SAUSA300_1463	SAUSA300_1463	Staphylococcus aureus (strain USA300)	145
Q9NYL2	MLTK_HUMAN	reviewed	Mitogen-activated protein kinase kinase kinase MLT (EC 2.7.11.25) (Human cervical cancer suppressor gene 4 protein) (HCCS-4) (Leucine zipper- and sterile alpha motif-containing kinase) (MLK-like mitogen-activated protein triple kinase) (Mixed lineage kinase-related kinase) (MLK-related kinase) (MRK) (Sterile alpha motif- and leucine zipper-containing kinase AZK)	ZAK MLTK HCCS4	Homo sapiens (Human)	800		Q9Z1K7	APC2_MOUSE	reviewed	Adenomatous polyposis coli protein 2	Apc2	Mus musculus (Mouse)	2274
Q06344	ESF1_YEAST	reviewed	Pre-rRNA-processing protein ESF1 (18S rRNA factor 1)	ESF1 YDR365C	Saccharomyces cerevisiae (strain ATCC 204508 / S288c) (Baker's yeast)	628		Q9Z1K5	ARI1_MOUSE	reviewed	E3 ubiquitin-protein ligase ARIH1 (EC 6.3.2.-) (Protein ariadne-1 homolog) (ARI-1) (UbcH7-binding protein) (UbcM4-interacting protein 77) (Ubiquitin-conjugating enzyme E2-binding protein 1)	Arih1 Ari Ubch7bp Uip77	Mus musculus (Mouse)	555
P21186	NCAP_MUMPM	reviewed	Nucleoprotein (Nucleocapsid protein) (NP) (Protein N)	N NP	Mumps virus (strain Miyahara vaccine) (MuV)	549		Q0HJN0	KTHY_SHESM	reviewed	Thymidylate kinase (EC 2.7.4.9) (dTMP kinase)	tmk Shewmr4_1661	Shewanella sp. (strain MR-4)	209
Q9NX05	F120C_HUMAN	reviewed	Constitutive coactivator of PPAR-gamma-like protein 2 (Protein FAM120C) (Tumor antigen BJ-HCC-21)	FAM120C CXorf17	Homo sapiens (Human)	1096		Q04V71	NUOB_LEPBJ	reviewed	NADH-quinone oxidoreductase subunit B (EC 1.6.5.11) (NADH dehydrogenase I subunit B) (NDH-1 subunit B)	nuoB LBJ_0502	Leptospira borgpetersenii serovar Hardjo-bovis (strain JB197)	186
B7GIA1	HFQ_ANOFW	reviewed	RNA-binding protein Hfq	hfq Aflv_1517	Anoxybacillus flavithermus (strain DSM 21510 / WK1)	74		Q28056	ASPH_BOVIN	reviewed	Aspartyl/asparaginyl beta-hydroxylase (EC 1.14.11.16) (Aspartate beta-hydroxylase) (ASP beta-hydroxylase) (Peptide-aspartate beta-dioxygenase)	ASPH	Bos taurus (Bovine)	754
Q775U0	MCEL_CAMPS	reviewed	mRNA-capping enzyme catalytic subunit (Virus termination factor large subunit) (VTF large subunit) (mRNA-capping enzyme 97 kDa subunit) (mRNA-capping enzyme large subunit) [Includes: Polynucleotide 5'-triphosphatase (EC 3.1.3.33) (mRNA 5'-triphosphatase) (TPase); mRNA guanylyltransferase (EC 2.7.7.50) (GTP--RNA guanylyltransferase) (GTase); mRNA (guanine-N(7)-)-methyltransferase (EC 2.1.1.56) (mR…	CMP103R	Camelpox virus (strain CMS)	844		Q04QS3	SUCC_LEPBJ	reviewed	Succinyl-CoA ligase [ADP-forming] subunit beta (EC 6.2.1.5) (Succinyl-CoA synthetase subunit beta) (SCS-beta)	sucC LBJ_2273	Leptospira borgpetersenii serovar Hardjo-bovis (strain JB197)	390
Q9HCG8	CWC22_HUMAN	reviewed	Pre-mRNA-splicing factor CWC22 homolog (Nucampholin homolog) (fSAPb)	CWC22 KIAA1604 NCM	Homo sapiens (Human)	908		B3NL60	HOOK_DROER	reviewed	Protein hook	hk hook GG21661	Drosophila erecta (Fruit fly)	679
Q54ST0	NH2L1_DICDI	reviewed	NHP2-like protein 1 homolog	DDB_G0282243	Dictyostelium discoideum (Slime mold)	129		Q4ZWT0	GLND_PSEU2	reviewed	Bifunctional uridylyltransferase/uridylyl-removing enzyme (UTase/UR) (Bifunctional [protein-PII] modification enzyme) (Bifunctional nitrogen sensor protein) [Includes: [Protein-PII] uridylyltransferase (PII uridylyltransferase) (UTase) (EC 2.7.7.59); [Protein-PII]-UMP uridylyl-removing enzyme (UR) (EC 3.1.4.-)]	glnD Psyr_1341	Pseudomonas syringae pv. syringae (strain B728a)	898
A1R700	NUSB_ARTAT	reviewed	N utilization substance protein B homolog (Protein NusB)	nusB AAur_2272	Arthrobacter aurescens (strain TC1)	136		Q2G0L4	SDRD_STAA8	reviewed	Serine-aspartate repeat-containing protein D	sdrD SAOUHSC_00545	Staphylococcus aureus (strain NCTC 8325)	1349
Q920E5	FPPS_MOUSE	reviewed	Farnesyl pyrophosphate synthase (FPP synthase) (FPS) (EC 2.5.1.10) ((2E,6E)-farnesyl diphosphate synthase) (Cholesterol-regulated 39 kDa protein) (CR 39) (Dimethylallyltranstransferase) (EC 2.5.1.1) (Farnesyl diphosphate synthase) (Geranyltranstransferase)	Fdps	Mus musculus (Mouse)	353		A8GKB6	PLSB_SERP5	reviewed	Glycerol-3-phosphate acyltransferase (GPAT) (EC 2.3.1.15)	plsB Spro_4462	Serratia proteamaculans (strain 568)	821
Q5BJ41	CNOT6_XENLA	reviewed	CCR4-NOT transcription complex subunit 6 (EC 3.1.13.4) (Cytoplasmic deadenylase)	cnot6	Xenopus laevis (African clawed frog)	552		B7H092	CLPX_ACIB3	reviewed	ATP-dependent Clp protease ATP-binding subunit ClpX	clpX ABBFA_003056	Acinetobacter baumannii (strain AB307-0294)	437
Q9HI94	NAC_THEAC	reviewed	Nascent polypeptide-associated complex protein	nac Ta1447	Thermoplasma acidophilum (strain ATCC 25905 / DSM 1728 / JCM 9062 / NBRC 15155 / AMRC-C165)	119		O13742	VPH1_SCHPO	reviewed	V-type proton ATPase subunit a (V-ATPase a subunit) (Vacuolar ATPase 91 kDa subunit) (Vacuolar proton pump a subunit) (Vacuolar proton translocating ATPase subunit a)	vph1 SPAC16E8.07c	Schizosaccharomyces pombe (strain 972 / ATCC 24843) (Fission yeast)	831
A5VKR8	NUSB_LACRD	reviewed	N utilization substance protein B homolog (Protein NusB)	nusB Lreu_1185	Lactobacillus reuteri (strain DSM 20016)	138		Q28295	VWF_CANLF	reviewed	von Willebrand factor (vWF)	VWF F8VWF	Canis lupus familiaris (Dog) (Canis familiaris)	2813
A1DGZ7	DBP2_NEOFI	reviewed	ATP-dependent RNA helicase dbp2 (EC 3.6.4.13)	dbp2 NFIA_086090	Neosartorya fischeri (strain ATCC 1020 / DSM 3700 / FGSC A1164 / NRRL 181) (Aspergillus fischerianus)	545		O13747	EPT1_SCHPO	reviewed	RING finger protein ETP1 homolog (BRAP2 homolog)	SPAC16E8.13	Schizosaccharomyces pombe (strain 972 / ATCC 24843) (Fission yeast)	547
B4KF66	KRR1_DROMO	reviewed	KRR1 small subunit processome component homolog (KRR-R motif-containing protein 1) (Protein dribble)	dbe dribble GI18007	Drosophila mojavensis (Fruit fly)	344		Q94ID7	GGPPS_HEVBR	reviewed	Geranylgeranyl pyrophosphate synthase, chloroplastic (GGPP synthase) (GGPS) (EC 2.5.1.-) ((2E,6E)-farnesyl diphosphate synthase) (Dimethylallyltranstransferase) (EC 2.5.1.1) (Farnesyl diphosphate synthase) (Farnesyltranstransferase) (EC 2.5.1.29) (Geranyltranstransferase) (EC 2.5.1.10)	GGPS GG GGPPS1	Hevea brasiliensis (Para rubber tree) (Siphonia brasiliensis)	370
Q2KA07	NUSB_RHIEC	reviewed	N utilization substance protein B homolog (Protein NusB)	nusB RHE_CH01526	Rhizobium etli (strain CFN 42 / ATCC 51251)	160		Q4VA61	DSCL1_MOUSE	reviewed	Down syndrome cell adhesion molecule-like protein 1 homolog	Dscaml1	Mus musculus (Mouse)	2053
A4JC81	NUSB_BURVG	reviewed	N utilization substance protein B homolog (Protein NusB)	nusB Bcep1808_0872	Burkholderia vietnamiensis (strain G4 / LMG 22486) (Burkholderia cepacia (strain R1808))	145		B3PXH3	DNAK_RHIE6	reviewed	Chaperone protein DnaK (HSP70) (Heat shock 70 kDa protein) (Heat shock protein 70)	dnaK RHECIAT_CH0000183	Rhizobium etli (strain CIAT 652)	639
P17391	CAPSD_HBVB1	reviewed	Capsid protein (Core antigen) (Core protein) (HBcAg) (p21.5)	C	Hepatitis B virus genotype B1 subtype adw (isolate Japan/pJDW233/1988) (HBV-B)	183		Q632D6	FENR_BACCZ	reviewed	Ferredoxin--NADP reductase (FNR) (Fd-NADP(+) reductase) (EC 1.18.1.2)	BCE33L4658	Bacillus cereus (strain ZK / E33L)	331
B0TEI6	NUSB_HELMI	reviewed	N utilization substance protein B homolog (Protein NusB)	nusB Helmi_04790 HM1_0286	Heliobacterium modesticaldum (strain ATCC 51547 / Ice1)	206		Q4G0P3	HYDIN_HUMAN	reviewed	Hydrocephalus-inducing protein homolog	HYDIN HYDIN1 KIAA1864	Homo sapiens (Human)	5121
Q9ZJA6	NUSA_HELPJ	reviewed	Transcription termination/antitermination protein NusA	nusA jhp_1407	Helicobacter pylori (strain J99 / ATCC 700824) (Campylobacter pylori J99)	395		A8SEE7	YCF2_CERDE	reviewed	Protein Ycf2	ycf2-A; ycf2-B	Ceratophyllum demersum (Rigid hornwort) (Coontail)	2290
Q6BV94	MRH4_DEBHA	reviewed	ATP-dependent RNA helicase MRH4, mitochondrial (EC 3.6.4.13)	MRH4 DEHA2C04378g	Debaryomyces hansenii (strain ATCC 36239 / CBS 767 / JCM 1990 / NBRC 0083 / IGC 2968) (Yeast) (Torulaspora hansenii)	593		B7GUU5	HUTU_ACIB3	reviewed	Urocanate hydratase (Urocanase) (EC 4.2.1.49) (Imidazolonepropionate hydrolase)	hutU ABBFA_000076	Acinetobacter baumannii (strain AB307-0294)	558
Q5E9J1	HNRPF_BOVIN	reviewed	Heterogeneous nuclear ribonucleoprotein F (hnRNP F) [Cleaved into: Heterogeneous nuclear ribonucleoprotein F, N-terminally processed]	HNRNPF HNRPF	Bos taurus (Bovine)	414		Q0VGY8	TANC1_MOUSE	reviewed	Protein TANC1 (Tetratricopeptide repeat, ankyrin repeat and coiled-coil domain-containing protein 1)	Tanc1	Mus musculus (Mouse)	1856
A1RHG7	CSRA_SHESW	reviewed	Carbon storage regulator homolog	csrA Sputw3181_1269	Shewanella sp. (strain W3-18-1)	65		Q44346	TRAG_AGRFC	reviewed	Conjugal transfer protein TraG	traG Atu6124 AGR_pTi_bx12	Agrobacterium fabrum (strain C58 / ATCC 33970) (Agrobacterium tumefaciens (strain C58))	658
Q869N9	IF2A_DICDI	reviewed	Eukaryotic translation initiation factor 2 subunit 1 (Eukaryotic translation initiation factor 2 subunit alpha) (eIF-2-alpha)	eif2s1 eif2a DDB_G0271862	Dictyostelium discoideum (Slime mold)	341		A8AMR4	DSBD_CITK8	reviewed	Thiol:disulfide interchange protein DsbD (EC 1.8.1.8) (Protein-disulfide reductase) (Disulfide reductase)	dsbD CKO_03700	Citrobacter koseri (strain ATCC BAA-895 / CDC 4225-83 / SGSC4696)	569
Q0HD54	NS1_I40A0	reviewed	Non-structural protein 1 (NS1) (NS1A)	NS	Influenza A virus (strain A/Hickox/1940 H1N1)	237		Q4JUL8	DNLJ_CORJK	reviewed	DNA ligase (EC 6.5.1.2) (Polydeoxyribonucleotide synthase [NAD(+)])	ligA jk1317	Corynebacterium jeikeium (strain K411)	695
A8BQJ3	DCL_GIAIC	reviewed	Endoribonuclease Dicer-like (EC 3.1.26.-)	GL50803_103887	Giardia intestinalis (strain ATCC 50803 / WB clone C6) (Giardia lamblia)	754		Q94ID3	IPT1_ARATH	reviewed	Adenylate isopentenyltransferase 1, chloroplastic (AtIPT1) (EC 2.5.1.112) (EC 2.5.1.27) (Adenylate dimethylallyltransferase 1) (Cytokinin synthase 1)	IPT1 At1g68460 T26J14.3	Arabidopsis thaliana (Mouse-ear cress)	357
A3D7C4	NUSB_SHEB5	reviewed	N utilization substance protein B homolog (Protein NusB)	nusB Sbal_3156	Shewanella baltica (strain OS155 / ATCC BAA-1091)	134		Q62FB8	COAD_BURMA	reviewed	Phosphopantetheine adenylyltransferase (EC 2.7.7.3) (Dephospho-CoA pyrophosphorylase) (Pantetheine-phosphate adenylyltransferase) (PPAT)	coaD BMA3125	Burkholderia mallei (strain ATCC 23344)	166
Q9ULM6	CNOT6_HUMAN	reviewed	CCR4-NOT transcription complex subunit 6 (EC 3.1.13.4) (CCR4 carbon catabolite repression 4-like) (Carbon catabolite repressor protein 4 homolog) (Cytoplasmic deadenylase)	CNOT6 CCR4 CCR4a KIAA1194	Homo sapiens (Human)	557		Q9Z4P6	PRDA_CLOSD	reviewed	D-proline reductase proprotein PrdA (EC 1.21.4.1) [Cleaved into: D-proline reductase subunit beta (D-proline reductase 45 kDa subunit); D-proline reductase subunit alpha (D-proline reductase 23 kDa subunit)]	prdA CLOST_2234	Clostridium sticklandii (strain ATCC 12662 / DSM 519 / JCM 1433 / NCIB 10654)	629
Q9HC52	CBX8_HUMAN	reviewed	Chromobox protein homolog 8 (Polycomb 3 homolog) (Pc3) (hPc3) (Rectachrome 1)	CBX8 PC3 RC1	Homo sapiens (Human)	389		Q07DZ5	CTTB2_ORNAN	reviewed	Cortactin-binding protein 2 (CortBP2)	CTTNBP2 CORTBP2	Ornithorhynchus anatinus (Duckbill platypus)	1635
A4XWE0	CSRA_PSEMY	reviewed	Carbon storage regulator homolog	csrA Pmen_2901	Pseudomonas mendocina (strain ymp)	61		Q2FJN3	NFRA_STAA3	reviewed	NADPH-dependent oxidoreductase (EC 1.6.-.-)	nfrA SAUSA300_0381	Staphylococcus aureus (strain USA300)	251
Q2KHU3	EXOS8_BOVIN	reviewed	Exosome complex component RRP43 (Exosome component 8) (Ribosomal RNA-processing protein 43)	EXOSC8	Bos taurus (Bovine)	276		P16054	KPCE_MOUSE	reviewed	Protein kinase C epsilon type (EC 2.7.11.13) (nPKC-epsilon)	Prkce Pkce Pkcea	Mus musculus (Mouse)	737
A1DMG9	MCES_NEOFI	reviewed	mRNA cap guanine-N7 methyltransferase (EC 2.1.1.56) (mRNA (guanine-N(7)-)-methyltransferase) (mRNA cap methyltransferase)	abd1 NFIA_053360	Neosartorya fischeri (strain ATCC 1020 / DSM 3700 / FGSC A1164 / NRRL 181) (Aspergillus fischerianus)	667		Q4WR79	RGLB_ASPFU	reviewed	Probable rhamnogalacturonate lyase B (EC 4.2.2.-)	rglB AFUA_1G17230	Neosartorya fumigata (strain ATCC MYA-4609 / Af293 / CBS 101355 / FGSC A1100) (Aspergillus fumigatus)	658
Q9NQZ3	DAZ1_HUMAN	reviewed	Deleted in azoospermia protein 1	DAZ1 DAZ SPGY	Homo sapiens (Human)	744		B3PXV9	TIG_RHIE6	reviewed	Trigger factor (TF) (EC 5.2.1.8) (PPIase)	tig RHECIAT_CH0001929	Rhizobium etli (strain CIAT 652)	495
P69596	NCAP_IBVB	reviewed	Nucleoprotein (Nucleocapsid protein) (NC) (Protein N)	N 6	Avian infectious bronchitis virus (strain Beaudette) (IBV)	409		Q0HN97	CYAY_SHESM	reviewed	Protein CyaY	cyaY Shewmr4_0390	Shewanella sp. (strain MR-4)	109
B4F266	HFQ_PROMH	reviewed	RNA-binding protein Hfq	hfq PMI3365	Proteus mirabilis (strain HI4320)	96		B3R508	G6PI_CUPTR	reviewed	Glucose-6-phosphate isomerase (GPI) (EC 5.3.1.9) (Phosphoglucose isomerase) (PGI) (Phosphohexose isomerase) (PHI)	pgi RALTA_A1441	Cupriavidus taiwanensis (strain R1 / LMG 19424) (Ralstonia taiwanensis (strain LMG 19424))	547
Q08C72	CWC22_DANRE	reviewed	Pre-mRNA-splicing factor CWC22 homolog (Nucampholin homolog)	cwc22 ncm zgc:153452	Danio rerio (Zebrafish) (Brachydanio rerio)	985		Q2SX00	GLND_BURTA	reviewed	Bifunctional uridylyltransferase/uridylyl-removing enzyme (UTase/UR) (Bifunctional [protein-PII] modification enzyme) (Bifunctional nitrogen sensor protein) [Includes: [Protein-PII] uridylyltransferase (PII uridylyltransferase) (UTase) (EC 2.7.7.59); [Protein-PII]-UMP uridylyl-removing enzyme (UR) (EC 3.1.4.-)]	glnD BTH_I2025	Burkholderia thailandensis (strain E264 / ATCC 700388 / DSM 13276 / CIP 106301)	858
Q4WV71	DBP7_ASPFU	reviewed	ATP-dependent RNA helicase dbp7 (EC 3.6.4.13)	dbp7 AFUA_5G11050	Neosartorya fumigata (strain ATCC MYA-4609 / Af293 / CBS 101355 / FGSC A1100) (Aspergillus fumigatus)	758		P11528	GCY_ARBPU	reviewed	Resact receptor (EC 4.6.1.2) (Guanylate cyclase)		Arbacia punctulata (Punctuate sea urchin)	986
Q6AZV7	DDX55_XENLA	reviewed	ATP-dependent RNA helicase DDX55 (EC 3.6.4.13) (DEAD box protein 55)	ddx55	Xenopus laevis (African clawed frog)	594		P14738	FNBA_STAA8	reviewed	Fibronectin-binding protein A	fnbA SAOUHSC_02803	Staphylococcus aureus (strain NCTC 8325)	1018
Q0V9L3	CELF4_XENTR	reviewed	CUGBP Elav-like family member 4 (CELF-4) (Bruno-like protein 4) (CUG-BP- and ETR-3-like factor 4) (RNA-binding protein BRUNOL-4)	celf4 brunol4	Xenopus tropicalis (Western clawed frog) (Silurana tropicalis)	424		Q9Z0H8	CLIP2_MOUSE	reviewed	CAP-Gly domain-containing linker protein 2 (Cytoplasmic linker protein 115) (CLIP-115) (Cytoplasmic linker protein 2)	Clip2 Cyln2 Kiaa0291	Mus musculus (Mouse)	1047
Q57878	ATGT_METJA	reviewed	tRNA-guanine(15) transglycosylase (EC 2.4.2.48) (7-cyano-7-deazaguanine tRNA-ribosyltransferase) (Archaeal tRNA-guanine transglycosylase)	tgtA MJ0436	Methanocaldococcus jannaschii (strain ATCC 43067 / DSM 2661 / JAL-1 / JCM 10045 / NBRC 100440) (Methanococcus jannaschii)	655		B3LKR9	AIM44_YEAS1	reviewed	Altered inheritance of mitochondria protein 44	AIM44 SCRG_02338	Saccharomyces cerevisiae (strain RM11-1a) (Baker's yeast)	758
P06011	1A_CMVQ	reviewed	Replication protein 1a [Includes: ATP-dependent helicase (EC 3.6.4.-); Methyltransferase (EC 2.1.1.-)]	ORF1a	Cucumber mosaic virus (strain Q) (CMV)	991		B3P3M8	KIBRA_DROER	reviewed	Protein kibra	Kibra GG21121	Drosophila erecta (Fruit fly)	1283
P57868	NUSB_PASMU	reviewed	N utilization substance protein B homolog (Protein NusB)	nusB PM0730	Pasteurella multocida (strain Pm70)	144		A4VVK0	ATPG_STRSY	reviewed	ATP synthase gamma chain (ATP synthase F1 sector gamma subunit) (F-ATPase gamma subunit)	atpG SSU05_1173	Streptococcus suis (strain 05ZYH33)	292
Q2H2J1	DBP4_CHAGB	reviewed	ATP-dependent RNA helicase DBP4 (EC 3.6.4.13)	DBP4 CHGG_04005	Chaetomium globosum (strain ATCC 6205 / CBS 148.51 / DSM 1962 / NBRC 6347 / NRRL 1970) (Soil fungus)	825		A4VVK1	ATPA_STRSY	reviewed	ATP synthase subunit alpha (EC 3.6.3.14) (ATP synthase F1 sector subunit alpha) (F-ATPase subunit alpha)	atpA SSU05_1174	Streptococcus suis (strain 05ZYH33)	500
Q80VY9	DHX33_MOUSE	reviewed	Putative ATP-dependent RNA helicase DHX33 (EC 3.6.4.13) (DEAH box protein 33)	Dhx33	Mus musculus (Mouse)	698		A4VVK3	ATPF_STRSY	reviewed	ATP synthase subunit b (ATP synthase F(0) sector subunit b) (ATPase subunit I) (F-type ATPase subunit b) (F-ATPase subunit b)	atpF SSU05_1176	Streptococcus suis (strain 05ZYH33)	168
O35821	MBB1A_RAT	reviewed	Myb-binding protein 1A (PAR-interacting protein) (PIP)	Mybbp1a	Rattus norvegicus (Rat)	1344		P17279	LEUC_MUCCL	reviewed	3-isopropylmalate dehydratase (EC 4.2.1.33) (Alpha-IPM isomerase) (IPMI) (Isopropylmalate isomerase)	LEUA	Mucor circinelloides f. lusitanicus (Mucor racemosus var. lusitanicus)	644
C4ZCZ0	NUSB_EUBR3	reviewed	N utilization substance protein B homolog (Protein NusB)	nusB EUBREC_2213	Eubacterium rectale (strain ATCC 33656 / VPI 0990)	131		A4IX28	DNAK_FRATW	reviewed	Chaperone protein DnaK (HSP70) (Heat shock 70 kDa protein) (Heat shock protein 70)	dnaK FTW_0571	Francisella tularensis subsp. tularensis (strain WY96-3418)	642
Q43971	HFQ_AZOC5	reviewed	RNA-binding protein Hfq	hfq nfrA AZC_3080	Azorhizobium caulinodans (strain ATCC 43989 / DSM 5975 / JCM 20966 / NBRC 14845 / NCIMB 13405 / ORS 571)	85		P11701	SACB_STRMU	reviewed	Levansucrase (EC 2.4.1.10) (Beta-D-fructofuranosyl transferase) (Sucrose 6-fructosyl transferase)	ftf sacB SMU_2028	Streptococcus mutans serotype c (strain ATCC 700610 / UA159)	795
Q8Y1H9	NUSB_RALSO	reviewed	N utilization substance protein B homolog (Protein NusB)	nusB RSc0711 RS05142	Ralstonia solanacearum (strain GMI1000) (Pseudomonas solanacearum)	155		B3PR22	LEUC_RHIE6	reviewed	3-isopropylmalate dehydratase large subunit (EC 4.2.1.33) (Alpha-IPM isomerase) (IPMI) (Isopropylmalate isomerase)	leuC RHECIAT_CH0004247	Rhizobium etli (strain CIAT 652)	469
Q5Z5Q3	C3H43_ORYSJ	reviewed	Zinc finger CCCH domain-containing protein 43 (OsC3H43)	Os06g0520600 LOC_Os06g32860 OSJNBa0077L03.22	Oryza sativa subsp. japonica (Rice)	711		A8AE07	MQO_CITK8	reviewed	Probable malate:quinone oxidoreductase (EC 1.1.5.4) (MQO) (Malate dehydrogenase [quinone])	mqo CKO_00565	Citrobacter koseri (strain ATCC BAA-895 / CDC 4225-83 / SGSC4696)	553
Q6BU84	CWC22_DEBHA	reviewed	Pre-mRNA-splicing factor CWC22	CWC22 DEHA2C12870g	Debaryomyces hansenii (strain ATCC 36239 / CBS 767 / JCM 1990 / NBRC 0083 / IGC 2968) (Yeast) (Torulaspora hansenii)	637		Q632H2	GLGC_BACCZ	reviewed	Glucose-1-phosphate adenylyltransferase (EC 2.7.7.27) (ADP-glucose pyrophosphorylase) (ADPGlc PPase) (ADP-glucose synthase)	glgC BCE33L4620	Bacillus cereus (strain ZK / E33L)	376
Q6FXP4	MRD1_CANGA	reviewed	Multiple RNA-binding domain-containing protein 1	MRD1 CAGL0B04169g	Candida glabrata (strain ATCC 2001 / CBS 138 / JCM 3761 / NBRC 0622 / NRRL Y-65) (Yeast) (Torulopsis glabrata)	861		B7LHF3	GMHA_ECO55	reviewed	Phosphoheptose isomerase (EC 5.3.1.28) (Sedoheptulose 7-phosphate isomerase)	gmhA EC55989_0246	Escherichia coli (strain 55989 / EAEC)	192
Q5BAJ7	FIP1_EMENI	reviewed	Pre-mRNA polyadenylation factor fip1	fip1 AN2433	Emericella nidulans (strain FGSC A4 / ATCC 38163 / CBS 112.46 / NRRL 194 / M139) (Aspergillus nidulans)	327		B7H081	PROA_ACIB3	reviewed	Gamma-glutamyl phosphate reductase (GPR) (EC 1.2.1.41) (Glutamate-5-semialdehyde dehydrogenase) (Glutamyl-gamma-semialdehyde dehydrogenase) (GSA dehydrogenase)	proA ABBFA_003045	Acinetobacter baumannii (strain AB307-0294)	421
Q7UG38	CSRA_RHOBA	reviewed	Carbon storage regulator homolog	csrA RB8149	Rhodopirellula baltica (strain DSM 10527 / NCIMB 13988 / SH1)	70		A4XWU3	GLND_PSEMY	reviewed	Bifunctional uridylyltransferase/uridylyl-removing enzyme (UTase/UR) (Bifunctional [protein-PII] modification enzyme) (Bifunctional nitrogen sensor protein) [Includes: [Protein-PII] uridylyltransferase (PII uridylyltransferase) (UTase) (EC 2.7.7.59); [Protein-PII]-UMP uridylyl-removing enzyme (UR) (EC 3.1.4.-)]	glnD Pmen_3055	Pseudomonas mendocina (strain ymp)	899
Q8MCL8	MATK_TRIWI	reviewed	Maturase K (Intron maturase)	matK	Trifolium willdenovii (Tomcat clover) (Trifolium tridentatum)	506		Q62JC6	PYRH_BURMA	reviewed	Uridylate kinase (UK) (EC 2.7.4.22) (Uridine monophosphate kinase) (UMP kinase) (UMPK)	pyrH BMA1553	Burkholderia mallei (strain ATCC 23344)	237
Q9Z6S0	NUSB_CHLPN	reviewed	N utilization substance protein B homolog (Protein NusB)	nusB CPn_0989 CP_0866 CPj0989 CpB1026	Chlamydia pneumoniae (Chlamydophila pneumoniae)	160		A4VSA6	RECO_STRSY	reviewed	DNA repair protein RecO (Recombination protein O)	recO SSU05_0023	Streptococcus suis (strain 05ZYH33)	260
Q06632	CFT1_YEAST	reviewed	Protein CFT1 (Cleavage factor two protein 1)	CFT1 YHH1 YDR301W	Saccharomyces cerevisiae (strain ATCC 204508 / S288c) (Baker's yeast)	1357		P11146	HSP7B_DROME	reviewed	Heat shock 70 kDa protein cognate 2 (Heat shock 70 kDa protein 87D)	Hsc70-2 Hsc2 CG7756	Drosophila melanogaster (Fruit fly)	633
O41649	NS1_I87A1	reviewed	Non-structural protein 1 (NS1) (NS1A)	NS	Influenza A virus (strain A/Mallard/Ohio/556/1987 H5N9)	230		P11141	HSP7F_CAEEL	reviewed	Heat shock 70 kDa protein F, mitochondrial	hsp-6 hsp70f C37H5.8	Caenorhabditis elegans	657
Q731B1	NUSB_BACC1	reviewed	N utilization substance protein B homolog (Protein NusB)	nusB BCE_4255	Bacillus cereus (strain ATCC 10987 / NRS 248)	130		P11143	HSP70_MAIZE	reviewed	Heat shock 70 kDa protein	HSP70	Zea mays (Maize)	645
Q10589	BST2_HUMAN	reviewed	Bone marrow stromal antigen 2 (BST-2) (HM1.24 antigen) (Tetherin) (CD antigen CD317)	BST2	Homo sapiens (Human)	180		Q9Z2C9	MTMR7_MOUSE	reviewed	Myotubularin-related protein 7 (EC 3.1.3.-)	Mtmr7	Mus musculus (Mouse)	660
A4R8B5	HAS1_MAGO7	reviewed	ATP-dependent RNA helicase HAS1 (EC 3.6.4.13)	HAS1 MGG_06522	Magnaporthe oryzae (strain 70-15 / ATCC MYA-4617 / FGSC 8958) (Rice blast fungus) (Pyricularia oryzae)	587		Q62HS2	URE3_BURMA	reviewed	Urease subunit gamma (EC 3.5.1.5) (Urea amidohydrolase subunit gamma)	ureA BMA2182	Burkholderia mallei (strain ATCC 23344)	100
C1DD48	HFQ_LARHH	reviewed	RNA-binding protein Hfq	hfq LHK_00690	Laribacter hongkongensis (strain HLHK9)	85		B7MIB7	MGSA_ECO45	reviewed	Methylglyoxal synthase (MGS) (EC 4.2.3.3)	mgsA ECS88_0985	Escherichia coli O45:K1 (strain S88 / ExPEC)	152
P03466	NCAP_I34A1	reviewed	Nucleoprotein (Nucleocapsid protein) (Protein N)	NP	Influenza A virus (strain A/Puerto Rico/8/1934 H1N1)	498		Q6XHA7	ROCO9_DICDI	reviewed	Probable serine/threonine-protein kinase roco9 (EC 2.7.11.1) (Ras of complex proteins and C-terminal of roc 9)	roco9 DDB_G0288183	Dictyostelium discoideum (Slime mold)	3365
Q149F3	ERF3B_MOUSE	reviewed	Eukaryotic peptide chain release factor GTP-binding subunit ERF3B (Eukaryotic peptide chain release factor subunit 3b) (eRF3b) (G1 to S phase transition protein 2 homolog)	Gspt2 Erf3b	Mus musculus (Mouse)	632		Q06434	GLTB_ANTSP	reviewed	Ferredoxin-dependent glutamate synthase (EC 1.4.7.1) (Fd-GOGAT)	gltB glsF	Antithamnion sp.	1536
Q0A2I5	M1_I83A5	reviewed	Matrix protein 1 (M1)	M	Influenza A virus (strain A/Chicken/Pennsylvania/1/1983 H5N2)	252		Q4I0J6	NDC80_GIBZE	reviewed	Probable kinetochore protein NDC80	NDC80 FGSG_09262	Gibberella zeae (strain PH-1 / ATCC MYA-4620 / FGSC 9075 / NRRL 31084) (Wheat head blight fungus) (Fusarium graminearum)	726
Q0AYA9	HFQ_SYNWW	reviewed	RNA-binding protein Hfq	hfq Swol_0980	Syntrophomonas wolfei subsp. wolfei (strain DSM 2245B / Goettingen)	82		P13496	DCTN1_DROME	reviewed	Dynactin subunit 1 (150 kDa dynein-associated polypeptide) (DAP-150) (DP-150) (Protein glued)	Gl CG9206	Drosophila melanogaster (Fruit fly)	1265
Q68FK8	DHX9_XENLA	reviewed	ATP-dependent RNA helicase A-like protein (EC 3.6.4.13) (DEAH box protein 9) (Nuclear DNA helicase II) (NDH II)	dhx9	Xenopus laevis (African clawed frog)	1262		P16474	GRP78_YEAST	reviewed	78 kDa glucose-regulated protein homolog (GRP-78) (Immunoglobulin heavy chain-binding protein homolog) (BiP)	KAR2 GRP78 SSD1 YJL034W J1248	Saccharomyces cerevisiae (strain ATCC 204508 / S288c) (Baker's yeast)	682
Q03735	NAB6_YEAST	reviewed	RNA-binding protein NAB6 (Nucleic acid-binding protein 6)	NAB6 YML117W YM8339.02	Saccharomyces cerevisiae (strain ATCC 204508 / S288c) (Baker's yeast)	1134		Q6UR44	URE3_YERMO	reviewed	Urease subunit gamma (EC 3.5.1.5) (Urea amidohydrolase subunit gamma)	ureA	Yersinia mollaretii	100
A6T5E9	NUSB_KLEP7	reviewed	N utilization substance protein B homolog (Protein NusB)	nusB KPN78578_03590 KPN_00368	Klebsiella pneumoniae subsp. pneumoniae (strain ATCC 700721 / MGH 78578)	139		Q0HD74	ATPL_SHESM	reviewed	ATP synthase subunit c (ATP synthase F(0) sector subunit c) (F-type ATPase subunit c) (F-ATPase subunit c) (Lipid-binding protein)	atpE Shewmr4_3930	Shewanella sp. (strain MR-4)	83
P84634	DCL4_ARATH	reviewed	Dicer-like protein 4 (EC 3.1.26.-)	DCL4 At5g20320 F5O24.210	Arabidopsis thaliana (Mouse-ear cress)	1702		Q0HD75	ATPF_SHESM	reviewed	ATP synthase subunit b (ATP synthase F(0) sector subunit b) (ATPase subunit I) (F-type ATPase subunit b) (F-ATPase subunit b)	atpF Shewmr4_3929	Shewanella sp. (strain MR-4)	156
Q2UHC1	DBP10_ASPOR	reviewed	ATP-dependent RNA helicase dbp10 (EC 3.6.4.13)	dbp10 AO090023000504	Aspergillus oryzae (strain ATCC 42149 / RIB 40) (Yellow koji mold)	929		Q0HD77	ATPA_SHESM	reviewed	ATP synthase subunit alpha (EC 3.6.3.14) (ATP synthase F1 sector subunit alpha) (F-ATPase subunit alpha)	atpA Shewmr4_3927	Shewanella sp. (strain MR-4)	513
Q4WMS3	MAK5_ASPFU	reviewed	ATP-dependent RNA helicase mak5 (EC 3.6.4.13)	mak5 AFUA_6G08900	Neosartorya fumigata (strain ATCC MYA-4609 / Af293 / CBS 101355 / FGSC A1100) (Aspergillus fumigatus)	777		Q9ZDW5	HSCA_RICPR	reviewed	Chaperone protein HscA homolog	hscA RP200	Rickettsia prowazekii (strain Madrid E)	593
P03583	MVP_TMV	reviewed	Movement protein (30 kDa protein) (Cell-to-cell transport protein) [Cleaved into: 27.9 kDa protein; 25.3 kDa protein; 19.5 kDa protein]	MP	Tobacco mosaic virus (strain vulgare) (TMV) (Tobacco mosaic virus (strain U1))	268		Q9Z1W9	STK39_MOUSE	reviewed	STE20/SPS1-related proline-alanine-rich protein kinase (Ste-20-related kinase) (EC 2.7.11.1) (Serine/threonine-protein kinase 39)	Stk39 Spak	Mus musculus (Mouse)	556
Q04700	NCAP_CVCAK	reviewed	Nucleoprotein (Nucleocapsid protein) (NC) (Protein N)	N	Canine coronavirus (strain K378) (CCoV) (Canine enteric coronavirus)	382		P16276	ACON_PIG	reviewed	Aconitate hydratase, mitochondrial (Aconitase) (EC 4.2.1.3) (Citrate hydro-lyase)	ACO2	Sus scrofa (Pig)	781
O56860	GAG_FFV	reviewed	Gag polyprotein [Cleaved into: Gag protein (p48Gag); p3 (p3Gag)]	gag	Feline foamy virus (FFV) (Feline syncytial virus)	514		Q42777	MCCA_SOYBN	reviewed	Methylcrotonoyl-CoA carboxylase subunit alpha, mitochondrial (MCCase subunit alpha) (EC 6.4.1.4) (3-methylcrotonyl-CoA carboxylase 1) (3-methylcrotonyl-CoA:carbon dioxide ligase subunit alpha)	MCCA	Glycine max (Soybean) (Glycine hispida)	731
Q9NVP1	DDX18_HUMAN	reviewed	ATP-dependent RNA helicase DDX18 (EC 3.6.4.13) (DEAD box protein 18) (Myc-regulated DEAD box protein) (MrDb)	DDX18	Homo sapiens (Human)	670		P13368	7LESS_DROME	reviewed	Protein sevenless (EC 2.7.10.1)	sev HD-265 CG18085	Drosophila melanogaster (Fruit fly)	2554
Q6WBA1	NCAP_HMPVC	reviewed	Nucleoprotein (Protein N) (Nucleocapsid protein)	N	Human metapneumovirus (strain CAN97-83) (HMPV)	394		O17850	ATX3_CAEEL	reviewed	Ataxin-3 homolog (EC 3.4.19.12) (Machado-Joseph disease-like protein)	atx-3 F28F8.6	Caenorhabditis elegans	317
Q08962	NIP7_YEAST	reviewed	60S ribosome subunit biogenesis protein NIP7 (Nuclear import protein 7)	NIP7 YPL211W	Saccharomyces cerevisiae (strain ATCC 204508 / S288c) (Baker's yeast)	181		O14777	NDC80_HUMAN	reviewed	Kinetochore protein NDC80 homolog (Highly expressed in cancer protein) (Kinetochore protein Hec1) (HsHec1) (Kinetochore-associated protein 2) (Retinoblastoma-associated protein HEC)	NDC80 HEC HEC1 KNTC2	Homo sapiens (Human)	642
Q3SZZ0	BRX1_BOVIN	reviewed	Ribosome biogenesis protein BRX1 homolog (Brix domain-containing protein 2)	BRIX1 BRIX BXDC2	Bos taurus (Bovine)	353		Q2FHJ3	SUCC_STAA3	reviewed	Succinyl-CoA ligase [ADP-forming] subunit beta (EC 6.2.1.5) (Succinyl-CoA synthetase subunit beta) (SCS-beta)	sucC SAUSA300_1138	Staphylococcus aureus (strain USA300)	388
P03502	NS1_INBLE	reviewed	Non-structural protein 1 (NS1) (NS1B)	NS	Influenza B virus (strain B/Lee/1940)	281		B3R6G7	DNAK_CUPTR	reviewed	Chaperone protein DnaK (HSP70) (Heat shock 70 kDa protein) (Heat shock protein 70)	dnaK RALTA_A2564	Cupriavidus taiwanensis (strain R1 / LMG 19424) (Ralstonia taiwanensis (strain LMG 19424))	647
Q28HE9	CELF1_XENTR	reviewed	CUGBP Elav-like family member 1 (CELF-1) (Bruno-like protein 2) (CUG triplet repeat RNA-binding protein 1) (CUG-BP1) (CUG-BP- and ETR-3-like factor 1) (RNA-binding protein BRUNOL-2)	celf1 cugbp1 TEgg064f02.1	Xenopus tropicalis (Western clawed frog) (Silurana tropicalis)	490		P16278	BGAL_HUMAN	reviewed	Beta-galactosidase (EC 3.2.1.23) (Acid beta-galactosidase) (Lactase) (Elastin receptor 1)	GLB1 ELNR1	Homo sapiens (Human)	677
Q96C10	DHX58_HUMAN	reviewed	Probable ATP-dependent RNA helicase DHX58 (EC 3.6.4.13) (Probable ATP-dependent helicase LGP2) (Protein D11Lgp2 homolog) (RIG-I-like receptor 3) (RLR-3) (RIG-I-like receptor LGP2) (RLR)	DHX58 D11LGP2E LGP2	Homo sapiens (Human)	678		Q2QAV0	TIO_ARATH	reviewed	Serine/threonine-protein kinase TIO (EC 2.7.11.1) (Fused homolog) (AtFUSED) (Protein TWO-IN-ONE) (AtTIO)	TIO FU At1g50240 At1g50230 F14I3.15	Arabidopsis thaliana (Mouse-ear cress)	1322
Q2YD50	NUSB_NITMU	reviewed	N utilization substance protein B homolog (Protein NusB)	nusB Nmul_A0012	Nitrosospira multiformis (strain ATCC 25196 / NCIMB 11849)	158		Q630L7	Y5081_BACCZ	reviewed	UPF0741 protein BCE33L5081	BCE33L5081	Bacillus cereus (strain ZK / E33L)	74
P0C680	CAPSD_HBVD5	reviewed	Capsid protein (Core antigen) (Core protein) (HBcAg) (p21.5)	C	Hepatitis B virus genotype D subtype ayw (isolate Australia/AustKW/1991) (HBV-D)	183		B3R4W0	TIG_CUPTR	reviewed	Trigger factor (TF) (EC 5.2.1.8) (PPIase)	tig RALTA_A1389	Cupriavidus taiwanensis (strain R1 / LMG 19424) (Ralstonia taiwanensis (strain LMG 19424))	451
P0C683	CAPSD_HBVG2	reviewed	Capsid protein (Core antigen) (Core protein) (HBcAg) (p21.5)	C	Hepatitis B virus genotype G (isolate United States/USG17/2002) (HBV-G)	195		Q0STN9	PYRE_CLOPS	reviewed	Orotate phosphoribosyltransferase (OPRT) (OPRTase) (EC 2.4.2.10)	pyrE CPR_1196	Clostridium perfringens (strain SM101 / Type A)	192
P0C682	CAPSD_HBVG3	reviewed	Capsid protein (Core antigen) (Core protein) (HBcAg) (p21.5)	C	Hepatitis B virus genotype G (isolate IG29227/2000) (HBV-G)	195		Q94263	MIRO1_CAEEL	reviewed	Mitochondrial Rho GTPase 1 (Miro) (EC 3.6.5.-)	miro-1 K08F11.5	Caenorhabditis elegans	625
A5DR68	MRH4_PICGU	reviewed	ATP-dependent RNA helicase MRH4, mitochondrial (EC 3.6.4.13)	MRH4 PGUG_05769	Meyerozyma guilliermondii (strain ATCC 6260 / CBS 566 / DSM 6381 / JCM 1539 / NBRC 10279 / NRRL Y-324) (Yeast) (Candida guilliermondii)	573		B3DMA2	ACD11_RAT	reviewed	Acyl-CoA dehydrogenase family member 11 (ACAD-11) (EC 1.3.99.-)	Acad11	Rattus norvegicus (Rat)	779
P03500	NS1_I34A0	reviewed	Non-structural protein 1 (NS1) (NS1A)	NS	Influenza A virus (strain A/Fowl plague virus/Rostock/8/1934 H7N1)	230		Q2FHD9	GLPK_STAA3	reviewed	Glycerol kinase (EC 2.7.1.30) (ATP:glycerol 3-phosphotransferase) (Glycerokinase) (GK)	glpK SAUSA300_1192	Staphylococcus aureus (strain USA300)	498
Q9QBZ2	GAG_HV1M2	reviewed	Gag polyprotein (Pr55Gag) [Cleaved into: Matrix protein p17 (MA); Capsid protein p24 (CA); Spacer peptide 1 (SP1) (p2); Nucleocapsid protein p7 (NC); Spacer peptide 2 (SP2) (p1); p6-gag]	gag	Human immunodeficiency virus type 1 group M subtype F2 (isolate MP257) (HIV-1)	496		A8N513	PFF1_COPC7	reviewed	Vacuolar membrane protease (EC 3.4.-.-) (FXNA-related family protease 1)	CC1G_04591	Coprinopsis cinerea (strain Okayama-7 / 130 / ATCC MYA-4618 / FGSC 9003) (Inky cap fungus) (Hormographiella aspergillata)	1005
A6USA4	ATGT_METVS	reviewed	tRNA-guanine(15) transglycosylase (EC 2.4.2.48) (7-cyano-7-deazaguanine tRNA-ribosyltransferase) (Archaeal tRNA-guanine transglycosylase)	tgtA Mevan_1482	Methanococcus vannielii (strain SB / ATCC 35089 / DSM 1224)	649		Q23977	HEP_DROME	reviewed	Dual specificity mitogen-activated protein kinase kinase hemipterous (MAPKK) (EC 2.7.12.2)	hep hem MKK7 CG4353	Drosophila melanogaster (Fruit fly)	1178
A5DLF4	DBP4_PICGU	reviewed	ATP-dependent RNA helicase DBP4 (EC 3.6.4.13)	DBP4 PGUG_04105	Meyerozyma guilliermondii (strain ATCC 6260 / CBS 566 / DSM 6381 / JCM 1539 / NBRC 10279 / NRRL Y-324) (Yeast) (Candida guilliermondii)	754		A4F8Q9	Y1102_SACEN	reviewed	UPF0182 protein SACE_1102	SACE_1102	Saccharopolyspora erythraea (strain ATCC 11635 / DSM 40517 / JCM 4748 / NBRC 13426 / NCIMB 8594 / NRRL 2338)	962
P31609	NCAP_I54A0	reviewed	Nucleoprotein (Nucleocapsid protein) (Protein N)	NP	Influenza A virus (strain A/Leningrad/1/1954 H1N1)	498		A4TL94	GLND_YERPP	reviewed	Bifunctional uridylyltransferase/uridylyl-removing enzyme (UTase/UR) (Bifunctional [protein-PII] modification enzyme) (Bifunctional nitrogen sensor protein) [Includes: [Protein-PII] uridylyltransferase (PII uridylyltransferase) (UTase) (EC 2.7.7.59); [Protein-PII]-UMP uridylyl-removing enzyme (UR) (EC 3.1.4.-)]	glnD YPDSF_1671	Yersinia pestis (strain Pestoides F)	893
Q80WS3	FBLL1_MOUSE	reviewed	rRNA/tRNA 2'-O-methyltransferase fibrillarin-like protein 1 (EC 2.1.1.-) (Protein-glutamine methyltransferase)	Fbll1	Mus musculus (Mouse)	314		B7M117	LEUC_ECO8A	reviewed	3-isopropylmalate dehydratase large subunit (EC 4.2.1.33) (Alpha-IPM isomerase) (IPMI) (Isopropylmalate isomerase)	leuC ECIAI1_0073	Escherichia coli O8 (strain IAI1)	466
P31384	CCR4_YEAST	reviewed	Glucose-repressible alcohol dehydrogenase transcriptional effector (EC 3.1.13.4) (Carbon catabolite repressor protein 4) (Cytoplasmic deadenylase)	CCR4 YAL021C FUN27	Saccharomyces cerevisiae (strain ATCC 204508 / S288c) (Baker's yeast)	837		Q9Z2I9	SUCB1_MOUSE	reviewed	Succinyl-CoA ligase [ADP-forming] subunit beta, mitochondrial (EC 6.2.1.5) (ATP-specific succinyl-CoA synthetase subunit beta) (Succinyl-CoA synthetase beta-A chain) (SCS-betaA)	Sucla2	Mus musculus (Mouse)	463
Q6CEJ6	CCR4_YARLI	reviewed	Glucose-repressible alcohol dehydrogenase transcriptional effector (EC 3.1.13.4) (Carbon catabolite repressor protein 4) (Cytoplasmic deadenylase)	CCR4 YALI0B15147g	Yarrowia lipolytica (strain CLIB 122 / E 150) (Yeast) (Candida lipolytica)	705		Q9Z2I6	SV2C_RAT	reviewed	Synaptic vesicle glycoprotein 2C (Synaptic vesicle protein 2C)	Sv2c	Rattus norvegicus (Rat)	727
Q6Z358	C3H49_ORYSJ	reviewed	Zinc finger CCCH domain-containing protein 49 (OsC3H49)	Os07g0281000 LOC_Os07g18050 P0557D09.17	Oryza sativa subsp. japonica (Rice)	486		B7HKI9	HUTI_BACC7	reviewed	Imidazolonepropionase (EC 3.5.2.7) (Imidazolone-5-propionate hydrolase)	hutI BCAH187_A3683	Bacillus cereus (strain AH187)	423
Q65709	NSP1_ROTBB	reviewed	Non-structural protein 1 (NSP1) (NCVP2) (Non-structural RNA-binding protein 53) (NS53)		Rotavirus A (isolate Cow/United States/B223/1983 G10-P8[11]-I2-Rx-Cx-Mx-A13-Nx-Tx-E2-Hx) (RV-A)	491		Q9Z2I4	ROBO3_MOUSE	reviewed	Roundabout homolog 3 (Retinoblastoma-inhibiting gene 1 protein) (Rig-1)	Robo3 Rbig1	Mus musculus (Mouse)	1366
Q65708	NCAP_BRSVR	reviewed	Nucleoprotein (Protein N) (Nucleocapsid protein)	N	Bovine respiratory syncytial virus (strain Rb94) (BRS)	391		Q2UHA7	NCPR_ASPOR	reviewed	NADPH--cytochrome P450 reductase (CPR) (P450R) (EC 1.6.2.4)	cprA AO090023000520	Aspergillus oryzae (strain ATCC 42149 / RIB 40) (Yellow koji mold)	695
Q1LSQ5	HFQ_BAUCH	reviewed	RNA-binding protein Hfq	hfq BCI_0581	Baumannia cicadellinicola subsp. Homalodisca coagulata	86		O15743	SPNA_DICDI	reviewed	Protein spalten [Includes: Probable guanine nucleotide-binding protein spalten; Protein serine/threonine phosphatase spalten (EC 3.1.3.16)]	spnA spn DDB_G0276155	Dictyostelium discoideum (Slime mold)	975
P20639	K3_VACCC	reviewed	Protein K3	K3L	Vaccinia virus (strain Copenhagen) (VACV)	88		Q4WTC7	NPR3_ASPFU	reviewed	Nitrogen permease regulator 3 (Required for meiotic nuclear division protein 11)	npr3 rmd11 AFUA_1G09760	Neosartorya fumigata (strain ATCC MYA-4609 / Af293 / CBS 101355 / FGSC A1100) (Aspergillus fumigatus)	843
P38656	LA_RAT	reviewed	Lupus La protein homolog (La autoantigen homolog) (La ribonucleoprotein)	Ssb Ss-b	Rattus norvegicus (Rat)	415		Q9Z2I0	LETM1_MOUSE	reviewed	LETM1 and EF-hand domain-containing protein 1, mitochondrial (Leucine zipper-EF-hand-containing transmembrane protein 1)	Letm1	Mus musculus (Mouse)	738
Q99LI7	CSTF3_MOUSE	reviewed	Cleavage stimulation factor subunit 3 (CF-1 77 kDa subunit) (Cleavage stimulation factor 77 kDa subunit) (CSTF 77 kDa subunit) (CstF-77)	Cstf3	Mus musculus (Mouse)	717		B7LHT3	NANA_ECO55	reviewed	N-acetylneuraminate lyase (NAL) (Neu5Ac lyase) (EC 4.1.3.3) (N-acetylneuraminate pyruvate-lyase) (N-acetylneuraminic acid aldolase) (Sialate lyase) (Sialic acid aldolase) (Sialic acid lyase)	nanA EC55989_3638	Escherichia coli (strain 55989 / EAEC)	297
P30737	MVP_TMVKR	reviewed	Movement protein (30 kDa protein) (Cell-to-cell transport protein)	MP	Tobacco mosaic virus (strain Korean NC 82) (TMV)	268		A8NVW1	IML2_COPC7	reviewed	Mitochondrial outer membrane protein IML2	IML2 CC1G_04079	Coprinopsis cinerea (strain Okayama-7 / 130 / ATCC MYA-4618 / FGSC 9003) (Inky cap fungus) (Hormographiella aspergillata)	722
Q83BS0	NUSA_COXBU	reviewed	Transcription termination/antitermination protein NusA	nusA CBU_1433	Coxiella burnetii (strain RSA 493 / Nine Mile phase I)	503		B7MH48	GLK_ECO45	reviewed	Glucokinase (EC 2.7.1.2) (Glucose kinase)	glk ECS88_2583	Escherichia coli O45:K1 (strain S88 / ExPEC)	321
P11989	BGLG_ECOLI	reviewed	Cryptic beta-glucoside bgl operon antiterminator	bglG bglC b3723 JW3701	Escherichia coli (strain K12)	278		Q2FEU3	LACG_STAA3	reviewed	6-phospho-beta-galactosidase (EC 3.2.1.85) (Beta-D-phosphogalactoside galactohydrolase) (PGALase) (P-beta-Gal) (PBG)	lacG SAUSA300_2149	Staphylococcus aureus (strain USA300)	470
Q60HC3	HNRPF_MACFA	reviewed	Heterogeneous nuclear ribonucleoprotein F (hnRNP F) [Cleaved into: Heterogeneous nuclear ribonucleoprotein F, N-terminally processed]	HNRNPF HNRPF QflA-17741 QtsA-10715	Macaca fascicularis (Crab-eating macaque) (Cynomolgus monkey)	415		B7H1L9	ARLY_ACIB3	reviewed	Argininosuccinate lyase (ASAL) (EC 4.3.2.1) (Arginosuccinase)	argH ABBFA_003274	Acinetobacter baumannii (strain AB307-0294)	477
B8N3R8	NOP9_ASPFN	reviewed	Nucleolar protein 9 (Pumilio domain-containing protein nop9)	nop9 AFLA_031520	Aspergillus flavus (strain ATCC 200026 / FGSC A1120 / NRRL 3357 / JCM 12722 / SRRC 167)	707		Q2FF50	KDPC_STAA3	reviewed	Potassium-transporting ATPase KdpC subunit (ATP phosphohydrolase [potassium-transporting] C chain) (Potassium-binding and translocating subunit C) (Potassium-translocating ATPase C chain)	kdpC SAUSA300_2032	Staphylococcus aureus (strain USA300)	186
Q9CZU4	ERAL1_MOUSE	reviewed	GTPase Era, mitochondrial (M-ERA) (Conserved ERA-like GTPase) (CEGA) (ERA-W) (ERA-like protein 1)	Eral1 Mera	Mus musculus (Mouse)	437		P14283	PERT_BORPE	reviewed	Pertactin autotransporter (P.93) [Cleaved into: Outer membrane protein P.69; Pertactin translocator]	prn omp69A BP1054	Bordetella pertussis (strain Tohama I / ATCC BAA-589 / NCTC 13251)	910
Q5E9D0	IF2B_BOVIN	reviewed	Eukaryotic translation initiation factor 2 subunit 2 (Eukaryotic translation initiation factor 2 subunit beta) (eIF-2-beta)	EIF2S2	Bos taurus (Bovine)	333		Q22639	VPS54_CAEEL	reviewed	Vacuolar protein sorting-associated protein 54	vps-54 T21C9.2	Caenorhabditis elegans	1058
Q5ZLM2	DBR1_CHICK	reviewed	Lariat debranching enzyme (EC 3.1.-.-)	DBR1 RCJMB04_5i14	Gallus gallus (Chicken)	536		Q2FH32	TELL_STAA3	reviewed	TelA-like protein SAUSA300_1299	SAUSA300_1299	Staphylococcus aureus (strain USA300)	378
O60610	DIAP1_HUMAN	reviewed	Protein diaphanous homolog 1 (Diaphanous-related formin-1) (DRF1)	DIAPH1 DIAP1	Homo sapiens (Human)	1272		O14343	KLP5_SCHPO	reviewed	Kinesin-like protein 5	klp5 SPBC2F12.13	Schizosaccharomyces pombe (strain 972 / ATCC 24843) (Fission yeast)	883
A1C7F7	DBP9_ASPCL	reviewed	ATP-dependent RNA helicase dbp9 (EC 3.6.4.13)	dbp9 ACLA_073630	Aspergillus clavatus (strain ATCC 1007 / CBS 513.65 / DSM 816 / NCTC 3887 / NRRL 1)	621		Q6G849	VRAS_STAAS	reviewed	Sensor protein VraS (EC 2.7.13.3)	vraS SAS1807	Staphylococcus aureus (strain MSSA476)	347
Q80Y44	DDX10_MOUSE	reviewed	Probable ATP-dependent RNA helicase DDX10 (EC 3.6.4.13) (DEAD box protein 10)	Ddx10	Mus musculus (Mouse)	875		O14345	PFA3_SCHPO	reviewed	Palmitoyltransferase pfa3 (EC 2.3.1.-) (Protein fatty acyltransferase 3)	pfa3 SPBC2F12.15c	Schizosaccharomyces pombe (strain 972 / ATCC 24843) (Fission yeast)	329
Q32PX7	FUBP1_RAT	reviewed	Far upstream element-binding protein 1 (FBP) (FUSE-binding protein 1)	Fubp1	Rattus norvegicus (Rat)	639		B3GYW2	HSLU_ACTP7	reviewed	ATP-dependent protease ATPase subunit HslU (Unfoldase HslU)	hslU APP7_1796	Actinobacillus pleuropneumoniae serotype 7 (strain AP76)	440
B8FWE3	HFQ_DESHD	reviewed	RNA-binding protein Hfq	hfq Dhaf_2729	Desulfitobacterium hafniense (strain DCB-2 / DSM 10664)	83		Q00174	LAMA_DROME	reviewed	Laminin subunit alpha (Laminin A chain)	LanA lamA CG10236	Drosophila melanogaster (Fruit fly)	3712
Q12986	NFX1_HUMAN	reviewed	Transcriptional repressor NF-X1 (EC 6.3.2.-) (Nuclear transcription factor, X box-binding protein 1)	NFX1 NFX2	Homo sapiens (Human)	1120		Q4P333	CHS7_USTMA	reviewed	Chitin synthase 7 (EC 2.4.1.16) (Chitin-UDP acetyl-glucosaminyl transferase 7)	CHS7 UMAG_05480	Ustilago maydis (strain 521 / FGSC 9021) (Corn smut fungus)	1273
A2QX45	DCL22_ASPNC	reviewed	Dicer-like protein 2-2 [Includes: Endoribonuclease dcl2-2 (EC 3.1.26.-); ATP-dependent helicase dcl2-2 (EC 3.6.4.-)]	dcl2-2 An11g07590	Aspergillus niger (strain CBS 513.88 / FGSC A1513)	1362		Q470D5	GLND_CUPPJ	reviewed	Bifunctional uridylyltransferase/uridylyl-removing enzyme (UTase/UR) (Bifunctional [protein-PII] modification enzyme) (Bifunctional nitrogen sensor protein) [Includes: [Protein-PII] uridylyltransferase (PII uridylyltransferase) (UTase) (EC 2.7.7.59); [Protein-PII]-UMP uridylyl-removing enzyme (UR) (EC 3.1.4.-)]	glnD Reut_A1883	Cupriavidus pinatubonensis (strain JMP 134 / LMG 1197) (Ralstonia eutropha (strain JMP 134))	869
Q54HF6	LSM7_DICDI	reviewed	Probable U6 snRNA-associated Sm-like protein LSm7	lsm7 DDB_G0289499	Dictyostelium discoideum (Slime mold)	97		O19091	ADA2B_TALEU	reviewed	Alpha-2B adrenergic receptor (Alpha-2B adrenoreceptor) (Alpha-2B adrenoceptor) (Alpha-2BAR) (Fragment)	ADRA2B	Talpa europaea (European mole)	397
Q6DP66	NS1_I02A3	reviewed	Non-structural protein 1 (NS1) (NS1A)	NS	Influenza A virus (strain A/Chicken/Hong Kong/37.4/2002 H5N1 genotype X2)	230		Q9ZJU5	TRPE_HELPJ	reviewed	Anthranilate synthase component 1 (AS) (ASI) (EC 4.1.3.27)	trpE jhp_1203	Helicobacter pylori (strain J99 / ATCC 700824) (Campylobacter pylori J99)	500
P35423	NSP1_ROTHD	reviewed	Non-structural protein 1 (NSP1) (NCVP2) (Non-structural RNA-binding protein 53) (NS53)		Rotavirus A (strain Human/United States/DS-1/1976 G2-P1B[4]-I2-R2-C2-M2-A2-N2-T2-E2-H2) (RV-A) (Rotavirus A (strain DS1))	486		Q9ZJU8	TRPC_HELPJ	reviewed	Tryptophan biosynthesis protein TrpCF [Includes: Indole-3-glycerol phosphate synthase (IGPS) (EC 4.1.1.48); N-(5'-phospho-ribosyl)anthranilate isomerase (PRAI) (EC 5.3.1.24)]	trpC jhp_1200	Helicobacter pylori (strain J99 / ATCC 700824) (Campylobacter pylori J99)	452
Q12906	ILF3_HUMAN	reviewed	Interleukin enhancer-binding factor 3 (Double-stranded RNA-binding protein 76) (DRBP76) (M-phase phosphoprotein 4) (MPP4) (Nuclear factor associated with dsRNA) (NFAR) (Nuclear factor of activated T-cells 90 kDa) (NF-AT-90) (Translational control protein 80) (TCP80)	ILF3 DRBF MPHOSPH4 NF90	Homo sapiens (Human)	894		B7LDB0	NDK_ECO55	reviewed	Nucleoside diphosphate kinase (NDK) (NDP kinase) (EC 2.7.4.6) (Nucleoside-2-P kinase)	ndk EC55989_2803	Escherichia coli (strain 55989 / EAEC)	143
O60080	DBP9_SCHPO	reviewed	ATP-dependent RNA helicase dbp9 (EC 3.6.4.13)	dbp9 SPCC1494.06c	Schizosaccharomyces pombe (strain 972 / ATCC 24843) (Fission yeast)	595		P13637	AT1A3_HUMAN	reviewed	Sodium/potassium-transporting ATPase subunit alpha-3 (Na(+)/K(+) ATPase alpha-3 subunit) (EC 3.6.3.9) (Na(+)/K(+) ATPase alpha(III) subunit) (Sodium pump subunit alpha-3)	ATP1A3	Homo sapiens (Human)	1013
A7M948	MATK_CUSRE	reviewed	Maturase K (Intron maturase)	matK	Cuscuta reflexa (Southern Asian dodder)	509		B3EHP3	ILVD_CHLL2	reviewed	Dihydroxy-acid dehydratase (DAD) (EC 4.2.1.9)	ilvD Clim_0742	Chlorobium limicola (strain DSM 245 / NBRC 103803)	565
Q6NZ06	ILF2_DANRE	reviewed	Interleukin enhancer-binding factor 2 homolog	ilf2	Danio rerio (Zebrafish) (Brachydanio rerio)	387		Q62HD3	GRPE_BURMA	reviewed	Protein GrpE (HSP-70 cofactor)	grpE BMA2328	Burkholderia mallei (strain ATCC 23344)	185
Q07065	CKAP4_HUMAN	reviewed	Cytoskeleton-associated protein 4 (63-kDa cytoskeleton-linking membrane protein) (Climp-63) (p63)	CKAP4	Homo sapiens (Human)	602		Q9ZDY2	RECN_RICPR	reviewed	DNA repair protein RecN (Recombination protein N)	recN RP182	Rickettsia prowazekii (strain Madrid E)	554
Q7SG09	MRD1_NEUCR	reviewed	Multiple RNA-binding domain-containing protein 1	mrd-1 53H1.110 NCU02611	Neurospora crassa (strain ATCC 24698 / 74-OR23-1A / CBS 708.71 / DSM 1257 / FGSC 987)	827		A8M2J5	ATPA_SALAI	reviewed	ATP synthase subunit alpha (EC 3.6.3.14) (ATP synthase F1 sector subunit alpha) (F-ATPase subunit alpha)	atpA Sare_4014	Salinispora arenicola (strain CNS-205)	550
Q3U0V1	FUBP2_MOUSE	reviewed	Far upstream element-binding protein 2 (FUSE-binding protein 2) (KH type-splicing regulatory protein) (KSRP)	Khsrp Fubp2	Mus musculus (Mouse)	748		A4JF78	GLND_BURVG	reviewed	Bifunctional uridylyltransferase/uridylyl-removing enzyme (UTase/UR) (Bifunctional [protein-PII] modification enzyme) (Bifunctional nitrogen sensor protein) [Includes: [Protein-PII] uridylyltransferase (PII uridylyltransferase) (UTase) (EC 2.7.7.59); [Protein-PII]-UMP uridylyl-removing enzyme (UR) (EC 3.1.4.-)]	glnD Bcep1808_1928	Burkholderia vietnamiensis (strain G4 / LMG 22486) (Burkholderia cepacia (strain R1808))	859
O41665	NS1_I83A4	reviewed	Non-structural protein 1 (NS1) (NS1A)	NS	Influenza A virus (strain A/Turkey/Ireland/1378/1983 H5N8)	230		B3PQ70	ATPA_RHIE6	reviewed	ATP synthase subunit alpha (EC 3.6.3.14) (ATP synthase F1 sector subunit alpha) (F-ATPase subunit alpha)	atpA RHECIAT_CH0004153	Rhizobium etli (strain CIAT 652)	509
Q95KJ0	DIM1_MACFA	reviewed	Probable dimethyladenosine transferase (EC 2.1.1.183) (DIM1 dimethyladenosine transferase 1 homolog) (DIM1 dimethyladenosine transferase 1-like) (Probable 18S rRNA (adenine(1779)-N(6)/adenine(1780)-N(6))-dimethyltransferase) (Probable 18S rRNA dimethylase) (Probable S-adenosylmethionine-6-N',N'-adenosyl(rRNA) dimethyltransferase)	DIMT1 DIMT1L QtrA-10945	Macaca fascicularis (Crab-eating macaque) (Cynomolgus monkey)	313		A4VWT8	SPRTL_STRSY	reviewed	Protein SprT-like	SSU05_1611	Streptococcus suis (strain 05ZYH33)	144
Q7N0J0	NUSB_PHOLL	reviewed	N utilization substance protein B homolog (Protein NusB)	nusB plu3897	Photorhabdus luminescens subsp. laumondii (strain TT01)	138		A8Z3P0	CARB_STAAT	reviewed	Carbamoyl-phosphate synthase large chain (EC 6.3.5.5) (Carbamoyl-phosphate synthetase ammonia chain)	carB USA300HOU_1141	Staphylococcus aureus (strain USA300 / TCH1516)	1057
P87173	LSM1_SCHPO	reviewed	U6 snRNA-associated Sm-like protein LSm1	lsm1 SPBC3D6.08c	Schizosaccharomyces pombe (strain 972 / ATCC 24843) (Fission yeast)	140		B7MQD5	DXS_ECO81	reviewed	1-deoxy-D-xylulose-5-phosphate synthase (EC 2.2.1.7) (1-deoxyxylulose-5-phosphate synthase) (DXP synthase) (DXPS)	dxs ECED1_0443	Escherichia coli O81 (strain ED1a)	620
Q2HH48	GAR1_CHAGB	reviewed	H/ACA ribonucleoprotein complex subunit 1 (snoRNP protein GAR1)	GAR1 CHGG_00456	Chaetomium globosum (strain ATCC 6205 / CBS 148.51 / DSM 1962 / NBRC 6347 / NRRL 1970) (Soil fungus)	210		Q0HLM9	DNAJ_SHESM	reviewed	Chaperone protein DnaJ	dnaJ Shewmr4_0958	Shewanella sp. (strain MR-4)	377
A5DIP0	DHH1_PICGU	reviewed	ATP-dependent RNA helicase DHH1 (EC 3.6.4.13)	DHH1 PGUG_03141	Meyerozyma guilliermondii (strain ATCC 6260 / CBS 566 / DSM 6381 / JCM 1539 / NBRC 10279 / NRRL Y-324) (Yeast) (Candida guilliermondii)	547		Q24JP5	T132A_HUMAN	reviewed	Transmembrane protein 132A (HSPA5-binding protein 1)	TMEM132A HSPA5BP1 KIAA1583	Homo sapiens (Human)	1023
P29168	GAG_MLVDE	reviewed	Gag polyprotein (Core polyprotein) [Cleaved into: Matrix protein p15 (MA); RNA-binding phosphoprotein p12 (pp12); Capsid protein p30 (CA); Nucleocapsid protein p10 (NC-gag)]	gag	Murine leukemia virus (strain DEF27)	536		A8G014	GLNE_SHESH	reviewed	Glutamate-ammonia-ligase adenylyltransferase (EC 2.7.7.42) (Glutamine-synthetase adenylyltransferase) (ATase) ([Glutamate--ammonia-ligase] adenylyltransferase)	glnE Ssed_3833	Shewanella sediminis (strain HAW-EB3)	954
O93182	GAG_HV190	reviewed	Gag polyprotein (Pr55Gag) [Cleaved into: Matrix protein p17 (MA); Capsid protein p24 (CA); Spacer peptide 1 (SP1) (p2); Nucleocapsid protein p7 (NC); Spacer peptide 2 (SP2) (p1); p6-gag]	gag	Human immunodeficiency virus type 1 group M subtype H (isolate 90CF056) (HIV-1)	500		A4R962	CLU_MAGO7	reviewed	Clustered mitochondria protein homolog (Protein TIF31 homolog)	CLU1 TIF31 MGG_06261	Magnaporthe oryzae (strain 70-15 / ATCC MYA-4617 / FGSC 8958) (Rice blast fungus) (Pyricularia oryzae)	1311
Q66140	CAPSD_CMVFT	reviewed	Capsid protein (CP) (Coat protein)	ORF3b	Cucumber mosaic virus (strain FT) (CMV)	218		A8LWM4	DNAK_SALAI	reviewed	Chaperone protein DnaK (HSP70) (Heat shock 70 kDa protein) (Heat shock protein 70)	dnaK Sare_0112	Salinispora arenicola (strain CNS-205)	611
Q66141	CAPSD_CMVPE	reviewed	Capsid protein (CP) (Coat protein)	ORF3b	Cucumber mosaic virus (strain Pepo) (CMV)	218		Q2YMB3	NHAA_BRUA2	reviewed	Na(+)/H(+) antiporter NhaA (Sodium/proton antiporter NhaA)	nhaA BAB1_0425	Brucella abortus (strain 2308)	736
Q66143	CAPSD_CMVCS	reviewed	Capsid protein (CP) (Coat protein)	ORF3b	Cucumber mosaic virus (strain CS) (CMV)	218		A4FBX6	ARC_SACEN	reviewed	Proteasome-associated ATPase (AAA ATPase forming ring-shaped complexes) (ARC) (Proteasomal ATPase)	arc SACE_2246	Saccharopolyspora erythraea (strain ATCC 11635 / DSM 40517 / JCM 4748 / NBRC 13426 / NCIMB 8594 / NRRL 2338)	597
Q569Z5	DDX46_MOUSE	reviewed	Probable ATP-dependent RNA helicase DDX46 (EC 3.6.4.13) (DEAD box protein 46)	Ddx46 Kiaa0801	Mus musculus (Mouse)	1032		Q24292	DS_DROME	reviewed	Protein dachsous (Adherin)	ds CG17941	Drosophila melanogaster (Fruit fly)	3503
P18615	NELFE_HUMAN	reviewed	Negative elongation factor E (NELF-E) (RNA-binding protein RD)	NELFE RD RDBP	Homo sapiens (Human)	380		A8A3R5	PYRG_ECOHS	reviewed	CTP synthase (EC 6.3.4.2) (CTP synthetase) (UTP--ammonia ligase)	pyrG EcHS_A2924	Escherichia coli O9:H4 (strain HS)	545
Q89K81	NUSB_BRADU	reviewed	N utilization substance protein B homolog (Protein NusB)	nusB bll5028	Bradyrhizobium diazoefficiens (strain JCM 10833 / IAM 13628 / NBRC 14792 / USDA 110)	165		Q23023	UNC51_CAEEL	reviewed	Serine/threonine-protein kinase unc-51 (EC 2.7.11.1) (Uncoordinated protein 51)	unc-51 Y60A3A.1	Caenorhabditis elegans	856
B0XXN5	NOP9_ASPFC	reviewed	Nucleolar protein 9 (Pumilio domain-containing protein nop9)	nop9 AFUB_038030	Neosartorya fumigata (strain CEA10 / CBS 144.89 / FGSC A1163) (Aspergillus fumigatus)	699		B3MT31	LST2_DROAN	reviewed	Lateral signaling target protein 2 homolog	GF22946	Drosophila ananassae (Fruit fly)	985
B8CJQ8	CSRA_SHEPW	reviewed	Carbon storage regulator homolog	csrA swp_1368	Shewanella piezotolerans (strain WP3 / JCM 13877)	65		Q62MG7	SUCC_BURMA	reviewed	Succinyl-CoA ligase [ADP-forming] subunit beta (EC 6.2.1.5) (Succinyl-CoA synthetase subunit beta) (SCS-beta)	sucC BMA0275	Burkholderia mallei (strain ATCC 23344)	388
Q9UKJ3	GPTC8_HUMAN	reviewed	G patch domain-containing protein 8	GPATCH8 GPATC8 KIAA0553	Homo sapiens (Human)	1502		Q2NRK5	GLND_SODGM	reviewed	Bifunctional uridylyltransferase/uridylyl-removing enzyme (UTase/UR) (Bifunctional [protein-PII] modification enzyme) (Bifunctional nitrogen sensor protein) [Includes: [Protein-PII] uridylyltransferase (PII uridylyltransferase) (UTase) (EC 2.7.7.59); [Protein-PII]-UMP uridylyl-removing enzyme (UR) (EC 3.1.4.-)]	glnD SG1945	Sodalis glossinidius (strain morsitans)	896
A4FYN1	FLPA_METM5	reviewed	Fibrillarin-like rRNA/tRNA 2'-O-methyltransferase (EC 2.1.1.-)	flpA MmarC5_1009	Methanococcus maripaludis (strain C5 / ATCC BAA-1333)	230		Q2GTG9	SIP5_CHAGB	reviewed	Protein SIP5	SIP5 CHGG_08735	Chaetomium globosum (strain ATCC 6205 / CBS 148.51 / DSM 1962 / NBRC 6347 / NRRL 1970) (Soil fungus)	887
Q8SY33	GAWKY_DROME	reviewed	Protein Gawky	gw GW182 CG31992	Drosophila melanogaster (Fruit fly)	1384		Q4VCS5	AMOT_HUMAN	reviewed	Angiomotin	AMOT KIAA1071	Homo sapiens (Human)	1084
Q10277	MSA1_SCHPO	reviewed	Multicopy suppressor of sporulation protein msa1	msa1 SPAC13G7.13c SPAC6C3.01c	Schizosaccharomyces pombe (strain 972 / ATCC 24843) (Fission yeast)	533		A8WRV1	KIN29_CAEBR	reviewed	Serine/threonine-protein kinase kin-29 (EC 2.7.11.1)	kin-29 CBG02036	Caenorhabditis briggsae	813
O95319	CELF2_HUMAN	reviewed	CUGBP Elav-like family member 2 (CELF-2) (Bruno-like protein 3) (CUG triplet repeat RNA-binding protein 2) (CUG-BP2) (CUG-BP- and ETR-3-like factor 2) (ELAV-type RNA-binding protein 3) (ETR-3) (Neuroblastoma apoptosis-related RNA-binding protein) (hNAPOR) (RNA-binding protein BRUNOL-3)	CELF2 BRUNOL3 CUGBP2 ETR3 NAPOR	Homo sapiens (Human)	508		Q9ZKY5	PGBB_HELPJ	reviewed	Plasminogen-binding protein PgbB	pgbB jhp_0797	Helicobacter pylori (strain J99 / ATCC 700824) (Campylobacter pylori J99)	541
Q09568	DI3L2_CAEEL	reviewed	DIS3-like exonuclease 2 (EC 3.1.13.-)	F48E8.6	Caenorhabditis elegans	848		P18708	NSF_CRIGR	reviewed	Vesicle-fusing ATPase (EC 3.6.4.6) (N-ethylmaleimide-sensitive fusion protein) (NEM-sensitive fusion protein) (Vesicular-fusion protein NSF)	NSF	Cricetulus griseus (Chinese hamster) (Cricetulus barabensis griseus)	744
Q5BFU7	DBP10_EMENI	reviewed	ATP-dependent RNA helicase dbp10 (EC 3.6.4.13)	dbp10 AN0583	Emericella nidulans (strain FGSC A4 / ATCC 38163 / CBS 112.46 / NRRL 194 / M139) (Aspergillus nidulans)	936		P10041	DL_DROME	reviewed	Neurogenic locus protein delta	Dl CG3619	Drosophila melanogaster (Fruit fly)	833
Q8VDM6	HNRL1_MOUSE	reviewed	Heterogeneous nuclear ribonucleoprotein U-like protein 1	Hnrnpul1 Hnrpul1	Mus musculus (Mouse)	859		A8F7F7	FTSH_PSELT	reviewed	ATP-dependent zinc metalloprotease FtsH (EC 3.4.24.-)	ftsH Tlet_1535	Pseudothermotoga lettingae (strain ATCC BAA-301 / DSM 14385 / NBRC 107922 / TMO) (Thermotoga lettingae)	626
O33618	GLCT_STACT	reviewed	GlcA/glcB genes antiterminator (PtsG operon antiterminator)	glcT Sca_0998	Staphylococcus carnosus (strain TM300)	287		P17804	HSP70_LEIDO	reviewed	Heat shock 70 kDa protein	HSP70	Leishmania donovani	653
O15347	HMGB3_HUMAN	reviewed	High mobility group protein B3 (High mobility group protein 2a) (HMG-2a) (High mobility group protein 4) (HMG-4)	HMGB3 HMG2A HMG4	Homo sapiens (Human)	200		Q27RY7	YCF2_SOLTU	reviewed	Protein Ycf2	ycf2-A; ycf2-B	Solanum tuberosum (Potato)	2278
P06025	NCAP_RABVP	reviewed	Nucleoprotein (NP) (Nucleocapsid protein) (Protein N)	N	Rabies virus (strain Pasteur vaccins / PV) (RABV)	450		O14169	PGC1_SCHPO	reviewed	Phosphatidylglycerol phospholipase C (EC 3.1.4.-)	SPAC4D7.02c	Schizosaccharomyces pombe (strain 972 / ATCC 24843) (Fission yeast)	311
Q7S9J4	DBP10_NEUCR	reviewed	ATP-dependent RNA helicase dbp-10 (EC 3.6.4.13)	dbp-10 NCU07712	Neurospora crassa (strain ATCC 24698 / 74-OR23-1A / CBS 708.71 / DSM 1257 / FGSC 987)	934		O17583	LIN10_CAEEL	reviewed	Protein lin-10 (Abnormal cell lineage protein 10)	lin-10 C09H6.2	Caenorhabditis elegans	982
Q11HW7	HFQ_CHESB	reviewed	RNA-binding protein Hfq	hfq Meso_1613	Chelativorans sp. (strain BNC1)	82		A8ALU3	DNAK_CITK8	reviewed	Chaperone protein DnaK (HSP70) (Heat shock 70 kDa protein) (Heat shock protein 70)	dnaK CKO_03373	Citrobacter koseri (strain ATCC BAA-895 / CDC 4225-83 / SGSC4696)	638
Q92347	NOP9_SCHPO	reviewed	Nucleolar protein 9 (Pumilio domain-containing protein nop9)	nop9 SPAC6G9.02c	Schizosaccharomyces pombe (strain 972 / ATCC 24843) (Fission yeast)	655		A4IN50	MASZ_GEOTN	reviewed	Malate synthase G (EC 2.3.3.9)	glcB GTNG_1384	Geobacillus thermodenitrificans (strain NG80-2)	727
O45766	CWC15_CAEEL	reviewed	Protein CWC15 homolog	T10C6.5	Caenorhabditis elegans	230		B7L4U4	NFUA_ECO55	reviewed	Fe/S biogenesis protein NfuA	nfuA EC55989_3822	Escherichia coli (strain 55989 / EAEC)	191
Q92616	GCN1L_HUMAN	reviewed	Translational activator GCN1 (HsGCN1) (GCN1-like protein 1)	GCN1L1 KIAA0219	Homo sapiens (Human)	2671		A4SD60	MEND_CHLPM	reviewed	2-succinyl-5-enolpyruvyl-6-hydroxy-3-cyclohexene-1-carboxylate synthase (SEPHCHC synthase) (EC 2.2.1.9) (Menaquinone biosynthesis protein MenD)	menD Cvib_0397	Chlorobium phaeovibrioides (strain DSM 265 / 1930) (Prosthecochloris vibrioformis (strain DSM 265))	583
Q92615	LAR4B_HUMAN	reviewed	La-related protein 4B (La ribonucleoprotein domain family member 4B) (La ribonucleoprotein domain family member 5) (La-related protein 5)	LARP4B KIAA0217 LARP5	Homo sapiens (Human)	738		B7L4U0	FEOC_ECO55	reviewed	Ferrous iron transport protein C	feoC EC55989_3818	Escherichia coli (strain 55989 / EAEC)	78
Q92614	MY18A_HUMAN	reviewed	Unconventional myosin-XVIIIa (Molecule associated with JAK3 N-terminus) (MAJN) (Myosin containing a PDZ domain)	MYO18A KIAA0216 MYSPDZ	Homo sapiens (Human)	2054		P16862	PFKA2_YEAST	reviewed	ATP-dependent 6-phosphofructokinase subunit beta (EC 2.7.1.11) (ATP-dependent 6-phosphofructokinase) (ATP-PFK) (Phosphofructokinase 2) (Phosphohexokinase)	PFK2 YMR205C YM8325.06C	Saccharomyces cerevisiae (strain ATCC 204508 / S288c) (Baker's yeast)	959
Q9H501	ESF1_HUMAN	reviewed	ESF1 homolog (ABT1-associated protein)	ESF1 ABTAP C20orf6 HDCMC28P	Homo sapiens (Human)	851		P16861	PFKA1_YEAST	reviewed	ATP-dependent 6-phosphofructokinase subunit alpha (EC 2.7.1.11) (ATP-dependent 6-phosphofructokinase) (ATP-PFK) (Phosphofructokinase 1) (Phosphohexokinase)	PFK1 YGR240C G8599	Saccharomyces cerevisiae (strain ATCC 204508 / S288c) (Baker's yeast)	987
Q9D0E1	HNRPM_MOUSE	reviewed	Heterogeneous nuclear ribonucleoprotein M (hnRNP M)	Hnrnpm Hnrpm	Mus musculus (Mouse)	729		Q23629	DHTK1_CAEEL	reviewed	Probable 2-oxoglutarate dehydrogenase E1 component DHKTD1 homolog, mitochondrial (EC 1.2.4.2)	ZK836.2	Caenorhabditis elegans	911
Q2GZQ4	ESF2_CHAGB	reviewed	Pre-rRNA-processing protein ESF2 (18S rRNA factor 2)	ESF2 CHGG_04992	Chaetomium globosum (strain ATCC 6205 / CBS 148.51 / DSM 1962 / NBRC 6347 / NRRL 1970) (Soil fungus)	332		Q04RS5	MDH_LEPBJ	reviewed	Malate dehydrogenase (EC 1.1.1.37)	mdh LBJ_1874	Leptospira borgpetersenii serovar Hardjo-bovis (strain JB197)	326
P28156	HYPF_RHILV	reviewed	Carbamoyltransferase HypF (EC 2.1.3.-) (Carbamoyl phosphate-converting enzyme HypF) ([NiFe]-hydrogenase maturation factor HypF) (Hydrogenase maturation protein HypF)	hypF hupN	Rhizobium leguminosarum bv. viciae	759		Q04UZ1	Y597_LEPBJ	reviewed	UPF0316 protein LBJ_0597	LBJ_0597	Leptospira borgpetersenii serovar Hardjo-bovis (strain JB197)	196
Q05A36	MEX3C_MOUSE	reviewed	RNA-binding E3 ubiquitin-protein ligase MEX3C (EC 6.3.2.-) (RING finger and KH domain-containing protein 2)	Mex3c Rkhd2	Mus musculus (Mouse)	652		Q0SYU0	ATPF_SHIF8	reviewed	ATP synthase subunit b (ATP synthase F(0) sector subunit b) (ATPase subunit I) (F-type ATPase subunit b) (F-ATPase subunit b)	atpF SFV_3762	Shigella flexneri serotype 5b (strain 8401)	156
Q6DP37	NS1_I02A7	reviewed	Non-structural protein 1 (NS1) (NS1A) (Fragment)	NS	Influenza A virus (strain A/Teal/China/2978.1/2002 H5N1 genotype W)	208		O13359	KEX2_CANAW	reviewed	Kexin (EC 3.4.21.61) (KEX2 protease)	KEX2 CAWG_00530	Candida albicans (strain WO-1) (Yeast)	938
Q6FQU5	DHH1_CANGA	reviewed	ATP-dependent RNA helicase DHH1 (EC 3.6.4.13)	DHH1 CAGL0I03476g	Candida glabrata (strain ATCC 2001 / CBS 138 / JCM 3761 / NBRC 0622 / NRRL Y-65) (Yeast) (Torulopsis glabrata)	507		Q2ULT1	ATG13_ASPOR	reviewed	Autophagy-related protein 13	atg13 AO090003000280	Aspergillus oryzae (strain ATCC 42149 / RIB 40) (Yellow koji mold)	974
Q2KID0	EXOS2_BOVIN	reviewed	Exosome complex component RRP4 (Exosome component 2) (Ribosomal RNA-processing protein 4)	EXOSC2 RRP4	Bos taurus (Bovine)	293		P16950	APU_THETY	reviewed	Amylopullulanase (Alpha-amylase/pullulanase) [Includes: Alpha-amylase (EC 3.2.1.1) (1,4-alpha-D-glucan glucanohydrolase); Pullulanase (EC 3.2.1.41) (1,4-alpha-D-glucan glucanohydrolase) (Alpha-dextrin endo-1,6-alpha-glucosidase)]	apu	Thermoanaerobacter thermohydrosulfuricus (Clostridium thermohydrosulfuricum)	1475
Q99069	GRP1_SORBI	reviewed	Glycine-rich RNA-binding protein 1 (Fragment)	GRP1 Sb03g020184	Sorghum bicolor (Sorghum) (Sorghum vulgare)	142		A8L175	PCKG_FRASN	reviewed	Phosphoenolpyruvate carboxykinase [GTP] (PEP carboxykinase) (PEPCK) (EC 4.1.1.32)	pckG Franean1_0833	Frankia sp. (strain EAN1pec)	607
Q4IEK8	HAS1_GIBZE	reviewed	ATP-dependent RNA helicase HAS1 (EC 3.6.4.13)	HAS1 FGSG_04350	Gibberella zeae (strain PH-1 / ATCC MYA-4620 / FGSC 9075 / NRRL 31084) (Wheat head blight fungus) (Fusarium graminearum)	591		Q04T45	ARGC_LEPBJ	reviewed	N-acetyl-gamma-glutamyl-phosphate reductase (AGPR) (EC 1.2.1.38) (N-acetyl-glutamate semialdehyde dehydrogenase) (NAGSA dehydrogenase)	argC LBJ_1343	Leptospira borgpetersenii serovar Hardjo-bovis (strain JB197)	338
Q8BRH4	KMT2C_MOUSE	reviewed	Histone-lysine N-methyltransferase 2C (Lysine N-methyltransferase 2C) (EC 2.1.1.43) (Myeloid/lymphoid or mixed-lineage leukemia protein 3 homolog)	Kmt2c Mll3	Mus musculus (Mouse)	4903		Q04T48	DGTL1_LEPBJ	reviewed	Deoxyguanosinetriphosphate triphosphohydrolase-like protein	LBJ_1337	Leptospira borgpetersenii serovar Hardjo-bovis (strain JB197)	381
P28931	1A_TAV	reviewed	Replication protein 1a [Includes: ATP-dependent helicase (EC 3.6.4.-); Methyltransferase (EC 2.1.1.-)]	ORF1a	Tomato aspermy virus (TAV)	993		Q9ZRF9	RPK1_ARATH	reviewed	Probable LRR receptor-like serine/threonine-protein kinase RPK1 (EC 2.7.11.1) (Protein TOADSTOOL 1) (Receptor-like protein kinase 1)	RPK1 TOAD1 At1g69270 F23O10.15 F4N2.23	Arabidopsis thaliana (Mouse-ear cress)	540
Q85ZS9	MATK_HORSA	reviewed	Maturase K (Intron maturase)	matK	Hordeum secalinum (Meadow barley)	511		A4SQ71	ACEK_AERS4	reviewed	Isocitrate dehydrogenase kinase/phosphatase (IDH kinase/phosphatase) (IDHK/P) (EC 2.7.11.5) (EC 3.1.3.-)	aceK ASA_3042	Aeromonas salmonicida (strain A449)	575
Q9H694	BICC1_HUMAN	reviewed	Protein bicaudal C homolog 1 (Bic-C)	BICC1	Homo sapiens (Human)	974		Q2JI39	PURL_SYNJB	reviewed	Phosphoribosylformylglycinamidine synthase subunit PurL (FGAM synthase) (EC 6.3.5.3) (Formylglycinamide ribonucleotide amidotransferase subunit II) (FGAR amidotransferase II) (FGAR-AT II) (Glutamine amidotransferase PurL) (Phosphoribosylformylglycinamidine synthase subunit II)	purL CYB_2807	Synechococcus sp. (strain JA-2-3B'a(2-13)) (Cyanobacteria bacterium Yellowstone B-Prime)	768
B1YMH1	HFQ_EXIS2	reviewed	RNA-binding protein Hfq	hfq Exig_1078	Exiguobacterium sibiricum (strain DSM 17290 / JCM 13490 / 255-15)	83		Q9ZJ96	DNAA_HELPJ	reviewed	Chromosomal replication initiator protein DnaA	dnaA jhp_1417	Helicobacter pylori (strain J99 / ATCC 700824) (Campylobacter pylori J99)	457
Q95YF3	CGH1_CAEEL	reviewed	ATP-dependent RNA helicase cgh-1 (EC 3.6.4.13) (Conserved germline helicase 1)	cgh-1 C07H6.5	Caenorhabditis elegans	430		Q631K2	CLPP2_BACCZ	reviewed	ATP-dependent Clp protease proteolytic subunit 2 (EC 3.4.21.92) (Endopeptidase Clp 2)	clpP2 BCE33L4844	Bacillus cereus (strain ZK / E33L)	193
A5UA77	HFQ_HAEIE	reviewed	RNA-binding protein Hfq	hfq CGSHiEE_00940	Haemophilus influenzae (strain PittEE)	91		O14019	HAL4_SCHPO	reviewed	Serine/threonine-protein kinase hal4 (EC 2.7.11.1) (Halotolerance protein 4) (Serine/threonine-protein kinase ppk10)	hal4 ppk10 sat4 SPAC29A4.16	Schizosaccharomyces pombe (strain 972 / ATCC 24843) (Fission yeast)	636
P34717	NSP3_ROTBS	reviewed	Non-structural protein 3 (NSP3) [Cleaved into: p38; p8]		Rotavirus C (isolate Cow/Japan/Shintoku/1991) (RV-C)	402		P17422	CLPB_DICNO	reviewed	Chaperone protein ClpB	clpB	Dichelobacter nodosus (Bacteroides nodosus)	860
P18295	NS1_I30A0	reviewed	Non-structural protein 1 (NS1) (NS1A)	NS	Influenza A virus (strain A/Swine/Iowa/15/1930 H1N1)	230		O14524	NEMP1_HUMAN	reviewed	Nuclear envelope integral membrane protein 1	NEMP1 KIAA0286 TMEM194 TMEM194A	Homo sapiens (Human)	444
Q9GRW7	NONA_DROVI	reviewed	Protein no-on-transient A	nonA	Drosophila virilis (Fruit fly)	697		Q9Z1J2	NEK4_MOUSE	reviewed	Serine/threonine-protein kinase Nek4 (EC 2.7.11.1) (Never in mitosis A-related kinase 4) (NimA-related protein kinase 4) (Serine/threonine-protein kinase 2)	Nek4 Stk2	Mus musculus (Mouse)	792
P04298	MCEL_VACCW	reviewed	mRNA-capping enzyme catalytic subunit (Virus termination factor large subunit) (VTF large subunit) (mRNA-capping enzyme 97 kDa subunit) (mRNA-capping enzyme D1 subunit) (mRNA-capping enzyme large subunit) [Includes: Polynucleotide 5'-triphosphatase (EC 3.1.3.33) (mRNA 5'-triphosphatase) (TPase); mRNA guanylyltransferase (EC 2.7.7.50) (GTP--RNA guanylyltransferase) (GTase); mRNA (guanine-N(7)-)-me…	VACWR106 D1R	Vaccinia virus (strain Western Reserve) (VACV) (Vaccinia virus (strain WR))	844		Q02388	CO7A1_HUMAN	reviewed	Collagen alpha-1(VII) chain (Long-chain collagen) (LC collagen)	COL7A1	Homo sapiens (Human)	2944
A1CTZ6	DBP10_ASPCL	reviewed	ATP-dependent RNA helicase dbp10 (EC 3.6.4.13)	dbp10 ACLA_084780	Aspergillus clavatus (strain ATCC 1007 / CBS 513.65 / DSM 816 / NCTC 3887 / NRRL 1)	935		B3LN75	PFF1_YEAS1	reviewed	Vacuolar membrane protease (EC 3.4.-.-) (FXNA-related family protease 1)	SCRG_02892	Saccharomyces cerevisiae (strain RM11-1a) (Baker's yeast)	976
Q6CQA1	MS116_KLULA	reviewed	ATP-dependent RNA helicase MSS116, mitochondrial (EC 3.6.4.13)	MSS116 KLLA0D18667g	Kluyveromyces lactis (strain ATCC 8585 / CBS 2359 / DSM 70799 / NBRC 1267 / NRRL Y-1140 / WM37) (Yeast) (Candida sphaerica)	685		Q4PAB2	TOF1_USTMA	reviewed	Topoisomerase 1-associated factor 1	TOF1 UMAG_02951	Ustilago maydis (strain 521 / FGSC 9021) (Corn smut fungus)	1251
Q2VF18	DCL2_CRYPA	reviewed	Dicer-like protein 2 [Includes: Endoribonuclease DCL-2 (EC 3.1.26.-); ATP-dependent helicase DCL-2 (EC 3.6.4.-)]	DCL-2	Cryphonectria parasitica (Chesnut blight fungus) (Endothia parasitica)	1451		A4VUL1	TYSY_STRSY	reviewed	Thymidylate synthase (TS) (TSase) (EC 2.1.1.45)	thyA SSU05_0834	Streptococcus suis (strain 05ZYH33)	279
Q2VF19	DCL1_CRYPA	reviewed	Dicer-like protein 1 [Includes: Endoribonuclease DCL-1 (EC 3.1.26.-); ATP-dependent helicase DCL-1 (EC 3.6.4.-)]	DCL-1	Cryphonectria parasitica (Chesnut blight fungus) (Endothia parasitica)	1548		O14093	VPS54_SCHPO	reviewed	Vacuolar protein sorting-associated protein 54	vps54 SPAC2F3.10	Schizosaccharomyces pombe (strain 972 / ATCC 24843) (Fission yeast)	949
Q4IAS1	DBP4_GIBZE	reviewed	ATP-dependent RNA helicase DBP4 (EC 3.6.4.13)	DBP4 FGSG_05687	Gibberella zeae (strain PH-1 / ATCC MYA-4620 / FGSC 9075 / NRRL 31084) (Wheat head blight fungus) (Fusarium graminearum)	793		Q0HP46	MTNC_SHESM	reviewed	Enolase-phosphatase E1 (EC 3.1.3.77) (2,3-diketo-5-methylthio-1-phosphopentane phosphatase)	mtnC Shewmr4_0090	Shewanella sp. (strain MR-4)	226
Q86W50	MET16_HUMAN	reviewed	Methyltransferase-like protein 16 (EC 2.1.1.-) (Methyltransferase 10 domain-containing protein)	METTL16 METT10D	Homo sapiens (Human)	562		Q298P4	PDE6_DROPS	reviewed	cGMP-specific 3',5'-cyclic phosphodiesterase (EC 3.1.4.35)	Pde6 GA20950	Drosophila pseudoobscura pseudoobscura (Fruit fly)	1110
P25999	NCAP_TSWV1	reviewed	Nucleoprotein (Nucleocapsid protein) (Protein N)	N	Tomato spotted wilt virus (strain Brazilian Br-01) (TSWV)	258		Q63CS8	Y1694_BACCZ	reviewed	UPF0176 protein BCE33L1694	BCE33L1694	Bacillus cereus (strain ZK / E33L)	319
A1TYX3	NUSB_MARHV	reviewed	N utilization substance protein B homolog (Protein NusB)	nusB Maqu_0846	Marinobacter hydrocarbonoclasticus (strain ATCC 700491 / DSM 11845 / VT8)	158		Q9ZRT1	GR1_ARATH	reviewed	Protein gamma response 1 (COM1/SAE2-like protein) (Protein gamma response I)	GR1 At3g52115 F4F15.230	Arabidopsis thaliana (Mouse-ear cress)	588
Q09702	NRD1_SCHPO	reviewed	Negative regulator of differentiation 1 (Multicopy suppressor of sporulation protein msa2)	nrd1 msa2 SPAC2F7.11	Schizosaccharomyces pombe (strain 972 / ATCC 24843) (Fission yeast)	529		A8AMQ6	CH60_CITK8	reviewed	60 kDa chaperonin (GroEL protein) (Protein Cpn60)	groL groEL CKO_03692	Citrobacter koseri (strain ATCC BAA-895 / CDC 4225-83 / SGSC4696)	548
B8I4D3	CSRA_CLOCE	reviewed	Carbon storage regulator homolog	csrA Ccel_0099	Clostridium cellulolyticum (strain ATCC 35319 / DSM 5812 / JCM 6584 / H10)	72		A8ABX6	PURL_IGNH4	reviewed	Phosphoribosylformylglycinamidine synthase subunit PurL (FGAM synthase) (EC 6.3.5.3) (Formylglycinamide ribonucleotide amidotransferase subunit II) (FGAR amidotransferase II) (FGAR-AT II) (Glutamine amidotransferase PurL) (Phosphoribosylformylglycinamidine synthase subunit II)	purL Igni_1252	Ignicoccus hospitalis (strain KIN4/I / DSM 18386 / JCM 14125)	713
Q5AF95	DBP4_CANAL	reviewed	ATP-dependent RNA helicase DBP4 (EC 3.6.4.13)	DBP4 HCA4 CaO19.10227 CaO19.2712	Candida albicans (strain SC5314 / ATCC MYA-2876) (Yeast)	765		B3LWU3	SUR8_DROAN	reviewed	Leucine-rich repeat protein soc-2 homolog (Protein Sur-8 homolog) (Protein soc-2 homolog)	Sur-8 GF16883	Drosophila ananassae (Fruit fly)	641
B0RTY9	HFQ_XANCB	reviewed	RNA-binding protein Hfq	hfq xcc-b100_2543	Xanthomonas campestris pv. campestris (strain B100)	92		O13754	CNS1_SCHPO	reviewed	Hsp70/Hsp90 co-chaperone cns1	cns1 SPAC17A2.04c	Schizosaccharomyces pombe (strain 972 / ATCC 24843) (Fission yeast)	358
Q1LLJ6	HFQ_CUPMC	reviewed	RNA-binding protein Hfq	hfq Rmet_2101	Cupriavidus metallidurans (strain ATCC 43123 / DSM 2839 / NBRC 102507 / CH34) (Ralstonia metallidurans)	79		Q296V2	UFL1_DROPS	reviewed	E3 UFM1-protein ligase 1 homolog (EC 6.3.2.-)	GA10722	Drosophila pseudoobscura pseudoobscura (Fruit fly)	785
P22087	FBRL_HUMAN	reviewed	rRNA 2'-O-methyltransferase fibrillarin (EC 2.1.1.-) (34 kDa nucleolar scleroderma antigen) (Histone-glutamine methyltransferase)	FBL FIB1 FLRN	Homo sapiens (Human)	321		O13750	SUCA_SCHPO	reviewed	Probable succinyl-CoA ligase [ADP-forming] subunit alpha, mitochondrial (EC 6.2.1.5) (Succinyl-CoA synthetase subunit alpha) (SCS-alpha)	SPAC16E8.17c	Schizosaccharomyces pombe (strain 972 / ATCC 24843) (Fission yeast)	331
Q69Z36	MEX3B_MOUSE	reviewed	RNA-binding protein MEX3B (RING finger and KH domain-containing protein 3)	Mex3b Kiaa2009 Rkhd3	Mus musculus (Mouse)	601		Q4H4B6	SCRIB_DANRE	reviewed	Protein scribble homolog (Scribble1)	scrib llk scrb1	Danio rerio (Zebrafish) (Brachydanio rerio)	1724
A6S4N4	FAL1_BOTFB	reviewed	ATP-dependent RNA helicase fal1 (EC 3.6.4.13)	fal1 BC1G_07971	Botryotinia fuckeliana (strain B05.10) (Noble rot fungus) (Botrytis cinerea)	399		Q2H102	BST1_CHAGB	reviewed	GPI inositol-deacylase (EC 3.1.-.-)	BST1 CHGG_04544	Chaetomium globosum (strain ATCC 6205 / CBS 148.51 / DSM 1962 / NBRC 6347 / NRRL 1970) (Soil fungus)	1147
B0RTY0	CSRA_XANCB	reviewed	Carbon storage regulator homolog	csrA xcc-b100_2534	Xanthomonas campestris pv. campestris (strain B100)	70		B7LGN8	BAMA_ECO55	reviewed	Outer membrane protein assembly factor BamA	bamA yaeT EC55989_0171	Escherichia coli (strain 55989 / EAEC)	810
P41891	GAR2_SCHPO	reviewed	Protein gar2	gar2 SPAC140.02	Schizosaccharomyces pombe (strain 972 / ATCC 24843) (Fission yeast)	500		O15303	GRM6_HUMAN	reviewed	Metabotropic glutamate receptor 6 (mGluR6)	GRM6 GPRC1F MGLUR6	Homo sapiens (Human)	877
Q4FRP8	CSRA_PSYA2	reviewed	Carbon storage regulator homolog	csrA Psyc_1462	Psychrobacter arcticus (strain DSM 17307 / 273-4)	81		Q291L4	SYCC_DROPS	reviewed	Cysteine--tRNA ligase, cytoplasmic (EC 6.1.1.16) (Cysteinyl-tRNA synthetase) (CysRS)	Aats-cys GA21073	Drosophila pseudoobscura pseudoobscura (Fruit fly)	741
Q6ZUT6	CO052_HUMAN	reviewed	Uncharacterized protein C15orf52	C15orf52	Homo sapiens (Human)	534		Q46266	PFL_CLOPA	reviewed	Formate acetyltransferase (EC 2.3.1.54) (Pyruvate formate-lyase)	pfl	Clostridium pasteurianum	740
Q0I441	HFQ_HAES1	reviewed	RNA-binding protein Hfq	hfq HS_1105	Haemophilus somnus (strain 129Pt) (Histophilus somni)	96		B7MKM4	CYSC_ECO45	reviewed	Adenylyl-sulfate kinase (EC 2.7.1.25) (APS kinase) (ATP adenosine-5'-phosphosulfate 3'-phosphotransferase) (Adenosine-5'-phosphosulfate kinase)	cysC ECS88_3021	Escherichia coli O45:K1 (strain S88 / ExPEC)	201
Q5QUV8	CSRA_IDILO	reviewed	Carbon storage regulator homolog	csrA IL1737	Idiomarina loihiensis (strain ATCC BAA-735 / DSM 15497 / L2-TR)	62		O14908	GIPC1_HUMAN	reviewed	PDZ domain-containing protein GIPC1 (GAIP C-terminus-interacting protein) (RGS-GAIP-interacting protein) (RGS19-interacting protein 1) (Synectin) (Tax interaction protein 2) (TIP-2)	GIPC1 C19orf3 GIPC RGS19IP1	Homo sapiens (Human)	333
A4U6V8	NS1_I45A0	reviewed	Non-structural protein 1 (NS1) (NS1A)	NS	Influenza A virus (strain A/USA:Huston/AA/1945 H1N1)	230		P19097	FAS2_YEAST	reviewed	Fatty acid synthase subunit alpha (EC 2.3.1.86) [Includes: Acyl carrier; 3-oxoacyl-[acyl-carrier-protein] reductase (EC 1.1.1.100) (Beta-ketoacyl reductase); 3-oxoacyl-[acyl-carrier-protein] synthase (EC 2.3.1.41) (Beta-ketoacyl synthase)]	FAS2 YPL231W P1409	Saccharomyces cerevisiae (strain ATCC 204508 / S288c) (Baker's yeast)	1887
P53617	NRD1_YEAST	reviewed	Protein NRD1	NRD1 YNL251C N0868	Saccharomyces cerevisiae (strain ATCC 204508 / S288c) (Baker's yeast)	575		Q28WQ1	KIF1A_DROPS	reviewed	Kinesin-like protein unc-104	unc-104 GA21168	Drosophila pseudoobscura pseudoobscura (Fruit fly)	1671
P53619	COPD_BOVIN	reviewed	Coatomer subunit delta (Archain) (Delta-coat protein) (Delta-COP)	ARCN1 COPD	Bos taurus (Bovine)	511		A4QAP0	LEU1_CORGB	reviewed	2-isopropylmalate synthase (EC 2.3.3.13) (Alpha-IPM synthase) (Alpha-isopropylmalate synthase)	leuA cgR_0323	Corynebacterium glutamicum (strain R)	616
Q6FIL3	HAS1_CANGA	reviewed	ATP-dependent RNA helicase HAS1 (EC 3.6.4.13)	HAS1 CAGL0M13519g	Candida glabrata (strain ATCC 2001 / CBS 138 / JCM 3761 / NBRC 0622 / NRRL Y-65) (Yeast) (Torulopsis glabrata)	494		Q28139	NCKX1_BOVIN	reviewed	Sodium/potassium/calcium exchanger 1 (Na(+)/K(+)/Ca(2+)-exchange protein 1) (Retinal rod Na-Ca+K exchanger) (Solute carrier family 24 member 1)	SLC24A1 NCKX1	Bos taurus (Bovine)	1216
Q8SR42	FBRL_ENCCU	reviewed	rRNA 2'-O-methyltransferase fibrillarin (EC 2.1.1.-) (Histone-glutamine methyltransferase)	NOP1 ECU10_0820	Encephalitozoon cuniculi (strain GB-M1) (Microsporidian parasite)	291		Q6G792	KAD_STAAS	reviewed	Adenylate kinase (AK) (EC 2.7.4.3) (ATP-AMP transphosphorylase) (ATP:AMP phosphotransferase) (Adenylate monophosphate kinase)	adk SAS2120	Staphylococcus aureus (strain MSSA476)	215
A4U6V4	M1_I45A0	reviewed	Matrix protein 1 (M1)	M	Influenza A virus (strain A/USA:Huston/AA/1945 H1N1)	252		Q0ZQK6	PPIA_SYMSY	reviewed	Peptidyl-prolyl cis-trans isomerase A (PPIase A) (EC 5.2.1.8) (Cyclophilin A) (Cyclosporin A-binding protein) (Rotamase A) [Cleaved into: Peptidyl-prolyl cis-trans isomerase A, N-terminally processed]	PPIA	Symphalangus syndactylus (Siamang) (Hylobates syndactylus)	165
C1F408	HFQ_ACIC5	reviewed	RNA-binding protein Hfq	hfq ACP_1035	Acidobacterium capsulatum (strain ATCC 51196 / DSM 11244 / JCM 7670 / NBRC 15755 / NCIMB 13165 / 161)	106		Q9ZVT8	RF4_ARATH	reviewed	Putative E3 ubiquitin-protein ligase RF4 (EC 6.3.2.-) (RING finger protein 4)	RF4 At1g03365 F15K9.3	Arabidopsis thaliana (Mouse-ear cress)	823
O14232	MTR4_SCHPO	reviewed	ATP-dependent RNA helicase mtr4 (EC 3.6.4.-)	mtr4 SPAC6F12.16c	Schizosaccharomyces pombe (strain 972 / ATCC 24843) (Fission yeast)	1117		Q635A7	DXS_BACCZ	reviewed	1-deoxy-D-xylulose-5-phosphate synthase (EC 2.2.1.7) (1-deoxyxylulose-5-phosphate synthase) (DXP synthase) (DXPS)	dxs BCE33L3930	Bacillus cereus (strain ZK / E33L)	630
Q6C3X7	DBP5_YARLI	reviewed	ATP-dependent RNA helicase DBP5 (EC 3.6.4.13)	DBP5 YALI0E31427g	Yarrowia lipolytica (strain CLIB 122 / E 150) (Yeast) (Candida lipolytica)	488		Q94B74	NUDT2_ARATH	reviewed	Nudix hydrolase 2 (AtNUDT2) (EC 3.6.1.-) (ADP-ribose pyrophosphatase) (EC 3.6.1.13) (NADH pyrophosphatase) (EC 3.6.1.22)	NUDT2 NUDX2 At5g47650 MNJ7.24	Arabidopsis thaliana (Mouse-ear cress)	278
O60016	CLR4_SCHPO	reviewed	Histone-lysine N-methyltransferase, H3 lysine-9 specific (EC 2.1.1.43) (Cryptic loci regulator 4) (Histone H3-K9 methyltransferase) (H3-K9-HMTase) (Lysine N-methyltransferase 1)	clr4 kmt1 SPBC428.08c	Schizosaccharomyces pombe (strain 972 / ATCC 24843) (Fission yeast)	490		A4TA35	KATG_MYCGI	reviewed	Catalase-peroxidase (CP) (EC 1.11.1.21) (Peroxidase/catalase)	katG Mflv_3451	Mycobacterium gilvum (strain PYR-GCK) (Mycobacterium flavescens (strain ATCC 700033 / PYR-GCK))	748
P08199	NUCL_MESAU	reviewed	Nucleolin (Protein C23)	NCL	Mesocricetus auratus (Golden hamster)	714		B3PI65	HSLU_CELJU	reviewed	ATP-dependent protease ATPase subunit HslU (Unfoldase HslU)	hslU CJA_0404	Cellvibrio japonicus (strain Ueda107) (Pseudomonas fluorescens subsp. cellulosa)	440
Q9UI17	M2GD_HUMAN	reviewed	Dimethylglycine dehydrogenase, mitochondrial (EC 1.5.8.4) (ME2GLYDH)	DMGDH	Homo sapiens (Human)	866		Q94B71	OBE3_ARATH	reviewed	Protein OBERON 3	OBE3 At1g14740 F10B6.14	Arabidopsis thaliana (Mouse-ear cress)	733
Q8TTT4	FLPA_METAC	reviewed	Fibrillarin-like rRNA/tRNA 2'-O-methyltransferase (EC 2.1.1.-)	flpA fibM MA_0341	Methanosarcina acetivorans (strain ATCC 35395 / DSM 2834 / JCM 12185 / C2A)	227		Q2LZB1	UBP36_DROPS	reviewed	Ubiquitin carboxyl-terminal hydrolase 36 (EC 3.4.19.12) (Deubiquitinating enzyme 36) (Protein scrawny) (Ubiquitin thioesterase 36) (Ubiquitin-specific-processing protease 36)	Usp36 scny GA18934	Drosophila pseudoobscura pseudoobscura (Fruit fly)	1059
Q08DS5	NMD3_BOVIN	reviewed	60S ribosomal export protein NMD3	NMD3	Bos taurus (Bovine)	503		Q04WF7	DNAA_LEPBJ	reviewed	Chromosomal replication initiator protein DnaA	dnaA LBJ_0004	Leptospira borgpetersenii serovar Hardjo-bovis (strain JB197)	437
P42305	DBPA_BACSU	reviewed	ATP-dependent RNA helicase DbpA (EC 3.6.4.13)	dbpA deaD yxiN BSU39110 SS8E	Bacillus subtilis (strain 168)	479		Q4X084	EGLX_ASPFU	reviewed	Probable endo-1,3(4)-beta-glucanase AFUA_2G14360 (EC 3.2.1.6) (Mixed-linked glucanase AFUA_2G14360)	AFUA_2G14360	Neosartorya fumigata (strain ATCC MYA-4609 / Af293 / CBS 101355 / FGSC A1100) (Aspergillus fumigatus)	652
Q5ZI16	ADAT1_CHICK	reviewed	tRNA-specific adenosine deaminase 1 (EC 3.5.4.34) (tRNA-specific adenosine-37 deaminase)	ADAT1 RCJMB04_31g18	Gallus gallus (Chicken)	503		Q9ZTZ7	KEA1_ARATH	reviewed	K(+) efflux antiporter 1, chloroplastic (AtKEA1)	KEA1 At1g01790 T1N6.20/T1N6.21	Arabidopsis thaliana (Mouse-ear cress)	1193
Q99ME9	NOG1_MOUSE	reviewed	Nucleolar GTP-binding protein 1 (Chronic renal failure gene protein) (GTP-binding protein NGB)	Gtpbp4 Crfg Nog1	Mus musculus (Mouse)	634		A4VVJ9	ATPB_STRSY	reviewed	ATP synthase subunit beta (EC 3.6.3.14) (ATP synthase F1 sector subunit beta) (F-ATPase subunit beta)	atpD SSU05_1172	Streptococcus suis (strain 05ZYH33)	468
Q1LXK4	M10B1_DANRE	reviewed	Putative helicase mov-10-B.1 (EC 3.6.4.13)	mov10b.1 si:dkeyp-38g6.2	Danio rerio (Zebrafish) (Brachydanio rerio)	1013		B3MRI9	SWS_DROAN	reviewed	Neuropathy target esterase sws (Swiss cheese) (EC 3.1.1.5)	sws GF20991	Drosophila ananassae (Fruit fly)	1514
Q3ED78	C3H7_ARATH	reviewed	Zinc finger CCCH domain-containing protein 7 (AtC3H7) (EC 3.1.-.-) (AtSmicl)	At1g21570 F24J8.21	Arabidopsis thaliana (Mouse-ear cress)	470		B7L675	CLPX_ECO55	reviewed	ATP-dependent Clp protease ATP-binding subunit ClpX	clpX EC55989_0452	Escherichia coli (strain 55989 / EAEC)	424
Q84123	MVP_ORSVC	reviewed	Movement protein (33.4 kDa protein) (Cell-to-cell transport protein)	MP	Odontoglossum ringspot virus (isolate Korean Cy) (ORSV-Cy)	303		Q6ENH9	ATPH_ORYNI	reviewed	ATP synthase subunit c, chloroplastic (ATP synthase F(0) sector subunit c) (ATPase subunit III) (F-type ATPase subunit c) (F-ATPase subunit c) (Lipid-binding protein)	atpH	Oryza nivara (Indian wild rice)	81
P27460	GAG_MLVCB	reviewed	Gag polyprotein (Core polyprotein) [Cleaved into: Matrix protein p15 (MA); RNA-binding phosphoprotein p12 (pp12); Capsid protein p30 (CA); Nucleocapsid protein p10 (NC-gag)]	gag	Cas-Br-E murine leukemia virus	536		P19543	NIFJ_ENTAG	reviewed	Pyruvate-flavodoxin oxidoreductase (EC 1.2.7.-)	nifJ	Enterobacter agglomerans (Erwinia herbicola) (Pantoea agglomerans)	1173
O25983	CSRA_HELPY	reviewed	Carbon storage regulator homolog	csrA HP_1442	Helicobacter pylori (strain ATCC 700392 / 26695) (Campylobacter pylori)	76		Q9ZDF8	SYK_RICPR	reviewed	Lysine--tRNA ligase (EC 6.1.1.6) (Lysyl-tRNA synthetase) (LysRS)	lysS RP371	Rickettsia prowazekii (strain Madrid E)	528
Q8K4L0	DDX54_MOUSE	reviewed	ATP-dependent RNA helicase DDX54 (EC 3.6.4.13) (DEAD box protein 54)	Ddx54	Mus musculus (Mouse)	874		Q9ZDF6	MAO2_RICPR	reviewed	Probable NADP-dependent malic enzyme (NADP-ME) (EC 1.1.1.40)	RP373	Rickettsia prowazekii (strain Madrid E)	767
Q9IA00	BIC1A_XENLA	reviewed	Protein bicaudal C homolog 1-A (Bic-C-A)	bicc1-a	Xenopus laevis (African clawed frog)	963		A8XBZ8	BAR1_CAEBR	reviewed	Beta-catenin/armadillo-related protein 1 (Protruding vulva protein 1) (Suppressor of polyray 1)	bar-1 pvl-1 spy-1 CBG10985	Caenorhabditis briggsae	808
P33911	CSRA_BACSU	reviewed	Carbon storage regulator homolog	csrA yviG BSU35370	Bacillus subtilis (strain 168)	74		Q94125	AGE1_CAEEL	reviewed	Phosphatidylinositol 3-kinase age-1 (PI3-kinase age-1) (PI3K age-1) (PtdIns-3-kinase age-1) (EC 2.7.1.137) (Aging alteration protein 1)	age-1 B0334.8	Caenorhabditis elegans	1182
Q0P5G4	KAT3_BOVIN	reviewed	Kynurenine--oxoglutarate transaminase 3 (EC 2.6.1.7) (Cysteine-S-conjugate beta-lyase 2) (EC 4.4.1.13) (Kynurenine aminotransferase III) (KATIII) (Kynurenine--glyoxylate transaminase) (EC 2.6.1.63) (Kynurenine--oxoglutarate transaminase III)	CCBL2 KAT3	Bos taurus (Bovine)	455		Q94124	RAC2_CAEEL	reviewed	Ras-related protein rac-2	rac-2 K03D3.10	Caenorhabditis elegans	195
O47141	MATK_ACTCH	reviewed	Maturase K (Intron maturase)	matK	Actinidia chinensis (Kiwi) (Yangtao)	504		A4QPH2	PI4P2_HUMAN	reviewed	Putative phosphatidylinositol 4-kinase alpha-like protein P2	PI4KAP2	Homo sapiens (Human)	592
P59595	NCAP_CVHSA	reviewed	Nucleoprotein (Nucleocapsid protein) (NC) (Protein N)	N 9a	Human SARS coronavirus (SARS-CoV) (Severe acute respiratory syndrome coronavirus)	422		B3WDC0	G6PI_LACCB	reviewed	Glucose-6-phosphate isomerase (GPI) (EC 5.3.1.9) (Phosphoglucose isomerase) (PGI) (Phosphohexose isomerase) (PHI)	pgi LCABL_12870	Lactobacillus casei (strain BL23)	446
Q9WY93	CSRA_THEMA	reviewed	Carbon storage regulator homolog	csrA TM_0251	Thermotoga maritima (strain ATCC 43589 / MSB8 / DSM 3109 / JCM 10099)	83		Q9ZFF8	SECD_SALCH	reviewed	Protein translocase subunit SecD	secD SCH_0449	Salmonella choleraesuis (strain SC-B67)	615
O57437	DAZLA_XENLA	reviewed	Deleted in azoospermia-like-A (DAZ-like protein A) (xDazl-A)	dazl-a	Xenopus laevis (African clawed frog)	286		Q47F95	GLND_DECAR	reviewed	Bifunctional uridylyltransferase/uridylyl-removing enzyme (UTase/UR) (Bifunctional [protein-PII] modification enzyme) (Bifunctional nitrogen sensor protein) [Includes: [Protein-PII] uridylyltransferase (PII uridylyltransferase) (UTase) (EC 2.7.7.59); [Protein-PII]-UMP uridylyl-removing enzyme (UR) (EC 3.1.4.-)]	glnD Daro_1739	Dechloromonas aromatica (strain RCB)	852
Q5UQX1	MCE_MIMIV	reviewed	Probable mRNA-capping enzyme [Includes: Polynucleotide 5'-triphosphatase (EC 3.1.3.33) (mRNA 5'-triphosphatase) (TPase); mRNA guanylyltransferase (EC 2.7.7.50) (GTP--RNA guanylyltransferase) (GTase); mRNA (guanine-N(7)-)-methyltransferase (EC 2.1.1.56)]	MIMI_R382	Acanthamoeba polyphaga mimivirus (APMV)	1170		Q62HR7	UREG_BURMA	reviewed	Urease accessory protein UreG	ureG BMA2187	Burkholderia mallei (strain ATCC 23344)	216
Q1QY26	HFQ_CHRSD	reviewed	RNA-binding protein Hfq	hfq Csal_1277	Chromohalobacter salexigens (strain DSM 3043 / ATCC BAA-138 / NCIMB 13768)	83		Q28L73	GCSP_JANSC	reviewed	Glycine dehydrogenase (decarboxylating) (EC 1.4.4.2) (Glycine cleavage system P-protein) (Glycine decarboxylase) (Glycine dehydrogenase (aminomethyl-transferring))	gcvP Jann_3622	Jannaschia sp. (strain CCS1)	943
Q2W4S5	NUSB_MAGSA	reviewed	N utilization substance protein B homolog (Protein NusB)	nusB amb2346	Magnetospirillum magneticum (strain AMB-1 / ATCC 700264)	156		P11607	AT2A2_PIG	reviewed	Sarcoplasmic/endoplasmic reticulum calcium ATPase 2 (SERCA2) (SR Ca(2+)-ATPase 2) (EC 3.6.3.8) (Calcium pump 2) (Calcium-transporting ATPase sarcoplasmic reticulum type, slow twitch skeletal muscle isoform) (Endoplasmic reticulum class 1/2 Ca(2+) ATPase)	ATP2A2	Sus scrofa (Pig)	1042
P49327	FAS_HUMAN	reviewed	Fatty acid synthase (EC 2.3.1.85) [Includes: [Acyl-carrier-protein] S-acetyltransferase (EC 2.3.1.38); [Acyl-carrier-protein] S-malonyltransferase (EC 2.3.1.39); 3-oxoacyl-[acyl-carrier-protein] synthase (EC 2.3.1.41); 3-oxoacyl-[acyl-carrier-protein] reductase (EC 1.1.1.100); 3-hydroxyacyl-[acyl-carrier-protein] dehydratase (EC 4.2.1.59); Enoyl-[acyl-carrier-protein] reductase (EC 1.3.1.39); Ole…	FASN FAS	Homo sapiens (Human)	2511		Q63HH5	YABA_BACCZ	reviewed	Initiation-control protein YabA	BCE33L0029	Bacillus cereus (strain ZK / E33L)	116
B3SRU4	NSP1_ROTHL	reviewed	Non-structural protein 1 (NSP1) (NCVP2) (Non-structural RNA-binding protein 53) (NS53)		Rotavirus A (strain Human/Philippines/L26/1987 G12-P1B[4]-I2-R2-C2-M1/M2-A2-N1-T2-E2-H1) (RV-A)	486		A8A2L0	FADJ_ECOHS	reviewed	Fatty acid oxidation complex subunit alpha [Includes: Enoyl-CoA hydratase/3-hydroxybutyryl-CoA epimerase (EC 4.2.1.17) (EC 5.1.2.3); 3-hydroxyacyl-CoA dehydrogenase (EC 1.1.1.35)]	fadJ EcHS_A2492	Escherichia coli O9:H4 (strain HS)	714
Q6C3J3	MRH4_YARLI	reviewed	ATP-dependent RNA helicase MRH4, mitochondrial (EC 3.6.4.13)	MRH4 YALI0E34353g	Yarrowia lipolytica (strain CLIB 122 / E 150) (Yeast) (Candida lipolytica)	514		Q63HH8	KTHY_BACCZ	reviewed	Thymidylate kinase (EC 2.7.4.9) (dTMP kinase)	tmk BCE33L0026	Bacillus cereus (strain ZK / E33L)	208
C3PGM1	NUSB_CORA7	reviewed	N utilization substance protein B homolog (Protein NusB)	nusB cauri_1382	Corynebacterium aurimucosum (strain ATCC 700975 / DSM 44827 / CN-1) (Corynebacterium nigricans)	176		Q4WID6	ATG26_ASPFU	reviewed	Sterol 3-beta-glucosyltransferase (EC 2.4.1.173) (Autophagy-related protein 26)	atg26 AFUA_2G02220	Neosartorya fumigata (strain ATCC MYA-4609 / Af293 / CBS 101355 / FGSC A1100) (Aspergillus fumigatus)	1405
Q5BBY1	HAS1_EMENI	reviewed	ATP-dependent RNA helicase has1 (EC 3.6.4.13)	has1 AN1949	Emericella nidulans (strain FGSC A4 / ATCC 38163 / CBS 112.46 / NRRL 194 / M139) (Aspergillus nidulans)	609		A8MT19	RHN2P_HUMAN	reviewed	Putative rhophilin-2-like protein RHPN2P1 (Rhophilin-2 pseudogene 1)	RHPN2P1	Homo sapiens (Human)	583
C1DLQ2	HFQ_AZOVD	reviewed	RNA-binding protein Hfq	hfq Avin_07540	Azotobacter vinelandii (strain DJ / ATCC BAA-1303)	84		A4VX34	Y1707_STRSY	reviewed	UPF0154 protein SSU05_1707	SSU05_1707	Streptococcus suis (strain 05ZYH33)	78
A9IE54	CSRA_BORPD	reviewed	Carbon storage regulator homolog	csrA Bpet1351	Bordetella petrii (strain ATCC BAA-461 / DSM 12804 / CCUG 43448)	65		P16466	HLYA_PROMI	reviewed	Hemolysin	hpmA	Proteus mirabilis	1577
Q5RA93	CWC22_PONAB	reviewed	Pre-mRNA-splicing factor CWC22 homolog (Nucampholin homolog)	CWC22 NCM	Pongo abelii (Sumatran orangutan) (Pongo pygmaeus abelii)	908		Q634M7	DNAK_BACCZ	reviewed	Chaperone protein DnaK (HSP70) (Heat shock 70 kDa protein) (Heat shock protein 70)	dnaK BCE33L4061	Bacillus cereus (strain ZK / E33L)	611
Q9Y9U3	FLPA_AERPE	reviewed	Fibrillarin-like rRNA/tRNA 2'-O-methyltransferase (EC 2.1.1.-)	flpA APE_2196	Aeropyrum pernix (strain ATCC 700893 / DSM 11879 / JCM 9820 / NBRC 100138 / K1)	233		Q634M6	GRPE_BACCZ	reviewed	Protein GrpE (HSP-70 cofactor)	grpE BCE33L4062	Bacillus cereus (strain ZK / E33L)	188
Q9VW14	MRM3_DROME	reviewed	rRNA methyltransferase 3, mitochondrial (EC 2.1.1.-) (RNA methyltransferase-like protein 1) (rRNA (guanosine-2'-O)-methyltransferase)	CG14100	Drosophila melanogaster (Fruit fly)	407		Q21HU3	GCSP_SACD2	reviewed	Glycine dehydrogenase (decarboxylating) (EC 1.4.4.2) (Glycine cleavage system P-protein) (Glycine decarboxylase) (Glycine dehydrogenase (aminomethyl-transferring))	gcvP Sde_2476	Saccharophagus degradans (strain 2-40 / ATCC 43961 / DSM 17024)	964
P84977	GRP3_POPEU	reviewed	Glycine-rich RNA-binding protein 3 (Fragments)		Populus euphratica (Euphrates poplar)	48		A8WUG4	KPC3_CAEBR	reviewed	Protein kinase C-like 3 (EC 2.7.11.13) (Atypical protein kinase C-3) (aPKC3)	pkc-3 CBG02381	Caenorhabditis briggsae	597
B2V268	HFQ_CLOBA	reviewed	RNA-binding protein Hfq	hfq CLH_1691	Clostridium botulinum (strain Alaska E43 / Type E3)	77		A8IES7	ILVD_AZOC5	reviewed	Dihydroxy-acid dehydratase (DAD) (EC 4.2.1.9)	ilvD AZC_3530	Azorhizobium caulinodans (strain ATCC 43989 / DSM 5975 / JCM 20966 / NBRC 14845 / NCIMB 13405 / ORS 571)	617
P63017	HSP7C_MOUSE	reviewed	Heat shock cognate 71 kDa protein (Heat shock 70 kDa protein 8)	Hspa8 Hsc70 Hsc73	Mus musculus (Mouse)	646		P13828	MSP1_PLAYO	reviewed	Merozoite surface protein 1 (230 kDa merozoite surface antigen) (Py230) (Merozoite surface antigens) (PMMSA)	MSP-1 PY05748	Plasmodium yoelii yoelii	1772
Q4WQM4	HAS1_ASPFU	reviewed	ATP-dependent RNA helicase has1 (EC 3.6.4.13)	has1 AFUA_4G13330	Neosartorya fumigata (strain ATCC MYA-4609 / Af293 / CBS 101355 / FGSC A1100) (Aspergillus fumigatus)	622		B7MFI0	TDH_ECO45	reviewed	L-threonine 3-dehydrogenase (EC 1.1.1.103)	tdh ECS88_4033	Escherichia coli O45:K1 (strain S88 / ExPEC)	341
Q6FN88	FBRL_CANGA	reviewed	rRNA 2'-O-methyltransferase fibrillarin (EC 2.1.1.-) (Histone-glutamine methyltransferase)	NOP1 CAGL0K01859g	Candida glabrata (strain ATCC 2001 / CBS 138 / JCM 3761 / NBRC 0622 / NRRL Y-65) (Yeast) (Torulopsis glabrata)	323		A8Z4B9	DNAK_STAAT	reviewed	Chaperone protein DnaK (HSP70) (Heat shock 70 kDa protein) (Heat shock protein 70)	dnaK USA300HOU_1581	Staphylococcus aureus (strain USA300 / TCH1516)	610
A1CT57	MCES_ASPCL	reviewed	mRNA cap guanine-N7 methyltransferase (EC 2.1.1.56) (mRNA (guanine-N(7)-)-methyltransferase) (mRNA cap methyltransferase)	abd1 ACLA_081840	Aspergillus clavatus (strain ATCC 1007 / CBS 513.65 / DSM 816 / NCTC 3887 / NRRL 1)	551		P13821	SANT_PLAFW	reviewed	S-antigen protein		Plasmodium falciparum (isolate Wellcome)	640
Q9WV03	FA50A_MOUSE	reviewed	Protein FAM50A (Protein XAP-5)	Fam50a D0HXS9928E Xap5	Mus musculus (Mouse)	339		Q09YG9	CTTB2_SAIBB	reviewed	Cortactin-binding protein 2 (CortBP2)	CTTNBP2 CORTBP2	Saimiri boliviensis boliviensis (Bolivian squirrel monkey)	1659
Q67169	M1_I86A2	reviewed	Matrix protein 1 (M1)	M	Influenza A virus (strain A/Equine/Kentucky/2/1986 H3N8)	252		A4TQ37	KATG_YERPP	reviewed	Catalase-peroxidase (CP) (EC 1.11.1.21) (Peroxidase/catalase)	katG YPDSF_3041	Yersinia pestis (strain Pestoides F)	737
Q5ZKW9	MBNL1_CHICK	reviewed	Muscleblind-like protein 1	MBNL1 RCJMB04_8n15	Gallus gallus (Chicken)	369		A8GMI8	HSCA_RICAH	reviewed	Chaperone protein HscA homolog	hscA A1C_01475	Rickettsia akari (strain Hartford)	595
A5I9G0	HFQ_LEGPC	reviewed	RNA-binding protein Hfq	hfq LPC_0010	Legionella pneumophila (strain Corby)	85		B7HKX2	DEOD_BACC7	reviewed	Purine nucleoside phosphorylase DeoD-type (PNP) (EC 2.4.2.1)	deoD BCAH187_A1624	Bacillus cereus (strain AH187)	235
Q6BSY5	DIM1_DEBHA	reviewed	Dimethyladenosine transferase (EC 2.1.1.183) (18S rRNA (adenine(1779)-N(6)/adenine(1780)-N(6))-dimethyltransferase) (18S rRNA dimethylase) (S-adenosylmethionine-6-N', N'-adenosyl(rRNA) dimethyltransferase)	DIM1 DEHA2D05038g	Debaryomyces hansenii (strain ATCC 36239 / CBS 767 / JCM 1990 / NBRC 0083 / IGC 2968) (Yeast) (Torulaspora hansenii)	327		Q215T1	ACP_RHOPB	reviewed	Acyl carrier protein (ACP)	acpP RPC_2301	Rhodopseudomonas palustris (strain BisB18)	79
Q14011	CIRBP_HUMAN	reviewed	Cold-inducible RNA-binding protein (A18 hnRNP) (Glycine-rich RNA-binding protein CIRP)	CIRBP A18HNRNP CIRP	Homo sapiens (Human)	172		Q4WM32	EXO84_ASPFU	reviewed	Exocyst complex component exo84	exo84 AFUA_6G11370	Neosartorya fumigata (strain ATCC MYA-4609 / Af293 / CBS 101355 / FGSC A1100) (Aspergillus fumigatus)	683
Q5E950	NHP2_BOVIN	reviewed	H/ACA ribonucleoprotein complex subunit 2 (Nucleolar protein family A member 2) (snoRNP protein NHP2)	NHP2 NOLA2	Bos taurus (Bovine)	153		B7HEA5	TIG_BACC4	reviewed	Trigger factor (TF) (EC 5.2.1.8) (PPIase)	tig BCB4264_A4591	Bacillus cereus (strain B4264)	425
A2R3A7	NOP9_ASPNC	reviewed	Nucleolar protein 9 (Pumilio domain-containing protein nop9)	nop9 An14g03620	Aspergillus niger (strain CBS 513.88 / FGSC A1513)	692		B7HEA4	CLPX_BACC4	reviewed	ATP-dependent Clp protease ATP-binding subunit ClpX	clpX BCB4264_A4590	Bacillus cereus (strain B4264)	419
Q9GRX4	NONA_DROLR	reviewed	Protein no-on-transient A	nonA	Drosophila littoralis (Fruit fly)	698		Q9Z617	HSLU_BUCAP	reviewed	ATP-dependent protease ATPase subunit HslU (Unfoldase HslU)	hslU BUsg_558	Buchnera aphidicola subsp. Schizaphis graminum (strain Sg)	443
Q06GS9	MATK_PIPCE	reviewed	Maturase K (Intron maturase)	matK	Piper cenocladum (Ant piper)	512		Q4A7B8	KITH_MYCH7	reviewed	Thymidine kinase (EC 2.7.1.21)	tdk MHP7448_0608	Mycoplasma hyopneumoniae (strain 7448)	184
P46321	LICR_BACSU	reviewed	Probable licABCH operon regulator [Includes: Putative phosphotransferase enzyme IIB component (EC 2.7.1.69) (Putative PTS system EIIB component); Putative phosphotransferase enzyme IIA component (EC 2.7.1.-) (Putative PTS system EIIA component)]	licR celR BSU38600	Bacillus subtilis (strain 168)	641		A4TL83	BAMA_YERPP	reviewed	Outer membrane protein assembly factor BamA	bamA yaeT YPDSF_1660	Yersinia pestis (strain Pestoides F)	795
B3SRR4	NSP2_ROTH7	reviewed	Non-structural protein 2 (NSP2) (EC 3.6.4.-) (NCVP3) (Non-structural RNA-binding protein 35) (NS35)		Rotavirus A (isolate Human/United Kingdom/A64/1987 G10-P11[14]-I2-R2-C2-M1-A3-N2-T6-E2-H3) (RV-A)	317		P10731	AMD_BOVIN	reviewed	Peptidyl-glycine alpha-amidating monooxygenase (PAM) [Includes: Peptidylglycine alpha-hydroxylating monooxygenase (PHM) (EC 1.14.17.3); Peptidyl-alpha-hydroxyglycine alpha-amidating lyase (EC 4.3.2.5) (Peptidylamidoglycolate lyase) (PAL)]	PAM	Bos taurus (Bovine)	972
Q5BJP2	CWC15_RAT	reviewed	Spliceosome-associated protein CWC15 homolog	Cwc15	Rattus norvegicus (Rat)	229		Q29554	ECHA_PIG	reviewed	Trifunctional enzyme subunit alpha, mitochondrial (78 kDa gastrin-binding protein) (TP-alpha) [Includes: Long-chain enoyl-CoA hydratase (EC 4.2.1.17); Long chain 3-hydroxyacyl-CoA dehydrogenase (EC 1.1.1.211)]	HADHA LCHYD-HAD	Sus scrofa (Pig)	763
Q2LG20	M1_I05A1	reviewed	Matrix protein 1 (M1)	M	Influenza A virus (strain A/Goose/Guangxi/345/2005 H5N1 genotype G)	252		Q0HLK1	Y986_SHESM	reviewed	UPF0250 protein Shewmr4_0986	Shewmr4_0986	Shewanella sp. (strain MR-4)	88
A2RV18	DI3L1_DANRE	reviewed	DIS3-like exonuclease 1 (EC 3.1.13.-)	dis3l zgc:158615	Danio rerio (Zebrafish) (Brachydanio rerio)	1057		B3Y522	DCD_DRYCA	reviewed	Dammaradiene synthase (EC 5.4.99.37)	DCD	Dryopteris crassirhizoma (Thick stemmed wood fern)	685
B1I296	HFQ_DESAP	reviewed	RNA-binding protein Hfq	hfq Daud_0557	Desulforudis audaxviator (strain MP104C)	83		A4TR27	FADB_YERPP	reviewed	Fatty acid oxidation complex subunit alpha [Includes: Enoyl-CoA hydratase/Delta(3)-cis-Delta(2)-trans-enoyl-CoA isomerase/3-hydroxybutyryl-CoA epimerase (EC 4.2.1.17) (EC 5.1.2.3) (EC 5.3.3.8); 3-hydroxyacyl-CoA dehydrogenase (EC 1.1.1.35)]	fadB YPDSF_3386	Yersinia pestis (strain Pestoides F)	729
Q9UZK1	ARLMC_PYRAB	reviewed	23S rRNA (uracil(747)-C(5))-methyltransferase (EC 2.1.1.189) (23S rRNA(m5U747)-methyltransferase)	PYRAB11450 PAB0760	Pyrococcus abyssi (strain GE5 / Orsay)	410		Q4P521	LYS4_USTMA	reviewed	Homoaconitase, mitochondrial (EC 4.2.1.36) (Homoaconitate hydratase)	LYS4 UMAG_10689	Ustilago maydis (strain 521 / FGSC 9021) (Corn smut fungus)	734
O95503	CBX6_HUMAN	reviewed	Chromobox protein homolog 6	CBX6	Homo sapiens (Human)	412		B3P7F8	HH_DROER	reviewed	Protein hedgehog [Cleaved into: Protein hedgehog N-product; Protein hedgehog C-product]	hh GG12458	Drosophila erecta (Fruit fly)	465
Q5XH48	EDC3_XENLA	reviewed	Enhancer of mRNA-decapping protein 3 (YjeF domain-containing protein 1)	edc3 yjdc	Xenopus laevis (African clawed frog)	505		B7NEG2	TREF_ECOLU	reviewed	Cytoplasmic trehalase (EC 3.2.1.28) (Alpha,alpha-trehalase) (Alpha,alpha-trehalose glucohydrolase)	treF ECUMN_4020	Escherichia coli O17:K52:H18 (strain UMN026 / ExPEC)	549
Q3V188	ENDOU_MOUSE	reviewed	Poly(U)-specific endoribonuclease (EC 3.1.-.-) (Placental protein 11-related protein) (PP11-related protein) (Protein endoU) (T-cell-specific protein 30) (Tcl-30) (Uridylate-specific endoribonuclease)	Endou Pp11r	Mus musculus (Mouse)	412		O15757	PP1_DICDI	reviewed	Serine/threonine-protein phosphatase PP1 (EC 3.1.3.16) (DdPP1c)	pppB DDB_G0275619	Dictyostelium discoideum (Slime mold)	321
Q971T8	ALBA1_SULTO	reviewed	DNA/RNA-binding protein Alba 1	albA1 STK_12895 STS141	Sulfolobus tokodaii (strain DSM 16993 / JCM 10545 / NBRC 100140 / 7)	99		B7LCE0	GLK_ECO55	reviewed	Glucokinase (EC 2.7.1.2) (Glucose kinase)	glk EC55989_2684	Escherichia coli (strain 55989 / EAEC)	321
Q6GL69	MK67I_XENTR	reviewed	MKI67 FHA domain-interacting nucleolar phosphoprotein-like	nifk mki67ipl	Xenopus tropicalis (Western clawed frog) (Silurana tropicalis)	276		Q9Z3Q0	CYA3_RHIME	reviewed	Putative adenylate cyclase 3 (EC 4.6.1.1) (ATP pyrophosphate-lyase 3) (Adenylyl cyclase 3)	cya3 cyaF5 RA0861 SMa1583	Rhizobium meliloti (strain 1021) (Ensifer meliloti) (Sinorhizobium meliloti)	587
Q7YJY7	MATK_CALFG	reviewed	Maturase K (Intron maturase)	matK	Calycanthus floridus var. glaucus (Eastern sweetshrub) (Calycanthus fertilis var. ferax)	505		Q4KMM3	OXR1_MOUSE	reviewed	Oxidation resistance protein 1 (Protein C7)	Oxr1 C7 Gm1238	Mus musculus (Mouse)	866
Q9WYZ6	HFQ_THEMA	reviewed	RNA-binding protein Hfq	hfq TM_0526	Thermotoga maritima (strain ATCC 43589 / MSB8 / DSM 3109 / JCM 10099)	92		Q94650	ARF1_PLAFA	reviewed	ADP-ribosylation factor 1 (plARF)	ARF1 ARF	Plasmodium falciparum	181
Q5XI69	DHX40_RAT	reviewed	Probable ATP-dependent RNA helicase DHX40 (EC 3.6.4.13) (DEAH box protein 40)	Dhx40	Rattus norvegicus (Rat)	779		Q62J39	ACCA_BURMA	reviewed	Acetyl-coenzyme A carboxylase carboxyl transferase subunit alpha (ACCase subunit alpha) (Acetyl-CoA carboxylase carboxyltransferase subunit alpha) (EC 6.4.1.2)	accA BMA1654	Burkholderia mallei (strain ATCC 23344)	323
Q9LXW7	DCL3_ARATH	reviewed	Endoribonuclease Dicer homolog 3 (EC 3.1.26.-) (Dicer-like protein 3) (AtDCL3)	DCL3 At3g43920 T15B3.60	Arabidopsis thaliana (Mouse-ear cress)	1580		Q2FF43	DDL_STAA3	reviewed	D-alanine--D-alanine ligase (EC 6.3.2.4) (D-Ala-D-Ala ligase) (D-alanylalanine synthetase)	ddl SAUSA300_2039	Staphylococcus aureus (strain USA300)	356
Q5ZKC9	1433Z_CHICK	reviewed	14-3-3 protein zeta	YWHAZ RCJMB04_11l21	Gallus gallus (Chicken)	245		Q2YNZ1	GLND_BRUA2	reviewed	Bifunctional uridylyltransferase/uridylyl-removing enzyme (UTase/UR) (Bifunctional [protein-PII] modification enzyme) (Bifunctional nitrogen sensor protein) [Includes: [Protein-PII] uridylyltransferase (PII uridylyltransferase) (UTase) (EC 2.7.7.59); [Protein-PII]-UMP uridylyl-removing enzyme (UR) (EC 3.1.4.-)]	glnD BAB1_0143	Brucella abortus (strain 2308)	934
Q0ABQ3	NUSB_ALKEH	reviewed	N utilization substance protein B homolog (Protein NusB)	nusB Mlg_0379	Alkalilimnicola ehrlichii (strain ATCC BAA-1101 / DSM 17681 / MLHE-1)	178		A8AQY3	GLGB_CITK8	reviewed	1,4-alpha-glucan branching enzyme GlgB (EC 2.4.1.18) (1,4-alpha-D-glucan:1,4-alpha-D-glucan 6-glucosyl-transferase) (Alpha-(1->4)-glucan branching enzyme) (Glycogen branching enzyme) (BE)	glgB CKO_04851	Citrobacter koseri (strain ATCC BAA-895 / CDC 4225-83 / SGSC4696)	728
P07266	MRS1_YEAST	reviewed	Mitochondrial RNA-splicing protein MRS1	MRS1 PET157 YIR021W	Saccharomyces cerevisiae (strain ATCC 204508 / S288c) (Baker's yeast)	363		Q2J6Q9	GLGB_FRASC	reviewed	1,4-alpha-glucan branching enzyme GlgB (EC 2.4.1.18) (1,4-alpha-D-glucan:1,4-alpha-D-glucan 6-glucosyl-transferase) (Alpha-(1->4)-glucan branching enzyme) (Glycogen branching enzyme) (BE)	glgB Francci3_3681	Frankia sp. (strain CcI3)	812
P26583	HMGB2_HUMAN	reviewed	High mobility group protein B2 (High mobility group protein 2) (HMG-2)	HMGB2 HMG2	Homo sapiens (Human)	209		Q0HDU8	ASSY_SHESM	reviewed	Argininosuccinate synthase (EC 6.3.4.5) (Citrulline--aspartate ligase)	argG Shewmr4_3706	Shewanella sp. (strain MR-4)	407
Q6CWQ5	MRH4_KLULA	reviewed	ATP-dependent RNA helicase MRH4, mitochondrial (EC 3.6.4.13)	MRH4 KLLA0B02310g	Kluyveromyces lactis (strain ATCC 8585 / CBS 2359 / DSM 70799 / NBRC 1267 / NRRL Y-1140 / WM37) (Yeast) (Candida sphaerica)	584		B7L4F1	ISPH_ECO55	reviewed	4-hydroxy-3-methylbut-2-enyl diphosphate reductase (EC 1.17.1.2)	ispH EC55989_0028	Escherichia coli (strain 55989 / EAEC)	316
P04514	NSP3_ROTBU	reviewed	Non-structural protein 3 (NSP3) (NCVP4) (Non-structural RNA-binding protein 34) (NS34)		Rotavirus A (strain Cow/United Kingdom/UK/1975 G6-P7[5]-I2-R2-C2-M2-A3-N2-T7-E2-H3) (RV-A)	313		B3LRA0	MIC60_YEAS1	reviewed	MICOS complex subunit MIC60 (Mitofilin)	MIC60 SCRG_04035	Saccharomyces cerevisiae (strain RM11-1a) (Baker's yeast)	539
Q971T6	ALBA2_SULTO	reviewed	DNA/RNA-binding protein Alba 2	albA2 STK_12905 STS142	Sulfolobus tokodaii (strain DSM 16993 / JCM 10545 / NBRC 100140 / 7)	90		A8AVA8	DNAK_STRGC	reviewed	Chaperone protein DnaK (HSP70) (Heat shock 70 kDa protein) (Heat shock protein 70)	dnaK SGO_0402	Streptococcus gordonii (strain Challis / ATCC 35105 / CH1 / DL1 / V288)	607
P15130	NCAP_CVH22	reviewed	Nucleoprotein (Nucleocapsid protein) (NC) (Protein N)	N 7	Human coronavirus 229E (HCoV-229E)	389		A8X633	APR1_CAEBR	reviewed	APC-related protein 1	apr-1 CBG08224	Caenorhabditis briggsae	1171
Q9Y7M4	LSM3_SCHPO	reviewed	Probable U6 snRNA-associated Sm-like protein LSm3	lsm3 SPBC9B6.05c	Schizosaccharomyces pombe (strain 972 / ATCC 24843) (Fission yeast)	93		P14747	PP2B2_YEAST	reviewed	Serine/threonine-protein phosphatase 2B catalytic subunit A2 (EC 3.1.3.16) (Calcineurin A2) (Calmodulin-binding protein 2)	CMP2 CNA2 YML057W YM9958.05	Saccharomyces cerevisiae (strain ATCC 204508 / S288c) (Baker's yeast)	604
Q1EHT7	C3H4_ORYSJ	reviewed	Zinc finger CCCH domain-containing protein 4 (OsC3H4) (EC 3.6.4.-)	Os01g0256800 LOC_Os01g15300 P0711E10.43	Oryza sativa subsp. japonica (Rice)	1007		Q940U6	FLU_ARATH	reviewed	Protein FLUORESCENT IN BLUE LIGHT, chloroplastic	FLU At3g14110 MAG2.7	Arabidopsis thaliana (Mouse-ear cress)	316
A8W3A6	MATK_CUSEX	reviewed	Maturase K (Intron maturase)	matK	Cuscuta exaltata (Tall dodder)	521		Q2FF36	YIDC_STAA3	reviewed	Membrane protein insertase YidC (Foldase YidC) (Membrane integrase YidC) (Membrane protein YidC)	yidC SAUSA300_2046	Staphylococcus aureus (strain USA300)	290
O60231	DHX16_HUMAN	reviewed	Putative pre-mRNA-splicing factor ATP-dependent RNA helicase DHX16 (EC 3.6.4.13) (ATP-dependent RNA helicase #3) (DEAH-box protein 16)	DHX16 DBP2 DDX16 KIAA0577	Homo sapiens (Human)	1041		A8WVU9	ROCK_CAEBR	reviewed	Rho-associated protein kinase let-502 (EC 2.7.11.1) (Lethal protein 502) (Rho-binding kinase let-502)	let-502 CBG03960	Caenorhabditis briggsae	1194
A7HJ80	NUSB_FERNB	reviewed	N utilization substance protein B homolog (Protein NusB)	nusB Fnod_0096	Fervidobacterium nodosum (strain ATCC 35602 / DSM 5306 / Rt17-B1)	141		A8WVU7	CPG1_CAEBR	reviewed	Chondroitin proteoglycan 1 (Cell junction protein 1) (Cytokinesis protein cej-1)	cpg-1 CBG03957	Caenorhabditis briggsae	686
Q8CIN6	CELF3_MOUSE	reviewed	CUGBP Elav-like family member 3 (CELF-3) (Bruno-like protein 1) (CUG-BP- and ETR-3-like factor 3) (ELAV-type RNA-binding protein 1) (ETR-1) (RNA-binding protein BRUNOL-1) (Trinucleotide repeat-containing gene 4 protein)	Celf3 Tnrc4	Mus musculus (Mouse)	465		Q2W3T1	NAPA_MAGSA	reviewed	Periplasmic nitrate reductase (EC 1.7.99.4)	napA amb2690	Magnetospirillum magneticum (strain AMB-1 / ATCC 700264)	827
Q6E3D5	CPB3_CAEBR	reviewed	Cytoplasmic polyadenylation element-binding protein 3	cpb-3 CBG04067	Caenorhabditis briggsae	753		A8WJR8	MBK2_CAEBR	reviewed	Dual specificity tyrosine-phosphorylation-regulated kinase mbk-2 (EC 2.7.12.1) (Dual specificity Yak1-related kinase mbk-2) (Minibrain Kinase 2)	mbk-2 CBG23998	Caenorhabditis briggsae	815
Q6E3D4	CPB3_CAERE	reviewed	Cytoplasmic polyadenylation element-binding protein 3	cpb-3	Caenorhabditis remanei (Caenorhabditis vulgaris)	766		Q4L9P0	SRAP_STAHJ	reviewed	Serine-rich adhesin for platelets	sraP SH0326	Staphylococcus haemolyticus (strain JCSC1435)	3608
Q9JMK2	KC1E_MOUSE	reviewed	Casein kinase I isoform epsilon (CKI-epsilon) (CKIe) (EC 2.7.11.1)	Csnk1e	Mus musculus (Mouse)	416		B3GZ01	MEND_ACTP7	reviewed	2-succinyl-5-enolpyruvyl-6-hydroxy-3-cyclohexene-1-carboxylate synthase (SEPHCHC synthase) (EC 2.2.1.9) (Menaquinone biosynthesis protein MenD)	menD APP7_1835	Actinobacillus pleuropneumoniae serotype 7 (strain AP76)	568
E5QZZ6	NOP9_ARTGP	reviewed	Nucleolar protein 9 (Pumilio domain-containing protein NOP9)	NOP9 MGYG_08923	Arthroderma gypseum (strain ATCC MYA-4604 / CBS 118893) (Microsporum gypseum)	702		Q20679	PLOD_CAEEL	reviewed	Procollagen-lysine,2-oxoglutarate 5-dioxygenase (EC 1.14.11.4) (Lethal protein 268) (Lysyl hydroxylase) (LH)	let-268 F52H3.1	Caenorhabditis elegans	730
Q0A8K9	CSRA_ALKEH	reviewed	Carbon storage regulator homolog	csrA Mlg_1479	Alkalilimnicola ehrlichii (strain ATCC BAA-1101 / DSM 17681 / MLHE-1)	66		Q9ZJZ7	AK_HELPJ	reviewed	Aspartokinase (EC 2.7.2.4) (Aspartate kinase)	lysC jhp_1150	Helicobacter pylori (strain J99 / ATCC 700824) (Campylobacter pylori J99)	405
Q6E3D0	CPB1_CAEBR	reviewed	Cytoplasmic polyadenylation element-binding protein 1	cpb-1 CBG10126	Caenorhabditis briggsae	585		B7LDA2	KCY_ECO55	reviewed	Cytidylate kinase (CK) (EC 2.7.4.25) (Cytidine monophosphate kinase) (CMP kinase)	cmk EC55989_0955	Escherichia coli (strain 55989 / EAEC)	227
Q923B1	DBR1_MOUSE	reviewed	Lariat debranching enzyme (EC 3.1.-.-)	Dbr1	Mus musculus (Mouse)	550		B7MHC2	UBIB_ECO45	reviewed	Probable protein kinase UbiB (EC 2.7.-.-) (Ubiquinone biosynthesis protein UbiB)	ubiB ECS88_4285	Escherichia coli O45:K1 (strain S88 / ExPEC)	546
Q8N1G4	LRC47_HUMAN	reviewed	Leucine-rich repeat-containing protein 47	LRRC47 KIAA1185	Homo sapiens (Human)	583		B7L882	ATPB_ECO55	reviewed	ATP synthase subunit beta (EC 3.6.3.14) (ATP synthase F1 sector subunit beta) (F-ATPase subunit beta)	atpD EC55989_4207	Escherichia coli (strain 55989 / EAEC)	460
Q6BJD4	EDC1_DEBHA	reviewed	Enhancer of mRNA-decapping protein 1	EDC1 DEHA2G03256g	Debaryomyces hansenii (strain ATCC 36239 / CBS 767 / JCM 1990 / NBRC 0083 / IGC 2968) (Yeast) (Torulaspora hansenii)	352		B3M185	RAS1_DROAN	reviewed	Ras-like protein 1	Ras85D GF16057	Drosophila ananassae (Fruit fly)	189
Q0U8V9	DBP8_PHANO	reviewed	ATP-dependent RNA helicase DBP8 (EC 3.6.4.13)	DBP8 SNOG_11805	Phaeosphaeria nodorum (strain SN15 / ATCC MYA-4574 / FGSC 10173) (Glume blotch fungus) (Septoria nodorum)	508		B7L885	ATPD_ECO55	reviewed	ATP synthase subunit delta (ATP synthase F(1) sector subunit delta) (F-type ATPase subunit delta) (F-ATPase subunit delta)	atpH EC55989_4210	Escherichia coli (strain 55989 / EAEC)	177
Q9BQ39	DDX50_HUMAN	reviewed	ATP-dependent RNA helicase DDX50 (EC 3.6.4.13) (DEAD box protein 50) (Gu-beta) (Nucleolar protein Gu2)	DDX50	Homo sapiens (Human)	737		B7L884	ATPA_ECO55	reviewed	ATP synthase subunit alpha (EC 3.6.3.14) (ATP synthase F1 sector subunit alpha) (F-ATPase subunit alpha)	atpA EC55989_4209	Escherichia coli (strain 55989 / EAEC)	513
Q82506	NS1_I33A0	reviewed	Non-structural protein 1 (NS1) (NS1A)	NS	Influenza A virus (strain A/Wilson-Smith/1933 H1N1) (Influenza A virus (strain A/WS/1933 H1N1))	230		P13608	PGCA_BOVIN	reviewed	Aggrecan core protein (Cartilage-specific proteoglycan core protein) (CSPCP)	ACAN AGC1	Bos taurus (Bovine)	2364
Q97I09	ISPH_CLOAB	reviewed	4-hydroxy-3-methylbut-2-enyl diphosphate reductase (EC 1.17.1.2)	ispH CA_C1847	Clostridium acetobutylicum (strain ATCC 824 / DSM 792 / JCM 1419 / LMG 5710 / VKM B-1787)	642		Q2FG38	ACCA_STAA3	reviewed	Acetyl-coenzyme A carboxylase carboxyl transferase subunit alpha (ACCase subunit alpha) (Acetyl-CoA carboxylase carboxyltransferase subunit alpha) (EC 6.4.1.2)	accA SAUSA300_1646	Staphylococcus aureus (strain USA300)	314
O08808	DIAP1_MOUSE	reviewed	Protein diaphanous homolog 1 (Diaphanous-related formin-1) (DRF1) (p140mDIA) (mDIA1)	Diaph1 Diap1	Mus musculus (Mouse)	1255		A4VWU8	METK_STRSY	reviewed	S-adenosylmethionine synthase (AdoMet synthase) (EC 2.5.1.6) (MAT) (Methionine adenosyltransferase)	metK SSU05_1621	Streptococcus suis (strain 05ZYH33)	396
Q7TBN9	NCAP_RABVE	reviewed	Nucleoprotein (NP) (Nucleocapsid protein) (Protein N)	N	Rabies virus (strain ERA) (RABV)	450		Q23381	MUTA_CAEEL	reviewed	Probable methylmalonyl-CoA mutase, mitochondrial (EC 5.4.99.2) (MethylmalonylCoA mutase homolog 1) (MCM)	mmcm-1 ZK1058.1	Caenorhabditis elegans	744
Q6ZQ08	CNOT1_MOUSE	reviewed	CCR4-NOT transcription complex subunit 1 (CCR4-associated factor 1)	Cnot1 Kiaa1007	Mus musculus (Mouse)	2375		Q9ZE10	GATA_RICPR	reviewed	Glutamyl-tRNA(Gln) amidotransferase subunit A (Glu-ADT subunit A) (EC 6.3.5.7)	gatA RP152	Rickettsia prowazekii (strain Madrid E)	493
Q5K2K7	NCAP_ISFV	reviewed	Nucleoprotein (NP) (Nucleocapsid protein) (Protein N)	N	Isfahan virus (ISFV)	423		Q9ZE11	GATB_RICPR	reviewed	Aspartyl/glutamyl-tRNA(Asn/Gln) amidotransferase subunit B (Asp/Glu-ADT subunit B) (EC 6.3.5.-)	gatB RP151	Rickettsia prowazekii (strain Madrid E)	483
P21236	ERM_STREE	reviewed	rRNA adenine N-6-methyltransferase (EC 2.1.1.184) (ErmAM) (Macrolide-lincosamide-streptogramin B resistance protein)	erm	Streptococcus pneumoniae	245		Q2IBA2	CTTB2_CHLAE	reviewed	Cortactin-binding protein 2 (CortBP2)	CTTNBP2 CORTBP2	Chlorocebus aethiops (Green monkey) (Cercopithecus aethiops)	1662
Q6DFW4	NOP58_MOUSE	reviewed	Nucleolar protein 58 (MSSP) (Nucleolar protein 5) (SIK-similar protein)	Nop58 Nol5	Mus musculus (Mouse)	536		Q633X1	TIG_BACCZ	reviewed	Trigger factor (TF) (EC 5.2.1.8) (PPIase)	tig BCE33L4217	Bacillus cereus (strain ZK / E33L)	425
Q9SV09	C3H46_ARATH	reviewed	Zinc finger CCCH domain-containing protein 46 (AtC3H46) (EC 3.1.-.-)	At3g51950 F4F15.60	Arabidopsis thaliana (Mouse-ear cress)	540		P15891	ABP1_YEAST	reviewed	Actin-binding protein	ABP1 YCR088W YCR88W	Saccharomyces cerevisiae (strain ATCC 204508 / S288c) (Baker's yeast)	592
Q5E996	NOP16_BOVIN	reviewed	Nucleolar protein 16	NOP16	Bos taurus (Bovine)	178		Q0HLL3	RPIA_SHESM	reviewed	Ribose-5-phosphate isomerase A (EC 5.3.1.6) (Phosphoriboisomerase A) (PRI)	rpiA Shewmr4_0974	Shewanella sp. (strain MR-4)	219
Q9NYY8	FAKD2_HUMAN	reviewed	FAST kinase domain-containing protein 2	FASTKD2 KIAA0971	Homo sapiens (Human)	710		Q2FI17	QOX2_STAA3	reviewed	Probable quinol oxidase subunit 2 (EC 1.10.3.-) (Quinol oxidase polypeptide II)	qoxA SAUSA300_0963	Staphylococcus aureus (strain USA300)	366
B8FJ78	NUSB_DESAA	reviewed	N utilization substance protein B homolog (Protein NusB)	nusB Dalk_3316	Desulfatibacillum alkenivorans (strain AK-01)	143		Q9Z4P4	NRFA_SULDE	reviewed	Cytochrome c-552 (EC 1.7.2.2) (Ammonia-forming cytochrome c nitrite reductase) (Cytochrome c nitrite reductase)	nrfA	Sulfurospirillum deleyianum	514
P19525	E2AK2_HUMAN	reviewed	Interferon-induced, double-stranded RNA-activated protein kinase (EC 2.7.11.1) (Eukaryotic translation initiation factor 2-alpha kinase 2) (eIF-2A protein kinase 2) (Interferon-inducible RNA-dependent protein kinase) (P1/eIF-2A protein kinase) (Protein kinase RNA-activated) (PKR) (Protein kinase R) (Tyrosine-protein kinase EIF2AK2) (EC 2.7.10.2) (p68 kinase)	EIF2AK2 PKR PRKR	Homo sapiens (Human)	551		Q2LUQ1	FTSH_SYNAS	reviewed	ATP-dependent zinc metalloprotease FtsH (EC 3.4.24.-)	ftsH SYNAS_19360 SYN_03643	Syntrophus aciditrophicus (strain SB)	736
P19522	MVP_CGMVW	reviewed	Movement protein (28.8 kDa protein) (Cell-to-cell transport protein)	MP	Cucumber green mottle mosaic virus (strain watermelon W) (CGMMV)	264		A4QTV1	VPS27_MAGO7	reviewed	Vacuolar protein sorting-associated protein 27	VPS27 MGG_04958	Magnaporthe oryzae (strain 70-15 / ATCC MYA-4617 / FGSC 8958) (Rice blast fungus) (Pyricularia oryzae)	713
Q5BJ56	FXR1_XENTR	reviewed	Fragile X mental retardation syndrome-related protein 1 homolog (XtFxr1p)	fxr1 TEgg078n09.1	Xenopus tropicalis (Western clawed frog) (Silurana tropicalis)	674		Q9Z4P0	FRD2_SHEFN	reviewed	Fumarate reductase flavoprotein subunit (EC 1.3.5.4) (Fe(3+)-induced flavocytochrome C3) (Ifc3) (Iron(III)-induced flavocytochrome C3)	ifcA Sfri_2586	Shewanella frigidimarina (strain NCIMB 400)	588
Q0UZ59	DBP9_PHANO	reviewed	ATP-dependent RNA helicase DBP9 (EC 3.6.4.13)	DBP9 SNOG_02955	Phaeosphaeria nodorum (strain SN15 / ATCC MYA-4574 / FGSC 10173) (Glume blotch fungus) (Septoria nodorum)	597		Q2H0S9	STU1_CHAGB	reviewed	Protein STU1	STU1 CHGG_04617	Chaetomium globosum (strain ATCC 6205 / CBS 148.51 / DSM 1962 / NBRC 6347 / NRRL 1970) (Soil fungus)	1111
Q95DR2	MATK_NICPA	reviewed	Maturase K (Intron maturase)	matK	Nicotiana paniculata	509		B3PLQ1	GLMM_CELJU	reviewed	Phosphoglucosamine mutase (EC 5.4.2.10)	glmM CJA_2672	Cellvibrio japonicus (strain Ueda107) (Pseudomonas fluorescens subsp. cellulosa)	445
O15504	NUPL2_HUMAN	reviewed	Nucleoporin-like protein 2 (NLP-1) (NUP42 homolog) (Nucleoporin hCG1)	NUPL2 CG1	Homo sapiens (Human)	423		O18910	OPSG_RABIT	reviewed	Medium-wave-sensitive opsin 1 (Green cone photoreceptor pigment) (Green-sensitive opsin) (Medium wavelength-sensitive cone opsin)	OPN1MW GCP	Oryctolagus cuniculus (Rabbit)	364
Q21HA2	HFQ_SACD2	reviewed	RNA-binding protein Hfq	hfq Sde_2667	Saccharophagus degradans (strain 2-40 / ATCC 43961 / DSM 17024)	86		Q2FJE4	SP5G_STAA3	reviewed	Putative septation protein SpoVG	spoVG SAUSA300_0475	Staphylococcus aureus (strain USA300)	100
A5IGI0	NUSB_LEGPC	reviewed	N utilization substance protein B homolog (Protein NusB)	nusB LPC_2565	Legionella pneumophila (strain Corby)	147		A8FLH2	DNAK_CAMJ8	reviewed	Chaperone protein DnaK (HSP70) (Heat shock 70 kDa protein) (Heat shock protein 70)	dnaK C8J_0710	Campylobacter jejuni subsp. jejuni serotype O:6 (strain 81116 / NCTC 11828)	623
B7XK66	CCR4_ENTBH	reviewed	Probable glucose-repressible alcohol dehydrogenase transcriptional effector homolog (EC 3.1.13.4) (Carbon catabolite repressor protein 4) (Cytoplasmic deadenylase)	CCR4 EBI_22918	Enterocytozoon bieneusi (strain H348) (Microsporidian parasite)	481		Q9Z0X2	SL9A5_RAT	reviewed	Sodium/hydrogen exchanger 5 (Na(+)/H(+) exchanger 5) (NHE-5) (Solute carrier family 9 member 5)	Slc9a5 Nhe5	Rattus norvegicus (Rat)	898
O70445	BARD1_MOUSE	reviewed	BRCA1-associated RING domain protein 1 (BARD-1) (EC 6.3.2.-)	Bard1	Mus musculus (Mouse)	765		Q9Z0X4	PDE3A_MOUSE	reviewed	cGMP-inhibited 3',5'-cyclic phosphodiesterase A (EC 3.1.4.17) (Cyclic GMP-inhibited phosphodiesterase A) (CGI-PDE A)	Pde3a	Mus musculus (Mouse)	1141
Q92BZ5	NUSB_LISIN	reviewed	N utilization substance protein B homolog (Protein NusB)	nusB lin1396	Listeria innocua serovar 6a (strain CLIP 11262)	128		Q94999	GSTT2_ANOGA	reviewed	Glutathione S-transferase 2 (EC 2.5.1.18) (Aggst1-2) (GST class-theta)	GstD2 GST1-2 AGAP004165	Anopheles gambiae (African malaria mosquito)	209
Q0UG00	MS116_PHANO	reviewed	ATP-dependent RNA helicase MSS116, mitochondrial (EC 3.6.4.13)	MSS116 SNOG_09314	Phaeosphaeria nodorum (strain SN15 / ATCC MYA-4574 / FGSC 10173) (Glume blotch fungus) (Septoria nodorum)	550		B3DYJ8	GLGE_METI4	reviewed	Alpha-1,4-glucan:maltose-1-phosphate maltosyltransferase (GMPMT) (EC 2.4.99.16) ((1->4)-alpha-D-glucan:maltose-1-phosphate alpha-D-maltosyltransferase)	glgE Minf_1992	Methylacidiphilum infernorum (isolate V4) (Methylokorus infernorum (strain V4))	667
Q1ISD3	NUSB_KORVE	reviewed	N utilization substance protein B homolog (Protein NusB)	nusB Acid345_1215	Koribacter versatilis (strain Ellin345)	146		Q45FX5	VAV_CAEEL	reviewed	Protein vav-1	vav-1 C35B8.2	Caenorhabditis elegans	1007
B6JPA0	NUSB_HELP2	reviewed	N utilization substance protein B homolog (Protein NusB)	nusB HPP12_0001	Helicobacter pylori (strain P12)	138		Q9ZLL2	MURC_HELPJ	reviewed	UDP-N-acetylmuramate--L-alanine ligase (EC 6.3.2.8) (UDP-N-acetylmuramoyl-L-alanine synthetase)	murC jhp_0567	Helicobacter pylori (strain J99 / ATCC 700824) (Campylobacter pylori J99)	449
P41091	IF2G_HUMAN	reviewed	Eukaryotic translation initiation factor 2 subunit 3 (Eukaryotic translation initiation factor 2 subunit gamma X) (eIF-2-gamma X) (eIF-2gX)	EIF2S3 EIF2G	Homo sapiens (Human)	472		Q948U0	RBOHA_SOLTU	reviewed	Respiratory burst oxidase homolog protein A (EC 1.11.1.-) (EC 1.6.3.-) (NADPH oxidase RBOHA) (StRBOHA)	RBOHA	Solanum tuberosum (Potato)	963
A8MS41	CCR4D_ARATH	reviewed	Carbon catabolite repressor protein 4 homolog 4 (CCR4 homolog 4) (EC 3.1.13.4)	CCR4-4 At1g31500 F27M3_27 T8E3.7	Arabidopsis thaliana (Mouse-ear cress)	417		A4WGE0	KUP_ENT38	reviewed	Low affinity potassium transport system protein kup (Kup system potassium uptake protein)	kup Ent638_4117	Enterobacter sp. (strain 638)	622
Q1EA54	HAS1_COCIM	reviewed	ATP-dependent RNA helicase HAS1 (EC 3.6.4.13)	HAS1 CIMG_00559	Coccidioides immitis (strain RS) (Valley fever fungus)	604		B3H0G7	NHAB_ACTP7	reviewed	Na(+)/H(+) antiporter NhaB (Sodium/proton antiporter NhaB)	nhaB APP7_0327	Actinobacillus pleuropneumoniae serotype 7 (strain AP76)	513
B0S1M1	NUSB_FINM2	reviewed	N utilization substance protein B homolog (Protein NusB)	nusB FMG_0843	Finegoldia magna (strain ATCC 29328) (Peptostreptococcus magnus)	137		Q4U9I8	SEY1_THEAN	reviewed	Protein SEY1 homolog (EC 3.6.5.-)	TA08650	Theileria annulata	918
Q9JJ54	HNRPD_RAT	reviewed	Heterogeneous nuclear ribonucleoprotein D0 (hnRNP D0) (AU-rich element RNA-binding protein 1)	Hnrnpd Auf1 Hnrpd	Rattus norvegicus (Rat)	353		Q63E66	LUTB_BACCZ	reviewed	Lactate utilization protein B	lutB BCE33L1197	Bacillus cereus (strain ZK / E33L)	473
A4IFD8	MET14_BOVIN	reviewed	N6-adenosine-methyltransferase subunit METTL14 (EC 2.1.1.62) (Methyltransferase-like protein 14)	METTL14	Bos taurus (Bovine)	456		O14156	PP2C4_SCHPO	reviewed	Protein phosphatase 2C homolog 4 (PP2C-4) (EC 3.1.3.16)	ptc4 SPAC4A8.03c	Schizosaccharomyces pombe (strain 972 / ATCC 24843) (Fission yeast)	383
A7TJ71	DBP4_VANPO	reviewed	ATP-dependent RNA helicase DBP4 (EC 3.6.4.13)	DBP4 Kpol_1004p13	Vanderwaltozyma polyspora (strain ATCC 22028 / DSM 70294) (Kluyveromyces polysporus)	768		P14250	GUN3_FIBSS	reviewed	Endoglucanase 3 (EC 3.2.1.4) (Cellulase 3) (Endo-1,4-beta-glucanase 3) (EG3)	cel-3 Fisuc_2230 FSU_2772	Fibrobacter succinogenes (strain ATCC 19169 / S85)	658
P0CW08	FLPA_METMZ	reviewed	Fibrillarin-like rRNA/tRNA 2'-O-methyltransferase (EC 2.1.1.-) (Fragment)	flpA fibM	Methanosarcina mazei (Methanosarcina frisia)	193		A8A7E1	PLSB_ECOHS	reviewed	Glycerol-3-phosphate acyltransferase (GPAT) (EC 2.3.1.15)	plsB EcHS_A4281	Escherichia coli O9:H4 (strain HS)	807
Q3MHH2	NOL11_BOVIN	reviewed	Nucleolar protein 11	NOL11	Bos taurus (Bovine)	718		Q2FUW1	SRAP_STAA8	reviewed	Serine-rich adhesin for platelets (Staphylococcus aureus surface protein A)	sraP sasA SAOUHSC_02990	Staphylococcus aureus (strain NCTC 8325)	2271
Q0BTF1	NUSB_GRABC	reviewed	N utilization substance protein B homolog (Protein NusB)	nusB GbCGDNIH1_1003	Granulibacter bethesdensis (strain ATCC BAA-1260 / CGDNIH1)	163		Q4WFI6	BXLB_ASPFU	reviewed	Probable exo-1,4-beta-xylosidase bxlB (EC 3.2.1.37) (1,4-beta-D-xylan xylohydrolase bxlB) (Beta-xylosidase bxlB) (Xylobiase bxlB)	bxlB AFUA_3G02090	Neosartorya fumigata (strain ATCC MYA-4609 / Af293 / CBS 101355 / FGSC A1100) (Aspergillus fumigatus)	771
Q9VAQ5	DIM1_DROME	reviewed	Probable dimethyladenosine transferase (EC 2.1.1.183) (Probable 18S rRNA (adenine(1779)-N(6)/adenine(1780)-N(6))-dimethyltransferase) (Probable 18S rRNA dimethylase) (Probable S-adenosylmethionine-6-N',N'-adenosyl(rRNA) dimethyltransferase)	CG11837	Drosophila melanogaster (Fruit fly)	306		A4QCC1	Y895_CORGB	reviewed	UPF0182 protein cgR_0895	cgR_0895	Corynebacterium glutamicum (strain R)	985
Q1ECZ4	CASC3_DANRE	reviewed	Protein CASC3 (Cancer susceptibility candidate gene 3 protein homolog) (Metastatic lymph node protein 51 homolog) (DrMLN51) (Protein MLN 51 homolog)	casc3 mln51	Danio rerio (Zebrafish) (Brachydanio rerio)	754		Q2HE65	MOCOS_CHAGB	reviewed	Molybdenum cofactor sulfurase (MCS) (MOS) (MoCo sulfurase) (EC 2.8.1.9) (Molybdenum cofactor sulfurtransferase)	hxB CHGG_01489	Chaetomium globosum (strain ATCC 6205 / CBS 148.51 / DSM 1962 / NBRC 6347 / NRRL 1970) (Soil fungus)	778
Q95ZK7	GLD3_CAEEL	reviewed	Defective in germ line development protein 3 (Germline development defective 3)	gld-3 T07F8.3	Caenorhabditis elegans	969		Q2J0A5	MASZ_RHOP2	reviewed	Malate synthase G (EC 2.3.3.9)	glcB RPB_1395	Rhodopseudomonas palustris (strain HaA2)	724
Q0CL13	DBP3_ASPTN	reviewed	ATP-dependent RNA helicase dbp3 (EC 3.6.4.13)	dbp3 ATEG_05621	Aspergillus terreus (strain NIH 2624 / FGSC A1156)	493		O18689	SRA18_CAEEL	reviewed	Serpentine receptor class alpha-18 (Protein sra-18)	sra-18 F28C12.2	Caenorhabditis elegans	340
Q9WC53	GAG_HV1S2	reviewed	Gag polyprotein (Pr55Gag) [Cleaved into: Matrix protein p17 (MA); Capsid protein p24 (CA); Spacer peptide 1 (SP1) (p2); Nucleocapsid protein p7 (NC); Spacer peptide 2 (SP2) (p1); p6-gag]	gag	Human immunodeficiency virus type 1 group M subtype J (isolate SE9280) (HIV-1)	497		Q0HHL7	UPP_SHESM	reviewed	Uracil phosphoribosyltransferase (EC 2.4.2.9) (UMP pyrophosphorylase) (UPRTase)	upp Shewmr4_2379	Shewanella sp. (strain MR-4)	208
P12176	MATK_TOBAC	reviewed	Maturase K (Intron maturase)	matK ycf14	Nicotiana tabacum (Common tobacco)	509		A4SFB1	DNAK_CHLPM	reviewed	Chaperone protein DnaK (HSP70) (Heat shock 70 kDa protein) (Heat shock protein 70)	dnaK Cvib_1158	Chlorobium phaeovibrioides (strain DSM 265 / 1930) (Prosthecochloris vibrioformis (strain DSM 265))	635
Q8BMK4	CKAP4_MOUSE	reviewed	Cytoskeleton-associated protein 4 (63-kDa cytoskeleton-linking membrane protein) (Climp-63) (p63)	Ckap4	Mus musculus (Mouse)	575		Q2ULU3	STE20_ASPOR	reviewed	Serine/threonine-protein kinase ste20 (EC 2.7.11.1)	ste20 AO090003000267	Aspergillus oryzae (strain ATCC 42149 / RIB 40) (Yellow koji mold)	848
P55769	NH2L1_HUMAN	reviewed	NHP2-like protein 1 (High mobility group-like nuclear protein 2 homolog 1) (OTK27) (SNU13 homolog) (hSNU13) (U4/U6.U5 small nuclear ribonucleoprotein SNU13) (U4/U6.U5 tri-snRNP 15.5 kDa protein) [Cleaved into: NHP2-like protein 1, N-terminally processed]	SNU13 NHP2L1	Homo sapiens (Human)	128		A8LCI3	PURL_FRASN	reviewed	Phosphoribosylformylglycinamidine synthase subunit PurL (FGAM synthase) (EC 6.3.5.3) (Formylglycinamide ribonucleotide amidotransferase subunit II) (FGAR amidotransferase II) (FGAR-AT II) (Glutamine amidotransferase PurL) (Phosphoribosylformylglycinamidine synthase subunit II)	purL Franean1_0155	Frankia sp. (strain EAN1pec)	769
A7EWH6	MRH4_SCLS1	reviewed	ATP-dependent RNA helicase mrh4, mitochondrial (EC 3.6.4.13)	mrh4 SS1G_09685	Sclerotinia sclerotiorum (strain ATCC 18683 / 1980 / Ss-1) (White mold) (Whetzelinia sclerotiorum)	615		Q292G3	KTU_DROPS	reviewed	Protein kintoun (Dynein assembly factor 2, axonemal homolog) (PP1-interacting protein 20)	Ppi20 GA13787	Drosophila pseudoobscura pseudoobscura (Fruit fly)	846
C5DMC1	NOP9_LACTC	reviewed	Nucleolar protein 9 (Pumilio domain-containing protein NOP9)	NOP9 KLTH0G07612g	Lachancea thermotolerans (strain ATCC 56472 / CBS 6340 / NRRL Y-8284) (Yeast) (Kluyveromyces thermotolerans)	670		O16883	CPG4_CAEEL	reviewed	Chondroitin proteoglycan 4	cpg-4 C10F3.1	Caenorhabditis elegans	782
Q2P1M4	HFQ_XANOM	reviewed	RNA-binding protein Hfq	hfq XOO2798	Xanthomonas oryzae pv. oryzae (strain MAFF 311018)	92		Q9ZK79	ATPA_HELPJ	reviewed	ATP synthase subunit alpha (EC 3.6.3.14) (ATP synthase F1 sector subunit alpha) (F-ATPase subunit alpha)	atpA jhp_1062	Helicobacter pylori (strain J99 / ATCC 700824) (Campylobacter pylori J99)	503
Q8R2Q8	BST2_MOUSE	reviewed	Bone marrow stromal antigen 2 (BST-2) (HM1.24 antigen) (CD antigen CD317)	Bst2	Mus musculus (Mouse)	172		O13612	NEP2_SCHPO	reviewed	NEDD8-specific protease 2 (EC 3.4.22.-) (Meiotically up-regulated gene 120 protein)	nep2 mug120 pi021 SPBC32H8.02c	Schizosaccharomyces pombe (strain 972 / ATCC 24843) (Fission yeast)	415
Q91YJ5	IF2M_MOUSE	reviewed	Translation initiation factor IF-2, mitochondrial (IF-2(Mt)) (IF-2Mt) (IF2(mt))	Mtif2	Mus musculus (Mouse)	727		P18159	PGCA_BACSU	reviewed	Phosphoglucomutase (PGM) (EC 5.4.2.2) (Alpha-phosphoglucomutase) (Glucose phosphomutase)	pgcA gtaC gtaE yhxB BSU09310	Bacillus subtilis (strain 168)	581
Q0AHG1	HFQ_NITEC	reviewed	RNA-binding protein Hfq	hfq Neut_0961	Nitrosomonas eutropha (strain C91)	80		Q2TFN9	HSP74_CANLF	reviewed	Heat shock 70 kDa protein 4 (Heat shock 70-related protein APG-2)	HSPA4 APG2	Canis lupus familiaris (Dog) (Canis familiaris)	840
Q9IFX2	NS1AB_HASV8	reviewed	Non-structural polyprotein 1AB [Cleaved into: VPg; Protein p19; Transmembrane protein 1A; Serine protease p27 (p27) (EC 3.4.21.-); Protein p20; RNA-directed RNA polymerase p57 (p57) (EC 2.7.7.48)]	ORF1	Human astrovirus-8 (HAstV-8)	1417		P10388	GLT5_WHEAT	reviewed	Glutenin, high molecular weight subunit DX5	GLU-1D-1D GLU-D1-1B	Triticum aestivum (Wheat)	848
Q6G3L8	HFQ_BARHE	reviewed	RNA-binding protein Hfq	hfq BH07490	Bartonella henselae (strain ATCC 49882 / DSM 28221 / Houston 1) (Rochalimaea henselae)	79		O13924	HASP_SCHPO	reviewed	Serine/threonine-protein kinase haspin homolog hrk1 (EC 2.7.11.1)	hrk1 SPAC23C4.03	Schizosaccharomyces pombe (strain 972 / ATCC 24843) (Fission yeast)	488
Q1WUJ4	NUSB_LACS1	reviewed	N utilization substance protein B homolog (Protein NusB)	nusB LSL_0532	Lactobacillus salivarius (strain UCC118)	131		Q631J8	Y4848_BACCZ	reviewed	Nucleotide-binding protein BCE33L4848	BCE33L4848	Bacillus cereus (strain ZK / E33L)	293
B5ZXV2	NUSB_RHILW	reviewed	N utilization substance protein B homolog (Protein NusB)	nusB Rleg2_1191	Rhizobium leguminosarum bv. trifolii (strain WSM2304)	160		O13290	DYHC_SCHPO	reviewed	Dynein heavy chain, cytoplasmic (Dynein heavy chain, cytosolic) (DYHC)	dhc1 SPAC1093.06c SPAC30C2.01c	Schizosaccharomyces pombe (strain 972 / ATCC 24843) (Fission yeast)	4196
B8GQV7	CSRA_THISH	reviewed	Carbon storage regulator homolog	csrA Tgr7_1291	Thioalkalivibrio sulfidiphilus (strain HL-EbGR7)	64		A4VTH2	Y445_STRSY	reviewed	UPF0374 protein SSU05_0445	SSU05_0445	Streptococcus suis (strain 05ZYH33)	177
P0CP23	CCR4_CRYNB	reviewed	Glucose-repressible alcohol dehydrogenase transcriptional effector (EC 3.1.13.4) (Carbon catabolite repressor protein 4) (Cytoplasmic deadenylase)	CCR4 CNBG0960	Cryptococcus neoformans var. neoformans serotype D (strain B-3501A) (Filobasidiella neoformans)	744		B3LHR1	MDM34_YEAS1	reviewed	Mitochondrial distribution and morphology protein 34 (Mitochondrial outer membrane protein MMM2)	MDM34 MMM2 SCRG_01203	Saccharomyces cerevisiae (strain RM11-1a) (Baker's yeast)	459
P0CP22	CCR4_CRYNJ	reviewed	Glucose-repressible alcohol dehydrogenase transcriptional effector (EC 3.1.13.4) (Carbon catabolite repressor protein 4) (Cytoplasmic deadenylase)	CCR4 CNG03790	Cryptococcus neoformans var. neoformans serotype D (strain JEC21 / ATCC MYA-565) (Filobasidiella neoformans)	744		O14029	SEC16_SCHPO	reviewed	COPII coat assembly protein sec16 (Protein transport protein sec16)	sec16 SPAC29B12.07	Schizosaccharomyces pombe (strain 972 / ATCC 24843) (Fission yeast)	1995
A1SUU6	NUSB_PSYIN	reviewed	N utilization substance protein B homolog (Protein NusB)	nusB Ping_1444	Psychromonas ingrahamii (strain 37)	145		Q486J6	GCSP1_COLP3	reviewed	Glycine dehydrogenase (decarboxylating) 1 (EC 1.4.4.2) (Glycine cleavage system P-protein 1) (Glycine decarboxylase 1) (Glycine dehydrogenase (aminomethyl-transferring) 1)	gcvP1 CPS_1276	Colwellia psychrerythraea (strain 34H / ATCC BAA-681) (Vibrio psychroerythus)	965
Q7L2J0	MEPCE_HUMAN	reviewed	7SK snRNA methylphosphate capping enzyme (MePCE) (EC 2.1.1.-) (Bicoid-interacting protein 3 homolog) (Bin3 homolog)	MEPCE BCDIN3	Homo sapiens (Human)	689		Q2TW34	KATG_ASPOR	reviewed	Catalase-peroxidase (CP) (EC 1.11.1.21) (Peroxidase/catalase)	katG AO090010000722	Aspergillus oryzae (strain ATCC 42149 / RIB 40) (Yellow koji mold)	751
Q7ZWM3	CEL3B_XENLA	reviewed	CUGBP Elav-like family member 3-B (CELF3-B) (Bruno-like protein 1-B) (CUG-BP- and ETR-3-like factor 3-B) (ELAV-type RNA-binding protein 1-B) (ETR-1-B) (RNA-binding protein BRUNOL-1-B) (Trinucleotide repeat-containing gene 4 protein B)	tnrc4-b	Xenopus laevis (African clawed frog)	462		B3W6N4	DNAA_LACCB	reviewed	Chromosomal replication initiator protein DnaA	dnaA LCABL_00010	Lactobacillus casei (strain BL23)	449
Q8CAE2	HENMT_MOUSE	reviewed	Small RNA 2'-O-methyltransferase (EC 2.1.1.n8) (HEN1 methyltransferase homolog 1) (mHEN1)	Henmt1	Mus musculus (Mouse)	395		Q46072	PTN3B_CORGL	reviewed	PTS system mannose-specific EIIBCA component (EII-Man/EIII-Man) (EIIBCA-Man) [Includes: Mannose-specific phosphotransferase enzyme IIB component (EC 2.7.1.69) (PTS system mannose-specific EIIB component); Mannose permease IIC component (PTS system mannose-specific EIIC component); Mannose-specific phosphotransferase enzyme IIA component (EC 2.7.1.-) (PTS system mannose-specific EIIA component)]	ptsM ptsG Cgl1360 cg1537	Corynebacterium glutamicum (strain ATCC 13032 / DSM 20300 / JCM 1318 / LMG 3730 / NCIMB 10025)	683
B3EFQ8	NUSB_CHLL2	reviewed	N utilization substance protein B homolog (Protein NusB)	nusB Clim_1988	Chlorobium limicola (strain DSM 245 / NBRC 103803)	164		Q4PB75	GEM1_USTMA	reviewed	Mitochondrial Rho GTPase 1 (EC 3.6.5.-) (GTPase EF-hand protein of mitochondria 1)	GEM1 UMAG_02638	Ustilago maydis (strain 521 / FGSC 9021) (Corn smut fungus)	752
Q09MJ7	MATK_CITSI	reviewed	Maturase K (Intron maturase)	matK	Citrus sinensis (Sweet orange) (Citrus aurantium var. sinensis)	509		P19158	IRA2_YEAST	reviewed	Inhibitory regulator protein IRA2	IRA2 CCS1 GLC4 YOL081W O0985	Saccharomyces cerevisiae (strain ATCC 204508 / S288c) (Baker's yeast)	3079
A8FSV7	CSRA_SHESH	reviewed	Carbon storage regulator homolog	csrA Ssed_1319	Shewanella sediminis (strain HAW-EB3)	65		Q4A0C4	PTG3C_STAS1	reviewed	PTS system glucose-specific EIICBA component (EIICBA-Glc) (EII-Glc) [Includes: Glucose permease IIC component (PTS system glucose-specific EIIC component); Glucose-specific phosphotransferase enzyme IIB component (EC 2.7.1.69) (PTS system glucose-specific EIIB component); Glucose-specific phosphotransferase enzyme IIA component (EC 2.7.1.-) (PTS system glucose-specific EIIA component)]	ptsG SSP0336	Staphylococcus saprophyticus subsp. saprophyticus (strain ATCC 15305 / DSM 20229)	678
Q6E3D2	CPB3_CAEJA	reviewed	Cytoplasmic polyadenylation element-binding protein 3	cpb-3	Caenorhabditis japonica	734		A4XB61	Y3729_SALTO	reviewed	UPF0182 protein Strop_3729	Strop_3729	Salinispora tropica (strain ATCC BAA-916 / DSM 44818 / CNB-440)	994
A8F0S0	NUSB_RICM5	reviewed	N utilization substance protein B homolog (Protein NusB)	nusB RMA_0212	Rickettsia massiliae (strain Mtu5)	156		A4Q9F0	TTLL7_MOUSE	reviewed	Tubulin polyglutamylase TTLL7 (EC 6.-.-.-) (Tubulin--tyrosine ligase-like protein 7) (mTTLL7)	Ttll7	Mus musculus (Mouse)	912
Q54CE0	DDX17_DICDI	reviewed	Probable ATP-dependent RNA helicase ddx17 (EC 3.6.4.13) (DEAD box protein 17)	ddx17 DDB_G0293168	Dictyostelium discoideum (Slime mold)	785		A4Q9F3	TTL10_MOUSE	reviewed	Protein polyglycylase TTLL10 (EC 6.3.2.-) (Tubulin--tyrosine ligase-like protein 10)	Ttll10	Mus musculus (Mouse)	704
P18073	NCAP_I77AB	reviewed	Nucleoprotein (Nucleocapsid protein) (Protein N)	NP	Influenza A virus (strain A/USSR/90/1977 H1N1)	498		B3LV44	HH_DROAN	reviewed	Protein hedgehog [Cleaved into: Protein hedgehog N-product; Protein hedgehog C-product]	hh GF18029	Drosophila ananassae (Fruit fly)	472
P69920	CSRA_PSEPH	reviewed	Carbon storage regulator homolog (Regulator of secondary metabolites)	csrA rsmA	Pseudomonas protegens (strain DSM 19095 / CHA0)	62		P15713	PHLN_PSEAE	reviewed	Non-hemolytic phospholipase C (EC 3.1.4.3) (PLC-N) (Phosphatidylcholine cholinephosphohydrolase) (Phosphatidylcholine-hydrolyzing phospholipase C) (PC-PLC)	plcN PA3319	Pseudomonas aeruginosa (strain ATCC 15692 / PAO1 / 1C / PRS 101 / LMG 12228)	692
Q86KL4	MCTS1_DICDI	reviewed	Malignant T-cell-amplified sequence 1 homolog (MCT-1)	mcts1 DDB_G0271910	Dictyostelium discoideum (Slime mold)	182		Q2THW7	ZDHC5_RAT	reviewed	Palmitoyltransferase ZDHHC5 (EC 2.3.1.225) (Zinc finger DHHC domain-containing protein 5) (DHHC-5)	Zdhhc5	Rattus norvegicus (Rat)	715
Q18CX3	CSRA_PEPD6	reviewed	Carbon storage regulator homolog	csrA CD630_02340	Peptoclostridium difficile (strain 630) (Clostridium difficile)	70		O13728	AIN1_SCHPO	reviewed	Alpha-actinin-like protein 1	ain1 SPAC15A10.08	Schizosaccharomyces pombe (strain 972 / ATCC 24843) (Fission yeast)	621
A3DHL2	CSRA_CLOTH	reviewed	Carbon storage regulator homolog	csrA Cthe_2239	Clostridium thermocellum (strain ATCC 27405 / DSM 1237 / NBRC 103400 / NCIMB 10682 / NRRL B-4536 / VPI 7372) (Ruminiclostridium thermocellum)	75		B3MFV7	LPHN_DROAN	reviewed	Latrophilin Cirl	Cirl GF12369	Drosophila ananassae (Fruit fly)	1714
Q21502	MEP1_CAEEL	reviewed	MOG interacting and ectopic P-granules protein 1 (Nuclear zinc finger protein)	mep-1 M04B2.1	Caenorhabditis elegans	870		Q630R9	RF1_BACCZ	reviewed	Peptide chain release factor 1 (RF-1)	prfA BCE33L5029	Bacillus cereus (strain ZK / E33L)	355
A8MFD1	HFQ_ALKOO	reviewed	RNA-binding protein Hfq	hfq Clos_1551	Alkaliphilus oremlandii (strain OhILAs) (Clostridium oremlandii (strain OhILAs))	80		A4VSB5	PUR9_STRSY	reviewed	Bifunctional purine biosynthesis protein PurH [Includes: Phosphoribosylaminoimidazolecarboxamide formyltransferase (EC 2.1.2.3) (AICAR transformylase); IMP cyclohydrolase (EC 3.5.4.10) (ATIC) (IMP synthase) (Inosinicase)]	purH SSU05_0032	Streptococcus suis (strain 05ZYH33)	515
A4FBF8	NUSB_SACEN	reviewed	N utilization substance protein B homolog (Protein NusB)	nusB SACE_2076	Saccharopolyspora erythraea (strain ATCC 11635 / DSM 40517 / JCM 4748 / NBRC 13426 / NCIMB 8594 / NRRL 2338)	148		B3EKT9	DNAK_CHLPB	reviewed	Chaperone protein DnaK (HSP70) (Heat shock 70 kDa protein) (Heat shock protein 70)	dnaK Cphamn1_1707	Chlorobium phaeobacteroides (strain BS1)	642
Q94250	MBL_CAEEL	reviewed	Muscleblind-like protein (CeMBL)	mbl-1 K02H8.1	Caenorhabditis elegans	324		A8SEG5	TI214_CERDE	reviewed	Protein TIC 214 (Translocon at the inner envelope membrane of chloroplasts 214) (AtTIC214)	TIC214 ycf1	Ceratophyllum demersum (Rigid hornwort) (Coontail)	1899
P69706	CAPSD_HBVC3	reviewed	Capsid protein (Core antigen) (Core protein) (HBcAg) (p21.5)	C	Hepatitis B virus genotype C subtype adr (strain Japan/adr4/1983) (HBV-C)	183		O14975	S27A2_HUMAN	reviewed	Very long-chain acyl-CoA synthetase (VLACS) (VLCS) (EC 6.2.1.-) (Fatty acid transport protein 2) (FATP-2) (Fatty-acid-coenzyme A ligase, very long-chain 1) (Long-chain-fatty-acid--CoA ligase) (EC 6.2.1.3) (Solute carrier family 27 member 2) (THCA-CoA ligase) (Very long-chain-fatty-acid-CoA ligase)	SLC27A2 ACSVL1 FACVL1 FATP2 VLACS	Homo sapiens (Human)	620
Q07MY5	HFQ_RHOP5	reviewed	RNA-binding protein Hfq	hfq RPE_2762	Rhodopseudomonas palustris (strain BisA53)	82		Q4I1Q6	CRYD_GIBZE	reviewed	Putative cryptochrome DASH	FGSG_08852	Gibberella zeae (strain PH-1 / ATCC MYA-4620 / FGSC 9075 / NRRL 31084) (Wheat head blight fungus) (Fusarium graminearum)	678
P69709	CAPSD_WHV1	reviewed	Capsid protein (Core antigen) (Core protein) (HBcAg)	C	Woodchuck hepatitis B virus (isolate 1) (WHV)	188		A4QLQ5	TI214_LOBMA	reviewed	Protein TIC 214 (Translocon at the inner envelope membrane of chloroplasts 214) (AtTIC214)	TIC214 ycf1-A; TIC214 ycf1-B	Lobularia maritima (Sweet alyssum) (Alyssum maritimum)	1775
Q8WJP2	MATK_PRULA	reviewed	Maturase K (Intron maturase)	matK	Prunus laurocerasus (Cherry laurel) (Laurocerasus officinalis)	500		Q07DX2	CAV2_MUNRE	reviewed	Caveolin-2	CAV2	Muntiacus reevesi (Reeve's muntjac) (Chinese muntjac)	162
Q5I6K1	MATK_DIPAU	reviewed	Maturase K (Intron maturase)	matK	Diplacus aurantiacus (Orange bush monkey flower) (Mimulus aurantiacus)	511		Q07DX4	CTTB2_NOMLE	reviewed	Cortactin-binding protein 2 (CortBP2)	CTTNBP2 CORTBP2	Nomascus leucogenys (Northern white-cheeked gibbon) (Hylobates leucogenys)	1663
Q8WJP1	MATK_PRUPE	reviewed	Maturase K (Intron maturase)	matK	Prunus persica (Peach) (Amygdalus persica)	506		Q2SY55	METE_BURTA	reviewed	5-methyltetrahydropteroyltriglutamate--homocysteine methyltransferase (EC 2.1.1.14) (Cobalamin-independent methionine synthase) (Methionine synthase, vitamin-B12 independent isozyme)	metE BTH_I1606	Burkholderia thailandensis (strain E264 / ATCC 700388 / DSM 13276 / CIP 106301)	764
A3EX96	NS3B_BCHK4	reviewed	Non-structural protein 3b (ns3b) (Accessory protein 3b)	3b	Bat coronavirus HKU4 (BtCoV) (BtCoV/HKU4/2004)	119		Q04NX0	Y3012_LEPBJ	reviewed	Maf-like protein LBJ_3012	LBJ_3012	Leptospira borgpetersenii serovar Hardjo-bovis (strain JB197)	185
Q54VM4	EXOS7_DICDI	reviewed	Putative exosome complex exonuclease RRP42 (Exosome component 7) (Ribosomal RNA-processing protein 42)	exosc7 rrp42 DDB_G0280251	Dictyostelium discoideum (Slime mold)	324		P11541	PDE6A_BOVIN	reviewed	Rod cGMP-specific 3',5'-cyclic phosphodiesterase subunit alpha (GMP-PDE alpha) (EC 3.1.4.35) (PDE V-B1)	PDE6A PDEA	Bos taurus (Bovine)	859
P48444	COPD_HUMAN	reviewed	Coatomer subunit delta (Archain) (Delta-coat protein) (Delta-COP)	ARCN1 COPD	Homo sapiens (Human)	511		Q2G630	PURL_NOVAD	reviewed	Phosphoribosylformylglycinamidine synthase subunit PurL (FGAM synthase) (EC 6.3.5.3) (Formylglycinamide ribonucleotide amidotransferase subunit II) (FGAR amidotransferase II) (FGAR-AT II) (Glutamine amidotransferase PurL) (Phosphoribosylformylglycinamidine synthase subunit II)	purL Saro_2256	Novosphingobium aromaticivorans (strain DSM 12444 / F199)	719
Q6GPJ4	MRM3_XENLA	reviewed	rRNA methyltransferase 3, mitochondrial (EC 2.1.1.-) (RNA methyltransferase-like protein 1) (rRNA (guanosine-2'-O)-methyltransferase)	rnmtl1	Xenopus laevis (African clawed frog)	419		O13434	PCKA_CANAX	reviewed	Phosphoenolpyruvate carboxykinase [ATP] (EC 4.1.1.49)	PCK1	Candida albicans (Yeast)	553
Q6CSP8	ESF2_KLULA	reviewed	Pre-rRNA-processing protein ESF2 (18S rRNA factor 2)	ESF2 KLLA0C18865g	Kluyveromyces lactis (strain ATCC 8585 / CBS 2359 / DSM 70799 / NBRC 1267 / NRRL Y-1140 / WM37) (Yeast) (Candida sphaerica)	293		O13433	PLC1_CANAX	reviewed	1-phosphatidylinositol 4,5-bisphosphate phosphodiesterase 1 (EC 3.1.4.11) (Phosphoinositide phospholipase C) (Phospholipase C-1) (PLC-1)	PLC1	Candida albicans (Yeast)	1099
Q15233	NONO_HUMAN	reviewed	Non-POU domain-containing octamer-binding protein (NonO protein) (54 kDa nuclear RNA- and DNA-binding protein) (55 kDa nuclear protein) (DNA-binding p52/p100 complex, 52 kDa subunit) (NMT55) (p54(nrb)) (p54nrb)	NONO NRB54	Homo sapiens (Human)	471		P14714	PHYC_ARATH	reviewed	Phytochrome C	PHYC At5g35840 MIK22.15	Arabidopsis thaliana (Mouse-ear cress)	1111
Q53F19	NCBP3_HUMAN	reviewed	Nuclear cap-binding protein subunit 3 (Protein ELG)	NCBP3 C17orf85	Homo sapiens (Human)	620		Q2RGU5	PURL_MOOTA	reviewed	Phosphoribosylformylglycinamidine synthase subunit PurL (FGAM synthase) (EC 6.3.5.3) (Formylglycinamide ribonucleotide amidotransferase subunit II) (FGAR amidotransferase II) (FGAR-AT II) (Glutamine amidotransferase PurL) (Phosphoribosylformylglycinamidine synthase subunit II)	purL Moth_2048	Moorella thermoacetica (strain ATCC 39073)	733
A4YW92	NUSB_BRASO	reviewed	N utilization substance protein B homolog (Protein NusB)	nusB BRADO4425	Bradyrhizobium sp. (strain ORS278)	168		P14781	CNTN1_CHICK	reviewed	Contactin-1 (Neural cell recognition molecule F11)	CNTN1	Gallus gallus (Chicken)	1010
P25034	MVP_CGMVS	reviewed	Movement protein (28.8 kDa protein) (Cell-to-cell transport protein)	MP	Cucumber green mottle mosaic virus (strain watermelon SH) (CGMMV)	264		Q9ZQ98	U73C2_ARATH	reviewed	UDP-glycosyltransferase 73C2 (EC 2.4.1.-)	UGT73C2 At2g36760 F13K3.16	Arabidopsis thaliana (Mouse-ear cress)	496
Q1RMH9	DNJC2_BOVIN	reviewed	DnaJ homolog subfamily C member 2 (Zuotin-related factor 1) [Cleaved into: DnaJ homolog subfamily C member 2, N-terminally processed]	DNAJC2 ZRF1	Bos taurus (Bovine)	621		Q292Q0	ATC1_DROPS	reviewed	Calcium-transporting ATPase sarcoplasmic/endoplasmic reticulum type (EC 3.6.3.8) (Calcium pump)	Ca-P60A GA17643	Drosophila pseudoobscura pseudoobscura (Fruit fly)	1002
Q6CJU4	CCR4_KLULA	reviewed	Glucose-repressible alcohol dehydrogenase transcriptional effector (EC 3.1.13.4) (Carbon catabolite repressor protein 4) (Cytoplasmic deadenylase)	CCR4 KLLA0F15884g	Kluyveromyces lactis (strain ATCC 8585 / CBS 2359 / DSM 70799 / NBRC 1267 / NRRL Y-1140 / WM37) (Yeast) (Candida sphaerica)	790		Q9ZPV5	NOC2L_ARATH	reviewed	Nucleolar complex protein 2 homolog (Protein NOC2 homolog)	At2g18220 T30D6.27	Arabidopsis thaliana (Mouse-ear cress)	764
A4QTC6	MRH4_MAGO7	reviewed	ATP-dependent RNA helicase MRH4, mitochondrial (EC 3.6.4.13)	MRH4 MGG_05112	Magnaporthe oryzae (strain 70-15 / ATCC MYA-4617 / FGSC 8958) (Rice blast fungus) (Pyricularia oryzae)	651		P16382	IL4RA_MOUSE	reviewed	Interleukin-4 receptor subunit alpha (IL-4 receptor subunit alpha) (IL-4R subunit alpha) (IL-4R-alpha) (IL-4RA) (CD antigen CD124) [Cleaved into: Soluble interleukin-4 receptor subunit alpha (Soluble IL-4 receptor subunit alpha) (Soluble IL-4R-alpha) (sIL4Ralpha/prot) (IL-4-binding protein) (IL4-BP)]	Il4r Il4ra	Mus musculus (Mouse)	810
Q9NV31	IMP3_HUMAN	reviewed	U3 small nucleolar ribonucleoprotein protein IMP3 (U3 snoRNP protein IMP3) (BRMS2)	IMP3 C15orf12 MRPS4	Homo sapiens (Human)	184		P19570	GUN3_BACCJ	reviewed	Endoglucanase C (EC 3.2.1.4) (Cellulase C) (Endo-1,4-beta-glucanase C)	celC	Bacillus cellulosilyticus (strain ATCC 21833 / DSM 2522 / FERM P-1141 / JCM 9156 / N-4)	825
Q924H9	DQX1_MOUSE	reviewed	ATP-dependent RNA helicase DQX1 (EC 3.6.4.12) (DEAQ box polypeptide 1)	Dqx1	Mus musculus (Mouse)	718		A8YVZ3	CARB_LACH4	reviewed	Carbamoyl-phosphate synthase large chain (EC 6.3.5.5) (Carbamoyl-phosphate synthetase ammonia chain)	carB lhv_1443	Lactobacillus helveticus (strain DPC 4571)	1062
O17919	DKC1_CAEEL	reviewed	Putative H/ACA ribonucleoprotein complex subunit 4 (EC 5.4.99.-)	K01G5.5	Caenorhabditis elegans	445		Q29437	AOCX_BOVIN	reviewed	Primary amine oxidase, liver isozyme (EC 1.4.3.21) (Amine oxidase [copper-containing]) (Copper amine oxidase) (Serum amine oxidase) (SAO)		Bos taurus (Bovine)	762
Q05906	ICP27_EHV1K	reviewed	mRNA export factor ICP27 homolog (Transcriptional regulator IE63 homolog)	UL3	Equine herpesvirus 1 (strain Kentucky A) (EHV-1) (Equine abortion virus)	470		B3MIW0	CLU_DROAN	reviewed	Protein clueless (Clustered mitochondria protein homolog)	clu GF12179	Drosophila ananassae (Fruit fly)	1450
P70333	HNRH2_MOUSE	reviewed	Heterogeneous nuclear ribonucleoprotein H2 (hnRNP H2) (Heterogeneous nuclear ribonucleoprotein H') (hnRNP H') [Cleaved into: Heterogeneous nuclear ribonucleoprotein H2, N-terminally processed]	Hnrnph2 Hnrph2	Mus musculus (Mouse)	449		A8G8C0	UBIB_SERP5	reviewed	Probable protein kinase UbiB (EC 2.7.-.-) (Ubiquinone biosynthesis protein UbiB)	ubiB Spro_0250	Serratia proteamaculans (strain 568)	543
Q56B59	MATK_AESPA	reviewed	Maturase K (Intron maturase)	matK	Aesculus pavia (Red buckeye)	519		Q9ZQ74	PP146_ARATH	reviewed	Pentatricopeptide repeat-containing protein At2g03380, mitochondrial	PCMP-E47 At2g03380 T4M8.19	Arabidopsis thaliana (Mouse-ear cress)	689
Q921N6	DDX27_MOUSE	reviewed	Probable ATP-dependent RNA helicase DDX27 (EC 3.6.4.13) (DEAD box protein 27)	Ddx27	Mus musculus (Mouse)	760		B7L660	YAJQ_ECO55	reviewed	UPF0234 protein YajQ	yajQ EC55989_0437	Escherichia coli (strain 55989 / EAEC)	163
Q9C801	MOS2_ARATH	reviewed	Protein MOS2	MOS2 At1g33520 F10C21.16	Arabidopsis thaliana (Mouse-ear cress)	462		A8X0C4	PAR4_CAEBR	reviewed	Serine/threonine-protein kinase par-4 (EC 2.7.11.1)	par-4 CBG05647	Caenorhabditis briggsae	649
Q86IZ9	DDX52_DICDI	reviewed	Probable ATP-dependent RNA helicase ddx52 (EC 3.6.4.13) (DEAD box protein 52)	ddx52 DDB_G0274325	Dictyostelium discoideum (Slime mold)	668		A4IZ86	KATG_FRATW	reviewed	Catalase-peroxidase (CP) (EC 1.11.1.21) (Peroxidase/catalase)	katG FTW_1518	Francisella tularensis subsp. tularensis (strain WY96-3418)	741
Q07666	KHDR1_HUMAN	reviewed	KH domain-containing, RNA-binding, signal transduction-associated protein 1 (GAP-associated tyrosine phosphoprotein p62) (Src-associated in mitosis 68 kDa protein) (Sam68) (p21 Ras GTPase-activating protein-associated p62) (p68)	KHDRBS1 SAM68	Homo sapiens (Human)	443		Q42510	GNOM_ARATH	reviewed	ARF guanine-nucleotide exchange factor GNOM (Pattern formation protein EMB30) (Protein EMBRYO DEFECTIVE 30) (Protein MIZU-KUSSEI2) (Protein VASCULAR NETWORK 7)	GN EMB30 GBF3 MIZ2 VAN7 At1g13980 F16A14.20 F7A19.7	Arabidopsis thaliana (Mouse-ear cress)	1451
Q1E9B7	MRH4_COCIM	reviewed	ATP-dependent RNA helicase MRH4, mitochondrial (EC 3.6.4.13)	MRH4 CIMG_00846	Coccidioides immitis (strain RS) (Valley fever fungus)	656		P13942	COBA2_HUMAN	reviewed	Collagen alpha-2(XI) chain	COL11A2	Homo sapiens (Human)	1736
B1KYF3	CSRA_CLOBM	reviewed	Carbon storage regulator homolog	csrA CLK_2122	Clostridium botulinum (strain Loch Maree / Type A3)	72		B3DQN2	MURC_BIFLD	reviewed	UDP-N-acetylmuramate--L-alanine ligase (EC 6.3.2.8) (UDP-N-acetylmuramoyl-L-alanine synthetase)	murC BLD_0182	Bifidobacterium longum (strain DJO10A)	512
Q07886	DDX49_DROME	reviewed	Probable ATP-dependent RNA helicase Dbp45A (DEAD box protein 45A) (EC 3.6.4.13)	Dbp45A CG12759	Drosophila melanogaster (Fruit fly)	521		P13944	COCA1_CHICK	reviewed	Collagen alpha-1(XII) chain (Fibrochimerin)	COL12A1	Gallus gallus (Chicken)	3124
Q3SWY3	IMDH2_BOVIN	reviewed	Inosine-5'-monophosphate dehydrogenase 2 (IMP dehydrogenase 2) (IMPD 2) (IMPDH 2) (EC 1.1.1.205) (IMPDH-II)	IMPDH2	Bos taurus (Bovine)	514		Q949S5	P2B11_ARATH	reviewed	F-box protein PP2-B11 (Protein PHLOEM PROTEIN 2-LIKE B11) (AtPP2-B11) (SKP1-interacting partner 12)	PP2B11 SKIP12 At1g80110 F18B13.19	Arabidopsis thaliana (Mouse-ear cress)	257
A7TJ36	DBP3_VANPO	reviewed	ATP-dependent RNA helicase DBP3 (EC 3.6.4.13)	DBP3 Kpol_1033p40	Vanderwaltozyma polyspora (strain ATCC 22028 / DSM 70294) (Kluyveromyces polysporus)	530		Q62HM0	NADA_BURMA	reviewed	Quinolinate synthase A (EC 2.5.1.72)	nadA BMA2236	Burkholderia mallei (strain ATCC 23344)	378
Q9ZSM8	EZA1_ARATH	reviewed	Histone-lysine N-methyltransferase EZA1 (EC 2.1.1.43) (CURLY LEAF-like 1) (Protein SET DOMAIN GROUP 10) (Protein SWINGER)	EZA1 SDG10 SET10 SWN At4g02020 T10M13.3	Arabidopsis thaliana (Mouse-ear cress)	856		Q9ZPS9	BRL2_ARATH	reviewed	Serine/threonine-protein kinase BRI1-like 2 (EC 2.7.11.1) (BRASSINOSTEROID INSENSITIVE 1-like protein 2) (Protein VASCULAR HIGHWAY 1)	BRL2 VH1 At2g01950 F14H20.2	Arabidopsis thaliana (Mouse-ear cress)	1143
O14352	LSM4_SCHPO	reviewed	Probable U6 snRNA-associated Sm-like protein LSm4	lsm4 SPBC30D10.06	Schizosaccharomyces pombe (strain 972 / ATCC 24843) (Fission yeast)	121		Q62HM8	ISPH2_BURMA	reviewed	4-hydroxy-3-methylbut-2-enyl diphosphate reductase 2 (EC 1.17.1.2)	ispH2 ispH-2 BMA2228	Burkholderia mallei (strain ATCC 23344)	326
Q32PY6	HENMT_RAT	reviewed	Small RNA 2'-O-methyltransferase (EC 2.1.1.n8) (HEN1 methyltransferase homolog 1)	Henmt1	Rattus norvegicus (Rat)	394		B3WDL8	ATPB_LACCB	reviewed	ATP synthase subunit beta (EC 3.6.3.14) (ATP synthase F1 sector subunit beta) (F-ATPase subunit beta)	atpD LCABL_13880	Lactobacillus casei (strain BL23)	488
O60832	DKC1_HUMAN	reviewed	H/ACA ribonucleoprotein complex subunit 4 (EC 5.4.99.-) (CBF5 homolog) (Dyskerin) (Nopp140-associated protein of 57 kDa) (Nucleolar protein NAP57) (Nucleolar protein family A member 4) (snoRNP protein DKC1)	DKC1 NOLA4	Homo sapiens (Human)	514		B3NAN9	U518_DROER	reviewed	UPF0518 protein GG24907	GG24907	Drosophila erecta (Fruit fly)	1039
P80870	GS13_BACSU	reviewed	General stress protein 13 (GSP13)	yugI BSU31390	Bacillus subtilis (strain 168)	130		B3WDL6	ATPA_LACCB	reviewed	ATP synthase subunit alpha (EC 3.6.3.14) (ATP synthase F1 sector subunit alpha) (F-ATPase subunit alpha)	atpA LCABL_13860	Lactobacillus casei (strain BL23)	509
A5AA68	DBP8_ASPNC	reviewed	ATP-dependent RNA helicase dbp8 (EC 3.6.4.13)	dbp8 An02g06750	Aspergillus niger (strain CBS 513.88 / FGSC A1513)	522		A8G3X3	MEND_PROM2	reviewed	2-succinyl-5-enolpyruvyl-6-hydroxy-3-cyclohexene-1-carboxylate synthase (SEPHCHC synthase) (EC 2.2.1.9)	menD P9215_06891	Prochlorococcus marinus (strain MIT 9215)	587
Q0U397	MRH4_PHANO	reviewed	ATP-dependent RNA helicase MRH4, mitochondrial (EC 3.6.4.13)	MRH4 SNOG_13767	Phaeosphaeria nodorum (strain SN15 / ATCC MYA-4574 / FGSC 10173) (Glume blotch fungus) (Septoria nodorum)	658		Q2HFL8	PMIP_CHAGB	reviewed	Mitochondrial intermediate peptidase (MIP) (EC 3.4.24.59) (Octapeptidyl aminopeptidase)	OCT1 CHGG_00986	Chaetomium globosum (strain ATCC 6205 / CBS 148.51 / DSM 1962 / NBRC 6347 / NRRL 1970) (Soil fungus)	778
Q8BTT6	DIEXF_MOUSE	reviewed	Digestive organ expansion factor homolog	Diexf Def	Mus musculus (Mouse)	772		B3H2X7	DNAK_ACTP7	reviewed	Chaperone protein DnaK (HSP70) (Heat shock 70 kDa protein) (Heat shock protein 70)	dnaK APP7_1995	Actinobacillus pleuropneumoniae serotype 7 (strain AP76)	632
Q69608	CAPSD_HBVF6	reviewed	Capsid protein (Core antigen) (Core protein) (HBcAg) (p21.5)	C	Hepatitis B virus genotype F2 subtype adw4q (isolate Senegal/9203) (HBV-F)	183		B3H2X9	XYLA_ACTP7	reviewed	Xylose isomerase (EC 5.3.1.5)	xylA APP7_1997	Actinobacillus pleuropneumoniae serotype 7 (strain AP76)	439
Q60899	ELAV2_MOUSE	reviewed	ELAV-like protein 2 (ELAV-like neuronal protein 1) (Hu-antigen B) (HuB) (Nervous system-specific RNA-binding protein Mel-N1)	Elavl2 Hub	Mus musculus (Mouse)	360		Q94464	DYNA_DICDI	reviewed	Dynamin-A	dymA DDB_G0277849	Dictyostelium discoideum (Slime mold)	853
Q99LH1	NOG2_MOUSE	reviewed	Nucleolar GTP-binding protein 2	Gnl2	Mus musculus (Mouse)	728		P10637	TAU_MOUSE	reviewed	Microtubule-associated protein tau (Neurofibrillary tangle protein) (Paired helical filament-tau) (PHF-tau)	Mapt Mtapt Tau	Mus musculus (Mouse)	733
A1SER2	CSRA_NOCSJ	reviewed	Carbon storage regulator homolog	csrA Noca_0772	Nocardioides sp. (strain BAA-499 / JS614)	83		O13688	NSE6_SCHPO	reviewed	Non-structural maintenance of chromosome element 6 (Non-SMC element 6) (Core protein 1)	nse6 cor1 SPAC11E3.08c	Schizosaccharomyces pombe (strain 972 / ATCC 24843) (Fission yeast)	522
Q61474	MSI1H_MOUSE	reviewed	RNA-binding protein Musashi homolog 1 (Musashi-1)	Msi1 Msi1h	Mus musculus (Mouse)	362		Q4WXQ7	NST1_ASPFU	reviewed	Stress response protein nst1	nst1 AFUA_3G10350	Neosartorya fumigata (strain ATCC MYA-4609 / Af293 / CBS 101355 / FGSC A1100) (Aspergillus fumigatus)	1153
A4XPY7	HFQ_PSEMY	reviewed	RNA-binding protein Hfq	hfq Pmen_0635	Pseudomonas mendocina (strain ymp)	86		P13834	GYS1_RABIT	reviewed	Glycogen [starch] synthase, muscle (EC 2.4.1.11)	GYS1 GYS	Oryctolagus cuniculus (Rabbit)	735
Q5ZLN8	DDX55_CHICK	reviewed	ATP-dependent RNA helicase DDX55 (EC 3.6.4.13) (DEAD box protein 55)	DDX55 RCJMB04_5g4	Gallus gallus (Chicken)	591		B7L5A9	ZNTB_ECO55	reviewed	Zinc transport protein ZntB	zntB EC55989_1507	Escherichia coli (strain 55989 / EAEC)	327
Q9CZT6	CMS1_MOUSE	reviewed	Protein CMSS1 (Cms1 ribosomal small subunit homolog)	Cmss1	Mus musculus (Mouse)	276		P16499	PDE6A_HUMAN	reviewed	Rod cGMP-specific 3',5'-cyclic phosphodiesterase subunit alpha (GMP-PDE alpha) (EC 3.1.4.35) (PDE V-B1)	PDE6A PDEA	Homo sapiens (Human)	860
Q9Y383	LC7L2_HUMAN	reviewed	Putative RNA-binding protein Luc7-like 2	LUC7L2 CGI-59 CGI-74	Homo sapiens (Human)	392		B3WE40	TIG_LACCB	reviewed	Trigger factor (TF) (EC 5.2.1.8) (PPIase)	tig LCABL_15600	Lactobacillus casei (strain BL23)	445
A6RY31	DHH1_BOTFB	reviewed	ATP-dependent RNA helicase dhh1 (EC 3.6.4.13)	dhh1 BC1G_05345	Botryotinia fuckeliana (strain B05.10) (Noble rot fungus) (Botrytis cinerea)	538		Q4PBS8	PMIP_USTMA	reviewed	Mitochondrial intermediate peptidase (MIP) (EC 3.4.24.59) (Octapeptidyl aminopeptidase)	OCT1 UMAG_02435	Ustilago maydis (strain 521 / FGSC 9021) (Corn smut fungus)	889
Q26457	LA_AEDAL	reviewed	La protein homolog (La autoantigen homolog) (La ribonucleoprotein)		Aedes albopictus (Asian tiger mosquito) (Stegomyia albopicta)	383		B3QH88	GLPK_RHOPT	reviewed	Glycerol kinase (EC 2.7.1.30) (ATP:glycerol 3-phosphotransferase) (Glycerokinase) (GK)	glpK Rpal_4226	Rhodopseudomonas palustris (strain TIE-1)	500
A4VQP0	HFQ_PSEU5	reviewed	RNA-binding protein Hfq	hfq PST_3668	Pseudomonas stutzeri (strain A1501)	84		B7LBZ6	CUTA_ECO55	reviewed	Divalent-cation tolerance protein CutA	cutA EC55989_4692	Escherichia coli (strain 55989 / EAEC)	112
Q1DKI1	DCL1_COCIM	reviewed	Dicer-like protein 1 [Includes: Endoribonuclease DCL1 (EC 3.1.26.-); ATP-dependent helicase DCL1 (EC 3.6.4.-)]	DCL1 CIMG_13589	Coccidioides immitis (strain RS) (Valley fever fungus)	1500		P16258	OSBP1_RABIT	reviewed	Oxysterol-binding protein 1	OSBP	Oryctolagus cuniculus (Rabbit)	809
Q0C0N8	HFQ_HYPNA	reviewed	RNA-binding protein Hfq	hfq HNE_2006	Hyphomonas neptunium (strain ATCC 15444)	82		B7MFJ5	COAD_ECO45	reviewed	Phosphopantetheine adenylyltransferase (EC 2.7.7.3) (Dephospho-CoA pyrophosphorylase) (Pantetheine-phosphate adenylyltransferase) (PPAT)	coaD ECS88_4048	Escherichia coli O45:K1 (strain S88 / ExPEC)	159
Q54IY5	GEMI5_DICDI	reviewed	Component of gems protein 5 (Gemin-5)	gemin5 DDB_G0288425	Dictyostelium discoideum (Slime mold)	1276		P15284	MBHL_RHOCA	reviewed	Uptake hydrogenase large subunit (EC 1.12.99.6) (Hydrogenlyase) (Membrane-bound hydrogenase large subunit)	hupB hupL	Rhodobacter capsulatus (Rhodopseudomonas capsulata)	597
A2RAF3	DCL1_ASPNC	reviewed	Dicer-like protein 1 [Includes: Endoribonuclease dcl1 (EC 3.1.26.-); ATP-dependent helicase dcl1 (EC 3.6.4.-)]	dcl1 An18g02950	Aspergillus niger (strain CBS 513.88 / FGSC A1513)	1525		Q24708	CSW_DROVI	reviewed	Tyrosine-protein phosphatase corkscrew (EC 3.1.3.48) (Fragment)	csw	Drosophila virilis (Fruit fly)	764
P57743	LSM3_YEAST	reviewed	U6 snRNA-associated Sm-like protein LSm3 (SmX4 protein)	LSM3 SMX4 USS2 YLR438C-A	Saccharomyces cerevisiae (strain ATCC 204508 / S288c) (Baker's yeast)	89		Q48LT4	DCD_PSE14	reviewed	Deoxycytidine triphosphate deaminase (dCTP deaminase) (EC 3.5.4.13)	dcd PSPPH_1381	Pseudomonas savastanoi pv. phaseolicola (strain 1448A / Race 6) (Pseudomonas syringae pv. phaseolicola (strain 1448A / Race 6))	188
P29326	CAPSD_HEVBU	reviewed	Capsid protein (Protein ORF2) (pORF2)	ORF2	Hepatitis E virus genotype 1 (isolate Human/Burma) (HEV-1)	660		Q0HG85	TYSY_SHESM	reviewed	Thymidylate synthase (TS) (TSase) (EC 2.1.1.45)	thyA Shewmr4_2861	Shewanella sp. (strain MR-4)	264
O04379	AGO1_ARATH	reviewed	Protein argonaute 1	AGO1 At1g48410 F11A17.3 T1N15.2	Arabidopsis thaliana (Mouse-ear cress)	1048		Q2KG01	EFR3_MAGO7	reviewed	Protein EFR3	EFR3 MGCH7_ch7g534 MGG_02781	Magnaporthe oryzae (strain 70-15 / ATCC MYA-4617 / FGSC 8958) (Rice blast fungus) (Pyricularia oryzae)	1196
Q5VKP2	NCAP_WCBV	reviewed	Nucleoprotein (NP) (Nucleocapsid protein) (Protein N)	N	West Caucasian bat virus (WCBV)	450		Q04RA5	ILVD_LEPBJ	reviewed	Dihydroxy-acid dehydratase (DAD) (EC 4.2.1.9)	ilvD LBJ_2063	Leptospira borgpetersenii serovar Hardjo-bovis (strain JB197)	560
Q95DN9	MATK_NICDE	reviewed	Maturase K (Intron maturase)	matK	Nicotiana debneyi (Debney's tobacco)	509		Q62FV3	GCS2_BURMA	reviewed	Putative glutamate--cysteine ligase 2 (EC 6.3.2.2) (Gamma-glutamylcysteine synthetase 2) (GCS 2) (Gamma-GCS 2)	BMA2917	Burkholderia mallei (strain ATCC 23344)	371
Q9BRS8	LARP6_HUMAN	reviewed	La-related protein 6 (Acheron) (Achn) (La ribonucleoprotein domain family member 6)	LARP6	Homo sapiens (Human)	491		B3Q0M2	PYRG_RHIE6	reviewed	CTP synthase (EC 6.3.4.2) (CTP synthetase) (UTP--ammonia ligase)	pyrG RHECIAT_CH0002271	Rhizobium etli (strain CIAT 652)	542
Q5VKP6	NCAP_IRKV	reviewed	Nucleoprotein (NP) (Nucleocapsid protein) (Protein N)	N	Irkut virus (IRKV)	451		Q9Z523	G6PI2_STRCO	reviewed	Glucose-6-phosphate isomerase 2 (GPI 2) (EC 5.3.1.9) (Phosphoglucose isomerase 2) (PGI 2) (Phosphohexose isomerase 2) (PHI 2)	pgi2 SCO1942 SCC54.02c	Streptomyces coelicolor (strain ATCC BAA-471 / A3(2) / M145)	551
Q66154	CAPSD_CMVAS	reviewed	Capsid protein (CP) (Coat protein)	ORF3b	Cucumber mosaic virus (strain As) (CMV)	218		Q6G7I5	ALF2_STAAS	reviewed	Fructose-bisphosphate aldolase (FBP aldolase) (FBPA) (EC 4.1.2.13) (Fructose-1,6-bisphosphate aldolase)	fba fbaA SAS2028	Staphylococcus aureus (strain MSSA476)	286
E1BPN0	NOL9_BOVIN	reviewed	Polynucleotide 5'-hydroxyl-kinase NOL9 (EC 2.7.1.-) (Nucleolar protein 9)	NOL9	Bos taurus (Bovine)	694		B3Q6M4	PYRG_RHOPT	reviewed	CTP synthase (EC 6.3.4.2) (CTP synthetase) (UTP--ammonia ligase)	pyrG Rpal_3231	Rhodopseudomonas palustris (strain TIE-1)	543
Q49Z29	CSHA_STAS1	reviewed	DEAD-box ATP-dependent RNA helicase CshA (EC 3.6.4.13)	cshA SSP0802	Staphylococcus saprophyticus subsp. saprophyticus (strain ATCC 15305 / DSM 20229)	506		A8LAX2	GUAA_FRASN	reviewed	GMP synthase [glutamine-hydrolyzing] (EC 6.3.5.2) (GMP synthetase) (Glutamine amidotransferase)	guaA Franean1_5989	Frankia sp. (strain EAN1pec)	534
Q1LSN4	NUSB_BAUCH	reviewed	N utilization substance protein B homolog (Protein NusB)	nusB BCI_0603	Baumannia cicadellinicola subsp. Homalodisca coagulata	139		A8FZY7	CYSI_SHESH	reviewed	Sulfite reductase [NADPH] hemoprotein beta-component (SiR-HP) (SiRHP) (EC 1.8.1.2)	cysI Ssed_3806	Shewanella sediminis (strain HAW-EB3)	569
Q84N49	CAF1P_MAIZE	reviewed	CRS2-associated factor 1, chloroplastic (Chloroplastic group IIA intron splicing facilitator CRS2-associated factor 1)	CAF1	Zea mays (Maize)	674		A8FLJ3	NAPA_CAMJ8	reviewed	Periplasmic nitrate reductase (EC 1.7.99.4)	napA C8J_0731	Campylobacter jejuni subsp. jejuni serotype O:6 (strain 81116 / NCTC 11828)	924
Q84N48	CAF2P_MAIZE	reviewed	CRS2-associated factor 2, chloroplastic (Chloroplastic group IIA intron splicing facilitator CRS2-associated factor 2)	CAF2	Zea mays (Maize)	611		A8XV40	SPAST_CAEBR	reviewed	Probable spastin homolog spas-1 (EC 3.6.4.3)	spas-1 CBG19220	Caenorhabditis briggsae	542
Q8CGE8	IFI5A_MOUSE	reviewed	Interferon-activable protein 205-A (Ifi-205-A) (Interferon-inducible protein p205-A) (Protein D3')	Ifi205a Ifi205	Mus musculus (Mouse)	404		Q2FIR7	HIS8_STAA3	reviewed	Histidinol-phosphate aminotransferase (EC 2.6.1.9) (Imidazole acetol-phosphate transaminase)	hisC SAUSA300_0708	Staphylococcus aureus (strain USA300)	352
Q73K67	CSRA_TREDE	reviewed	Carbon storage regulator homolog	csrA TDE_2355	Treponema denticola (strain ATCC 35405 / CIP 103919 / DSM 14222)	75		Q2FIR2	QUEF_STAA3	reviewed	NADPH-dependent 7-cyano-7-deazaguanine reductase (EC 1.7.1.13) (7-cyano-7-carbaguanine reductase) (NADPH-dependent nitrile oxidoreductase) (PreQ(0) reductase)	queF SAUSA300_0713	Staphylococcus aureus (strain USA300)	166
Q6C4D4	DBP2_YARLI	reviewed	ATP-dependent RNA helicase DBP2 (EC 3.6.4.13)	DBP2 YALI0E27715g	Yarrowia lipolytica (strain CLIB 122 / E 150) (Yeast) (Candida lipolytica)	552		B3M3M6	UBP36_DROAN	reviewed	Ubiquitin carboxyl-terminal hydrolase 36 (EC 3.4.19.12) (Deubiquitinating enzyme 36) (Protein scrawny) (Ubiquitin thioesterase 36) (Ubiquitin-specific-processing protease 36)	Usp36 scny GF23992	Drosophila ananassae (Fruit fly)	1091
Q5E999	DUS11_BOVIN	reviewed	RNA/RNP complex-1-interacting phosphatase (EC 3.1.3.-) (Dual specificity protein phosphatase 11) (Phosphatase that interacts with RNA/RNP complex 1)	DUSP11 PIR1	Bos taurus (Bovine)	331		A4FXD4	VATA_METM5	reviewed	V-type ATP synthase alpha chain (EC 3.6.3.14) (V-ATPase subunit A)	atpA MmarC5_0549	Methanococcus maripaludis (strain C5 / ATCC BAA-1333)	586
Q9VD44	GLD2A_DROME	reviewed	Poly(A) RNA polymerase gld-2 homolog A (DmGLD2) (EC 2.7.7.19)	Gld2 CG5732	Drosophila melanogaster (Fruit fly)	1364		Q24418	NMDA1_DROME	reviewed	Glutamate [NMDA] receptor subunit 1 (DNMDAR-I) (dNR1)	Nmdar1 nmr NR1 CG2902	Drosophila melanogaster (Fruit fly)	997
Q6BLM5	DBP9_DEBHA	reviewed	ATP-dependent RNA helicase DBP9 (EC 3.6.4.13)	DBP9 DEHA2F12232g	Debaryomyces hansenii (strain ATCC 36239 / CBS 767 / JCM 1990 / NBRC 0083 / IGC 2968) (Yeast) (Torulaspora hansenii)	586		B3ELV3	PUR9_CHLPB	reviewed	Bifunctional purine biosynthesis protein PurH [Includes: Phosphoribosylaminoimidazolecarboxamide formyltransferase (EC 2.1.2.3) (AICAR transformylase); IMP cyclohydrolase (EC 3.5.4.10) (ATIC) (IMP synthase) (Inosinicase)]	purH Cphamn1_1877	Chlorobium phaeobacteroides (strain BS1)	525
Q5ZLX2	IF2A_CHICK	reviewed	Eukaryotic translation initiation factor 2 subunit 1 (Eukaryotic translation initiation factor 2 subunit alpha) (eIF-2-alpha) (eIF-2A) (eIF-2alpha)	EIF2S1 EIF2A RCJMB04_4i21	Gallus gallus (Chicken)	315		A8XSC1	NLK_CAEBR	reviewed	Serine/threonine kinase NLK (EC 2.7.11.24) (Loss of intestine protein 1) (Nemo-like kinase)	lit-1 nlk CBG18286	Caenorhabditis briggsae	657
Q6FKN8	DBP5_CANGA	reviewed	ATP-dependent RNA helicase DBP5 (EC 3.6.4.13)	DBP5 CAGL0L10021g	Candida glabrata (strain ATCC 2001 / CBS 138 / JCM 3761 / NBRC 0622 / NRRL Y-65) (Yeast) (Torulopsis glabrata)	504		A4JBS1	DNAK_BURVG	reviewed	Chaperone protein DnaK (HSP70) (Heat shock 70 kDa protein) (Heat shock protein 70)	dnaK Bcep1808_0712	Burkholderia vietnamiensis (strain G4 / LMG 22486) (Burkholderia cepacia (strain R1808))	650
Q6Z1C0	NUCL1_ORYSJ	reviewed	Nucleolin 1 (Protein NUCLEOLIN LIKE 1)	Os08g0192900 LOC_Os08g09350 OsJ_26324 OSJNBa0056O06.24	Oryza sativa subsp. japonica (Rice)	572		Q4KUS2	UN13A_MOUSE	reviewed	Protein unc-13 homolog A (Munc13-1)	Unc13a	Mus musculus (Mouse)	1712
A3N017	CSRA_ACTP2	reviewed	Carbon storage regulator homolog	csrA APL_0653	Actinobacillus pleuropneumoniae serotype 5b (strain L20)	64		Q2YNM0	SECDF_BRUA2	reviewed	Protein translocase subunit SecDF	secDF BAB1_0910	Brucella abortus (strain 2308)	758
O35368	IFI3_MOUSE	reviewed	Interferon-activable protein 203 (Ifi-203) (Interferon-inducible protein p203)	Ifi203	Mus musculus (Mouse)	408		A4TM82	FADJ_YERPP	reviewed	Fatty acid oxidation complex subunit alpha [Includes: Enoyl-CoA hydratase/3-hydroxybutyryl-CoA epimerase (EC 4.2.1.17) (EC 5.1.2.3); 3-hydroxyacyl-CoA dehydrogenase (EC 1.1.1.35)]	fadJ YPDSF_2013	Yersinia pestis (strain Pestoides F)	774
Q96CT7	CC124_HUMAN	reviewed	Coiled-coil domain-containing protein 124	CCDC124	Homo sapiens (Human)	223		Q2FF94	CH10_STAA3	reviewed	10 kDa chaperonin (GroES protein) (Protein Cpn10)	groS groES SAUSA300_1983	Staphylococcus aureus (strain USA300)	94
Q5RD14	IF16_PONAB	reviewed	Gamma-interferon-inducible protein 16 (Ifi-16) (Interferon-inducible myeloid differentiation transcriptional activator)	IFI16	Pongo abelii (Sumatran orangutan) (Pongo pygmaeus abelii)	785		O14361	PHA2_SCHPO	reviewed	Putative prephenate dehydratase (PDT) (EC 4.2.1.51)	pha2 SPBC30D10.16	Schizosaccharomyces pombe (strain 972 / ATCC 24843) (Fission yeast)	272
Q0J7J7	CAF2M_ORYSJ	reviewed	CRS2-associated factor 2, mitochondrial	Os08g0188000 LOC_Os08g08860 P0020B10.28	Oryza sativa subsp. japonica (Rice)	366		Q9ZHC7	SILP_SALTM	reviewed	Silver exporting P-type ATPase (EC 3.6.3.53)	silP	Salmonella typhimurium	824
A0RIH4	NUSB_BACAH	reviewed	N utilization substance protein B homolog (Protein NusB)	nusB BALH_3790	Bacillus thuringiensis (strain Al Hakam)	130		Q0HNQ9	CCME_SHESM	reviewed	Cytochrome c-type biogenesis protein CcmE (Cytochrome c maturation protein E) (Heme chaperone CcmE)	ccmE cycJ Shewmr4_0227	Shewanella sp. (strain MR-4)	161
Q7YR39	DHX16_PANTR	reviewed	Putative pre-mRNA-splicing factor ATP-dependent RNA helicase DHX16 (EC 3.6.4.13) (ATP-dependent RNA helicase #3) (DEAH-box protein 16)	DHX16 DBP2 DDX16	Pan troglodytes (Chimpanzee)	1044		Q94688	ALDH9_POLMI	reviewed	Aldehyde dehydrogenase 9 (EC 1.2.1.3) (PM-ALDH9) (Fragment)	ALDH9	Polyandrocarpa misakiensis (Tunicate)	228
B6EMQ7	HFQ_ALISL	reviewed	RNA-binding protein Hfq	hfq VSAL_I2777	Aliivibrio salmonicida (strain LFI1238) (Vibrio salmonicida (strain LFI1238))	88		A4VQS8	DXS_PSEU5	reviewed	1-deoxy-D-xylulose-5-phosphate synthase (EC 2.2.1.7) (1-deoxyxylulose-5-phosphate synthase) (DXP synthase) (DXPS)	dxs PST_3706	Pseudomonas stutzeri (strain A1501)	632
P75591	NUSA_MYCPN	reviewed	Transcription termination/antitermination protein NusA	nusA MPN_154 MP677	Mycoplasma pneumoniae (strain ATCC 29342 / M129)	540		Q48F34	CAPP_PSE14	reviewed	Phosphoenolpyruvate carboxylase (PEPC) (PEPCase) (EC 4.1.1.31)	ppc PSPPH_3865	Pseudomonas savastanoi pv. phaseolicola (strain 1448A / Race 6) (Pseudomonas syringae pv. phaseolicola (strain 1448A / Race 6))	878
P53996	CNBP_MOUSE	reviewed	Cellular nucleic acid-binding protein (CNBP) (Zinc finger protein 9)	Cnbp Cnbp1 Znf9	Mus musculus (Mouse)	178		A8WL28	KNL1_CAEBR	reviewed	Kinetochore null protein 1	knl-1 CBG24615	Caenorhabditis briggsae	957
B5Y0X5	NUSB_KLEP3	reviewed	N utilization substance protein B homolog (Protein NusB)	nusB KPK_4316	Klebsiella pneumoniae (strain 342)	139		B7L505	MHPC_ECO55	reviewed	2-hydroxy-6-oxononadienedioate/2-hydroxy-6-oxononatrienedioate hydrolase (EC 3.7.1.14) (2-hydroxy-6-ketonona-2,4-diene-1,9-dioic acid 5,6-hydrolase) (2-hydroxy-6-oxonona-2,4,7-triene-1,9-dioic acid 5,6-hydrolase) (2-hydroxy-6-oxonona-2,4-diene-1,9-dioic acid 5,6-hydrolase)	mhpC EC55989_0356	Escherichia coli (strain 55989 / EAEC)	288
B0KKZ5	HFQ_PSEPG	reviewed	RNA-binding protein Hfq	hfq PputGB1_4946	Pseudomonas putida (strain GB-1)	86		A8R7E6	CERK1_ARATH	reviewed	Chitin elicitor receptor kinase 1 (AtCERK1) (EC 2.7.11.1) (LysM domain receptor-like kinase 1) (LysM RLK1) (LysM-containing receptor-like kinase 1)	CERK1 LYK1 RLK1 At3g21630 MIL23.20	Arabidopsis thaliana (Mouse-ear cress)	617
Q811J3	IREB2_MOUSE	reviewed	Iron-responsive element-binding protein 2 (IRE-BP 2) (Iron regulatory protein 2) (IRP2)	Ireb2 Irp2	Mus musculus (Mouse)	963		O15066	KIF3B_HUMAN	reviewed	Kinesin-like protein KIF3B (HH0048) (Microtubule plus end-directed kinesin motor 3B) [Cleaved into: Kinesin-like protein KIF3B, N-terminally processed]	KIF3B KIAA0359	Homo sapiens (Human)	747
Q99NH0	ANR17_MOUSE	reviewed	Ankyrin repeat domain-containing protein 17 (Ankyrin repeat domain-containing protein FOE) (Gene trap ankyrin repeat protein)	Ankrd17 Foe Gtar Kiaa0697	Mus musculus (Mouse)	2603		Q48GW3	FADB_PSE14	reviewed	Fatty acid oxidation complex subunit alpha [Includes: Enoyl-CoA hydratase/Delta(3)-cis-Delta(2)-trans-enoyl-CoA isomerase/3-hydroxybutyryl-CoA epimerase (EC 4.2.1.17) (EC 5.1.2.3) (EC 5.3.3.8); 3-hydroxyacyl-CoA dehydrogenase (EC 1.1.1.35)]	fadB PSPPH_3210	Pseudomonas savastanoi pv. phaseolicola (strain 1448A / Race 6) (Pseudomonas syringae pv. phaseolicola (strain 1448A / Race 6))	721
P59325	IF5_MOUSE	reviewed	Eukaryotic translation initiation factor 5 (eIF-5)	Eif5	Mus musculus (Mouse)	429		Q2FG40	KPYK_STAA3	reviewed	Pyruvate kinase (PK) (EC 2.7.1.40)	pyk SAUSA300_1644	Staphylococcus aureus (strain USA300)	585
Q5RFD0	CN37_PONAB	reviewed	2',3'-cyclic-nucleotide 3'-phosphodiesterase (CNP) (CNPase) (EC 3.1.4.37)	CNP	Pongo abelii (Sumatran orangutan) (Pongo pygmaeus abelii)	421		P19658	EXO70_YEAST	reviewed	Exocyst complex component EXO70 (Exocyst complex protein of 70 kDa)	EXO70 YJL085W J0932	Saccharomyces cerevisiae (strain ATCC 204508 / S288c) (Baker's yeast)	623
Q2LT33	CSRA_SYNAS	reviewed	Carbon storage regulator homolog	csrA SYNAS_13600 SYN_02810	Syntrophus aciditrophicus (strain SB)	79		A4R8N4	PAN1_MAGO7	reviewed	Actin cytoskeleton-regulatory complex protein PAN1	PAN1 MGG_12839	Magnaporthe oryzae (strain 70-15 / ATCC MYA-4617 / FGSC 8958) (Rice blast fungus) (Pyricularia oryzae)	1462
Q9R226	KHDR3_MOUSE	reviewed	KH domain-containing, RNA-binding, signal transduction-associated protein 3 (RNA-binding protein Etoile) (Sam68-like mammalian protein 2) (SLM-2)	Khdrbs3 Salp Slm2	Mus musculus (Mouse)	346		Q2UN00	MANBA_ASPOR	reviewed	Beta-mannosidase A (EC 3.2.1.25) (Mannanase A) (Mannase A)	mndA AO090001000556	Aspergillus oryzae (strain ATCC 42149 / RIB 40) (Yellow koji mold)	914
Q9FYT6	CRS1_MAIZE	reviewed	Chloroplastic group IIA intron splicing facilitator CRS1, chloroplastic (Chloroplastic RNA splicing factor 1) (Protein CHLOROPLAST RNA SPLICING 1)	CRS1	Zea mays (Maize)	715		B7L9A7	FADB_ECO55	reviewed	Fatty acid oxidation complex subunit alpha [Includes: Enoyl-CoA hydratase/Delta(3)-cis-Delta(2)-trans-enoyl-CoA isomerase/3-hydroxybutyryl-CoA epimerase (EC 4.2.1.17) (EC 5.1.2.3) (EC 5.3.3.8); 3-hydroxyacyl-CoA dehydrogenase (EC 1.1.1.35)]	fadB EC55989_4321	Escherichia coli (strain 55989 / EAEC)	729
Q5ZKD7	MOV10_CHICK	reviewed	Putative helicase MOV-10 (EC 3.6.4.13)	MOV10 RCJMB04_11i10	Gallus gallus (Chicken)	967		A8FNJ7	ACSA_CAMJ8	reviewed	Acetyl-coenzyme A synthetase (AcCoA synthetase) (Acs) (EC 6.2.1.1) (Acetate--CoA ligase) (Acyl-activating enzyme)	acsA C8J_1436	Campylobacter jejuni subsp. jejuni serotype O:6 (strain 81116 / NCTC 11828)	657
A9RA84	HMGB1_PAPAN	reviewed	High mobility group protein B1 (High mobility group protein 1) (HMG-1)	HMGB1	Papio anubis (Olive baboon)	215		B3H2D6	YIDC_ACTP7	reviewed	Membrane protein insertase YidC (Foldase YidC) (Membrane integrase YidC) (Membrane protein YidC)	yidC APP7_1509	Actinobacillus pleuropneumoniae serotype 7 (strain AP76)	542
Q82V23	HFQ_NITEU	reviewed	RNA-binding protein Hfq	hfq NE1287	Nitrosomonas europaea (strain ATCC 19718 / NBRC 14298)	84		Q09854	MOK11_SCHPO	reviewed	Cell wall alpha-1,3-glucan synthase mok11 (EC 2.4.1.183)	mok11 SPAC1527.01 SPAC23D3.15	Schizosaccharomyces pombe (strain 972 / ATCC 24843) (Fission yeast)	2397
P78794	CWC15_SCHPO	reviewed	Pre-mRNA-splicing factor cwf15 (Complexed with cdc5 protein 15)	cwf15 SPBC337.06c	Schizosaccharomyces pombe (strain 972 / ATCC 24843) (Fission yeast)	265		P18546	CAPSD_PAVPN	reviewed	Capsid protein VP1 (Coat protein VP1)		Porcine parvovirus (strain NADL-2) (PPV)	729
Q9UTK0	NOB1_SCHPO	reviewed	20S-pre-rRNA D-site endonuclease nob1 (EC 3.1.-.-) (Pre-rRNA-processing endonuclease nob1)	nob1 SPAC1486.09	Schizosaccharomyces pombe (strain 972 / ATCC 24843) (Fission yeast)	388		P18540	VIRA_AGRFC	reviewed	Wide host range VirA protein (WHR VirA) (EC 2.7.13.3)	virA Atu6166 AGR_pTi_2	Agrobacterium fabrum (strain C58 / ATCC 33970) (Agrobacterium tumefaciens (strain C58))	833
Q95DR3	MATK_NICGL	reviewed	Maturase K (Intron maturase)	matK	Nicotiana glauca (Glaucous tobacco) (Tree tobacco)	509		Q2FHI4	HSLU_STAA3	reviewed	ATP-dependent protease ATPase subunit HslU (Unfoldase HslU)	hslU SAUSA300_1147	Staphylococcus aureus (strain USA300)	467
P06816	M1_INBSI	reviewed	Matrix protein 1 (M1)	M	Influenza B virus (strain B/Singapore/222/1979)	248		Q29BL9	LMBD2_DROPS	reviewed	LMBR1 domain-containing protein 2 homolog	GA20843	Drosophila pseudoobscura pseudoobscura (Fruit fly)	699
Q32KZ1	IF3M_BOVIN	reviewed	Translation initiation factor IF-3, mitochondrial (IF-3(Mt)) (IF-3Mt) (IF3(mt)) (IF3mt)	MTIF3	Bos taurus (Bovine)	273		P10569	MYSC_ACACA	reviewed	Myosin IC heavy chain	MIC	Acanthamoeba castellanii (Amoeba)	1168
P18041	GAG_HV2G1	reviewed	Gag polyprotein (Pr55Gag) [Cleaved into: Matrix protein p17 (MA); Capsid protein p24 (CA); Spacer peptide 1 (SP1) (p2); Nucleocapsid protein p7 (NC); Spacer peptide 2 (SP2) (p1); p6-gag]	gag	Human immunodeficiency virus type 2 subtype A (isolate Ghana-1) (HIV-2)	522		O15382	BCAT2_HUMAN	reviewed	Branched-chain-amino-acid aminotransferase, mitochondrial (BCAT(m)) (EC 2.6.1.42) (Placental protein 18) (PP18)	BCAT2 BCATM BCT2 ECA40	Homo sapiens (Human)	392
B0UU23	NUSB_HISS2	reviewed	N utilization substance protein B homolog (Protein NusB)	nusB HSM_1300	Histophilus somni (strain 2336) (Haemophilus somnus)	144		B7LGP2	FABZ_ECO55	reviewed	3-hydroxyacyl-[acyl-carrier-protein] dehydratase FabZ (EC 4.2.1.59) ((3R)-hydroxymyristoyl-[acyl-carrier-protein] dehydratase) ((3R)-hydroxymyristoyl-ACP dehydrase) (Beta-hydroxyacyl-ACP dehydratase)	fabZ EC55989_0174	Escherichia coli (strain 55989 / EAEC)	151
Q5JHC0	ATGT_THEKO	reviewed	tRNA-guanine(15) transglycosylase (EC 2.4.2.48) (7-cyano-7-deazaguanine tRNA-ribosyltransferase) (Archaeal tRNA-guanine transglycosylase)	tgtA TK0760	Thermococcus kodakarensis (strain ATCC BAA-918 / JCM 12380 / KOD1) (Pyrococcus kodakaraensis (strain KOD1))	580		A4YAD8	GCSP_SHEPC	reviewed	Glycine dehydrogenase (decarboxylating) (EC 1.4.4.2) (Glycine cleavage system P-protein) (Glycine decarboxylase) (Glycine dehydrogenase (aminomethyl-transferring))	gcvP Sputcn32_3209	Shewanella putrefaciens (strain CN-32 / ATCC BAA-453)	962
Q65TX8	NUSB_MANSM	reviewed	N utilization substance protein B homolog (Protein NusB)	nusB MS0975	Mannheimia succiniciproducens (strain MBEL55E)	143		Q2FHP8	SEPF_STAA3	reviewed	Cell division protein SepF	sepF SAUSA300_1083	Staphylococcus aureus (strain USA300)	187
Q6DP28	NS1_I03A1	reviewed	Non-structural protein 1 (NS1) (NS1A)	NS	Influenza A virus (strain A/Chicken/Shantou/4231/2003 H5N1 genotype V)	225		O15144	ARPC2_HUMAN	reviewed	Actin-related protein 2/3 complex subunit 2 (Arp2/3 complex 34 kDa subunit) (p34-ARC)	ARPC2 ARC34 PRO2446	Homo sapiens (Human)	300
Q8EQQ9	HFQ_OCEIH	reviewed	RNA-binding protein Hfq	hfq OB1635	Oceanobacillus iheyensis (strain DSM 14371 / JCM 11309 / KCTC 3954 / HTE831)	74		B3EP77	GATB_CHLPB	reviewed	Aspartyl/glutamyl-tRNA(Asn/Gln) amidotransferase subunit B (Asp/Glu-ADT subunit B) (EC 6.3.5.-)	gatB Cphamn1_2312	Chlorobium phaeobacteroides (strain BS1)	475
P24785	MLE_DROME	reviewed	Dosage compensation regulator (EC 3.6.4.13) (ATP-dependent RNA helicase mle) (Protein male-less) (Protein maleless) (Protein no action potential)	mle nap CG11680	Drosophila melanogaster (Fruit fly)	1293		A8XBR9	TTC30_CAEBR	reviewed	Tetratricopeptide repeat protein 30 homolog (TPR repeat protein 30 homolog) (Abnormal dye filling protein 1)	dyf-1 CBG10774	Caenorhabditis briggsae	657
Q14331	FRG1_HUMAN	reviewed	Protein FRG1 (FSHD region gene 1 protein)	FRG1	Homo sapiens (Human)	258		O18935	ADA2B_AMBHO	reviewed	Alpha-2B adrenergic receptor (Alpha-2B adrenoreceptor) (Alpha-2B adrenoceptor) (Alpha-2BAR) (Fragment)	ADRA2B	Amblysomus hottentotus (Hottentot golden mole)	386
P24783	DBP2_YEAST	reviewed	ATP-dependent RNA helicase DBP2 (EC 3.6.4.13) (DEAD box protein 2) (p68-like protein)	DBP2 YNL112W N1945	Saccharomyces cerevisiae (strain ATCC 204508 / S288c) (Baker's yeast)	546		B7LAL0	NDPA_ECO55	reviewed	Nucleoid-associated protein YejK	yejK EC55989_2440	Escherichia coli (strain 55989 / EAEC)	335
P24782	DBP2_SCHPO	reviewed	ATP-dependent RNA helicase dbp2 (EC 3.6.4.13) (p68-like protein)	dbp2 SPBP8B7.16c	Schizosaccharomyces pombe (strain 972 / ATCC 24843) (Fission yeast)	550		B7LAL1	YEJL_ECO55	reviewed	UPF0352 protein YejL	yejL EC55989_2441	Escherichia coli (strain 55989 / EAEC)	75
B7GPW0	NUSB_BIFLS	reviewed	N utilization substance protein B homolog (Protein NusB)	nusB Blon_0736 BLIJ_0748	Bifidobacterium longum subsp. infantis (strain ATCC 15697 / DSM 20088 / JCM 1222 / NCTC 11817 / S12)	187		B3LY22	EIF3A_DROAN	reviewed	Eukaryotic translation initiation factor 3 subunit A (eIF3a) (Eukaryotic translation initiation factor 3 subunit 10)	eIF3-S10 GF16808	Drosophila ananassae (Fruit fly)	1140
Q8R3N1	NOP14_MOUSE	reviewed	Nucleolar protein 14 (Nucleolar complex protein 14)	Nop14 Nol14	Mus musculus (Mouse)	860		A8K8P3	SFI1_HUMAN	reviewed	Protein SFI1 homolog (hSFI1)	SFI1 KIAA0542	Homo sapiens (Human)	1242
A1JIR5	HFQ_YERE8	reviewed	RNA-binding protein Hfq	hfq YE0377	Yersinia enterocolitica serotype O:8 / biotype 1B (strain NCTC 13174 / 8081)	101		Q01513	CYAA_PODAS	reviewed	Adenylate cyclase (EC 4.6.1.1) (ATP pyrophosphate-lyase) (Adenylyl cyclase)		Podospora anserina (Pleurage anserina)	2145
Q8TSA1	NAC_METAC	reviewed	Nascent polypeptide-associated complex protein	nac MA_0902	Methanosarcina acetivorans (strain ATCC 35395 / DSM 2834 / JCM 12185 / C2A)	113		A8N2Y6	MYO1_COPC7	reviewed	Myosin-1 (Class I unconventional myosin) (Type I myosin)	MYO1 CC1G_13719	Coprinopsis cinerea (strain Okayama-7 / 130 / ATCC MYA-4618 / FGSC 9003) (Inky cap fungus) (Hormographiella aspergillata)	1277
[truncated: 4,701 more rows]

## Sheet: S4(B)-APRICOT_parameter_measure
S4 (B): The values for the different assessment measures calculated for the APRICOT training sets at systematically varying cut-offs for different parameters associated with domain predictions.
[truncated: 144 more rows]
[truncated: 14 more columns]
