# Supplementary material for: APRICOT: an integrated computational pipeline for the sequence-based identification and characterization of RNA-binding proteins
Source: Nucleic Acids Res. 2017 Mar 2;45(11):e96. doi: 10.1093/nar/gkx137 (PMC5499795; doi:10.1093/nar/gkx137)
Supplement: Supplementary Data [file gkx137_supp.zip › nar-01420-met-n-2016-File012.xlsx]

## Sheet: S6_A-known_RB_domains_families
S6 (A): RNA-binding domains (RBDs) collected from different experimental studies for RBPs in human.
Legend for domain types
Classical RBD	Domains listed as classical RBDs by listed in Lunde et al., (2007) and shown to bind to RNA in several examples by Castello et al, 2012.
Non-classical RBD	Domains listed as non-classical RBDs due to their significant enrichment in the mESC mRNA-interactome and shown to bind RNA in at least one example by Castello et al, 2012.
RBD unknown	Domains listed as RBD unknown Castello et al, 2012 due to unknown RNA-binding activities but significant enrichment in the mESC mRNA-interactome.
Unlisted RBD	Domains from the proteins listed as RNA-related proteins by Gerstberger et al, 2014
(1) Reference RNA-binding domains (RBDs) from Castello et al, 2012			(2) Reference RNA-binding domains (RBDs) from Gerstberger et al, 2014 not listed in Castello et al, 2012			(3) Reference RNA-binding domains (RBDs) from Gerstberger et al, 2014 could be mapped to RBDs in Castello et al, 2012
Domain Name	Domain Type		Domain Name	Domain Type		Domain Name (Gerstberger et al 2014)	Reference RBD (Castello et al 2012)	Domain Type
RRM	Classical		AAR2	Unlisted RBD		4_1_CTD	CTD	RBD-Unknown
KH	Classical		AARP2CN	Unlisted RBD		A_deaminase	A_deamin	RBD-Unknown
DEAD	Classical		AD	Unlisted RBD		AAA	AAA_22	RBD-Unknown
CSD	Classical		AdoMet_MTase	Unlisted RBD		AAA	AAA_19	RBD-Unknown
La	Classical		AF1Q	Unlisted RBD		Amidase_2	Amidase	RBD-Unknown
zf-CCCH	Classical		Agenet	Unlisted RBD		BRCT	BRCT_assoc	RBD-Unknown
PWI	Classical		Ago_hook	Unlisted RBD		CAF1	CAF1C_H4-bd	RBD-Unknown
PUF	Classical		AKAP7_NLS	Unlisted RBD		CBF	CBFNT	RBD-Unknown
S1	Classical		Apc3	Unlisted RBD		CTD_bind	CTD	RBD-Unknown
dsrm	Classical		API5	Unlisted RBD		DcpS_C	DcpS	RBD-Unknown
PUA	Classical		Arg_tRNA_synt_N	Unlisted RBD		FAST	FAST_2	RBD-Unknown
Ribosomal	Non-classical		ARS2	Unlisted RBD		FAST	FAST_1	RBD-Unknown
MMR_HSR1	Non-classical		ATP_bind_3	Unlisted RBD		G-patch	G-patch_2	RBD-Unknown
Brix	Non-classical		ATXN-1_C	Unlisted RBD		GST_C	GST_C_3	RBD-Unknown
WD40	Non-classical		B3_4	Unlisted RBD		GTP_EFTU	GTP_EFTU_D4	Non-classical RBD
Nop	Non-classical		B5	Unlisted RBD		GTP_EFTU	GTP_EFTU_D3	Non-classical RBD
YTH	Non-classical		Bin3	Unlisted RBD		HEAT	Cohesin_HEAT	RBD-Unknown
zf-CCHC	Non-classical		BING4CT	Unlisted RBD		HGTP_anticodon	HGTP_anticodon2	RBD-Unknown
LSM	Non-classical		BLOC1_2	Unlisted RBD		HMG_box	HMG_box_5	RBD-Unknown
PurA	Non-classical		BOP1NT	Unlisted RBD		HMG_box	HMG_box_2	RBD-Unknown
RNase_PH	Non-classical		BP28CT	Unlisted RBD		IF-2B	IF-2	RBD-Unknown
RNase_PH_C	Non-classical		Bud13	Unlisted RBD		IF-2B	eIF-5_eIF-2B	RBD-Unknown
S4	Non-classical		BUD22	Unlisted RBD		IF4E	EIF4E-T	RBD-Unknown
GTP_EFTU_D2	Non-classical		Bystin	Unlisted RBD		KH	KH_2	Classical RBD
GTP_EFTU	Non-classical		Cactin_mid	Unlisted RBD		KH	KH_1	Classical RBD
Nol1_Nop2_Fmu	Non-classical		CactinC_cactus	Unlisted RBD		L27	MRP-L27	RBD-Unknown
R3H	Non-classical		CAF-1_p150	Unlisted RBD		Lactamase_B	Lactamase_B_4	RBD-Unknown
RNase_T	Non-classical		Caprin-1_C	Unlisted RBD		MAM	MAM33	RBD-Unknown
MIF4G	Non-classical		Cauli_VI	Unlisted RBD		Metallophos	Metallophos_3	RBD-Unknown
Btz	Non-classical		CCDC155	Unlisted RBD		MIF	MIF4G_like_2	RBD-Unknown
Helicase_RecD	Non-classical		Cgr1	Unlisted RBD		MIF	MIF4G_like	RBD-Unknown
RNase_P_p30	Non-classical		Cir_N	Unlisted RBD		MIF4G	MIF4G_like_2	Non-classical RBD
SURF6	Non-classical		Clp1	Unlisted RBD		MIF4G	MIF4G_like	Non-classical RBD
UPF1_Zn_bind	Non-classical		CMS1	Unlisted RBD		MIP	MIP-T3	RBD-Unknown
SAP	Non-classical		CNPase	Unlisted RBD		NIF	hNIFK_binding	RBD-Unknown
eRF1_3	Non-classical		CPL	Unlisted RBD		Nop	Nop53	Non-classical RBD
Fibrillarin	Non-classical		CPSF100_C	Unlisted RBD		Nop	Nop52	Non-classical RBD
Gar1	Non-classical		CPSF73-100_C	Unlisted RBD		Nop	Nop25	Non-classical RBD
HABP4_PAI-RBP1	Non-classical		CRM1_C	Unlisted RBD		Nop	Nop16	Non-classical RBD
S10_plectin	Non-classical		CSTF_C	Unlisted RBD		Nop	Nop14	Non-classical RBD
TruD	Non-classical		CSTF2_hinge	Unlisted RBD		Nop	Nop10p	Non-classical RBD
XRN_N	Non-classical		CTK3	Unlisted RBD		NUDIX	NUDIX_2	RBD-Unknown
THUMP	Non-classical		CWC25	Unlisted RBD		PAD	PADR1	RBD-Unknown
RNB	Non-classical		Cwf_Cwc_15	Unlisted RBD		PARP	zf-PARP	RBD-Unknown
RrnaAD	Non-classical		cwf21	Unlisted RBD		Pkinase_C	Pkinase	RBD-Unknown
Tap-RNA_bind	Non-classical		CwfJ_C_1	Unlisted RBD		Pkinase_Tyr	Pkinase	RBD-Unknown
tRNA-synt_1b	Non-classical		CwfJ_C_2	Unlisted RBD		PPR_3	PPR	RBD-Unknown
APOBEC_N	Non-classical		Cytochrom_D1	Unlisted RBD		RAI16-like	RAI1	RBD-Unknown
Surp	Non-classical		DAP3	Unlisted RBD		RBD	Telomerase_RBD	RBD-Unknown
PAP_assoc	Non-classical		DBC1	Unlisted RBD		Ribosomal	Ribosomal_S9	Non-classical RBD
PAZ	Non-classical		DBP10CT	Unlisted RBD		Ribosomal	Ribosomal_S8e	Non-classical RBD
Piwi	Non-classical		DBR1	Unlisted RBD		Ribosomal	Ribosomal_S8	Non-classical RBD
zf-C2H2	Non-classical		DCP1	Unlisted RBD		Ribosomal	Ribosomal_S7e	Non-classical RBD
zf-C3HC4	Non-classical		DCP2	Unlisted RBD		Ribosomal	Ribosomal_S7	Non-classical RBD
Alba	Non-classical		DHHA1	Unlisted RBD		Ribosomal	Ribosomal_S6e	Non-classical RBD
FtsJ	Non-classical		Dicer_dimer	Unlisted RBD		Ribosomal	Ribosomal_S6	Non-classical RBD
Pept_tRNA_hydro	Non-classical		DIM1	Unlisted RBD		Ribosomal	Ribosomal_S5_C	Non-classical RBD
PseudoU_synth_1	Non-classical		DKCLD	Unlisted RBD		Ribosomal	Ribosomal_S5	Non-classical RBD
PseudoU_synth_2	Non-classical		DLD	Unlisted RBD		Ribosomal	Ribosomal_S4e	Non-classical RBD
RNA_bind	Non-classical		DNA_primase_S	Unlisted RBD		Ribosomal	Ribosomal_S4	Non-classical RBD
RNase_P_pop3	Non-classical		DNA_RNApol_7kD	Unlisted RBD		Ribosomal	Ribosomal_S3Ae	Non-classical RBD
RTC	Non-classical		DND1_DSRM	Unlisted RBD		Ribosomal	Ribosomal_S30	Non-classical RBD
RTC_insert	Non-classical		DNMT1-RFD	Unlisted RBD		Ribosomal	Ribosomal_S3_C	Non-classical RBD
SAM	Non-classical		DRIM	Unlisted RBD		Ribosomal	Ribosomal_S28e	Non-classical RBD
SpoU_sub_bind	Non-classical		DRY_EERY	Unlisted RBD		Ribosomal	Ribosomal_S27e	Non-classical RBD
SpoU_sub_bind	Non-classical		DSHCT	Unlisted RBD		Ribosomal	Ribosomal_S27	Non-classical RBD
SRP14	Non-classical		DUF1115	Unlisted RBD		Ribosomal	Ribosomal_S26e	Non-classical RBD
SRP72	Non-classical		DUF1387	Unlisted RBD		Ribosomal	Ribosomal_S25	Non-classical RBD
TRM	Non-classical		DUF1510	Unlisted RBD		Ribosomal	Ribosomal_S24e	Non-classical RBD
tRNA_anti	Non-classical		DUF1604	Unlisted RBD		Ribosomal	Ribosomal_S21e	Non-classical RBD
tRNA_m1G_MT	Non-classical		DUF1726	Unlisted RBD		Ribosomal	Ribosomal_S21	Non-classical RBD
tRNA_U5-meth_tr	Non-classical		DUF1767	Unlisted RBD		Ribosomal	Ribosomal_S2	Non-classical RBD
tRNA-synt_2	Non-classical		DUF1777	Unlisted RBD		Ribosomal	Ribosomal_S19e	Non-classical RBD
TROVE	Non-classical		DUF1785	Unlisted RBD		Ribosomal	Ribosomal_S19	Non-classical RBD
TrpBP	Non-classical		DUF1891	Unlisted RBD		Ribosomal	Ribosomal_S18	Non-classical RBD
TruB_N	Non-classical		DUF1897	Unlisted RBD		Ribosomal	Ribosomal_S17e	Non-classical RBD
zf-RNPHF	Non-classical		DUF1917	Unlisted RBD		Ribosomal	Ribosomal_S17	Non-classical RBD
Helicase_C	Non-classical		DUF2040	Unlisted RBD		Ribosomal	Ribosomal_S16	Non-classical RBD
PPR_3	RBD-Unknown		DUF2051	Unlisted RBD		Ribosomal	Ribosomal_S15	Non-classical RBD
HSP90	RBD-Unknown		DUF2146	Unlisted RBD		Ribosomal	Ribosomal_S14	Non-classical RBD
Pfam-B_3355	RBD-Unknown		DUF2201	Unlisted RBD		Ribosomal	Ribosomal_S13_N	Non-classical RBD
Pfam-B_969	RBD-Unknown		DUF2356	Unlisted RBD		Ribosomal	Ribosomal_S13	Non-classical RBD
Pfam-B_2655	RBD-Unknown		DUF2363	Unlisted RBD		Ribosomal	Ribosomal_S11	Non-classical RBD
Pfam-B_2050	RBD-Unknown		DUF2392	Unlisted RBD		Ribosomal	Ribosomal_S10	Non-classical RBD
Pfam-B_13340	RBD-Unknown		DUF2414	Unlisted RBD		Ribosomal	Ribosomal_L9_N	Non-classical RBD
Thioredoxin	RBD-Unknown		DUF2431	Unlisted RBD		Ribosomal	Ribosomal_L7Ae	Non-classical RBD
FDF	RBD-Unknown		DUF2638	Unlisted RBD		Ribosomal	Ribosomal_L6e_N	Non-classical RBD
LSM14	RBD-Unknown		DUF2650	Unlisted RBD		Ribosomal	Ribosomal_L6e	Non-classical RBD
Pfam-B_116	RBD-Unknown		DUF3381	Unlisted RBD		Ribosomal	Ribosomal_L6	Non-classical RBD
Pfam-B_12985	RBD-Unknown		DUF3449	Unlisted RBD		Ribosomal	Ribosomal_L50	Non-classical RBD
Sas10_Utp3	RBD-Unknown		DUF3450	Unlisted RBD		Ribosomal	Ribosomal_L5_C	Non-classical RBD
PCI	RBD-Unknown		DUF3453	Unlisted RBD		Ribosomal	Ribosomal_L5	Non-classical RBD
NAC	RBD-Unknown		DUF3469	Unlisted RBD		Ribosomal	Ribosomal_L44	Non-classical RBD
Nucleoplasmin	RBD-Unknown		DUF3546	Unlisted RBD		Ribosomal	Ribosomal_L41	Non-classical RBD
Pfam-B_13938	RBD-Unknown		DUF3552	Unlisted RBD		Ribosomal	Ribosomal_L40e	Non-classical RBD
Pfam-B_1986	RBD-Unknown		DUF367	Unlisted RBD		Ribosomal	Ribosomal_L4	Non-classical RBD
Pfam-B_4024	RBD-Unknown		DUF3677	Unlisted RBD		Ribosomal	Ribosomal_L39	Non-classical RBD
W2	RBD-Unknown		DUF3697	Unlisted RBD		Ribosomal	Ribosomal_L38e	Non-classical RBD
CH	RBD-Unknown		DUF3819	Unlisted RBD		Ribosomal	Ribosomal_L37e	Non-classical RBD
Pfam-B_10171	RBD-Unknown		DUF382	Unlisted RBD		Ribosomal	Ribosomal_L37ae	Non-classical RBD
Pfam-B_73	RBD-Unknown		DUF4062	Unlisted RBD		Ribosomal	Ribosomal_L37	Non-classical RBD
Pfam-B_9836	RBD-Unknown		DUF4081	Unlisted RBD		Ribosomal	Ribosomal_L36e	Non-classical RBD
Calponin	RBD-Unknown		DUF4217	Unlisted RBD		Ribosomal	Ribosomal_L36	Non-classical RBD
efhand_Ca_insen	RBD-Unknown		DUF4655	Unlisted RBD		Ribosomal	Ribosomal_L35p	Non-classical RBD
PAM2	RBD-Unknown		DUF504	Unlisted RBD		Ribosomal	Ribosomal_L35Ae	Non-classical RBD
Pfam-B_4301	RBD-Unknown		DUF663	Unlisted RBD		Ribosomal	Ribosomal_L34e	Non-classical RBD
Pfam-B_8635	RBD-Unknown		DUF947	Unlisted RBD		Ribosomal	Ribosomal_L34	Non-classical RBD
RAP	RBD-Unknown		DZF	Unlisted RBD		Ribosomal	Ribosomal_L33	Non-classical RBD
Xpo1	RBD-Unknown		Ebp2	Unlisted RBD		Ribosomal	Ribosomal_L32p	Non-classical RBD
Spectrin	RBD-Unknown		ECR1_N	Unlisted RBD		Ribosomal	Ribosomal_L32e	Non-classical RBD
AAA_11	RBD-Unknown		EF_TS	Unlisted RBD		Ribosomal	Ribosomal_L31e	Non-classical RBD
AAA_12	RBD-Unknown		EF-1_beta_acid	Unlisted RBD		Ribosomal	Ribosomal_L30_N	Non-classical RBD
FAST	RBD-Unknown		EF1_GNE	Unlisted RBD		Ribosomal	Ribosomal_L30	Non-classical RBD
Pfam-B_10240	RBD-Unknown		EF1G	Unlisted RBD		Ribosomal	Ribosomal_L3	Non-classical RBD
Filamin	RBD-Unknown		EFG_C	Unlisted RBD		Ribosomal	Ribosomal_L29e	Non-classical RBD
KOW	RBD-Unknown		EFG_II	Unlisted RBD		Ribosomal	Ribosomal_L29	Non-classical RBD
DUF1898	RBD-Unknown		EFG_IV	Unlisted RBD		Ribosomal	Ribosomal_L28e	Non-classical RBD
HATPase_c	RBD-Unknown		efThoc1	Unlisted RBD		Ribosomal	Ribosomal_L28	Non-classical RBD
Thioredoxin_6	RBD-Unknown		EIF_2_alpha	Unlisted RBD		Ribosomal	Ribosomal_L27e	Non-classical RBD
eIF-1a	RBD-Unknown		eIF-3_zeta	Unlisted RBD		Ribosomal	Ribosomal_L27	Non-classical RBD
HSP70	RBD-Unknown		eIF-3c_N	Unlisted RBD		Ribosomal	Ribosomal_L24e	Non-classical RBD
HEAT_2	RBD-Unknown		eIF-5a	Unlisted RBD		Ribosomal	Ribosomal_L23eN	Non-classical RBD
Pfam-B_17302	RBD-Unknown		eIF-6	Unlisted RBD		Ribosomal	Ribosomal_L23	Non-classical RBD
IBN_N	RBD-Unknown		eIF2_C	Unlisted RBD		Ribosomal	Ribosomal_L22e	Non-classical RBD
Pro_isomerase	RBD-Unknown		eIF2A	Unlisted RBD		Ribosomal	Ribosomal_L22	Non-classical RBD
ABC_tran_2	RBD-Unknown		eIF3_N	Unlisted RBD		Ribosomal	Ribosomal_L21p	Non-classical RBD
AKAP95	RBD-Unknown		eIF3_subunit	Unlisted RBD		Ribosomal	Ribosomal_L21e	Non-classical RBD
CBF	RBD-Unknown		eIF3g	Unlisted RBD		Ribosomal	Ribosomal_L20	Non-classical RBD
DUF2465	RBD-Unknown		EIN3	Unlisted RBD		Ribosomal	Ribosomal_L2_C	Non-classical RBD
Fcf1	RBD-Unknown		EMG1	Unlisted RBD		Ribosomal	Ribosomal_L2	Non-classical RBD
LUC7	RBD-Unknown		Endonuclease_5	Unlisted RBD		Ribosomal	Ribosomal_L19e	Non-classical RBD
Pfam-B_1300	RBD-Unknown		eRF1_1	Unlisted RBD		Ribosomal	Ribosomal_L19	Non-classical RBD
Pfam-B_13556	RBD-Unknown		eRF1_2	Unlisted RBD		Ribosomal	Ribosomal_L18p	Non-classical RBD
Pfam-B_14807	RBD-Unknown		Es2	Unlisted RBD		Ribosomal	Ribosomal_L18e	Non-classical RBD
Pfam-B_1489	RBD-Unknown		EXOSC1	Unlisted RBD		Ribosomal	Ribosomal_L18ae	Non-classical RBD
Pfam-B_17308	RBD-Unknown		EZH2_WD-Binding	Unlisted RBD		Ribosomal	Ribosomal_L18_c	Non-classical RBD
Pfam-B_1973	RBD-Unknown		Fcf2	Unlisted RBD		Ribosomal	Ribosomal_L17	Non-classical RBD
Pfam-B_2768	RBD-Unknown		FDX-ACB	Unlisted RBD		Ribosomal	Ribosomal_L16	Non-classical RBD
Pfam-B_2967	RBD-Unknown		Fer4	Unlisted RBD		Ribosomal	Ribosomal_L15e	Non-classical RBD
SMN	RBD-Unknown		FimP	Unlisted RBD		Ribosomal	Ribosomal_L14e	Non-classical RBD
ERM	RBD-Unknown		Fip1	Unlisted RBD		Ribosomal	Ribosomal_L14	Non-classical RBD
GDI	RBD-Unknown		FoP_duplication	Unlisted RBD		Ribosomal	Ribosomal_L13e	Non-classical RBD
Pfam-B_1188	RBD-Unknown		Fox-1_C	Unlisted RBD		Ribosomal	Ribosomal_L13	Non-classical RBD
Pfam-B_1498	RBD-Unknown		FRG1	Unlisted RBD		Ribosomal	Ribosomal_L12	Non-classical RBD
Pfam-B_358	RBD-Unknown		FTO_CTD	Unlisted RBD		Ribosomal	Ribosomal_L11_N	Non-classical RBD
Pfam-B_487	RBD-Unknown		FTO_NTD	Unlisted RBD		Ribosomal	Ribosomal_L11	Non-classical RBD
Pfam-B_552	RBD-Unknown		FXR1P_C	Unlisted RBD		Ribosomal	Ribosomal_L10	Non-classical RBD
Pfam-B_9958	RBD-Unknown		FYTT	Unlisted RBD		Ribosomal	Ribosomal_L1	Non-classical RBD
Transposase_22	RBD-Unknown		GAGE	Unlisted RBD		Ribosomal	Ribosomal_60s	Non-classical RBD
Enolase_C	RBD-Unknown		GatB_N	Unlisted RBD		Ribosomal	Ribosom_S12_S23	Non-classical RBD
Enolase_N	RBD-Unknown		GatB_Yqey	Unlisted RBD		RNA_bind	tRNA_bind_2	Non-classical RBD
Hexokinase_1	RBD-Unknown		Gcd10p	Unlisted RBD		RNA_bind	tRNA_bind	Non-classical RBD
Hexokinase_2	RBD-Unknown		GCD14	Unlisted RBD		RNA_bind	SLBP_RNA_bind	Non-classical RBD
Pfam-B_17779	RBD-Unknown		Gemin6	Unlisted RBD		RNA_pol_Rpb1_1	RNA_pol	RBD-Unknown
Pfam-B_6556	RBD-Unknown		Gemin7	Unlisted RBD		RNA_pol_Rpb1_2	RNA_pol	RBD-Unknown
zf-HIT	RBD-Unknown		GEMIN8	Unlisted RBD		RNA_pol_Rpb1_3	RNA_pol	RBD-Unknown
IBB	RBD-Unknown		GIDA	Unlisted RBD		RNA_pol_Rpb1_4	RNA_pol	RBD-Unknown
Lactamase_B_2	RBD-Unknown		GIDA_assoc_3	Unlisted RBD		RNA_pol_Rpb1_5	RNA_pol	RBD-Unknown
NHL	RBD-Unknown		GLE1	Unlisted RBD		RNA_pol_Rpb2_1	RNA_pol	RBD-Unknown
Pfam-B_13672	RBD-Unknown		Glu-tRNAGln	Unlisted RBD		RNA_pol_Rpb2_2	RNA_pol	RBD-Unknown
Pfam-B_14172	RBD-Unknown		GN3L_Grn1	Unlisted RBD		RNA_pol_Rpb2_3	RNA_pol	RBD-Unknown
Pfam-B_14854	RBD-Unknown		GNAT_acetyltr_2	Unlisted RBD		RNA_pol_Rpb2_6	RNA_pol	RBD-Unknown
Pfam-B_6905	RBD-Unknown		GOLGA2L5	Unlisted RBD		RNA_pol_Rpb2_7	RNA_pol	RBD-Unknown
TFIIS_C	RBD-Unknown		GTP1_OBG	Unlisted RBD		RNase_H	RNase_HII	Classical RBD
TUDOR	RBD-Unknown		GTPase_Cys_C	Unlisted RBD		RNase_H	RNase_H2-Ydr279	Classical RBD
Vinculin	RBD-Unknown		GUCT	Unlisted RBD		RNase_H	RNase_H2_suC	Classical RBD
1-cysPrx_C	RBD-Unknown		GVQW	Unlisted RBD		RNB	OB_RNB	Non-classical RBD
2014-03-03	RBD-Unknown		HA2	Unlisted RBD		RRM	RRM_6	Classical RBD
AhpC-TSA	RBD-Unknown		HBS1_N	Unlisted RBD		RRM	RRM_5	Classical RBD
Pfam-B_159	RBD-Unknown		HD	Unlisted RBD		RRM	RRM_4	Classical RBD
Pfam-B_1894	RBD-Unknown		Herpes_BLRF2	Unlisted RBD		RRM	RRM_3	Classical RBD
Pfam-B_2444	RBD-Unknown		HEXIM	Unlisted RBD		RRM	RRM_1	Classical RBD
Pfam-B_901	RBD-Unknown		HHH_7	Unlisted RBD		S1	S1-like	Classical RBD
SUI1	RBD-Unknown		HnRNP_M	Unlisted RBD		SAM	SAM_2	Non-classical RBD
GSHPx	RBD-Unknown		HnRNPA1	Unlisted RBD		SAM	SAM_1	Non-classical RBD
HEAT_EZ	RBD-Unknown		HRDC	Unlisted RBD		SAP	SAP18	Non-classical RBD
Laminin_B	RBD-Unknown		HTH_44	Unlisted RBD		Sas10_Utp3	Sas10	RBD-Unknown
Med26	RBD-Unknown		HVSL	Unlisted RBD		Sec6	Sec63	RBD-Unknown
Pfam-B_3342	RBD-Unknown		IF3_C	Unlisted RBD		SET	N-SET	RBD-Unknown
Pfam-B_617	RBD-Unknown		IF3_N	Unlisted RBD		SH2	SH2_2	RBD-Unknown
Pfam-B_6822	RBD-Unknown		Img2	Unlisted RBD		SNF	SNF2_N	RBD-Unknown
TFIIS_M	RBD-Unknown		IncA	Unlisted RBD		TPD52	TPD	RBD-Unknown
Peptidase_M24	RBD-Unknown		INT_SG_DDX_CT_C	Unlisted RBD		TPR_1	TPR_19	RBD-Unknown
Pfam-B_272	RBD-Unknown		INTS2	Unlisted RBD		TPR_1	TPR_14	RBD-Unknown
Pfam-B_3194	RBD-Unknown		INTS5_C	Unlisted RBD		TRAM_LAG1_CLN8	TRAM	RBD-Unknown
zf-RanBP	RBD-Unknown		INTS5_N	Unlisted RBD		TRAM1	TRAM	RBD-Unknown
DnaJ	RBD-Unknown		IPPT	Unlisted RBD		TRM	zf-TRM13_CCCH	Non-classical RBD
HMG_box	RBD-Unknown		IR1-M	Unlisted RBD		TRM	TRM13	Non-classical RBD
UQ_con	RBD-Unknown		Isy1	Unlisted RBD		tRNA_anti	tRNA_anti-codon	Non-classical RBD
CarboxypepD_reg	RBD-Unknown		Kin17_mid	Unlisted RBD		tRNA-synt_1	tRNA-synt_1g	RBD-Unknown
Pfam-B_458	RBD-Unknown		KTI12	Unlisted RBD		tRNA-synt_1	tRNA-synt_1e	RBD-Unknown
Cofilin_ADF	RBD-Unknown		Ku	Unlisted RBD		tRNA-synt_1	tRNA-synt_1d	RBD-Unknown
HATPase_c_3	RBD-Unknown		Ku_C	Unlisted RBD		tRNA-synt_1	tRNA-synt_1c_C	RBD-Unknown
Laminin_G_1	RBD-Unknown		Ku_N	Unlisted RBD		tRNA-synt_1c	tRNA-synt_1c_C	RBD-Unknown
HEAT	RBD-Unknown		Lactamase_B_4	Unlisted RBD		tRNA-synt_2	tRNA-synt_2d	Non-classical RBD
BRCT	RBD-Unknown		Las1	Unlisted RBD		UCH	UCH_1	RBD-Unknown
OTU	RBD-Unknown		LCM	Unlisted RBD		XPG_I	XPG_I_2	RBD-Unknown
Pfam-B_18060	RBD-Unknown		LEDGF	Unlisted RBD		zf-C2H2	zf-C2H2_jaz	Non-classical RBD
AAA_5	RBD-Unknown		LepA_C	Unlisted RBD		zf-C2H2	zf-C2H2_4	Non-classical RBD
Pfam-B_15939	RBD-Unknown		Limkain-b1	Unlisted RBD		zf-C2H2	zf-C2H2_2	Non-classical RBD
Pfam-B_35	RBD-Unknown		Lon_C	Unlisted RBD		zf-C3HC4	zf-C3HC4_4	Non-classical RBD
Cpn60_TCP1	RBD-Unknown		LRR_9	Unlisted RBD		zf-C3HC4	zf-C3HC4_3	Non-classical RBD
zf-B_box	RBD-Unknown		Lsm_interact	Unlisted RBD		zf-C3HC4	zf-C3HC4_2	Non-classical RBD
Pfam-B_14365	RBD-Unknown		LsmAD	Unlisted RBD		zf-C3HC4	zf-C3HC	Non-classical RBD
RCC1	RBD-Unknown		M_domain	Unlisted RBD		zf-CCCH	zf-CCCH_2	Classical RBD
Tubulin_C	RBD-Unknown		MA3	Unlisted RBD		zf-CCCH	zf-C3H1	Classical RBD
Tubulin	RBD-Unknown		Maelstrom	Unlisted RBD		zf-CCHC	zf-CCHC_2	Non-classical RBD
GST_N	RBD-Unknown		Mago_nashi	Unlisted RBD		zf-H2C2	zf-H2C2_2	RBD-Unknown
FERM_C	RBD-Unknown		Mago-bind	Unlisted RBD		zf-RING	zf-RING_UBOX	RBD-Unknown
hEGF	RBD-Unknown		Mak16	Unlisted RBD		zf-RING	zf-RING_6	RBD-Unknown
UBA	RBD-Unknown		MarR_2	Unlisted RBD		zf-RING	zf-RING_5	RBD-Unknown
Arm	RBD-Unknown		Med19	Unlisted RBD		zf-RING	zf-RING_4	RBD-Unknown
EF_hand_4	RBD-Unknown		Met_10	Unlisted RBD		zf-RING	zf-RING_2	RBD-Unknown
GST_C	RBD-Unknown		Methyltransf_15	Unlisted RBD		zf-U11-48K	zf-U1	RBD-Unknown
LRR_8	RBD-Unknown		Methyltransf_4	Unlisted RBD
FERM_N	RBD-Unknown		Methyltransf_8	Unlisted RBD
Laminin_EGF	RBD-Unknown		Methyltrn_RNA_3	Unlisted RBD
ubiquitin	RBD-Unknown		Mitoc_L55	Unlisted RBD
Pfam-B_2298	RBD-Unknown		MobB	Unlisted RBD
AAA	RBD-Unknown		Mpp10	Unlisted RBD
FERM_M	RBD-Unknown		MPP6	Unlisted RBD
Laminin_G_2	RBD-Unknown		mRNA_cap_C	Unlisted RBD
WW	RBD-Unknown		mRNA_cap_enzyme	Unlisted RBD
Ldl_recept_a	RBD-Unknown		MRP_L53	Unlisted RBD
LRR_4	RBD-Unknown		MRP-63	Unlisted RBD
ABC_tran	RBD-Unknown		MRP-L28	Unlisted RBD
TPR_1	RBD-Unknown		MRP-L46	Unlisted RBD
UCH	RBD-Unknown		MRP-L47	Unlisted RBD
EGF	RBD-Unknown		MRP-L51	Unlisted RBD
LRR_1	RBD-Unknown		MRP-S22	Unlisted RBD
EF_hand_5	RBD-Unknown		MRP-S23	Unlisted RBD
SH3_1	RBD-Unknown		MRP-S24	Unlisted RBD
Ig_2	RBD-Unknown		MRP-S26	Unlisted RBD
I-set	RBD-Unknown		MRP-S27	Unlisted RBD
PH	RBD-Unknown		MRP-S28	Unlisted RBD
2-Hacid_dh	RBD-Unknown		MRP-S31	Unlisted RBD
2-Hacid_dh_C	RBD-Unknown		MRP-S32	Unlisted RBD
2-oxoacid_dh	RBD-Unknown		MRP-S33	Unlisted RBD
2OG-FeII_Oxy	RBD-Unknown		MRP-S35	Unlisted RBD
2OG-FeII_Oxy_2	RBD-Unknown		MTS	Unlisted RBD
2OG-FeII_Oxy_3	RBD-Unknown		MVP_shoulder	Unlisted RBD
3-PAP	RBD-Unknown		Myb_Cef	Unlisted RBD
3Beta_HSD	RBD-Unknown		NGP1NT	Unlisted RBD
3HCDH	RBD-Unknown		NLE	Unlisted RBD
3HCDH_N	RBD-Unknown		NMD3	Unlisted RBD
4_1_CTD	RBD-Unknown		NOB1_Zn_bind	Unlisted RBD
4F5	RBD-Unknown		Noc2	Unlisted RBD
4HBT	RBD-Unknown		NOC3p	Unlisted RBD
5_nucleotid	RBD-Unknown		NOG1	Unlisted RBD
5-FTHF_cyc-lig	RBD-Unknown		NOGCT	Unlisted RBD
6PF2K	RBD-Unknown		NOP5NT	Unlisted RBD
7tm_1	RBD-Unknown		NOPS	Unlisted RBD
7tm_2	RBD-Unknown		NOSIC	Unlisted RBD
7tm_3	RBD-Unknown		Not1	Unlisted RBD
7tm_4	RBD-Unknown		NOT2_3_5	Unlisted RBD
7TM_GPCR_Srsx	RBD-Unknown		Not3	Unlisted RBD
A_deaminase	RBD-Unknown		Npa1	Unlisted RBD
A1_Propeptide	RBD-Unknown		NR_Repeat	Unlisted RBD
A2M	RBD-Unknown		Nrap	Unlisted RBD
A2M_comp	RBD-Unknown		NUC129	Unlisted RBD
A2M_N	RBD-Unknown		NUC153	Unlisted RBD
A2M_N_2	RBD-Unknown		NUC173	Unlisted RBD
A2M_recep	RBD-Unknown		NUC205	Unlisted RBD
AA_permease	RBD-Unknown		NUDE_C	Unlisted RBD
AA_permease_2	RBD-Unknown		NUFIP1	Unlisted RBD
AA_permease_C	RBD-Unknown		NUFIP2	Unlisted RBD
AA_permease_N	RBD-Unknown		Nup_retrotrp_bd	Unlisted RBD
Aa_trans	RBD-Unknown		Nup153	Unlisted RBD
AAA_18	RBD-Unknown		NYN	Unlisted RBD
AAA_33	RBD-Unknown		OB_NTP_bind	Unlisted RBD
AAA_4	RBD-Unknown		OST-HTH	Unlisted RBD
AAA_6	RBD-Unknown		P120R	Unlisted RBD
AAA_7	RBD-Unknown		P68HR	Unlisted RBD
AAA_8	RBD-Unknown		PABP	Unlisted RBD
AAA_9	RBD-Unknown		PADR1	Unlisted RBD
ABC_membrane	RBD-Unknown		Paf67	Unlisted RBD
ABC_membrane_2	RBD-Unknown		PAT1	Unlisted RBD
ABC1	RBD-Unknown		PC4	Unlisted RBD
ABC2_membrane	RBD-Unknown		PCRF	Unlisted RBD
ABC2_membrane_3	RBD-Unknown		PDCD9	Unlisted RBD
Abhydro_lipase	RBD-Unknown		Pescadillo_N	Unlisted RBD
Abhydrolase_1	RBD-Unknown		PHAT	Unlisted RBD
Abhydrolase_2	RBD-Unknown		PHF5	Unlisted RBD
Abhydrolase_3	RBD-Unknown		Pinin_SDK_memA	Unlisted RBD
Abhydrolase_5	RBD-Unknown		Pinin_SDK_N	Unlisted RBD
Abhydrolase_6	RBD-Unknown		Plus-3	Unlisted RBD
Abi_HHR	RBD-Unknown		PMC2NT	Unlisted RBD
ABM	RBD-Unknown		PNPase	Unlisted RBD
ACBP	RBD-Unknown		PNRC	Unlisted RBD
Acetyltransf_1	RBD-Unknown		PolyA_pol	Unlisted RBD
Acetyltransf_2	RBD-Unknown		PolyA_pol_RNAbd	Unlisted RBD
Aconitase	RBD-Unknown		POP1	Unlisted RBD
Aconitase_C	RBD-Unknown		POPLD	Unlisted RBD
ACOX	RBD-Unknown		Pox_MCEL	Unlisted RBD
ACT	RBD-Unknown		PPR_2	Unlisted RBD
Actin	RBD-Unknown		PQQ_2	Unlisted RBD
Activin_recp	RBD-Unknown		PRO8NT	Unlisted RBD
Acyl-CoA_dh_1	RBD-Unknown		PROCN	Unlisted RBD
Acyl-CoA_dh_M	RBD-Unknown		PROCT	Unlisted RBD
Acyl-CoA_dh_N	RBD-Unknown		ProRS-C_1	Unlisted RBD
Acyltransferase	RBD-Unknown		PRP1_N	Unlisted RBD
ADAM_CR	RBD-Unknown		Prp18	Unlisted RBD
ADAM_spacer1	RBD-Unknown		Prp19	Unlisted RBD
Adap_comp_sub	RBD-Unknown		PRP21_like_P	Unlisted RBD
Adaptin_N	RBD-Unknown		PRP3	Unlisted RBD
ADH_N	RBD-Unknown		Prp31_C	Unlisted RBD
adh_short	RBD-Unknown		PRP38	Unlisted RBD
adh_short_C2	RBD-Unknown		PRP38_assoc	Unlisted RBD
ADH_zinc_N	RBD-Unknown		PRP4	Unlisted RBD
ADK	RBD-Unknown		PRP8_domainIV	Unlisted RBD
ADK_lid	RBD-Unknown		PSP	Unlisted RBD
AdoHcyase	RBD-Unknown		PTH2	Unlisted RBD
AdoHcyase_NAD	RBD-Unknown		PTRF_SDPR	Unlisted RBD
ADP_ribosyl_GH	RBD-Unknown		PTS_2-RNA	Unlisted RBD
AF-4	RBD-Unknown		RAM	Unlisted RBD
AhpC-TSA_2	RBD-Unknown		RBM1CTR	Unlisted RBD
AIG1	RBD-Unknown		RBM39linker	Unlisted RBD
AIRS	RBD-Unknown		Rcd1	Unlisted RBD
AIRS_C	RBD-Unknown		ResIII	Unlisted RBD
AKAP_110	RBD-Unknown		Rib_recp_KP_reg	Unlisted RBD
Ald_Xan_dh_C	RBD-Unknown		Ribonuc_L-PSP	Unlisted RBD
Ald_Xan_dh_C2	RBD-Unknown		Ribonuc_P_40	Unlisted RBD
Aldedh	RBD-Unknown		Ribonucleas_3_3	Unlisted RBD
Aldo_ket_red	RBD-Unknown		Ribonuclease_3	Unlisted RBD
Aldolase_II	RBD-Unknown		Ribonuclease_T2	Unlisted RBD
Alk_phosphatase	RBD-Unknown		Ribos_L4_asso_C	Unlisted RBD
Alpha_adaptinC2	RBD-Unknown		RIG-I_C-RD	Unlisted RBD
Alpha_kinase	RBD-Unknown		Rio2_N	Unlisted RBD
Alpha-amylase	RBD-Unknown		RLI	Unlisted RBD
Alpha-amylase_C	RBD-Unknown		RNA_GG_bind	Unlisted RBD
Alpha-mann_mid	RBD-Unknown		RNA_pol_I_A49	Unlisted RBD
Amidase_2	RBD-Unknown		RNA_pol_L_2	Unlisted RBD
Amidinotransf	RBD-Unknown		RNA_POL_M_15KD	Unlisted RBD
Amidohydro_1	RBD-Unknown		RNA_pol_N	Unlisted RBD
Amino_oxidase	RBD-Unknown		RNA_pol_Rpb1_R	Unlisted RBD
Aminotran_1_2	RBD-Unknown		RNA_pol_Rpb2_4	Unlisted RBD
Aminotran_3	RBD-Unknown		RNA_pol_Rpb2_5	Unlisted RBD
Aminotran_5	RBD-Unknown		RNA_pol_Rpb4	Unlisted RBD
Ammonium_transp	RBD-Unknown		RNA_pol_Rpb5_C	Unlisted RBD
AMOP	RBD-Unknown		RNA_pol_Rpb5_N	Unlisted RBD
AMP-binding	RBD-Unknown		RNA_pol_Rpb6	Unlisted RBD
An_peroxidase	RBD-Unknown		RNA_pol_Rpb8	Unlisted RBD
ANATO	RBD-Unknown		RNA_polI_A34	Unlisted RBD
ANF_receptor	RBD-Unknown		RNase_P_Rpp14	Unlisted RBD
Angiomotin_C	RBD-Unknown		ROKNT	Unlisted RBD
Anillin	RBD-Unknown		Rotamase_3	Unlisted RBD
Ank	RBD-Unknown		RPOL_N	Unlisted RBD
Ank_2	RBD-Unknown		Rpp20	Unlisted RBD
Ank_4	RBD-Unknown		Rpr2	Unlisted RBD
Ank_5	RBD-Unknown		RRF	Unlisted RBD
Annexin	RBD-Unknown		rRNA_proc-arch	Unlisted RBD
Anoctamin	RBD-Unknown		rRNA_processing	Unlisted RBD
ANP	RBD-Unknown		Rrp15p	Unlisted RBD
ANTH	RBD-Unknown		RRP7	Unlisted RBD
Anth_Ig	RBD-Unknown		RRS1	Unlisted RBD
Anticodon_1	RBD-Unknown		RS4NT	Unlisted RBD
APC10	RBD-Unknown		Rsm1	Unlisted RBD
APH	RBD-Unknown		RtcB	Unlisted RBD
Aph-1	RBD-Unknown		SART-1	Unlisted RBD
ApoL	RBD-Unknown		SBDS	Unlisted RBD
Apolipoprotein	RBD-Unknown		SBDS_C	Unlisted RBD
ApoO	RBD-Unknown		Sen15	Unlisted RBD
APP_amyloid	RBD-Unknown		Seryl_tRNA_N	Unlisted RBD
APP_Cu_bd	RBD-Unknown		SF3a60_bindingd	Unlisted RBD
APP_E2	RBD-Unknown		SF3b1	Unlisted RBD
APP_N	RBD-Unknown		SF3b10	Unlisted RBD
Arf	RBD-Unknown		Shadoo	Unlisted RBD
Arfaptin	RBD-Unknown		SHQ1	Unlisted RBD
ArfGap	RBD-Unknown		SHS2_Rpb7-N	Unlisted RBD
Arginase	RBD-Unknown		SID-1_RNA_chan	Unlisted RBD
ARID	RBD-Unknown		SIP1	Unlisted RBD
Arm_2	RBD-Unknown		SKIP_SNW	Unlisted RBD
Arrestin_C	RBD-Unknown		SLA_LP_auto_ag	Unlisted RBD
Arrestin_N	RBD-Unknown		Slu7	Unlisted RBD
ART	RBD-Unknown		SM-ATX	Unlisted RBD
Arylesterase	RBD-Unknown		Smg4_UPF3	Unlisted RBD
ASC	RBD-Unknown		SNase	Unlisted RBD
ASD1	RBD-Unknown		Snurportin1	Unlisted RBD
ASD2	RBD-Unknown		Sof1	Unlisted RBD
Asp	RBD-Unknown		Spb1_C	Unlisted RBD
Asp_Arg_Hydrox	RBD-Unknown		SpoU_methylase	Unlisted RBD
Asp_protease	RBD-Unknown		Spt4	Unlisted RBD
Asparaginase_2	RBD-Unknown		Spt5_N	Unlisted RBD
Astacin	RBD-Unknown		Spt5-NGN	Unlisted RBD
Asx-hm	RBD-Unknown		SPT6_acidic	Unlisted RBD
AT_hook	RBD-Unknown		SR-25	Unlisted RBD
ATG_C	RBD-Unknown		SRA1	Unlisted RBD
Atg8	RBD-Unknown		SRP_SPB	Unlisted RBD
ATP_bind_1	RBD-Unknown		SRP-alpha_N	Unlisted RBD
ATP_Ca_trans_C	RBD-Unknown		SRP19	Unlisted RBD
ATP-grasp_2	RBD-Unknown		SRP40_C	Unlisted RBD
ATP-gua_Ptrans	RBD-Unknown		SRP9-21	Unlisted RBD
ATP-gua_PtransN	RBD-Unknown		SRRM_C	Unlisted RBD
ATP-synt_ab	RBD-Unknown		Ssu72	Unlisted RBD
ATP-synt_ab_C	RBD-Unknown		STN1_2	Unlisted RBD
ATP-synt_ab_N	RBD-Unknown		Sua5_yciO_yrdC	Unlisted RBD
ATP-synt_C	RBD-Unknown		Suf	Unlisted RBD
ATP1G1_PLM_MAT8	RBD-Unknown		SUV3_C	Unlisted RBD
AXH	RBD-Unknown		SUZ	Unlisted RBD
B12D	RBD-Unknown		SUZ-C	Unlisted RBD
B2-adapt-app_C	RBD-Unknown		SYF2	Unlisted RBD
B56	RBD-Unknown		Symplekin_C	Unlisted RBD
B9-C2	RBD-Unknown		TAP_C	Unlisted RBD
BAAT_C	RBD-Unknown		Telomere_Sde2_2	Unlisted RBD
BACK	RBD-Unknown		TEP1_N	Unlisted RBD
BAG	RBD-Unknown		Tex_N	Unlisted RBD
BAH	RBD-Unknown		TEX13	Unlisted RBD
Band_3_cyto	RBD-Unknown		TFIIF_alpha	Unlisted RBD
Band_7	RBD-Unknown		TGT	Unlisted RBD
BAR	RBD-Unknown		Thg1	Unlisted RBD
BAR_3_WASP_bdg	RBD-Unknown		Thg1C	Unlisted RBD
Basic	RBD-Unknown		Tho2	Unlisted RBD
BAT2_N	RBD-Unknown		Thoc2	Unlisted RBD
Bax1-I	RBD-Unknown		THOC7	Unlisted RBD
BCDHK_Adom3	RBD-Unknown		THRAP3_BCLAF1	Unlisted RBD
BCL_N	RBD-Unknown		Tim44	Unlisted RBD
Bcl-2	RBD-Unknown		TIP_N	Unlisted RBD
BEN	RBD-Unknown		Tis11B_N	Unlisted RBD
Bestrophin	RBD-Unknown		Topo_C_assoc	Unlisted RBD
Beta_helix	RBD-Unknown		Topoisom_bac	Unlisted RBD
Beta-Casp	RBD-Unknown		Topoisom_I	Unlisted RBD
BEX	RBD-Unknown		Topoisom_I_N	Unlisted RBD
BH4	RBD-Unknown		TPR_MLP1_2	Unlisted RBD
Bile_Hydr_Trans	RBD-Unknown		Transformer	Unlisted RBD
Biopterin_H	RBD-Unknown		Translin	Unlisted RBD
Biotin_carb_C	RBD-Unknown		Treacle	Unlisted RBD
Biotin_lipoyl	RBD-Unknown		Trm112p	Unlisted RBD
BIR	RBD-Unknown		TrmE_N	Unlisted RBD
BK_channel_a	RBD-Unknown		tRNA_int_end_N2	Unlisted RBD
BNIP2	RBD-Unknown		tRNA_int_endo	Unlisted RBD
BNR_2	RBD-Unknown		tRNA_int_endo_N	Unlisted RBD
BolA	RBD-Unknown		tRNA_Me_trans	Unlisted RBD
BPL_LplA_LipB	RBD-Unknown		tRNA_synt_1c_R1	Unlisted RBD
BPS	RBD-Unknown		tRNA_synt_1c_R2	Unlisted RBD
Branch	RBD-Unknown		TYW3	Unlisted RBD
Bravo_FIGEY	RBD-Unknown		U1snRNP70_N	Unlisted RBD
BRICHOS	RBD-Unknown		U3_assoc_6	Unlisted RBD
BRO1	RBD-Unknown		U3snoRNP10	Unlisted RBD
Bromo_TP	RBD-Unknown		U5_2-snRNA_bdg	Unlisted RBD
Bromodomain	RBD-Unknown		U6-snRNA_bdg	Unlisted RBD
BSD	RBD-Unknown		UPF0004	Unlisted RBD
BTB	RBD-Unknown		UPF0020	Unlisted RBD
BTD	RBD-Unknown		UPF0086	Unlisted RBD
BTG	RBD-Unknown		UPF0113	Unlisted RBD
BTK	RBD-Unknown		Upf2	Unlisted RBD
bZIP_1	RBD-Unknown		Urb2	Unlisted RBD
bZIP_2	RBD-Unknown		Urm1	Unlisted RBD
bZIP_Maf	RBD-Unknown		Utp11	Unlisted RBD
c-SKI_SMAD_bind	RBD-Unknown		Utp12	Unlisted RBD
C1_1	RBD-Unknown		Utp13	Unlisted RBD
C1-set	RBD-Unknown		Utp14	Unlisted RBD
C1q	RBD-Unknown		UTP15_C	Unlisted RBD
C2	RBD-Unknown		Utp21	Unlisted RBD
C2-set	RBD-Unknown		Vault	Unlisted RBD
C2-set_2	RBD-Unknown		VEFS-Box	Unlisted RBD
C4	RBD-Unknown		WGG	Unlisted RBD
C8	RBD-Unknown		WHIM1	Unlisted RBD
Ca_chan_IQ	RBD-Unknown		WHIM2	Unlisted RBD
CABIT	RBD-Unknown		WHIM3	Unlisted RBD
Cache_1	RBD-Unknown		Wyosine_form	Unlisted RBD
Cadherin	RBD-Unknown		XendoU	Unlisted RBD
Cadherin_2	RBD-Unknown		XkdN	Unlisted RBD
Cadherin_C	RBD-Unknown		YqgF	Unlisted RBD
Cadherin_pro	RBD-Unknown		z-alpha	Unlisted RBD
CAF1	RBD-Unknown		zf-Di19	Unlisted RBD
CaKB	RBD-Unknown		zf-FPG_IleRS	Unlisted RBD
Calc_CGRP_IAPP	RBD-Unknown		zf-met	Unlisted RBD
Calcipressin	RBD-Unknown		zf-NF-X1	Unlisted RBD
CALCOCO1	RBD-Unknown
Calcyon	RBD-Unknown
Calpain_III	RBD-Unknown
Calreticulin	RBD-Unknown
Calsarcin	RBD-Unknown
Calx-beta	RBD-Unknown
CaMBD	RBD-Unknown
CaMKII_AD	RBD-Unknown
CAMSAP_CH	RBD-Unknown
CAMSAP_CKK	RBD-Unknown
CAP	RBD-Unknown
CAP_GLY	RBD-Unknown
Carb_anhydrase	RBD-Unknown
Carboxyl_trans	RBD-Unknown
CARD	RBD-Unknown
Carn_acyltransf	RBD-Unknown
Casein	RBD-Unknown
Cation_ATPase_C	RBD-Unknown
Cation_ATPase_N	RBD-Unknown
Cation_efflux	RBD-Unknown
Caudal_act	RBD-Unknown
Caveolin	RBD-Unknown
CBFD_NFYB_HMF	RBD-Unknown
CBM_20	RBD-Unknown
CBM_21	RBD-Unknown
CBS	RBD-Unknown
CD20	RBD-Unknown
CD225	RBD-Unknown
CD34_antigen	RBD-Unknown
CD36	RBD-Unknown
CDC50	RBD-Unknown
CDI	RBD-Unknown
CDP-OH_P_transf	RBD-Unknown
cEGF	RBD-Unknown
CENP-B_N	RBD-Unknown
Ceramidase	RBD-Unknown
CHCH	RBD-Unknown
CHGN	RBD-Unknown
Choline_kinase	RBD-Unknown
Choline_transpo	RBD-Unknown
Chorein_N	RBD-Unknown
Chromo	RBD-Unknown
Chromo_shadow	RBD-Unknown
CIDE-N	RBD-Unknown
CITED	RBD-Unknown
Citrate_synt	RBD-Unknown
CK1gamma_C	RBD-Unknown
CKS	RBD-Unknown
CLASP_N	RBD-Unknown
Clat_adaptor_s	RBD-Unknown
Clathrin	RBD-Unknown
Claudin_2	RBD-Unknown
CLCA_N	RBD-Unknown
CLTH	RBD-Unknown
Cmyb_C	RBD-Unknown
CN_hydrolase	RBD-Unknown
Cnd1	RBD-Unknown
CNH	RBD-Unknown
cNMP_binding	RBD-Unknown
CO_deh_flav_C	RBD-Unknown
CoA_trans	RBD-Unknown
COesterase	RBD-Unknown
COLFI	RBD-Unknown
Collagen	RBD-Unknown
COMP	RBD-Unknown
Complex1_LYR	RBD-Unknown
Connexin	RBD-Unknown
Connexin_CCC	RBD-Unknown
COPIIcoated_ERV	RBD-Unknown
Copine	RBD-Unknown
Cor1	RBD-Unknown
Cornichon	RBD-Unknown
Cornifin	RBD-Unknown
CortBP2	RBD-Unknown
Cortexin	RBD-Unknown
COX6B	RBD-Unknown
COX7a	RBD-Unknown
CP2	RBD-Unknown
CPSase_L_chain	RBD-Unknown
CPSase_L_D2	RBD-Unknown
CPSF_A	RBD-Unknown
CRAL_TRIO	RBD-Unknown
CRAL_TRIO_2	RBD-Unknown
CRAL_TRIO_N	RBD-Unknown
Crisp	RBD-Unknown
Crystall	RBD-Unknown
Crystallin	RBD-Unknown
CS	RBD-Unknown
Cse1	RBD-Unknown
CTD_bind	RBD-Unknown
CTF_NFI	RBD-Unknown
CTNNB1_binding	RBD-Unknown
CTP_transf_2	RBD-Unknown
Cu_amine_oxid	RBD-Unknown
Cu_amine_oxidN2	RBD-Unknown
Cu_amine_oxidN3	RBD-Unknown
Cu-oxidase_2	RBD-Unknown
Cu-oxidase_3	RBD-Unknown
Cu2_monoox_C	RBD-Unknown
Cu2_monooxygen	RBD-Unknown
CUB	RBD-Unknown
CUE	RBD-Unknown
Cul7	RBD-Unknown
Cullin	RBD-Unknown
Cullin_binding	RBD-Unknown
Cullin_Nedd8	RBD-Unknown
Cupin_8	RBD-Unknown
CUT	RBD-Unknown
Cyclin_C	RBD-Unknown
Cyclin_N	RBD-Unknown
Cys_knot	RBD-Unknown
Cystatin	RBD-Unknown
Cyt-b5	RBD-Unknown
Cytochrom_B561	RBD-Unknown
Cytochrom_C	RBD-Unknown
DAGAT	RBD-Unknown
DAGK_acc	RBD-Unknown
DAGK_cat	RBD-Unknown
DALR_1	RBD-Unknown
DAN	RBD-Unknown
DAO	RBD-Unknown
DARPP-32	RBD-Unknown
DC_STAMP	RBD-Unknown
dCMP_cyt_deam_1	RBD-Unknown
DcpS_C	RBD-Unknown
DCR	RBD-Unknown
DCX	RBD-Unknown
DDE_1	RBD-Unknown
dDENN	RBD-Unknown
DDHD	RBD-Unknown
DDT	RBD-Unknown
DEAD_2	RBD-Unknown
Death	RBD-Unknown
DED	RBD-Unknown
Ded_cyto	RBD-Unknown
Defensin_1	RBD-Unknown
Defensin_beta	RBD-Unknown
Defensin_beta_2	RBD-Unknown
Defensin_propep	RBD-Unknown
DEK_C	RBD-Unknown
DENN	RBD-Unknown
DEP	RBD-Unknown
DER1	RBD-Unknown
DHC_N1	RBD-Unknown
DHC_N2	RBD-Unknown
Dickkopf_N	RBD-Unknown
DIL	RBD-Unknown
Dimer_Tnp_hAT	RBD-Unknown
Dishevelled	RBD-Unknown
Disintegrin	RBD-Unknown
DIX	RBD-Unknown
DJ-1_PfpI	RBD-Unknown
DLIC	RBD-Unknown
DLL_N	RBD-Unknown
DM	RBD-Unknown
DMA	RBD-Unknown
DMAP_binding	RBD-Unknown
DMPK_coil	RBD-Unknown
DNA_ligase_A_C	RBD-Unknown
DNA_ligase_A_M	RBD-Unknown
DNA_ligase_A_N	RBD-Unknown
DNA_methylase	RBD-Unknown
DNA_mis_repair	RBD-Unknown
DNA_pol_A_exo1	RBD-Unknown
DNA_pol_B	RBD-Unknown
DNA_pol_B_exo1	RBD-Unknown
DNA_pol_E_B	RBD-Unknown
DNA_pol_lambd_f	RBD-Unknown
DnaJ_C	RBD-Unknown
DnaJ_CXXCXGXG	RBD-Unknown
dNK	RBD-Unknown
DOCK-C2	RBD-Unknown
DOMON	RBD-Unknown
DPPIV_N	RBD-Unknown
Dpy-30	RBD-Unknown
Dpy19	RBD-Unknown
Drf_DAD	RBD-Unknown
Drf_FH1	RBD-Unknown
Drf_FH3	RBD-Unknown
Drf_GBD	RBD-Unknown
DRMBL	RBD-Unknown
Dsh_C	RBD-Unknown
DSL	RBD-Unknown
DSPc	RBD-Unknown
DUF1041	RBD-Unknown
DUF1042	RBD-Unknown
DUF1053	RBD-Unknown
DUF1154	RBD-Unknown
DUF1162	RBD-Unknown
DUF1180	RBD-Unknown
DUF1193	RBD-Unknown
DUF1356	RBD-Unknown
DUF1619	RBD-Unknown
DUF1669	RBD-Unknown
DUF1693	RBD-Unknown
DUF1725	RBD-Unknown
DUF1736	RBD-Unknown
DUF1908	RBD-Unknown
DUF1973	RBD-Unknown
DUF1977	RBD-Unknown
DUF1981	RBD-Unknown
DUF2075	RBD-Unknown
DUF21	RBD-Unknown
DUF221	RBD-Unknown
DUF2216	RBD-Unknown
DUF2435	RBD-Unknown
DUF2475	RBD-Unknown
DUF2476	RBD-Unknown
DUF2781	RBD-Unknown
DUF3166	RBD-Unknown
DUF3338	RBD-Unknown
DUF3358	RBD-Unknown
DUF3361	RBD-Unknown
DUF3371	RBD-Unknown
DUF3377	RBD-Unknown
DUF3398	RBD-Unknown
DUF3399	RBD-Unknown
DUF3401	RBD-Unknown
DUF3446	RBD-Unknown
DUF3448	RBD-Unknown
DUF3451	RBD-Unknown
DUF3452	RBD-Unknown
DUF3454	RBD-Unknown
DUF3456	RBD-Unknown
DUF3496	RBD-Unknown
DUF3497	RBD-Unknown
DUF3498	RBD-Unknown
DUF3504	RBD-Unknown
DUF3513	RBD-Unknown
DUF3522	RBD-Unknown
DUF3528	RBD-Unknown
DUF3585	RBD-Unknown
DUF3669	RBD-Unknown
DUF3694	RBD-Unknown
DUF3699	RBD-Unknown
DUF3733	RBD-Unknown
DUF3808	RBD-Unknown
DUF4009	RBD-Unknown
DUF4071	RBD-Unknown
DUF4074	RBD-Unknown
DUF4174	RBD-Unknown
DUF4195	RBD-Unknown
DUF4200	RBD-Unknown
DUF4203	RBD-Unknown
DUF4206	RBD-Unknown
DUF4209	RBD-Unknown
DUF4211	RBD-Unknown
DUF4371	RBD-Unknown
DUF716	RBD-Unknown
DUF758	RBD-Unknown
DUF842	RBD-Unknown
DUF914	RBD-Unknown
Dus	RBD-Unknown
DUSP	RBD-Unknown
DWNN	RBD-Unknown
Dynamin_M	RBD-Unknown
Dynamin_N	RBD-Unknown
Dynein_heavy	RBD-Unknown
Dynein_light	RBD-Unknown
Dysbindin	RBD-Unknown
Dzip-like_N	RBD-Unknown
E1_DerP2_DerF2	RBD-Unknown
E1_dh	RBD-Unknown
E1-E2_ATPase	RBD-Unknown
E2F_TDP	RBD-Unknown
E3_binding	RBD-Unknown
EamA	RBD-Unknown
EB1	RBD-Unknown
ECH	RBD-Unknown
EF_assoc_1	RBD-Unknown
EF_assoc_2	RBD-Unknown
EF_hand_3	RBD-Unknown
EF_hand_6	RBD-Unknown
efhand	RBD-Unknown
efhand_1	RBD-Unknown
efhand_2	RBD-Unknown
efhand_3	RBD-Unknown
efhand_like	RBD-Unknown
EGF_2	RBD-Unknown
EGF_3	RBD-Unknown
EGF_CA	RBD-Unknown
eIF_4EBP	RBD-Unknown
Elf-1_N	RBD-Unknown
Elf1	RBD-Unknown
ELL	RBD-Unknown
ELM2	RBD-Unknown
ELMO_CED12	RBD-Unknown
ELO	RBD-Unknown
EMI	RBD-Unknown
EMP24_GP25L	RBD-Unknown
EMP70	RBD-Unknown
Endonuclease_NS	RBD-Unknown
Endothelin	RBD-Unknown
ENTH	RBD-Unknown
Ephrin	RBD-Unknown
Epimerase	RBD-Unknown
EPL1	RBD-Unknown
EpoR_lig-bind	RBD-Unknown
EPTP	RBD-Unknown
ER_lumen_recept	RBD-Unknown
ERCC4	RBD-Unknown
Erf4	RBD-Unknown
ERG4_ERG24	RBD-Unknown
ERGIC_N	RBD-Unknown
EST1	RBD-Unknown
EST1_DNA_bind	RBD-Unknown
Ets	RBD-Unknown
ETS_PEA3_N	RBD-Unknown
Evr1_Alr	RBD-Unknown
Exo_endo_phos	RBD-Unknown
Exostosin	RBD-Unknown
F-actin_cap_A	RBD-Unknown
F-box	RBD-Unknown
F-box-like	RBD-Unknown
F420_oxidored	RBD-Unknown
F5_F8_type_C	RBD-Unknown
FA	RBD-Unknown
FA_desaturase	RBD-Unknown
FA_hydroxylase	RBD-Unknown
FAA_hydrolase	RBD-Unknown
FAD_binding_1	RBD-Unknown
FAD_binding_3	RBD-Unknown
FAD_binding_4	RBD-Unknown
FAD_binding_5	RBD-Unknown
FAD_binding_6	RBD-Unknown
FAD_binding_8	RBD-Unknown
FAD-oxidase_C	RBD-Unknown
FAM110_C	RBD-Unknown
FAM110_N	RBD-Unknown
Fasciclin	RBD-Unknown
Fascin	RBD-Unknown
FAT	RBD-Unknown
FATC	RBD-Unknown
FBA	RBD-Unknown
FCH	RBD-Unknown
Feld-I_B	RBD-Unknown
Fer2	RBD-Unknown
Fer2_2	RBD-Unknown
FerB	RBD-Unknown
FerI	RBD-Unknown
Ferric_reduct	RBD-Unknown
Ferritin	RBD-Unknown
Fez1	RBD-Unknown
FF	RBD-Unknown
FG-GAP	RBD-Unknown
FGF	RBD-Unknown
FGGY_C	RBD-Unknown
FGGY_N	RBD-Unknown
FH2	RBD-Unknown
FHA	RBD-Unknown
Fib_alpha	RBD-Unknown
Fibrinogen_C	RBD-Unknown
FIIND	RBD-Unknown
Filament	RBD-Unknown
Filament_head	RBD-Unknown
FKBP_C	RBD-Unknown
Flavodoxin_1	RBD-Unknown
FMO-like	RBD-Unknown
fn1	RBD-Unknown
fn2	RBD-Unknown
fn3	RBD-Unknown
Folate_carrier	RBD-Unknown
Folate_rec	RBD-Unknown
FOLN	RBD-Unknown
Fork_head	RBD-Unknown
Fork_head_N	RBD-Unknown
Formyl_trans_C	RBD-Unknown
Formyl_trans_N	RBD-Unknown
Frag1	RBD-Unknown
Fringe	RBD-Unknown
Frizzled	RBD-Unknown
FtsH_ext	RBD-Unknown
Fumble	RBD-Unknown
FUN14	RBD-Unknown
Furin-like	RBD-Unknown
FYRC	RBD-Unknown
FYRN	RBD-Unknown
FYVE	RBD-Unknown
Fz	RBD-Unknown
G_glu_transpept	RBD-Unknown
G-alpha	RBD-Unknown
G-gamma	RBD-Unknown
G-patch	RBD-Unknown
G2F	RBD-Unknown
G6PD_C	RBD-Unknown
G6PD_N	RBD-Unknown
G8	RBD-Unknown
GAF	RBD-Unknown
Gal_Lectin	RBD-Unknown
Gal_mutarotas_2	RBD-Unknown
Gal-3-0_sulfotr	RBD-Unknown
Gal-bind_lectin	RBD-Unknown
Galactosyl_T	RBD-Unknown
GAS2	RBD-Unknown
Gasdermin	RBD-Unknown
GAT	RBD-Unknown
GATA	RBD-Unknown
GATA-N	RBD-Unknown
GATase	RBD-Unknown
GATase_2	RBD-Unknown
Gate	RBD-Unknown
GBP	RBD-Unknown
GBP_C	RBD-Unknown
GCC2_GCC3	RBD-Unknown
GCFC	RBD-Unknown
GCV_T	RBD-Unknown
GCV_T_C	RBD-Unknown
GDA1_CD39	RBD-Unknown
GDNF	RBD-Unknown
GDPD	RBD-Unknown
GED	RBD-Unknown
Gelsolin	RBD-Unknown
GFO_IDH_MocA	RBD-Unknown
GHMP_kinases_C	RBD-Unknown
GHMP_kinases_N	RBD-Unknown
GKAP	RBD-Unknown
Gla	RBD-Unknown
Globin	RBD-Unknown
GLTP	RBD-Unknown
Glucosamine_iso	RBD-Unknown
Glutaredoxin	RBD-Unknown
Gly_acyl_tr_C	RBD-Unknown
Gly_acyl_tr_N	RBD-Unknown
Glyco_hydro_1	RBD-Unknown
Glyco_hydro_15	RBD-Unknown
Glyco_hydro_18	RBD-Unknown
Glyco_hydro_20	RBD-Unknown
Glyco_hydro_31	RBD-Unknown
Glyco_hydro_35	RBD-Unknown
Glyco_hydro_38	RBD-Unknown
Glyco_hydro_38C	RBD-Unknown
Glyco_hydro_47	RBD-Unknown
Glyco_hydro_56	RBD-Unknown
Glyco_tranf_2_4	RBD-Unknown
Glyco_transf_10	RBD-Unknown
Glyco_transf_11	RBD-Unknown
Glyco_transf_22	RBD-Unknown
Glyco_transf_25	RBD-Unknown
Glyco_transf_29	RBD-Unknown
Glyco_transf_43	RBD-Unknown
Glyco_transf_49	RBD-Unknown
Glyco_transf_54	RBD-Unknown
Glyco_transf_6	RBD-Unknown
Glyco_transf_64	RBD-Unknown
Glyco_transf_7C	RBD-Unknown
Glyco_transf_7N	RBD-Unknown
Glyco_transf_8	RBD-Unknown
Glyco_transf_90	RBD-Unknown
Glycolytic	RBD-Unknown
Glycos_transf_1	RBD-Unknown
Glycos_transf_2	RBD-Unknown
Glypican	RBD-Unknown
GMP_PDE_delta	RBD-Unknown
GoLoco	RBD-Unknown
Got1	RBD-Unknown
Gp_dh_C	RBD-Unknown
Gp_dh_N	RBD-Unknown
GPCR_chapero_1	RBD-Unknown
GPS	RBD-Unknown
GRAM	RBD-Unknown
Granin	RBD-Unknown
GRIP	RBD-Unknown
GSDH	RBD-Unknown
GST_C_2	RBD-Unknown
GST_N_3	RBD-Unknown
GTF2I	RBD-Unknown
Gtr1_RagA	RBD-Unknown
Guanylate_cyc	RBD-Unknown
Guanylate_kin	RBD-Unknown
GYF	RBD-Unknown
H2TH	RBD-Unknown
HAD	RBD-Unknown
HAD_2	RBD-Unknown
Hairy_orange	RBD-Unknown
HAP1_N	RBD-Unknown
HAT	RBD-Unknown
HCaRG	RBD-Unknown
HCO3_cotransp	RBD-Unknown
HDAC4_Gln	RBD-Unknown
HECT	RBD-Unknown
Helicase_C_2	RBD-Unknown
Hemopexin	RBD-Unknown
Hexapep	RBD-Unknown
HGTP_anticodon	RBD-Unknown
HH_signal	RBD-Unknown
HHH_3	RBD-Unknown
HhH-GPD	RBD-Unknown
HIF-1	RBD-Unknown
HIG_1_N	RBD-Unknown
HIN	RBD-Unknown
Hint	RBD-Unknown
His_Phos_1	RBD-Unknown
His_Phos_2	RBD-Unknown
Hist_deacetyl	RBD-Unknown
Histone	RBD-Unknown
HIT	RBD-Unknown
HJURP_C	RBD-Unknown
HLH	RBD-Unknown
HlyIII	RBD-Unknown
HMA	RBD-Unknown
HMG14_17	RBD-Unknown
HMGL-like	RBD-Unknown
HNF_C	RBD-Unknown
HNF-1_N	RBD-Unknown
HNOB	RBD-Unknown
HNOBA	RBD-Unknown
Homeobox	RBD-Unknown
Homeobox_KN	RBD-Unknown
Homez	RBD-Unknown
HOOK	RBD-Unknown
HORMA	RBD-Unknown
Hormone_1	RBD-Unknown
Hormone_2	RBD-Unknown
Hormone_3	RBD-Unknown
Hormone_recep	RBD-Unknown
Hox9_act	RBD-Unknown
HoxA13_N	RBD-Unknown
HR1	RBD-Unknown
HRM	RBD-Unknown
hSac2	RBD-Unknown
HSF_DNA-bind	RBD-Unknown
HSNSD	RBD-Unknown
HSP20	RBD-Unknown
HTH_Tnp_Tc5	RBD-Unknown
Hydrolase	RBD-Unknown
Hydrolase_6	RBD-Unknown
Hydrolase_like	RBD-Unknown
HYR	RBD-Unknown
I_LWEQ	RBD-Unknown
IBR	RBD-Unknown
ICAM_N	RBD-Unknown
IER	RBD-Unknown
IF-2B	RBD-Unknown
IF4E	RBD-Unknown
Ifi-6-16	RBD-Unknown
ig	RBD-Unknown
Ig_3	RBD-Unknown
IGFBP	RBD-Unknown
IIGP	RBD-Unknown
IL1	RBD-Unknown
IL10	RBD-Unknown
IL17	RBD-Unknown
IL6	RBD-Unknown
IL6Ra-bind	RBD-Unknown
IL8	RBD-Unknown
IMD	RBD-Unknown
IMPDH	RBD-Unknown
IMS	RBD-Unknown
IMS_C	RBD-Unknown
IN_DBD_C	RBD-Unknown
ING	RBD-Unknown
Inhibitor_I29	RBD-Unknown
Innexin	RBD-Unknown
Inositol_P	RBD-Unknown
Ins145_P3_rec	RBD-Unknown
Insulin	RBD-Unknown
Integrase_Zn	RBD-Unknown
Integrin_alpha	RBD-Unknown
Integrin_alpha2	RBD-Unknown
Integrin_b_cyt	RBD-Unknown
Integrin_B_tail	RBD-Unknown
Integrin_beta	RBD-Unknown
Interfer-bind	RBD-Unknown
Interferon	RBD-Unknown
Ion_trans	RBD-Unknown
Ion_trans_2	RBD-Unknown
Ion_trans_N	RBD-Unknown
IP_trans	RBD-Unknown
IPK	RBD-Unknown
IQ	RBD-Unknown
IRF	RBD-Unknown
IRF-3	RBD-Unknown
IRK	RBD-Unknown
IRS	RBD-Unknown
ISK_Channel	RBD-Unknown
Iso_dh	RBD-Unknown
Isochorismatase	RBD-Unknown
ITAM	RBD-Unknown
ITI_HC_C	RBD-Unknown
JAB	RBD-Unknown
Jacalin	RBD-Unknown
JmjC	RBD-Unknown
JmjN	RBD-Unknown
Jnk-SapK_ap_N	RBD-Unknown
Josephin	RBD-Unknown
Jun	RBD-Unknown
K_tetra	RBD-Unknown
KA1	RBD-Unknown
KAP	RBD-Unknown
KASH	RBD-Unknown
Kazal_1	RBD-Unknown
Kazal_2	RBD-Unknown
KCNQ_channel	RBD-Unknown
Kelch_1	RBD-Unknown
Kelch_2	RBD-Unknown
Kelch_3	RBD-Unknown
Kelch_4	RBD-Unknown
Kelch_5	RBD-Unknown
Kelch_6	RBD-Unknown
Keratin_B2	RBD-Unknown
Keratin_B2_2	RBD-Unknown
Keratin_matx	RBD-Unknown
KIAA1430	RBD-Unknown
KIF1B	RBD-Unknown
Kinesin	RBD-Unknown
KN_motif	RBD-Unknown
KRAB	RBD-Unknown
Kringle	RBD-Unknown
KRTAP	RBD-Unknown
Kunitz_BPTI	RBD-Unknown
L_HGMIC_fpl	RBD-Unknown
L27	RBD-Unknown
L51_S25_CI-B8	RBD-Unknown
L6_membrane	RBD-Unknown
Lactamase_B	RBD-Unknown
LAG1-DNAbind	RBD-Unknown
Laminin_G_3	RBD-Unknown
Laminin_I	RBD-Unknown
Laminin_II	RBD-Unknown
Laminin_N	RBD-Unknown
Lamp	RBD-Unknown
LANC_like	RBD-Unknown
Latrophilin	RBD-Unknown
LBP_BPI_CETP	RBD-Unknown
LBP_BPI_CETP_C	RBD-Unknown
LCCL	RBD-Unknown
Ldh_1_C	RBD-Unknown
Ldh_1_N	RBD-Unknown
Ldl_recept_b	RBD-Unknown
Lectin_C	RBD-Unknown
Lectin_leg-like	RBD-Unknown
Lectin_N	RBD-Unknown
LEM	RBD-Unknown
Lep_receptor_Ig	RBD-Unknown
LETM1	RBD-Unknown
Leuk-A4-hydro_C	RBD-Unknown
Lig_chan	RBD-Unknown
Lig_chan-Glu_bd	RBD-Unknown
Ligase_CoA	RBD-Unknown
LIM	RBD-Unknown
Linker_histone	RBD-Unknown
Lipase	RBD-Unknown
Lipase_GDSL	RBD-Unknown
Lipid_DES	RBD-Unknown
Lipin_N	RBD-Unknown
Lipocalin	RBD-Unknown
Lipoxygenase	RBD-Unknown
LisH	RBD-Unknown
LMBR1	RBD-Unknown
LNS2	RBD-Unknown
LON	RBD-Unknown
Longin	RBD-Unknown
LRAT	RBD-Unknown
LRR_5	RBD-Unknown
LRR_6	RBD-Unknown
LRR_7	RBD-Unknown
LRRCT	RBD-Unknown
LRRNT	RBD-Unknown
LSR	RBD-Unknown
LTD	RBD-Unknown
Lung_7-TM_R	RBD-Unknown
Ly49	RBD-Unknown
Lyase_1	RBD-Unknown
Lys	RBD-Unknown
LysM	RBD-Unknown
Lysyl_oxidase	RBD-Unknown
M-inducer_phosp	RBD-Unknown
M20_dimer	RBD-Unknown
M60-like	RBD-Unknown
Mab-21	RBD-Unknown
MACPF	RBD-Unknown
Macro	RBD-Unknown
Maf_N	RBD-Unknown
MAGE	RBD-Unknown
MAGE_N	RBD-Unknown
MAGUK_N_PEST	RBD-Unknown
malic	RBD-Unknown
Malic_M	RBD-Unknown
MAM	RBD-Unknown
MANEC	RBD-Unknown
MAP7	RBD-Unknown
MAPEG	RBD-Unknown
MARVEL	RBD-Unknown
MATH	RBD-Unknown
Matrilin_ccoil	RBD-Unknown
MBD	RBD-Unknown
MBD_C	RBD-Unknown
MBOAT	RBD-Unknown
MBT	RBD-Unknown
MCM	RBD-Unknown
Membr_traf_MHD	RBD-Unknown
Metallophos	RBD-Unknown
Metallothio	RBD-Unknown
Methyltransf_11	RBD-Unknown
Methyltransf_12	RBD-Unknown
Methyltransf_16	RBD-Unknown
Methyltransf_23	RBD-Unknown
Methyltransf_26	RBD-Unknown
Methyltransf_3	RBD-Unknown
Methyltransf_31	RBD-Unknown
Methyltransf_32	RBD-Unknown
MFS_1	RBD-Unknown
MFS_2	RBD-Unknown
Mg_trans_NIPA	RBD-Unknown
MGC-24	RBD-Unknown
MGS	RBD-Unknown
MgtE	RBD-Unknown
MH1	RBD-Unknown
MH2	RBD-Unknown
MHC_I	RBD-Unknown
MHC_I_C	RBD-Unknown
MHC_II_alpha	RBD-Unknown
MHC_II_beta	RBD-Unknown
MIF	RBD-Unknown
MIG-14_Wnt-bd	RBD-Unknown
MIP	RBD-Unknown
MIR	RBD-Unknown
Miro	RBD-Unknown
MIT	RBD-Unknown
MitMem_reg	RBD-Unknown
Mito_carr	RBD-Unknown
Mito_fiss_reg	RBD-Unknown
MMS1_N	RBD-Unknown
MNNL	RBD-Unknown
Mob1_phocein	RBD-Unknown
Mod_r	RBD-Unknown
Mog1	RBD-Unknown
MORN	RBD-Unknown
MOSC	RBD-Unknown
MOSC_N	RBD-Unknown
Motile_Sperm	RBD-Unknown
MOZ_SAS	RBD-Unknown
Mpv17_PMP22	RBD-Unknown
MRG	RBD-Unknown
MT	RBD-Unknown
Mt_ATP-synt_D	RBD-Unknown
MT-A70	RBD-Unknown
Mtc	RBD-Unknown
mTERF	RBD-Unknown
Mtf2_C	RBD-Unknown
Mtp	RBD-Unknown
Mucin2_WxxW	RBD-Unknown
muHD	RBD-Unknown
MutS_I	RBD-Unknown
MutS_II	RBD-Unknown
MutS_III	RBD-Unknown
MutS_IV	RBD-Unknown
MutS_V	RBD-Unknown
Myb_DNA-bind_4	RBD-Unknown
Myb_DNA-bind_5	RBD-Unknown
Myb_DNA-bind_6	RBD-Unknown
Myb_DNA-binding	RBD-Unknown
Myc_N	RBD-Unknown
Myelin_PLP	RBD-Unknown
Myosin_head	RBD-Unknown
Myosin_N	RBD-Unknown
Myosin_tail_1	RBD-Unknown
Myosin_TH1	RBD-Unknown
Myotub-related	RBD-Unknown
MYT1	RBD-Unknown
MyTH4	RBD-Unknown
Na_Ca_ex	RBD-Unknown
Na_H_Exchanger	RBD-Unknown
Na_K-ATPase	RBD-Unknown
Na_Pi_cotrans	RBD-Unknown
Na_sulph_symp	RBD-Unknown
Na_trans_assoc	RBD-Unknown
NACHT	RBD-Unknown
NAD_binding_1	RBD-Unknown
NAD_binding_2	RBD-Unknown
NAD_binding_6	RBD-Unknown
NAD_binding_8	RBD-Unknown
NAP	RBD-Unknown
NCD3G	RBD-Unknown
NDK	RBD-Unknown
Ndr	RBD-Unknown
Nebulin	RBD-Unknown
Neur_chan_LBD	RBD-Unknown
Neur_chan_memb	RBD-Unknown
Neurexophilin	RBD-Unknown
Neuro_bHLH	RBD-Unknown
Nexin_C	RBD-Unknown
NfI_DNAbd_pre-N	RBD-Unknown
NGF	RBD-Unknown
NHR2	RBD-Unknown
NIDO	RBD-Unknown
NIF	RBD-Unknown
NIPSNAP	RBD-Unknown
NKAIN	RBD-Unknown
NMDAR2_C	RBD-Unknown
NNMT_PNMT_TEMT	RBD-Unknown
NO_synthase	RBD-Unknown
NOD	RBD-Unknown
NODP	RBD-Unknown
Noelin-1	RBD-Unknown
Notch	RBD-Unknown
NT-C2	RBD-Unknown
NTF2	RBD-Unknown
NTP_transf_2	RBD-Unknown
NTP_transferase	RBD-Unknown
NTR	RBD-Unknown
Nuc_rec_co-act	RBD-Unknown
Nuc_sug_transp	RBD-Unknown
Nucleos_tra2_C	RBD-Unknown
Nucleos_tra2_N	RBD-Unknown
Nucleoside_tran	RBD-Unknown
NUDIX	RBD-Unknown
OAR	RBD-Unknown
OAS1_C	RBD-Unknown
OATP	RBD-Unknown
Occludin_ELL	RBD-Unknown
OLF	RBD-Unknown
Opiods_neuropep	RBD-Unknown
Orai-1	RBD-Unknown
ORMDL	RBD-Unknown
Orn_Arg_deC_N	RBD-Unknown
Orn_DAP_Arg_deC	RBD-Unknown
OSR1_C	RBD-Unknown
OST3_OST6	RBD-Unknown
Otopetrin	RBD-Unknown
Oxysterol_BP	RBD-Unknown
P_proprotein	RBD-Unknown
P16-Arc	RBD-Unknown
p25-alpha	RBD-Unknown
P2X_receptor	RBD-Unknown
p450	RBD-Unknown
P4Ha_N	RBD-Unknown
P5-ATPase	RBD-Unknown
PA	RBD-Unknown
PA14	RBD-Unknown
PA26	RBD-Unknown
PA28_alpha	RBD-Unknown
PA28_beta	RBD-Unknown
PAD	RBD-Unknown
PAD_M	RBD-Unknown
PAD_N	RBD-Unknown
PAH	RBD-Unknown
Palm_thioest	RBD-Unknown
PALP	RBD-Unknown
PAN_1	RBD-Unknown
PAP_central	RBD-Unknown
PAP_RNA-bind	RBD-Unknown
PAP2	RBD-Unknown
ParA	RBD-Unknown
Paralemmin	RBD-Unknown
PARP	RBD-Unknown
PARP_reg	RBD-Unknown
PAS	RBD-Unknown
PAS_3	RBD-Unknown
PAS_9	RBD-Unknown
Patatin	RBD-Unknown
Patched	RBD-Unknown
PAX	RBD-Unknown
Pax2_C	RBD-Unknown
PB1	RBD-Unknown
PBC	RBD-Unknown
PBD	RBD-Unknown
PBP	RBD-Unknown
PC-Esterase	RBD-Unknown
Pcc1	RBD-Unknown
PCI_Csn8	RBD-Unknown
PCMT	RBD-Unknown
PDEase_I	RBD-Unknown
PDEase_I_N	RBD-Unknown
PDGF	RBD-Unknown
PDZ	RBD-Unknown
PDZ_2	RBD-Unknown
PDZ_assoc	RBD-Unknown
Pecanex_C	RBD-Unknown
Pellino	RBD-Unknown
Pentapeptide_4	RBD-Unknown
Pentaxin	RBD-Unknown
Pep_M12B_propep	RBD-Unknown
Peptidase_A22B	RBD-Unknown
Peptidase_C1	RBD-Unknown
Peptidase_C12	RBD-Unknown
Peptidase_C14	RBD-Unknown
Peptidase_C2	RBD-Unknown
Peptidase_C48	RBD-Unknown
Peptidase_C54	RBD-Unknown
Peptidase_C65	RBD-Unknown
Peptidase_C69	RBD-Unknown
Peptidase_M1	RBD-Unknown
Peptidase_M10	RBD-Unknown
Peptidase_M13	RBD-Unknown
Peptidase_M13_N	RBD-Unknown
Peptidase_M14	RBD-Unknown
Peptidase_M16	RBD-Unknown
Peptidase_M16_C	RBD-Unknown
Peptidase_M19	RBD-Unknown
Peptidase_M20	RBD-Unknown
Peptidase_M28	RBD-Unknown
Peptidase_M3	RBD-Unknown
Peptidase_M41	RBD-Unknown
Peptidase_S10	RBD-Unknown
Peptidase_S24	RBD-Unknown
Peptidase_S28	RBD-Unknown
Peptidase_S8	RBD-Unknown
Peptidase_S9	RBD-Unknown
Perilipin	RBD-Unknown
Period_C	RBD-Unknown
PET	RBD-Unknown
PEX11	RBD-Unknown
Pfam-B_1	RBD-Unknown
Pfam-B_10018	RBD-Unknown
Pfam-B_10026	RBD-Unknown
Pfam-B_1004	RBD-Unknown
Pfam-B_10041	RBD-Unknown
Pfam-B_10050	RBD-Unknown
Pfam-B_10093	RBD-Unknown
Pfam-B_10099	RBD-Unknown
Pfam-B_10103	RBD-Unknown
Pfam-B_10104	RBD-Unknown
Pfam-B_10186	RBD-Unknown
Pfam-B_1023	RBD-Unknown
Pfam-B_10243	RBD-Unknown
Pfam-B_1029	RBD-Unknown
Pfam-B_10340	RBD-Unknown
Pfam-B_10385	RBD-Unknown
Pfam-B_10394	RBD-Unknown
Pfam-B_10444	RBD-Unknown
Pfam-B_10446	RBD-Unknown
Pfam-B_10462	RBD-Unknown
Pfam-B_10496	RBD-Unknown
Pfam-B_10500	RBD-Unknown
Pfam-B_1051	RBD-Unknown
Pfam-B_10516	RBD-Unknown
Pfam-B_10533	RBD-Unknown
Pfam-B_10539	RBD-Unknown
Pfam-B_10563	RBD-Unknown
Pfam-B_10606	RBD-Unknown
Pfam-B_1063	RBD-Unknown
Pfam-B_10637	RBD-Unknown
Pfam-B_1066	RBD-Unknown
Pfam-B_10693	RBD-Unknown
Pfam-B_10767	RBD-Unknown
Pfam-B_1077	RBD-Unknown
Pfam-B_10771	RBD-Unknown
Pfam-B_10786	RBD-Unknown
Pfam-B_10818	RBD-Unknown
Pfam-B_10856	RBD-Unknown
Pfam-B_10862	RBD-Unknown
Pfam-B_1088	RBD-Unknown
Pfam-B_10880	RBD-Unknown
Pfam-B_10896	RBD-Unknown
Pfam-B_10930	RBD-Unknown
Pfam-B_10961	RBD-Unknown
Pfam-B_11008	RBD-Unknown
Pfam-B_11026	RBD-Unknown
Pfam-B_1103	RBD-Unknown
Pfam-B_11051	RBD-Unknown
Pfam-B_11189	RBD-Unknown
Pfam-B_1119	RBD-Unknown
Pfam-B_11192	RBD-Unknown
Pfam-B_11213	RBD-Unknown
Pfam-B_11214	RBD-Unknown
Pfam-B_11225	RBD-Unknown
Pfam-B_11259	RBD-Unknown
Pfam-B_11261	RBD-Unknown
Pfam-B_11357	RBD-Unknown
Pfam-B_11358	RBD-Unknown
Pfam-B_11370	RBD-Unknown
Pfam-B_11421	RBD-Unknown
Pfam-B_11440	RBD-Unknown
Pfam-B_11443	RBD-Unknown
Pfam-B_1148	RBD-Unknown
Pfam-B_11515	RBD-Unknown
Pfam-B_11529	RBD-Unknown
Pfam-B_11549	RBD-Unknown
Pfam-B_11557	RBD-Unknown
Pfam-B_1158	RBD-Unknown
Pfam-B_11594	RBD-Unknown
Pfam-B_11643	RBD-Unknown
Pfam-B_1167	RBD-Unknown
Pfam-B_11702	RBD-Unknown
Pfam-B_11711	RBD-Unknown
Pfam-B_11780	RBD-Unknown
Pfam-B_11842	RBD-Unknown
Pfam-B_11865	RBD-Unknown
Pfam-B_11885	RBD-Unknown
Pfam-B_11929	RBD-Unknown
Pfam-B_1195	RBD-Unknown
Pfam-B_11995	RBD-Unknown
Pfam-B_11997	RBD-Unknown
Pfam-B_12	RBD-Unknown
Pfam-B_12000	RBD-Unknown
Pfam-B_12002	RBD-Unknown
Pfam-B_1201	RBD-Unknown
Pfam-B_1203	RBD-Unknown
Pfam-B_1205	RBD-Unknown
Pfam-B_12057	RBD-Unknown
Pfam-B_12098	RBD-Unknown
Pfam-B_12112	RBD-Unknown
Pfam-B_12130	RBD-Unknown
Pfam-B_12132	RBD-Unknown
Pfam-B_12135	RBD-Unknown
Pfam-B_12142	RBD-Unknown
Pfam-B_12147	RBD-Unknown
Pfam-B_12155	RBD-Unknown
Pfam-B_12165	RBD-Unknown
Pfam-B_12183	RBD-Unknown
Pfam-B_12186	RBD-Unknown
Pfam-B_12207	RBD-Unknown
Pfam-B_1227	RBD-Unknown
Pfam-B_123	RBD-Unknown
Pfam-B_1231	RBD-Unknown
Pfam-B_12350	RBD-Unknown
Pfam-B_12365	RBD-Unknown
Pfam-B_12367	RBD-Unknown
Pfam-B_12376	RBD-Unknown
Pfam-B_12383	RBD-Unknown
Pfam-B_1239	RBD-Unknown
Pfam-B_12396	RBD-Unknown
Pfam-B_12419	RBD-Unknown
Pfam-B_1244	RBD-Unknown
Pfam-B_12456	RBD-Unknown
Pfam-B_12515	RBD-Unknown
Pfam-B_12548	RBD-Unknown
Pfam-B_12554	RBD-Unknown
Pfam-B_12596	RBD-Unknown
Pfam-B_12616	RBD-Unknown
Pfam-B_12657	RBD-Unknown
Pfam-B_1276	RBD-Unknown
Pfam-B_12771	RBD-Unknown
Pfam-B_1280	RBD-Unknown
Pfam-B_12865	RBD-Unknown
Pfam-B_12877	RBD-Unknown
Pfam-B_12884	RBD-Unknown
Pfam-B_1289	RBD-Unknown
Pfam-B_12896	RBD-Unknown
Pfam-B_12912	RBD-Unknown
Pfam-B_12922	RBD-Unknown
Pfam-B_12926	RBD-Unknown
Pfam-B_12939	RBD-Unknown
Pfam-B_12943	RBD-Unknown
Pfam-B_12975	RBD-Unknown
Pfam-B_12983	RBD-Unknown
Pfam-B_1305	RBD-Unknown
Pfam-B_13090	RBD-Unknown
Pfam-B_13094	RBD-Unknown
Pfam-B_13116	RBD-Unknown
Pfam-B_13117	RBD-Unknown
Pfam-B_13140	RBD-Unknown
Pfam-B_13147	RBD-Unknown
Pfam-B_1319	RBD-Unknown
Pfam-B_13275	RBD-Unknown
Pfam-B_13276	RBD-Unknown
Pfam-B_1332	RBD-Unknown
Pfam-B_13358	RBD-Unknown
Pfam-B_13362	RBD-Unknown
Pfam-B_13444	RBD-Unknown
Pfam-B_1347	RBD-Unknown
Pfam-B_13473	RBD-Unknown
Pfam-B_13476	RBD-Unknown
Pfam-B_13552	RBD-Unknown
Pfam-B_13555	RBD-Unknown
Pfam-B_1360	RBD-Unknown
Pfam-B_13604	RBD-Unknown
Pfam-B_13612	RBD-Unknown
Pfam-B_13628	RBD-Unknown
Pfam-B_13640	RBD-Unknown
Pfam-B_13660	RBD-Unknown
Pfam-B_13674	RBD-Unknown
Pfam-B_13686	RBD-Unknown
Pfam-B_1369	RBD-Unknown
Pfam-B_13702	RBD-Unknown
Pfam-B_13742	RBD-Unknown
Pfam-B_13858	RBD-Unknown
Pfam-B_13870	RBD-Unknown
Pfam-B_13883	RBD-Unknown
Pfam-B_1389	RBD-Unknown
Pfam-B_13901	RBD-Unknown
Pfam-B_13942	RBD-Unknown
Pfam-B_13947	RBD-Unknown
Pfam-B_13949	RBD-Unknown
Pfam-B_13957	RBD-Unknown
Pfam-B_13966	RBD-Unknown
Pfam-B_13975	RBD-Unknown
Pfam-B_13977	RBD-Unknown
Pfam-B_13982	RBD-Unknown
Pfam-B_13991	RBD-Unknown
Pfam-B_14004	RBD-Unknown
Pfam-B_14031	RBD-Unknown
Pfam-B_14062	RBD-Unknown
Pfam-B_14063	RBD-Unknown
Pfam-B_1407	RBD-Unknown
Pfam-B_14090	RBD-Unknown
Pfam-B_14099	RBD-Unknown
Pfam-B_141	RBD-Unknown
Pfam-B_1413	RBD-Unknown
Pfam-B_14132	RBD-Unknown
Pfam-B_14145	RBD-Unknown
Pfam-B_14148	RBD-Unknown
Pfam-B_14245	RBD-Unknown
Pfam-B_14285	RBD-Unknown
Pfam-B_14297	RBD-Unknown
Pfam-B_14298	RBD-Unknown
Pfam-B_14300	RBD-Unknown
Pfam-B_14347	RBD-Unknown
Pfam-B_14348	RBD-Unknown
Pfam-B_14350	RBD-Unknown
Pfam-B_14368	RBD-Unknown
Pfam-B_14373	RBD-Unknown
Pfam-B_14375	RBD-Unknown
Pfam-B_1438	RBD-Unknown
Pfam-B_1439	RBD-Unknown
Pfam-B_14395	RBD-Unknown
Pfam-B_14571	RBD-Unknown
Pfam-B_14582	RBD-Unknown
Pfam-B_14630	RBD-Unknown
Pfam-B_1467	RBD-Unknown
Pfam-B_14692	RBD-Unknown
Pfam-B_14744	RBD-Unknown
Pfam-B_14765	RBD-Unknown
Pfam-B_14773	RBD-Unknown
Pfam-B_14824	RBD-Unknown
Pfam-B_14830	RBD-Unknown
Pfam-B_1484	RBD-Unknown
Pfam-B_1491	RBD-Unknown
Pfam-B_14922	RBD-Unknown
Pfam-B_14976	RBD-Unknown
Pfam-B_15004	RBD-Unknown
Pfam-B_15006	RBD-Unknown
Pfam-B_1503	RBD-Unknown
Pfam-B_15046	RBD-Unknown
Pfam-B_15193	RBD-Unknown
Pfam-B_15212	RBD-Unknown
Pfam-B_1524	RBD-Unknown
Pfam-B_15307	RBD-Unknown
Pfam-B_15308	RBD-Unknown
Pfam-B_15324	RBD-Unknown
Pfam-B_15336	RBD-Unknown
Pfam-B_15342	RBD-Unknown
Pfam-B_15350	RBD-Unknown
Pfam-B_15352	RBD-Unknown
Pfam-B_15372	RBD-Unknown
Pfam-B_15396	RBD-Unknown
Pfam-B_15397	RBD-Unknown
Pfam-B_15409	RBD-Unknown
Pfam-B_15432	RBD-Unknown
Pfam-B_1544	RBD-Unknown
Pfam-B_15455	RBD-Unknown
Pfam-B_15457	RBD-Unknown
Pfam-B_15490	RBD-Unknown
Pfam-B_15551	RBD-Unknown
Pfam-B_1563	RBD-Unknown
Pfam-B_1565	RBD-Unknown
Pfam-B_15677	RBD-Unknown
Pfam-B_1569	RBD-Unknown
Pfam-B_1571	RBD-Unknown
Pfam-B_1575	RBD-Unknown
Pfam-B_15763	RBD-Unknown
Pfam-B_15771	RBD-Unknown
Pfam-B_15801	RBD-Unknown
Pfam-B_1581	RBD-Unknown
Pfam-B_15823	RBD-Unknown
Pfam-B_1583	RBD-Unknown
Pfam-B_15838	RBD-Unknown
Pfam-B_15845	RBD-Unknown
Pfam-B_15870	RBD-Unknown
Pfam-B_15895	RBD-Unknown
Pfam-B_1593	RBD-Unknown
Pfam-B_1594	RBD-Unknown
Pfam-B_15962	RBD-Unknown
Pfam-B_15969	RBD-Unknown
Pfam-B_15988	RBD-Unknown
Pfam-B_15996	RBD-Unknown
Pfam-B_16007	RBD-Unknown
Pfam-B_16030	RBD-Unknown
Pfam-B_1604	RBD-Unknown
Pfam-B_16070	RBD-Unknown
Pfam-B_16091	RBD-Unknown
Pfam-B_16101	RBD-Unknown
Pfam-B_16258	RBD-Unknown
Pfam-B_16280	RBD-Unknown
Pfam-B_16282	RBD-Unknown
Pfam-B_16286	RBD-Unknown
Pfam-B_1635	RBD-Unknown
Pfam-B_1637	RBD-Unknown
Pfam-B_164	RBD-Unknown
Pfam-B_16450	RBD-Unknown
Pfam-B_1654	RBD-Unknown
Pfam-B_16577	RBD-Unknown
Pfam-B_16584	RBD-Unknown
Pfam-B_1660	RBD-Unknown
Pfam-B_16621	RBD-Unknown
Pfam-B_1666	RBD-Unknown
Pfam-B_16669	RBD-Unknown
Pfam-B_1667	RBD-Unknown
Pfam-B_16674	RBD-Unknown
Pfam-B_1673	RBD-Unknown
Pfam-B_16731	RBD-Unknown
Pfam-B_16759	RBD-Unknown
Pfam-B_16769	RBD-Unknown
Pfam-B_1678	RBD-Unknown
Pfam-B_16803	RBD-Unknown
Pfam-B_16817	RBD-Unknown
Pfam-B_16820	RBD-Unknown
Pfam-B_16828	RBD-Unknown
Pfam-B_16831	RBD-Unknown
Pfam-B_16851	RBD-Unknown
Pfam-B_16853	RBD-Unknown
Pfam-B_16855	RBD-Unknown
Pfam-B_16864	RBD-Unknown
Pfam-B_16868	RBD-Unknown
Pfam-B_16877	RBD-Unknown
Pfam-B_16888	RBD-Unknown
Pfam-B_169	RBD-Unknown
Pfam-B_16901	RBD-Unknown
Pfam-B_16989	RBD-Unknown
Pfam-B_17002	RBD-Unknown
Pfam-B_17012	RBD-Unknown
Pfam-B_17017	RBD-Unknown
Pfam-B_17044	RBD-Unknown
Pfam-B_1705	RBD-Unknown
Pfam-B_17050	RBD-Unknown
Pfam-B_17052	RBD-Unknown
Pfam-B_17098	RBD-Unknown
Pfam-B_171	RBD-Unknown
Pfam-B_17106	RBD-Unknown
Pfam-B_1714	RBD-Unknown
Pfam-B_17176	RBD-Unknown
Pfam-B_17190	RBD-Unknown
Pfam-B_17198	RBD-Unknown
Pfam-B_1722	RBD-Unknown
Pfam-B_17237	RBD-Unknown
Pfam-B_17261	RBD-Unknown
Pfam-B_17262	RBD-Unknown
Pfam-B_17291	RBD-Unknown
Pfam-B_173	RBD-Unknown
Pfam-B_17343	RBD-Unknown
Pfam-B_17360	RBD-Unknown
Pfam-B_17363	RBD-Unknown
Pfam-B_17365	RBD-Unknown
Pfam-B_174	RBD-Unknown
Pfam-B_17412	RBD-Unknown
Pfam-B_17474	RBD-Unknown
Pfam-B_1757	RBD-Unknown
Pfam-B_1758	RBD-Unknown
Pfam-B_17596	RBD-Unknown
Pfam-B_1761	RBD-Unknown
Pfam-B_1767	RBD-Unknown
Pfam-B_17673	RBD-Unknown
Pfam-B_17692	RBD-Unknown
Pfam-B_177	RBD-Unknown
Pfam-B_17709	RBD-Unknown
Pfam-B_17745	RBD-Unknown
Pfam-B_17757	RBD-Unknown
Pfam-B_17793	RBD-Unknown
Pfam-B_178	RBD-Unknown
Pfam-B_17812	RBD-Unknown
Pfam-B_1785	RBD-Unknown
Pfam-B_1787	RBD-Unknown
Pfam-B_17902	RBD-Unknown
Pfam-B_17904	RBD-Unknown
Pfam-B_1799	RBD-Unknown
Pfam-B_17999	RBD-Unknown
Pfam-B_18001	RBD-Unknown
Pfam-B_18036	RBD-Unknown
Pfam-B_1818	RBD-Unknown
Pfam-B_1821	RBD-Unknown
Pfam-B_1822	RBD-Unknown
Pfam-B_18276	RBD-Unknown
Pfam-B_18287	RBD-Unknown
Pfam-B_18293	RBD-Unknown
Pfam-B_1830	RBD-Unknown
Pfam-B_1831	RBD-Unknown
Pfam-B_18371	RBD-Unknown
Pfam-B_18386	RBD-Unknown
Pfam-B_18404	RBD-Unknown
Pfam-B_1841	RBD-Unknown
Pfam-B_1842	RBD-Unknown
Pfam-B_18436	RBD-Unknown
Pfam-B_18458	RBD-Unknown
Pfam-B_18476	RBD-Unknown
Pfam-B_1854	RBD-Unknown
Pfam-B_1858	RBD-Unknown
Pfam-B_18623	RBD-Unknown
Pfam-B_18632	RBD-Unknown
Pfam-B_18683	RBD-Unknown
Pfam-B_18698	RBD-Unknown
Pfam-B_18715	RBD-Unknown
Pfam-B_1873	RBD-Unknown
Pfam-B_18752	RBD-Unknown
Pfam-B_1886	RBD-Unknown
Pfam-B_1887	RBD-Unknown
Pfam-B_18871	RBD-Unknown
Pfam-B_18875	RBD-Unknown
Pfam-B_18898	RBD-Unknown
Pfam-B_18978	RBD-Unknown
Pfam-B_1902	RBD-Unknown
Pfam-B_1903	RBD-Unknown
Pfam-B_19054	RBD-Unknown
Pfam-B_19068	RBD-Unknown
Pfam-B_1908	RBD-Unknown
Pfam-B_1909	RBD-Unknown
Pfam-B_19205	RBD-Unknown
Pfam-B_19239	RBD-Unknown
Pfam-B_19251	RBD-Unknown
Pfam-B_1933	RBD-Unknown
Pfam-B_1939	RBD-Unknown
Pfam-B_194	RBD-Unknown
Pfam-B_1943	RBD-Unknown
Pfam-B_1952	RBD-Unknown
Pfam-B_19528	RBD-Unknown
Pfam-B_19541	RBD-Unknown
Pfam-B_19544	RBD-Unknown
Pfam-B_19564	RBD-Unknown
Pfam-B_196	RBD-Unknown
Pfam-B_19630	RBD-Unknown
Pfam-B_19647	RBD-Unknown
Pfam-B_19651	RBD-Unknown
Pfam-B_19658	RBD-Unknown
Pfam-B_19670	RBD-Unknown
Pfam-B_19684	RBD-Unknown
Pfam-B_19695	RBD-Unknown
Pfam-B_197	RBD-Unknown
Pfam-B_19705	RBD-Unknown
Pfam-B_19707	RBD-Unknown
Pfam-B_1972	RBD-Unknown
Pfam-B_19778	RBD-Unknown
Pfam-B_1979	RBD-Unknown
Pfam-B_19794	RBD-Unknown
Pfam-B_19811	RBD-Unknown
Pfam-B_19818	RBD-Unknown
Pfam-B_1982	RBD-Unknown
Pfam-B_19821	RBD-Unknown
Pfam-B_19871	RBD-Unknown
Pfam-B_19876	RBD-Unknown
Pfam-B_1997	RBD-Unknown
Pfam-B_19978	RBD-Unknown
Pfam-B_1998	RBD-Unknown
Pfam-B_2011	RBD-Unknown
Pfam-B_2020	RBD-Unknown
Pfam-B_2028	RBD-Unknown
Pfam-B_2030	RBD-Unknown
Pfam-B_2053	RBD-Unknown
Pfam-B_2055	RBD-Unknown
Pfam-B_2067	RBD-Unknown
Pfam-B_207	RBD-Unknown
Pfam-B_2098	RBD-Unknown
Pfam-B_2109	RBD-Unknown
Pfam-B_211	RBD-Unknown
Pfam-B_2112	RBD-Unknown
Pfam-B_2124	RBD-Unknown
Pfam-B_2154	RBD-Unknown
Pfam-B_216	RBD-Unknown
Pfam-B_2190	RBD-Unknown
Pfam-B_2212	RBD-Unknown
Pfam-B_2248	RBD-Unknown
Pfam-B_2249	RBD-Unknown
Pfam-B_2250	RBD-Unknown
Pfam-B_2262	RBD-Unknown
Pfam-B_2273	RBD-Unknown
Pfam-B_2290	RBD-Unknown
Pfam-B_2291	RBD-Unknown
Pfam-B_2315	RBD-Unknown
Pfam-B_2329	RBD-Unknown
Pfam-B_2338	RBD-Unknown
Pfam-B_235	RBD-Unknown
Pfam-B_2358	RBD-Unknown
Pfam-B_2367	RBD-Unknown
Pfam-B_239	RBD-Unknown
Pfam-B_2399	RBD-Unknown
Pfam-B_2402	RBD-Unknown
Pfam-B_2437	RBD-Unknown
Pfam-B_244	RBD-Unknown
Pfam-B_2448	RBD-Unknown
Pfam-B_246	RBD-Unknown
Pfam-B_2478	RBD-Unknown
Pfam-B_2529	RBD-Unknown
Pfam-B_2539	RBD-Unknown
Pfam-B_2545	RBD-Unknown
Pfam-B_26	RBD-Unknown
Pfam-B_2636	RBD-Unknown
Pfam-B_2646	RBD-Unknown
Pfam-B_2673	RBD-Unknown
Pfam-B_2682	RBD-Unknown
Pfam-B_2693	RBD-Unknown
Pfam-B_27	RBD-Unknown
Pfam-B_2704	RBD-Unknown
Pfam-B_2734	RBD-Unknown
Pfam-B_2748	RBD-Unknown
Pfam-B_2757	RBD-Unknown
Pfam-B_2763	RBD-Unknown
Pfam-B_2800	RBD-Unknown
Pfam-B_2805	RBD-Unknown
Pfam-B_2815	RBD-Unknown
Pfam-B_2822	RBD-Unknown
Pfam-B_284	RBD-Unknown
Pfam-B_2881	RBD-Unknown
Pfam-B_2894	RBD-Unknown
Pfam-B_2910	RBD-Unknown
Pfam-B_2924	RBD-Unknown
Pfam-B_2925	RBD-Unknown
Pfam-B_2940	RBD-Unknown
Pfam-B_2950	RBD-Unknown
Pfam-B_297	RBD-Unknown
Pfam-B_2970	RBD-Unknown
Pfam-B_2978	RBD-Unknown
Pfam-B_2980	RBD-Unknown
Pfam-B_2983	RBD-Unknown
Pfam-B_2984	RBD-Unknown
Pfam-B_2989	RBD-Unknown
Pfam-B_299	RBD-Unknown
Pfam-B_3010	RBD-Unknown
Pfam-B_3025	RBD-Unknown
Pfam-B_3066	RBD-Unknown
Pfam-B_3070	RBD-Unknown
Pfam-B_3076	RBD-Unknown
Pfam-B_3078	RBD-Unknown
Pfam-B_3092	RBD-Unknown
Pfam-B_3148	RBD-Unknown
Pfam-B_3153	RBD-Unknown
Pfam-B_3164	RBD-Unknown
Pfam-B_3179	RBD-Unknown
Pfam-B_3187	RBD-Unknown
Pfam-B_319	RBD-Unknown
Pfam-B_3193	RBD-Unknown
Pfam-B_32	RBD-Unknown
Pfam-B_3213	RBD-Unknown
Pfam-B_3222	RBD-Unknown
Pfam-B_3230	RBD-Unknown
Pfam-B_3274	RBD-Unknown
Pfam-B_3275	RBD-Unknown
Pfam-B_328	RBD-Unknown
Pfam-B_3281	RBD-Unknown
Pfam-B_3286	RBD-Unknown
Pfam-B_333	RBD-Unknown
Pfam-B_3337	RBD-Unknown
Pfam-B_3354	RBD-Unknown
Pfam-B_3378	RBD-Unknown
Pfam-B_3422	RBD-Unknown
Pfam-B_3477	RBD-Unknown
Pfam-B_3512	RBD-Unknown
Pfam-B_3539	RBD-Unknown
Pfam-B_3564	RBD-Unknown
Pfam-B_3576	RBD-Unknown
Pfam-B_3614	RBD-Unknown
Pfam-B_3629	RBD-Unknown
Pfam-B_3639	RBD-Unknown
Pfam-B_364	RBD-Unknown
Pfam-B_3646	RBD-Unknown
Pfam-B_3668	RBD-Unknown
Pfam-B_3676	RBD-Unknown
Pfam-B_368	RBD-Unknown
Pfam-B_3683	RBD-Unknown
Pfam-B_3697	RBD-Unknown
Pfam-B_37	RBD-Unknown
Pfam-B_3709	RBD-Unknown
Pfam-B_3718	RBD-Unknown
Pfam-B_374	RBD-Unknown
Pfam-B_378	RBD-Unknown
Pfam-B_3785	RBD-Unknown
Pfam-B_3792	RBD-Unknown
Pfam-B_38	RBD-Unknown
Pfam-B_3801	RBD-Unknown
Pfam-B_3803	RBD-Unknown
Pfam-B_384	RBD-Unknown
Pfam-B_387	RBD-Unknown
Pfam-B_3877	RBD-Unknown
Pfam-B_3883	RBD-Unknown
Pfam-B_395	RBD-Unknown
Pfam-B_396	RBD-Unknown
Pfam-B_398	RBD-Unknown
Pfam-B_3986	RBD-Unknown
Pfam-B_3992	RBD-Unknown
Pfam-B_4003	RBD-Unknown
Pfam-B_4036	RBD-Unknown
Pfam-B_4052	RBD-Unknown
Pfam-B_4067	RBD-Unknown
Pfam-B_407	RBD-Unknown
Pfam-B_408	RBD-Unknown
Pfam-B_4096	RBD-Unknown
Pfam-B_4130	RBD-Unknown
Pfam-B_4132	RBD-Unknown
Pfam-B_4134	RBD-Unknown
Pfam-B_4145	RBD-Unknown
Pfam-B_4158	RBD-Unknown
Pfam-B_4161	RBD-Unknown
Pfam-B_4176	RBD-Unknown
Pfam-B_418	RBD-Unknown
Pfam-B_4195	RBD-Unknown
Pfam-B_42	RBD-Unknown
Pfam-B_4202	RBD-Unknown
Pfam-B_4206	RBD-Unknown
Pfam-B_4208	RBD-Unknown
Pfam-B_4212	RBD-Unknown
Pfam-B_422	RBD-Unknown
Pfam-B_424	RBD-Unknown
Pfam-B_425	RBD-Unknown
Pfam-B_4274	RBD-Unknown
Pfam-B_4275	RBD-Unknown
Pfam-B_4278	RBD-Unknown
Pfam-B_4295	RBD-Unknown
Pfam-B_4299	RBD-Unknown
Pfam-B_43	RBD-Unknown
Pfam-B_4391	RBD-Unknown
Pfam-B_4440	RBD-Unknown
Pfam-B_4442	RBD-Unknown
Pfam-B_4443	RBD-Unknown
Pfam-B_4448	RBD-Unknown
Pfam-B_446	RBD-Unknown
Pfam-B_4463	RBD-Unknown
Pfam-B_447	RBD-Unknown
Pfam-B_4492	RBD-Unknown
Pfam-B_450	RBD-Unknown
Pfam-B_4505	RBD-Unknown
Pfam-B_4516	RBD-Unknown
Pfam-B_4541	RBD-Unknown
Pfam-B_4550	RBD-Unknown
Pfam-B_4558	RBD-Unknown
Pfam-B_4583	RBD-Unknown
Pfam-B_4619	RBD-Unknown
Pfam-B_4643	RBD-Unknown
Pfam-B_4657	RBD-Unknown
Pfam-B_4658	RBD-Unknown
Pfam-B_4664	RBD-Unknown
Pfam-B_4669	RBD-Unknown
Pfam-B_4672	RBD-Unknown
Pfam-B_4684	RBD-Unknown
Pfam-B_4693	RBD-Unknown
Pfam-B_47	RBD-Unknown
Pfam-B_4759	RBD-Unknown
[truncated: 779 more rows]

## Sheet: S6_B-Reference_domain_set
S6 (B): RNA-binding domains (RBDs) collected from CDD and InterPro as reference domain set.
Unique entries (combination of referenceId and DomainID)		ShortName	FullName	Domain Selection Keyword
ReferenceId	DomainId
77467	PRK09890	PRK09890	cold shock protein CspG, Provisional	cold-shock
251443	PF02643	DUF192	Uncharacterized ACR, COG1430. Two structures have been solved for members of this large (>500 members) family of bacterial proteins present mostly in environmental bacteria and metagenomes (distant homologues are also present in several Plasmodium species). TOPSAN analysis for pdb:3pjy shows that there is much similarity with the other solved structure, pdb:3m7a, solved for UniProt:Q2GA55 (Saro_0…	cold-shock
184960	PRK14998	PRK14998	cold shock-like protein CspD, Provisional	cold-shock
169931	PRK09507	cspE	cold shock protein CspE, Reviewed	cold-shock
224197	COG1278	CspC	Cold shock protein, CspA family [Transcription].	cold-shock
131434	TIGR02381	cspD	cold shock domain protein CspD. This model represents what appears to be a phylogenetically distinct clade, containing E. coli CspD (SP|P24245) and related proteobacterial proteins within the larger family of cold shock domain proteins described by pfam00313. The gene symbol cspD may have been used idependently for other subfamilies of cold shock domain proteins, such as for B. subtilis CspD. The…	cold-shock
212678	cd10236	HscA_like_NBD	Nucleotide-binding domain of HscA and similar proteins. Escherichia coli HscA (heat shock cognate protein A, also called Hsc66), belongs to the heat shock protein 70 (HSP70) family of chaperones that assist in protein folding and assembly and can direct incompetent "client" proteins towards degradation. Typically, HSP70s have a nucleotide-binding domain (NBD) and a substrate-binding domain (SBD).…	cold-shock
274031	TIGR02207	lipid_A_htrB	lipid A biosynthesis lauroyl (or palmitoleoyl) acyltransferase. This model represents a narrow clade of acyltransferases, nearly all of which transfer a lauroyl group to KDO2-lipid IV-A, a lipid A precursor, these proteins are termed lipid A biosynthesis lauroyl acyltransferase, HtrB. An exception is a closely related paralog of E. coli HtrB, LpxP, which acts in cold shock conditions by transferr…	cold-shock
185361	PRK15464	PRK15464	cold shock-like protein CspH, Provisional	cold-shock
170841	PRK10943	PRK10943	cold shock-like protein CspC, Provisional	cold-shock
170147	PRK09891	PRK09891	cold shock gene, Provisional	cold-shock
185360	PRK15463	PRK15463	cold shock-like protein CspF, Provisional	cold-shock
260057	cd08789	CARD_IPS-1_RIG-I	Caspase activation and recruitment domains (CARDs) found in IPS-1 and RIG-I-like RNA helicases. Caspase activation and recruitment domains (CARDs) found in IPS-1 (Interferon beta promoter stimulator protein 1) and Retinoic acid Inducible Gene I (RIG-I)-like DEAD box helicases. RIG-I-like helicases and IPS-1 play important roles in the induction of interferons in response to viral infection. They …	DEAD
238034	cd00079	HELICc	Helicase superfamily c-terminal domain, associated with DEXDc-, DEAD-, and DEAH-box proteins, yeast initiation factor 4A, Ski2p, and Hepatitis C virus NS3 helicases, this domain is found in a wide variety of helicases and helicase related proteins, may not be an autonomously folding unit, but an integral part of the helicase, 4 helicase superfamilies at present according to the organization of th…	DEAD
254833	PF08494	DEAD_assoc	DEAD/H associated. This domain is found in ATP-dependent helicases as well as a number of hypothetical proteins together with the helicase conserved C-terminal domain (pfam00270) and the pfam00271 domain.	DEAD
214937	SM00957	SecA_DEAD	SecA DEAD-like domain. SecA protein binds to the plasma membrane where it interacts with proOmpA to support translocation of proOmpA through the membrane. SecA protein achieves this translocation, in association with SecY protein, in an ATP dependent manner. This domain represents the N-terminal ATP-dependent helicase domain, which is related to the.	DEAD
253552	PF06087	Tyr-DNA_phospho	Tyrosyl-DNA phosphodiesterase. Covalent intermediates between topoisomerase I and DNA can become dead-end complexes that lead to cell death. Tyrosyl-DNA phosphodiesterase can hydrolyse the bond between topoisomerase I and DNA.	DEAD
270457	cd14271	UBA_YLR419W_like	UBA domain found in Saccharomyces cerevisiae putative ATP-dependent RNA helicase YLR419W and similar proteins. The group includes some uncharacterized hypothetical proteins which show a high level of sequence similarity with Saccharomyces cerevisiae putative ATP-dependent RNA helicase YLR419W. All family members contain a ubiquitin-associated (UBA) domain, RWD domain, DEAD-box (DEXDc), helicase s…	DEAD
238167	cd00268	DEADc	DEAD-box helicases. A diverse family of proteins involved in ATP-dependent RNA unwinding, needed in a variety of cellular processes including splicing, ribosome biogenesis and RNA degradation. The name derives from the sequence of the Walker B motif (motif II). This domain contains the ATP- binding region.	DEAD
277189	cd12090	MDA5_ID	Insert domain of MDA5. MDA5 (melanoma-differentiation-associated gene 5, also known as IFIH1), as well as RIG-I (Retinoic acid Inducible Gene I, also known as DDX58) and LPG2 (also known as DHX58), contain two N-terminal CARD domains and a C-terminal SF2 helicase domain. They are cytoplasmic DEAD box RNA helicases acting as key innate immune pattern-recognition receptor (PRRs) that play an import…	DEAD
240486	cd12906	SPRY_SOCS1-2-4	SPRY domain in the suppressor of cytokine signaling 1, 2, 4 families (SOCS1, SOCS2, SOCS4). The SPRY domain-containing SOCS box protein family (SPSB1-4, also known as SSB-1 to -4) is composed of a central SPRY protein interaction domain and a C-terminal SOCS box. All four SPSB proteins interact with c-Met, the hepatocyte growth factor receptor, but only SPSB1, SPSB2, and SPSB4 interact with prost…	DEAD
254333	PF07652	Flavi_DEAD	Flavivirus DEAD domain.	DEAD
214693	SM00488	DEXDc2	DEAD-like helicases superfamily.	DEAD
214692	SM00487	DEXDc	DEAD-like helicases superfamily.	DEAD
260077	cd08818	CARD_MDA5_r1	Caspase activation and recruitment domain found in MDA5, first repeat. Caspase activation and recruitment domain (CARD) found in MDA5 (melanoma-differentiation-associated gene 5), first repeat. MDA5, also known as IFIH1, contains two N-terminal CARD domains and a C-terminal RNA helicase domain. MDA5 is a cytoplasmic DEAD box RNA helicase that plays an important role in host antiviral response by …	DEAD
240453	cd12873	SPRY_DDX1	SPRY domain associated with DEAD box gene DDX1. This SPRY domain is associated with the DEAD box gene, DDX1, an RNA-dependent ATPase involved in HIV-1 Rev function and virus replication. It is suggested that DDX1 acts as a cellular cofactor by promoting oligomerization of Rev on the Rev response element (RRE). DDX1 RNA is overexpressed in breast cancer, data showing a strong and independent assoc…	DEAD
254254	PF07517	SecA_DEAD	SecA DEAD-like domain. SecA protein binds to the plasma membrane where it interacts with proOmpA to support translocation of proOmpA through the membrane. SecA protein achieves this translocation, in association with SecY protein, in an ATP dependent manner. This domain represents the N-terminal ATP-dependent helicase domain, which is related to the pfam00270.	DEAD
270502	cd14317	UBA_DHX57	UBA domain found in putative ATP-dependent RNA helicase DHX57 and similar proteins. DHX57, also called DEAH box protein 57, is a multi-domain protein with an N-terminal ubiquitin-association (UBA) domain, a Zinc finger domain, a RWD domain, a DEAD-like helicase domain and two C-terminal helicase associated domains. Although the precise biological function of DHX57 remains unclear, it may function…	DEAD
110539	PF01542	HCV_core	Hepatitis C virus core protein. The viral core protein forms the internal viral coat that encapsidates the genomic RNA and is enveloped in a host cell-derived lipid membrane. The core protein has been shown, by yeast two-hybrid assay to interact with cellular DEAD box helicases. The N terminus of the core protein is involved in transcriptional repression.	DEAD
253380	PF05773	RWD	RWD domain. This domain was identified in WD40 repeat proteins and Ring finger domain proteins. The function of this domain is unknown. GCN2 is the alpha-subunit of the only translation initiation factor (eIF2 alpha) kinase that appears in all eukaryotes. Its function requires an interaction with GCN1 via the domain at its N-terminus, which is termed the RWD domain after three major RWD-containin…	DEAD
197216	cd09117	PLDc_Bfil_DEXD_like	Catalytic domain of type II restriction endonucleases BfiI and NgoFVII, and uncharacterized proteins with a DEAD domain. Catalytic domain of type II restriction endonucleases BfiI and NgoFVII, uncharacterized type III restriction endonuclease Res subunit, and uncharacterized DNA/RNA helicase superfamily II members. Proteins in this family are found mainly in prokaryotes. They contain one copy of …	DEAD
261407	cl02687	RWD	RWD domain. This domain was identified in WD40 repeat proteins and Ring finger domain proteins. The function of this domain is unknown. GCN2 is the alpha-subunit of the only translation initiation factor (eIF2 alpha) kinase that appears in all eukaryotes. Its function requires an interaction with GCN1 via the domain at its N-terminus, which is termed the RWD domain after three major RWD-containin…	DEAD
254631	PF08148	DSHCT	DSHCT (NUC185) domain. This C terminal domain is found in DOB1/SK12/helY-like DEAD box helicases.	DEAD
215103	PLN00206	PLN00206	DEAD-box ATP-dependent RNA helicase, Provisional	DEAD
277187	cd12088	helicase_insert_domain	helicase_insert_domain. helicase_insert_domain, This helical domain can be found inserted in a subset of SF2-type DEAD-box related helicases, like archaeal Hef helicase, MDA5-like helicases and FancM-like helicases. The exact function of this domain is unknown, but seems to play a role in interaction with nucleotides and/or the stabilization of the nucleotide complex.	DEAD
249732	PF00270	DEAD	DEAD/DEAH box helicase. Members of this family include the DEAD and DEAH box helicases. Helicases are involved in unwinding nucleic acids. The DEAD box helicases are involved in various aspects of RNA metabolizm, including nuclear transcription, pre mRNA splicing, ribosome biogenesis, nucleocytoplasmic transport, translation, RNA decay and organellar gene expression.	DEAD
116679	PF08072	BDHCT	BDHCT (NUC031) domain. This is a C-terminal domain in Bloom's syndrome DEAD helicase subfamily.	DEAD
253883	PF06733	DEAD_2	DEAD_2. This represents a conserved region within a number of RAD3-like DNA-binding helicases that are seemingly ubiquitous - members include proteins of eukaryotic, bacterial and archaeal origin. RAD3 is involved in nucleotide excision repair, and forms part of the transcription factor TFIIH in yeast.	DEAD
260078	cd08819	CARD_MDA5_r2	Caspase activation and recruitment domain found in MDA5, second repeat. Caspase activation and recruitment domain (CARD) found in MDA5 (melanoma-differentiation-associated gene 5), second repeat. MDA5, also known as IFIH1, contains two N-terminal CARD domains and a C-terminal RNA helicase domain. MDA5 is a cytoplasmic DEAD box RNA helicase that plays an important role in host antiviral response b…	DEAD
238005	cd00046	DEXDc	DEAD-like helicases superfamily. A diverse family of proteins involved in ATP-dependent RNA or DNA unwinding. This domain contains the ATP-binding region.	DEAD
236941	PRK11634	PRK11634	ATP-dependent RNA helicase DeaD, Provisional	DEAD
256993	PF12343	DEADboxA	Cold shock protein DEAD box A. This domain family is found in bacteria, and is typically between 68 and 89 amino acids in length. The family is found in association with pfam00270, pfam00271, pfam03880. This family is the C terminal region of DEAD box A, a protein expressed under conditions of cold shock which is involved in various cellular processes such as transcription, translation and DA rec…	DEAD, cold-shock
128842	SM00572	DZF	domain in DSRM or ZnF_C2H2 domain containing proteins.	DSRM
206646	cd00880	Era_like	E. coli Ras-like protein (Era)-like GTPase. The Era (E. coli Ras-like protein)-like family includes several distinct subfamilies (TrmE/ThdF, FeoB, YihA (EngB), Era, and EngA/YfgK) that generally show sequence conservation in the region between the Walker A and B motifs (G1 and G3 box motifs), to the exclusion of other GTPases. TrmE is ubiquitous in bacteria and is a widespread mitochondrial prote…	KH
258851	PF14714	KH_dom-like	KH-domain-like of EngA bacterial GTPase enzymes, C-terminal. The KH-like domain at the C-terminus of the EngA subfamily of essential bacterial GTPases has a unique domain structure position. The two adjacent GTPase domains (GD1 and GD2), two domains of family MMR_HSR1, pfam01926, pack at either side of the C-terminal domain. This C-terminal domain resembles a KH domain but is missing the distinct…	KH
224696	COG1782	COG1782	Predicted metal-dependent RNase, contains metallo-beta-lactamase and KH domains [General function prediction only].	KH
254331	PF07650	KH_2	KH domain.	KH
274711	TIGR03665	arCOG04150	arCOG04150 universal archaeal KH domain protein. This family of proteins is universal among the 41 archaeal genomes analyzed, and is not observed outside of the archaea. The proteins contain a single KH domain (pfam00013) which is likely to confer the ability to bind RNA.	KH
259665	PF15534	Toxin_56	Putative toxin 56. A predicted RNase toxin found in bacterial polymorphic toxin systems that is proposed to adopt the BECR (Barnase-EndoU-ColicinE5/D-RelE) fold, and contains a conserved histidine residue and a KH motif. In bacterial polymorphic toxin systems, the toxin is usually exported by the type 2 secretion system.	KH
273892	TIGR01952	nusA_arch	NusA family KH domain protein, archaeal. This model represents a family of archaeal proteins found in a single copy per genome. It contains two KH domains (pfam00013) and is most closely related to the central region bacterial NusA, a transcription termination factor named for its iteraction with phage lambda protein N in E. coli. The proteins required for antitermination by N include NusA, NusB,…	KH
100064	cd02325	R3H	R3H domain. The name of the R3H domain comes from the characteristic spacing of the most conserved arginine and histidine residues. R3H domains are found in proteins together with ATPase domains, SF1 helicase domains, SF2 DEAH helicase domains, Cys-rich repeats, ring-type zinc fingers, and KH domains. The function of the domain is predicted to bind ssDNA or ssRNA in a sequence-specific manner.	KH
149252	PF08067	ROKNT	ROKNT (NUC014) domain. This presumed domain is found at the N-terminus of RNP K-like proteins that also contains KH domains pfam00013.	KH
257552	PF13184	KH_5	NusA-like KH domain.	KH
206743	cd11383	YfjP	YfjP GTPase. The Era (E. coli Ras-like protein)-like YfjP subfamily includes several uncharacterized bacterial GTPases that are similar to Era. They generally show sequence conservation in the region between the Walker A and B motifs (G1 and G3 box motifs), to the exclusion of other GTPases. Era is characterized by a distinct derivative of the KH domain (the pseudo-KH domain) which is located C-t…	KH
257486	PF13083	KH_4	KH domain.	KH
189048	cd09878	PIN_VirB11L-ATPase	PIN domain of the Methanocaldococcus Jannaschii Dsm 2661 protein, Thermococcus sibiricus MM 739 predicted ATPase, and other similar archaeal homologs. PIN (PilT N terminus) domain present N-terminal of AAA+, VirB11-like ATPases, as well as, the PIN domains of proteins from Methanopyrus kandleri AV19 and Thermococcus sibiricus MM 739, and other similar archaeal homologs are included in this family…	KH
223273	COG0195	NusA	Transcription antitermination factor NusA, contains S1 and KH domains [Transcription].	KH
193579	cd09890	NGN_plant	Plant N-Utilization Substance G (NusG) N-terminal (NGN) domain. The N-Utilization Substance G (NusG) protein and its eukaryotic homolog, Spt5, are involved in transcription elongation and termination. NusG contains a NGN domain at its N-terminus and Kyrpides Ouzounis and Woese (KOW) repeats at its C-terminus in bacteria and archaea. The eukaryotic ortholog, Spt5, is a large protein comprising an …	KOW
131010	TIGR01955	RfaH	transcription elongation factor/antiterminator RfaH. This model represents the transcription elongation factor/antiterminator, RfaH. This protein is most closely related to the transcriptional termination/antitermination protein NusG (TIGR00922) and contains the KOW motif (pfam00467). This protein appears to be limited to the gamma proteobacteria. In E. coli, this gene appears to control the expr…	KOW
153422	cd07973	Spt4	Transcription elongation factor Spt4. Spt4 is a transcription elongation factor. Three transcription-elongation factors Spt4, Spt5, and Spt6, are conserved among eukaryotes and are essential for transcription via the modulation of chromatin structure. It is known that Spt4, Spt5, and Spt6 are general transcription-elongation factors, controlling transcription both positively and negatively in imp…	KOW
261435	cl02766	NGN	N-Utilization Substance G (NusG) N-terminal (NGN) domain Superfamily. Spt5p and prokaryotic NusG are shown to contain a novel 'NGN' domain. The combined NGN and KOW motif regions of Spt5 form the binding domain with Spt4. Spt5 complexes with Spt4 as a 1:1 heterodimer snf this Spt5-Spt4 complex regulates early transcription elongation by RNA polymerase II and has an imputed role in pre-mRNA proces…	KOW
254661	PF08207	EFP_N	Elongation factor P (EF-P) KOW-like domain.	KOW
193574	cd08000	NGN	N-Utilization Substance G (NusG) N-terminal (NGN) domain Superfamily. The N-Utilization Substance G (NusG) and its eukaryotic homolog Spt5 are involved in transcription elongation and termination. NusG contains an NGN domain at its N-terminus and Kyrpides Ouzounis and Woese (KOW) repeats at its C-terminus in bacteria and archaea. The eukaryotic ortholog, Spt5, is a large protein composed of an ac…	KOW
197364	cd09910	NGN-insert_like	NGN-insert domain found between N-terminal domain (D1) and C-terminal KOW domain (DIII) repeats of some N-Utilization Substance G (NusG) N-terminal (NGN). This family contains a unique insert (domain II, DII) found between the highly conserved N-terminal domain (NGN, domain I, D1) and C-terminal Kyrpides Ouzounis and Woese domain (KOW, domain III, DIII) repeats of some N-Utilization Substance G (…	KOW
251953	PF03439	Spt5-NGN	Early transcription elongation factor of RNA pol II, NGN section. Spt5p and prokaryotic NusG are shown to contain a novel 'NGN' domain. The combined NGN and KOW motif regions of Spt5 form the binding domain with Spt4. Spt5 complexes with Spt4 as a 1:1 heterodimer snf this Spt5-Spt4 complex regulates early transcription elongation by RNA polymerase II and has an imputed role in pre-mRNA processing…	KOW
193576	cd09887	NGN_Arch	Archaeal N-Utilization Substance G (NusG) N-terminal (NGN) domain. The N-Utilization Substance G (NusG) protein and its eukaryotic homolog, Spt5, are involved in transcription elongation and termination. Transcription in archaea has a eukaryotic-type transcription apparatus, but contains bacterial-type transcription factors. NusG is one of the few archaeal transcription factors that has orthologs…	KOW
277297	cd15758	FYVE_RUFY1	FYVE domain found in RUN and FYVE domain-containing protein 1 (RUFY1) and similar proteins. RUFY1, also termed FYVE-finger protein EIP1, or La-binding protein 1, or Rab4-interacting protein (Rabip4), or Zinc finger FYVE domain-containing protein 12 (ZFY12), a human homologue of mouse Rabip4, an effector of Rab4 GTPase that regulates recycling of endocytosed cargo. RUFY1 is an endosomal protein th…	La-domain
197740	SM00464	LON	Found in ATP-dependent protease La (LON). N-terminal domain of the ATP-dependent protease La (LON), present also in other bacterial ORFs.	La-domain
271862	cl19481	LON	Found in ATP-dependent protease La (LON). N-terminal domain of the ATP-dependent protease La (LON), present also in other bacterial ORFs.	La-domain
277261	cd15721	FYVE_RUFY1_like	FYVE domain found in RUN and FYVE domain-containing protein RUFY1, RUFY2 and similar proteins. This family includes RUN and FYVE domain-containing protein RUFY1 and RUFY2. RUFY1, also termed FYVE-finger protein EIP1, or La-binding protein 1, or Rab4-interacting protein (Rabip4), or Zinc finger FYVE domain-containing protein 12 (ZFY12), a human homologue of mouse Rabip4, an effector of Rab4 GTPase…	La-domain
131752	TIGR02705	nudix_YtkD	nucleoside triphosphatase YtkD. The functional assignment to the proteins of this family is contentious, with papers disagreeing in both interpretation and enzyme assay results. This protein belongs to the nudix family and shares some sequence identity with E. coli MutT but appears not to be functionally interchangeable with it. [DNA metabolism, DNA replication, recombination, and repair]	nudix
239218	cd02885	IPP_Isomerase	Isopentenyl diphosphate (IPP) isomerase, a member of the Nudix hydrolase superfamily, is a key enzyme in the isoprenoid biosynthetic pathway. Isoprenoids comprise a large family of natural products including sterols, carotenoids, dolichols and prenylated proteins. These compounds are synthesized from two precursors: isopentenyl diphosphate (IPP) and dimethylallyl diphosphate (DMAPP). IPP isomeras…	nudix
240055	cd04700	DR1025_like	DR1025 from Deinococcus radiodurans, a member of the Nudix hydrolase superfamily, show nucleoside triphosphatase and dinucleoside polyphosphate pyrophosphatase activities. Like other enzymes belonging to this superfamily, it requires a divalent cation, in this case Mg2+, for its activity. It also contains a highly conserved 23-residue nudix motif (GX5EX7REUXEEXGU, where U = I, L or V), which func…	nudix
240033	cd04677	Nudix_Hydrolase_18	Members of the Nudix hydrolase superfamily catalyze the hydrolysis of NUcleoside DIphosphates linked to other moieties, X. Enzymes belonging to this superfamily require a divalent cation, such as Mg2+ or Mn2+, for their activity and contain a highly conserved 23-residue nudix motif (GX5EX7REUXEEXGU, where U = I, L or V), which functions as a metal binding and catalytic site. Substrates of nudix h…	nudix
240049	cd04693	Nudix_Hydrolase_34	Members of the Nudix hydrolase superfamily catalyze the hydrolysis of NUcleoside DIphosphates linked to other moieties, X. Enzymes belonging to this superfamily require a divalent cation, such as Mg2+ or Mn2+, for their activity and contain a highly conserved 23-residue nudix motif (GX5EX7REUXEEXGU, where U = I, L or V), which functions as a metal binding and catalytic site. Substrates of nudix h…	nudix
240034	cd04678	Nudix_Hydrolase_19	Members of the Nudix hydrolase superfamily catalyze the hydrolysis of NUcleoside DIphosphates linked to other moieties, X. Enzymes belonging to this superfamily require a divalent cation, such as Mg2+ or Mn2+, for their activity and contain a highly conserved 23-residue nudix motif (GX5EX7REUXEEXGU, where U = I, L or V), which functions as a metal binding and catalytic site. Substrates of nudix h…	nudix
240029	cd04672	Nudix_Hydrolase_14	Members of the Nudix hydrolase superfamily catalyze the hydrolysis of NUcleoside DIphosphates linked to other moieties, X. Enzymes belonging to this superfamily require a divalent cation, such as Mg2+ or Mn2+, for their activity and contain a highly conserved 23-residue nudix motif (GX5EX7REUXEEXGU, where U = I, L or V), which functions as a metal binding and catalytic site. Substrates of nudix h…	nudix
215184	PLN02325	PLN02325	nudix hydrolase	nudix
240046	cd04690	Nudix_Hydrolase_31	Members of the Nudix hydrolase superfamily catalyze the hydrolysis of NUcleoside DIphosphates linked to other moieties, X. Enzymes belonging to this superfamily require a divalent cation, such as Mg2+ or Mn2+, for their activity and contain a highly conserved 23-residue nudix motif (GX5EX7REUXEEXGU, where U = I, L or V), which functions as a metal binding and catalytic site. Substrates of nudix h…	nudix
275580	cl00447	Nudix_Hydrolase	N/A. This model represents type 1 of two non-homologous families of the enzyme isopentenyl-diphosphate delta-isomerase (IPP isomerase). IPP is an essential building block for many compounds, including enzyme cofactors, sterols, and prenyl groups. This inzyme interconverts isopentenyl diphosphate and dimethylallyl diphosphate. [Biosynthesis of cofactors, prosthetic groups, and carriers, Other]	nudix
240020	cd04662	Nudix_Hydrolase_5	Members of the Nudix hydrolase superfamily catalyze the hydrolysis of NUcleoside DIphosphates linked to other moieties, X. Enzymes belonging to this superfamily require a divalent cation, such as Mg2+ or Mn2+, for their activity and contain a highly conserved 23-residue nudix motif (GX5EX7REUXEEXGU, where U = I, L or V), which functions as a metal binding and catalytic site. Substrates of nudix h…	nudix
255270	PF09296	NUDIX-like	NADH pyrophosphatase-like rudimentary NUDIX domain. The N-terminal domain in NADH pyrophosphatase, which has a rudiment Nudix fold according to SCOP.	nudix
225373	COG2816	NPY1	NADH pyrophosphatase NudC, Nudix superfamily [Nucleotide transport and metabolism].	nudix
239519	cd03427	MTH1	MutT homolog-1 (MTH1) is a member of the Nudix hydrolase superfamily. MTH1, the mammalian counterpart of MutT, hydrolyzes oxidized purine nucleoside triphosphates, such as 8-oxo-dGTP and 2-hydroxy-ATP, to monophosphates, thereby preventing the incorporation of such oxygen radicals during replication. This is an important step in the repair mechanism in genomic and mitochondrial DNA. Like other me…	nudix
240025	cd04667	Nudix_Hydrolase_10	Members of the Nudix hydrolase superfamily catalyze the hydrolysis of NUcleoside DIphosphates linked to other moieties, X. Enzymes belonging to this superfamily require a divalent cation, such as Mg2+ or Mn2+, for their activity and contain a highly conserved 23-residue nudix motif (GX5EX7REUXEEXGU, where U = I, L or V), which functions as a metal binding and catalytic site. Substrates of nudix h…	nudix
129162	TIGR00052	TIGR00052	nudix-type nucleoside diphosphatase, YffH/AdpP family. Members of this family include proteins of about 200 amino acids, including the recently characterized nudix hydrolase YffH, shows to be highly active as a GDP-mannose pyrophosphatase. It also includes the C-terminal half of a 361-amino acid protein, TrgB from Rhodobacter sphaeroides, shown experimentally to help confer tellurite resistance. …	nudix
226597	COG4112	YmaB	Predicted phosphoesterase, NUDIX family [General function prediction only].	nudix
240050	cd04694	Nudix_Hydrolase_35	Members of the Nudix hydrolase superfamily catalyze the hydrolysis of NUcleoside DIphosphates linked to other moieties, X. Enzymes belonging to this superfamily require a divalent cation, such as Mg2+ or Mn2+, for their activity and contain a highly conserved 23-residue nudix motif (GX5EX7REUXEEXGU, where U = I, L or V), which functions as a metal binding and catalytic site. Substrates of nudix h…	nudix
240024	cd04666	Nudix_Hydrolase_9	Members of the Nudix hydrolase superfamily catalyze the hydrolysis of NUcleoside DIphosphates linked to other moieties, X. Enzymes belonging to this superfamily require a divalent cation, such as Mg2+ or Mn2+, for their activity and contain a highly conserved 23-residue nudix motif (GX5EX7REUXEEXGU, where U = I, L or V), which functions as a metal binding and catalytic site. Substrates of nudix h…	nudix
240051	cd04695	Nudix_Hydrolase_36	Members of the Nudix hydrolase superfamily catalyze the hydrolysis of NUcleoside DIphosphates linked to other moieties, X. Enzymes belonging to this superfamily require a divalent cation, such as Mg2+ or Mn2+, for their activity and contain a highly conserved 23-residue nudix motif (GX5EX7REUXEEXGU, where U = I, L or V), which functions as a metal binding and catalytic site. Substrates of nudix h…	nudix
258940	PF14803	Nudix_N_2	Nudix N-terminal. Ths domain occurs at the N-terminus of several Nudix (Nucleoside Diphosphate linked to X) hydrolases.	nudix
240035	cd04679	Nudix_Hydrolase_20	Members of the Nudix hydrolase superfamily catalyze the hydrolysis of NUcleoside DIphosphates linked to other moieties, X. Enzymes belonging to this superfamily require a divalent cation, such as Mg2+ or Mn2+, for their activity and contain a highly conserved 23-residue nudix motif (GX5EX7REUXEEXGU, where U = I, L or V), which functions as a metal binding and catalytic site. Substrates of nudix h…	nudix
240031	cd04674	Nudix_Hydrolase_16	Members of the Nudix hydrolase superfamily catalyze the hydrolysis of NUcleoside DIphosphates linked to other moieties, X. Enzymes belonging to this superfamily require a divalent cation, such as Mg2+ or Mn2+, for their activity and contain a highly conserved 23-residue nudix motif (GX5EX7REUXEEXGU, where U = I, L or V), which functions as a metal binding and catalytic site. Substrates of nudix h…	nudix
240030	cd04673	Nudix_Hydrolase_15	Members of the Nudix hydrolase superfamily catalyze the hydrolysis of NUcleoside DIphosphates linked to other moieties, X. Enzymes belonging to this superfamily require a divalent cation, such as Mg2+ or Mn2+, for their activity and contain a highly conserved 23-residue nudix motif (GX5EX7REUXEEXGU, where U = I, L or V), which functions as a metal binding and catalytic site. Substrates of nudix h…	nudix
239522	cd03430	GDPMH	GDP-mannose glycosyl hydrolase (AKA GDP-mannose mannosyl hydrolase (GDPMH)) is a member of the Nudix hydrolase superfamily. This class of enzymes is unique from other members of the superfamily in two aspects. First, it contains a modified Nudix signature sequence. The slight changes to the conserved sequence motif, GX5EX7REUXEEXGU, where U = I, L or V), are believed to contribute to the removal …	nudix
239643	cd03671	Ap4A_hydrolase_plant_like	Diadenosine tetraphosphate (Ap4A) hydrolase is a member of the Nudix hydrolase superfamily. Members of this family are well represented in a variety of prokaryotic and eukaryotic organisms. Phylogenetic analysis reveals two distinct subgroups where plant enzymes fall into one group (represented by this subfamily) and fungi/animals/archaea enzymes fall into another. Bacterial enzymes are found in …	nudix
240022	cd04664	Nudix_Hydrolase_7	Members of the Nudix hydrolase superfamily catalyze the hydrolysis of NUcleoside DIphosphates linked to other moieties, X. Enzymes belonging to this superfamily require a divalent cation, such as Mg2+ or Mn2+, for their activity and contain a highly conserved 23-residue nudix motif (GX5EX7REUXEEXGU, where U = I, L or V), which functions as a metal binding and catalytic site. Substrates of nudix h…	nudix
178311	PLN02709	PLN02709	nudix hydrolase	nudix
240044	cd04688	Nudix_Hydrolase_29	Members of the Nudix hydrolase superfamily catalyze the hydrolysis of NUcleoside DIphosphates linked to other moieties, X. Enzymes belonging to this superfamily require a divalent cation, such as Mg2+ or Mn2+, for their activity and contain a highly conserved 23-residue nudix motif (GX5EX7REUXEEXGU, where U = I, L or V), which functions as a metal binding and catalytic site. Substrates of nudix h…	nudix
240027	cd04670	Nudix_Hydrolase_12	Members of the Nudix hydrolase superfamily catalyze the hydrolysis of NUcleoside DIphosphates linked to other moieties, X. Enzymes belonging to this superfamily require a divalent cation, such as Mg2+ or Mn2+, for their activity and contain a highly conserved 23-residue nudix motif (GX5EX7REUXEEXGU, where U = I, L or V), which functions as a metal binding and catalytic site. Substrates of nudix h…	nudix
223568	COG0494	MutT	8-oxo-dGTP pyrophosphatase MutT and related house-cleaning NTP pyrophosphohydrolases, NUDIX family [Defense mechanisms].	nudix
258595	PF14443	DBC1	DBC1. DBC1 and it homologs from diverse eukaryotes are a catalytically inactive version of the Nudix hydrolase (MutT) domain. DBC1 is predicted to bind NAD metabolites and regulate the activity of SIRT1 or related deacetylases by sensing the soluble products or substrates of the NAD-dependent deacetylation reaction.	nudix
112623	PF03819	MazG	MazG nucleotide pyrophosphohydrolase domain. This domain is about 100 amino acid residues in length. It is found in the MazG protein from Escherichia coli. It contains four conserved negatively charged residues that probably form an active site or metal binding site. This domain is found in isolation in some proteins as well as associated with pfam00590. This domain is clearly related to pfam0150…	nudix
257114	PF12535	Nudix_N	Hydrolase of X-linked nucleoside diphosphate N terminal. This family of proteins is found in eukaryotes. Proteins in this family are typically between 847 and 5344 amino acids in length. These enzymes hydrolyse the molecular motif of a nucleoside diphosphate linked to some other moiety, X.	nudix
239217	cd02883	Nudix_Hydrolase	Nudix hydrolase is a superfamily of enzymes found in all three kingdoms of life, and it catalyzes the hydrolysis of NUcleoside DIphosphates linked to other moieties, X. Enzymes belonging to this superfamily require a divalent cation, such as Mg2+ or Mn2+ for their activity. Members of this family are recognized by a highly conserved 23-residue nudix motif (GX5EX7REUXEEXGU, where U = I, L or V), w…	nudix
239948	cd04511	Nudix_Hydrolase_4	Members of the Nudix hydrolase superfamily catalyze the hydrolysis of NUcleoside DIphosphates linked to other moieties, X. Enzymes belonging to this superfamily require a divalent cation, such as Mg2+ or Mn2+, for their activity and contain a highly conserved 23-residue nudix motif (GX5EX7REUXEEXGU, U=I, L or V), which functions as a metal binding and catalytic site. Substrates of nudix hydrolase…	nudix
240040	cd04684	Nudix_Hydrolase_25	Contains a crystal structure of the Nudix hydrolase from Enterococcus faecalis, which has an unknown function. In general, members of the Nudix hydrolase superfamily catalyze the hydrolysis of NUcleoside DIphosphates linked to other moieties, X. Enzymes belonging to this superfamily require a divalent cation, such as Mg2+ or Mn2+, for their activity. They also contain a highly conserved 23-residu…	nudix
258952	PF14815	NUDIX_4	NUDIX domain.	nudix
239647	cd03675	Nudix_Hydrolase_2	Contains a crystal structure of the Nudix hydrolase from Nitrosomonas europaea, which has an unknown function. In general, members of the Nudix hydrolase superfamily catalyze the hydrolysis of NUcleoside DIphosphates linked to other moieties, X. Enzymes belonging to this superfamily require a divalent cation, such as Mg2+ or Mn2+, for their activity. They also contain a highly conserved 23-residu…	nudix
240023	cd04665	Nudix_Hydrolase_8	Members of the Nudix hydrolase superfamily catalyze the hydrolysis of NUcleoside DIphosphates linked to other moieties, X. Enzymes belonging to this superfamily require a divalent cation, such as Mg2+ or Mn2+, for their activity and contain a highly conserved 23-residue nudix motif (GX5EX7REUXEEXGU, where U = I, L or V), which functions as a metal binding and catalytic site. Substrates of nudix h…	nudix
239648	cd03676	Nudix_hydrolase_3	Members of the Nudix hydrolase superfamily catalyze the hydrolysis of NUcleoside DIphosphates linked to other moieties, X. Enzymes belong to this superfamily requires a divalent cation, such as Mg2+ or Mn2+, for their activity and contain a highly conserved 23-residue nudix motif (GX5EX7REUXEEXGU, where U = I, L or V), which functions as a metal binding and catalytic site. Substrates of nudix hyd…	nudix
239520	cd03428	Ap4A_hydrolase_human_like	Diadenosine tetraphosphate (Ap4A) hydrolase is a member of the Nudix hydrolase superfamily. Ap4A hydrolases are well represented in a variety of prokaryotic and eukaryotic organisms. Phylogenetic analysis reveals two distinct subgroups where plant enzymes fall into one subfamily and fungi/animals/archaea enzymes, represented by this subfamily, fall into another. Bacterial enzymes are found in bot…	nudix
240021	cd04663	Nudix_Hydrolase_6	Members of the Nudix hydrolase superfamily catalyze the hydrolysis of NUcleoside DIphosphates linked to other moieties, X. Enzymes belong to this superfamily requires a divalent cation, such as Mg2+ or Mn2+ for their activity and contain a highly conserved 23-residue nudix motif (GX5EX7REUXEEXGU, U=I, L or V) which functions as metal binding and catalytic site. Substrates of nudix hydrolase inclu…	nudix
215602	PLN03143	PLN03143	nudix hydrolase, Provisional	nudix
240042	cd04686	Nudix_Hydrolase_27	Members of the Nudix hydrolase superfamily catalyze the hydrolysis of NUcleoside DIphosphates linked to other moieties, X. Enzymes belonging to this superfamily require a divalent cation, such as Mg2+ or Mn2+, for their activity and contain a highly conserved 23-residue nudix motif (GX5EX7REUXEEXGU, where U = I, L or V), which functions as a metal binding and catalytic site. Substrates of nudix h…	nudix
240026	cd04669	Nudix_Hydrolase_11	Members of the Nudix hydrolase superfamily catalyze the hydrolysis of NUcleoside DIphosphates linked to other moieties, X. Enzymes belonging to this superfamily require a divalent cation, such as Mg2+ or Mn2+, for their activity and contain a highly conserved 23-residue nudix motif (GX5EX7REUXEEXGU, where U = I, L or V), which functions as a metal binding and catalytic site. Substrates of nudix h…	nudix
223979	COG1051	YjhB	ADP-ribose pyrophosphatase YjhB, NUDIX family [Nucleotide transport and metabolism].	nudix
239646	cd03674	Nudix_Hydrolase_1	Members of the Nudix hydrolase superfamily catalyze the hydrolysis of NUcleoside DIphosphates linked to other moieties, X. Enzymes belonging to this superfamily require a divalent cation, such as Mg2+ or Mn2+, for their activity. They also contain a highly conserved 23-residue nudix motif (GX5EX7REUXEEXGU, U=I, L or V), which forms a structural motif that functions as a metal binding and catalyti…	nudix
249747	PF00293	NUDIX	NUDIX domain.	nudix
240045	cd04689	Nudix_Hydrolase_30	Members of the Nudix hydrolase superfamily catalyze the hydrolysis of NUcleoside DIphosphates linked to other moieties, X. Enzymes belonging to this superfamily require a divalent cation, such as Mg2+ or Mn2+, for their activity and contain a highly conserved 23-residue nudix motif (GX5EX7REUXEEXGU, where U=I, L or V), which functions as a metal binding and catalytic site. Substrates of nudix hyd…	nudix
239644	cd03672	Dcp2p	mRNA decapping enzyme 2 (Dcp2p), the catalytic subunit, and Dcp1p are the two components of the decapping enzyme complex. Decapping is a key step in both general and nonsense-mediated 5'->3' mRNA-decay pathways. Dcp2p contains an all-alpha helical N-terminal domain and a C-terminal domain which has the Nudix fold. While decapping is not dependent on the N-terminus of Dcp2p, it does affect its eff…	nudix
226604	COG4119	COG4119	Predicted NTP pyrophosphohydrolase, NUDIX family [Nucleotide transport and metabolism, General function prediction only].	nudix
240054	cd04699	Nudix_Hydrolase_39	Members of the Nudix hydrolase superfamily catalyze the hydrolysis of NUcleoside DIphosphates linked to other moieties, X. Enzymes belonging to this superfamily require a divalent cation, such as Mg2+ or Mn2+, for their activity and contain a highly conserved 23-residue nudix motif (GX5EX7REUXEEXGU, where U = I, L or V), which functions as a metal binding and catalytic site. Substrates of nudix h…	nudix
240038	cd04682	Nudix_Hydrolase_23	Members of the Nudix hydrolase superfamily catalyze the hydrolysis of NUcleoside DIphosphates linked to other moieties, X. Enzymes belonging to this superfamily require a divalent cation, such as Mg2+ or Mn2+, for their activity and contain a highly conserved 23-residue nudix motif (GX5EX7REUXEEXGU, where U = I, L or V), which functions as a metal binding and catalytic site. Substrates of nudix h…	nudix
240039	cd04683	Nudix_Hydrolase_24	Members of the Nudix hydrolase superfamily catalyze the hydrolysis of NUcleoside DIphosphates linked to other moieties, X. Enzymes belonging to this superfamily require a divalent cation, such as Mg2+ or Mn2+, for their activity and contain a highly conserved 23-residue nudix motif (GX5EX7REUXEEXGU, where U = I, L or V), which functions as a metal binding and catalytic site. Substrates of nudix h…	nudix
239516	cd03424	ADPRase_NUDT5	ADP-ribose pyrophosphatase (ADPRase) catalyzes the hydrolysis of ADP-ribose and a variety of additional ADP-sugar conjugates to AMP and ribose-5-phosphate. Like other members of the Nudix hydrolase superfamily, it requires a divalent cation, such as Mg2+, for its activity. It also contains a highly conserved 23-residue Nudix motif (GX5EX7REUXEEXGU, where U = I, L or V) which functions as a metal …	nudix
258136	PF13869	NUDIX_2	Nucleotide hydrolase. Nudix hydrolases are found in all classes of organism and hydrolyse a wide range of organic pyrophosphates, including nucleoside di- and triphosphates, di-nucleoside and diphospho-inositol polyphosphates, nucleotide sugars and RNA caps, with varying degrees of substrate specificity.	nudix
240028	cd04671	Nudix_Hydrolase_13	Members of the Nudix hydrolase superfamily catalyze the hydrolysis of NUcleoside DIphosphates linked to other moieties, X. Enzymes belonging to this superfamily require a divalent cation, such as Mg2+ or Mn2+, for their activity and contain a highly conserved 23-residue nudix motif (GX5EX7REUXEEXGU, where U = I, L or V), which functions as a metal binding and catalytic site. Substrates of nudix h…	nudix
239642	cd03670	ADPRase_NUDT9	ADP-ribose pyrophosphatase (ADPRase) catalyzes the hydrolysis of ADP-ribose to AMP and ribose-5-P. Like other members of the Nudix hydrolase superfamily of enzymes, it is thought to require a divalent cation, such as Mg2+, for its activity. It also contains a 23-residue Nudix motif (GX5EX7REUXEEXGU, where U = I, L or V) which functions as a metal binding site/catalytic site. In addition to the Nu…	nudix
178432	PLN02839	PLN02839	nudix hydrolase	nudix
255271	PF09297	zf-NADH-PPase	NADH pyrophosphatase zinc ribbon domain. This domain is found in between two duplicated NUDIX domains. It has a zinc ribbon structure.	nudix
240048	cd04692	Nudix_Hydrolase_33	Members of the Nudix hydrolase superfamily catalyze the hydrolysis of NUcleoside DIphosphates linked to other moieties, X. Enzymes belonging to this superfamily require a divalent cation, such as Mg2+ or Mn2+, for their activity and contain a highly conserved 23-residue nudix motif (GX5EX7REUXEEXGU, where U = I, L or V), which functions as a metal binding and catalytic site. Substrates of nudix h…	nudix
240053	cd04697	Nudix_Hydrolase_38	Members of the Nudix hydrolase superfamily catalyze the hydrolysis of NUcleoside DIphosphates linked to other moieties, X. Enzymes belonging to this superfamily require a divalent cation, such as Mg2+ or Mn2+, for their activity and contain a highly conserved 23-residue nudix motif (GX5EX7REUXEEXGU, where U = I, L or V), which functions as a metal binding and catalytic site. Substrates of nudix h…	nudix
240052	cd04696	Nudix_Hydrolase_37	Members of the Nudix hydrolase superfamily catalyze the hydrolysis of NUcleoside DIphosphates linked to other moieties, X. Enzymes belonging to this superfamily require a divalent cation, such as Mg2+ or Mn2+, for their activity and contain a highly conserved 23-residue nudix motif (GX5EX7REUXEEXGU, where U = I, L or V), which functions as a metal binding and catalytic site. Substrates of nudix h…	nudix
240041	cd04685	Nudix_Hydrolase_26	Members of the Nudix hydrolase superfamily catalyze the hydrolysis of NUcleoside DIphosphates linked to other moieties, X. Enzymes belonging to this superfamily requires a divalent cation, such as Mg2+ or Mn2+, for their activity and contain a highly conserved 23-residue nudix motif (GX5EX7REUXEEXGU, where U = I, L or V), which functions as a metal binding and catalytic site. Substrates of nudix …	nudix
239521	cd03429	NADH_pyrophosphatase	NADH pyrophosphatase, a member of the Nudix hydrolase superfamily, catalyzes the cleavage of NADH into reduced nicotinamide mononucleotide (NMNH) and AMP. Like other members of the Nudix family, it requires a divalent cation, such as Mg2+ or Mn2+, for activity. Members of this family are also recognized by the Nudix motif, a highly conserved 23-residue block (GX5EX7REUXEEXGU, where U = I, L or V)…	nudix
240043	cd04687	Nudix_Hydrolase_28	Members of the Nudix hydrolase superfamily catalyze the hydrolysis of NUcleoside DIphosphates linked to other moieties, X. Enzymes belonging to this superfamily require a divalent cation, such as Mg2+ or Mn2+, for their activity and contain a highly conserved 23-residue nudix motif (GX5EX7REUXEEXGU, where U = I, L or V), which functions as a metal binding and catalytic site. Substrates of nudix h…	nudix
240036	cd04680	Nudix_Hydrolase_21	Members of the Nudix hydrolase superfamily catalyze the hydrolysis of NUcleoside DIphosphates linked to other moieties, X. Enzymes belonging to this superfamily require a divalent cation, such as Mg2+ or Mn2+, for their activity and contain a highly conserved 23-residue nudix motif (GX5EX7REUXEEXGU, where U = I, L or V), which functions as a metal binding and catalytic site. Substrates of nudix h…	nudix
173919	cd02168	NMNAT_Nudix	Nicotinamide/nicotinate mononucleotide adenylyltransferase of bifunctional proteins, also containing a Nudix hydrolase domain. N-terminal NMNAT (Nicotinamide/nicotinate mononucleotide adenylyltransferase) domain of a novel bifunctional enzyme endowed with NMN adenylyltransferase and Nudix hydrolase activities. This domain is highly homologous to the archeal NMN adenyltransferase that catalyzes NA…	nudix
239645	cd03673	Ap6A_hydrolase	Diadenosine hexaphosphate (Ap6A) hydrolase is a member of the Nudix hydrolase superfamily. Ap6A hydrolase specifically hydrolyzes diadenosine polyphosphates, but not ATP or diadenosine triphosphate, and it generates ATP as the product. Ap6A, the most preferred substrate, hydrolyzes to produce two ATP molecules, which is a novel hydrolysis mode for Ap6A. These results indicate that Ap6A hydrolase …	nudix
240032	cd04676	Nudix_Hydrolase_17	Members of the Nudix hydrolase superfamily catalyze the hydrolysis of NUcleoside DIphosphates linked to other moieties, X. Enzymes belonging to this superfamily require a divalent cation, such as Mg2+ or Mn2+, for their activity and contain a highly conserved 23-residue nudix motif (GX5EX7REUXEEXGU, where U = I, L or V), which functions as a metal binding and catalytic site. Substrates of nudix h…	nudix
215425	PLN02791	PLN02791	Nudix hydrolase homolog	nudix
240047	cd04691	Nudix_Hydrolase_32	Members of the Nudix hydrolase superfamily catalyze the hydrolysis of NUcleoside DIphosphates linked to other moieties, X. Enzymes belonging to this superfamily require a divalent cation, such as Mg2+ or Mn2+, for their activity and contain a highly conserved 23-residue nudix motif (GX5EX7REUXEEXGU, where U = I, L or V), which functions as a metal binding and catalytic site. Substrates of nudix h…	nudix
240037	cd04681	Nudix_Hydrolase_22	Members of the Nudix hydrolase superfamily catalyze the hydrolysis of NUcleoside DIphosphates linked to other moieties, X. Enzymes belonging to this superfamily require a divalent cation, such as Mg2+ or Mn2+, for their activity and contain a highly conserved 23-residue nudix motif (GX5EX7REUXEEXGU, where U = I, L or V), which functions as a metal binding and catalytic site. Substrates of nudix h…	nudix
239517	cd03425	MutT_pyrophosphohydrolase	The MutT pyrophosphohydrolase is a prototypical Nudix hydrolase that catalyzes the hydrolysis of nucleoside and deoxynucleoside triphosphates (NTPs and dNTPs) by substitution at a beta-phosphorus to yield a nucleotide monophosphate (NMP) and inorganic pyrophosphate (PPi). This enzyme requires two divalent cations for activity, one coordinates the phosphoryl groups of the NTP/dNTP substrate, and t…	nudix
182663	PRK10707	PRK10707	putative NUDIX hydrolase, Provisional	nudix
185291	PRK15393	PRK15393	NUDIX hydrolase YfcD, Provisional	nudix
239523	cd03431	DNA_Glycosylase_C	DNA glycosylase (MutY in bacteria and hMYH in humans) is responsible for repairing misread A*oxoG residues to C*G by removing the inappropriately paired adenine base from the DNA backbone. It belongs to the Nudix hydrolase superfamily and is important for the repair of various genotoxic lesions. Enzymes belonging to this superfamily requires a divalent cation, such as Mg2+ or Mn2+ for their activ…	nudix
239518	cd03426	CoAse	Coenzyme A pyrophosphatase (CoAse), a member of the Nudix hydrolase superfamily, functions to catalyze the elimination of oxidized inactive CoA, which can inhibit CoA-utilizing enzymes. The need of CoAses mainly arises under conditions of oxidative stress. CoAse has a conserved Nudix fold and requires a single divalent cation for catalysis. In addition to a signature Nudix motif G[X5]E[X7]REUXEEX…	nudix
257651	PF13314	DUF4083	Domain of unknown function (DUF4083). This is a family of very short, approximately 60 residue, proteins from Firmicutes, that are all putatively annotated as being MutT/Nudix. However, the characteristic Nudix motif of GX(5)EX(7)REUXEE is absent.	nudix
240015	cd04657	Piwi_ago-like	Piwi_ago-like: PIWI domain, Argonaute-like subfamily. Argonaute is the central component of the RNA-induced silencing complex (RISC) and related complexes. The PIWI domain is the C-terminal portion of Argonaute and consists of two subdomains, one of which provides the 5' anchoring of the guide RNA and the other, the catalytic site for slicing.	PIWI
239208	cd02826	Piwi-like	Piwi-like: PIWI domain. Domain found in proteins involved in RNA silencing. RNA silencing refers to a group of related gene-silencing mechanisms mediated by short RNA molecules, including siRNAs, miRNAs, and heterochromatin-related guide RNAs. The central component of the RNA-induced silencing complex (RISC) and related complexes is Argonaute. The PIWI domain is the C-terminal portion of Argonaut…	PIWI
260542	cl00628	Piwi-like	N/A. This domain is found in the protein Piwi and its relatives. The function of this domain is the dsRNA guided hydrolysis of ssRNA. Determination of the crystal structure of Argonaute reveals that PIWI is an RNase H domain, and identifies Argonaute as Slicer, the enzyme that cleaves mRNA in the RNAi RISC complex. In addition, Mg+2 dependence and production of 3'-OH and 5' phosphate products are…	PIWI
255981	PF10427	Ago_hook	Argonaute hook. This region has been called the argonaute hook. It has been shown to bind to the Piwi domain pfam02171 of Argnonaute proteins.	PIWI
240017	cd04659	Piwi_piwi-like_ProArk	Piwi_piwi-like_ProArk: PIWI domain, Piwi-like subfamily found in Archaea and Bacteria. RNA silencing refers to a group of related gene-silencing mechanisms mediated by short RNA molecules, including siRNAs, miRNAs, and heterochromatin-related guide RNAs. The central component of the RNA-induced silencing complex (RISC) and related complexes is Argonaute. The PIWI domain is the C-terminal portion …	PIWI
214930	SM00950	Piwi	This domain is found in the protein Piwi and its relatives. The function of this domain is the dsRNA guided hydrolysis of ssRNA. Determination of the crystal structure of Argonaute reveals that PIWI is an RNase H domain, and identifies Argonaute as Slicer, the enzyme that cleaves mRNA in the RNAi RISC complex.. In addition, Mg+2 dependence and production of 3'-OH and 5' phosphate products are sha…	PIWI
251134	PF02171	Piwi	Piwi domain. This domain is found in the protein Piwi and its relatives. The function of this domain is the dsRNA guided hydrolysis of ssRNA. Determination of the crystal structure of Argonaute reveals that PIWI is an RNase H domain, and identifies Argonaute as Slicer, the enzyme that cleaves mRNA in the RNAi RISC complex. In addition, Mg+2 dependence and production of 3'-OH and 5' phosphate prod…	PIWI
188920	cd09521	SAM_ASZ1	SAM domain of ASZ1 subfamily. SAM (sterile alpha motif) domain of ASZ1 (Ankyrin, SAM, leucine Zipper) also known as GASZ (Germ cell-specific Ankyrin, SAM, leucine Zipper) subfamily is a potential protein-protein interaction domain. Proteins of this group are involved in the repression of transposable elements during spermatogenesis, oogenesis, and preimplantation embryogenesis. They support synth…	PIWI
240016	cd04658	Piwi_piwi-like_Euk	Piwi_piwi-like_Euk: PIWI domain, Piwi-like subfamily found in eukaryotes. This domain is found in Piwi and closely related proteins, where it is believed to perform a crucial role in germline cells, via RNA silencing. RNA silencing refers to a group of related gene-silencing mechanisms mediated by short RNA molecules, including siRNAs, miRNAs, and heterochromatin-related guide RNAs. The mechanism…	PIWI
206474	PF14306	PUA_2	PUA-like domain. This PUA like domain is found at the N-terminus of ATP-sulfurylase enzymes.	PUA-domain
211421	cd11580	eIF2D_N_like	N-terminal domain of eIF2D, malignant T cell-amplified sequence 1 and related proteins. This N-terminal domain of various proteins co-occurs with a PUA domain. Members of this family are: (1) MCTS-1 (malignant T cell-amplified sequence 1) or MCT-1 (multiple copies T cell malignancies), which may play roles in the regulation of the cell cycle, (2) the eukayotic translation initiation factor 2D, an…	PUA-domain
260527	cl00607	PUA	PUA domain. This uncharacterized domain is found a number of enzymes and uncharacterized proteins, often at the C-terminus. It is found in some but not all members of a family of related tRNA-guanine transglycosylases (tgt), which exchange a guanine base for some modified base without breaking the phosphodiester backbone of the tRNA. It is also found in rRNA pseudouridine synthase, another enzyme…	PUA-domain
252409	PF04146	YTH	YT521-B-like domain. A protein of the YTH family has been shown to selectively remove transcripts of meiosis-specific genes expressed in mitotic cells. It has been speculated that in higher eukaryotic YTH-family members may be involved in similar mechanisms to suppress gene regulation during gametogenesis or general silencing. The rat protein YT521-B is a tyrosine-phosphorylated nuclear protein, …	PUA-domain
211422	cd11609	MCT1_N	N-terminal domain of multiple copies T cell malignancies 1 and related proteins. This N-terminal domain of MCT-1 (multiple copies T cell malignancies 1), also known as MCTS-1 (malignant T cell-amplified sequence 1), co-occurs with a PUA domain. MCT-1, together with DENR (density regulated protein), has been shown to have similar function as eIF2D translation initiation factor (also known as ligat…	PUA-domain
211423	cd11610	eIF2D_N	N-terminal domain of eIF2D and related proteins. This N-terminal domain of eIF2D co-occurs with a PUA domain. eIF2D translation initiation factor (also known as ligatin) is involved in the recruitment and delivery of aminoacyl-tRNAs to the P-site of the eukaryotic ribosome in a GTP-independent manner.	PUA-domain
239775	cd04242	AAK_G5K_ProB	AAK_G5K_ProB: Glutamate-5-kinase (G5K) catalyzes glutamate-dependent ATP cleavage, G5K transfers the terminal phosphoryl group of ATP to the gamma-carboxyl group of glutamate, in the first and controlling step of proline (and, in mammals, ornithine) biosynthesis. G5K is subject to feedback allosteric inhibition by proline or ornithine. In microorganisms and plants, proline plays an important role…	PUA-domain
211517	cl16921	eIF2D_N_like	N-terminal domain of eIF2D, malignant T cell-amplified sequence 1 and related proteins. This N-terminal domain of eIF2D co-occurs with a PUA domain. eIF2D translation initiation factor (also known as ligatin) is involved in the recruitment and delivery of aminoacyl-tRNAs to the P-site of the eukaryotic ribosome in a GTP-independent manner.	PUA-domain
251146	PF02190	LON	ATP-dependent protease La (LON) domain. This domain has been shown to be part of the PUA superfamily.	PUA-domain, La-domain
224293	COG1374	NIP7	Rbosome biogenesis protein Nip4, contains PUA domain [Translation structure and biogenesis].	PUA-domain
250936	PF01878	EVE	EVE domain. This domain was formerly known as DUF55. Crystal structures have shown that this domain is part of the PUA superfamily. This domain has been named EVE and is thought to be RNA-binding.	PUA-domain, RNA-bind
250644	PF01472	PUA	PUA domain. The PUA domain named after Pseudouridine synthase and Archaeosine transglycosylase, was detected in archaeal and eukaryotic pseudouridine synthases, archaeal archaeosine synthases, a family of predicted ATPases that may be involved in RNA modification, a family of predicted archaeal and bacterial rRNA methylases. Additionally, the PUA domain was detected in a family of eukaryotic prot…	PUA-domain, RNA-bind
274723	TIGR03684	arCOG00985	arCOG04150 universal archaeal PUA-domain protein. This universal archaeal protein contains a domain possibly associated with RNA binding (pfam01472, TIGR00451).	PUA-domain, RNA-bind
225498	COG2947	COG2947	Predicted RNA-binding protein, contains PUA-like domain [General function prediction only].	PUA-domain, RNA-bind
119345	cd06553	ASCH_Ef3133_like	ASC-1 homology domain, subfamily similar to Enterococcus faecalis Ef3133. The ASCH domain, a small beta-barrel domain found in all three kingdoms of life, resembles the RNA-binding PUA domain and may also interact with RNA. ASCH has been proposed to function as an RNA-binding domain during coactivation, RNA-processing and the regulation of prokaryotic translation.	PUA-domain, RNA-bind
119344	cd06552	ASCH_yqfb_like	ASC-1 homology domain, subfamily similar to Escherichia coli Yqfb. The ASCH domain, a small beta-barrel domain found in all three kingdoms of life, resembles the RNA-binding PUA domain and may also interact with RNA. ASCH has been proposed to function as an RNA-binding domain during coactivation, RNA-processing and the regulation of prokaryotic translation.	PUA-domain, RNA-bind
119346	cd06554	ASCH_ASC-1_like	ASC-1 homology domain, ASC-1-like subfamily. The ASCH domain, a small beta-barrel domain found in all three kingdoms of life, resembles the RNA-binding PUA domain and may also interact with RNA. ASCH has been proposed to function as an RNA-binding domain during coactivation, RNA-processing and the regulation of prokaryotic translation. The domain has been named after the ASC-1 protein, the activa…	PUA-domain, RNA-bind
272053	cl21633	TruB-C_2	Pseudouridine synthase II TruB, C-terminal. The C terminal domain of tRNA Pseudouridine synthase II adopts a PUA (pfam01472) fold, with a four-stranded mixed beta-sheet flanked by one alpha-helix on each side. It allows for binding of the enzyme to RNA, as well as stabilisation of the RNA molecule.	PUA-domain, RNA-bind
224587	COG1673	COG1673	Predicted RNA-binding protein, contains PUA-like EVE domain [General function prediction only].	PUA-domain, RNA-bind
119343	cd06541	ASCH	ASC-1 homology or ASCH domain, a small beta-barrel domain found in all three kingdoms of life. ASCH resembles the RNA-binding PUA domain and may also interact with RNA. ASCH has been proposed to function as an RNA-binding domain during coactivation, RNA-processing and the regulation of prokaryotic translation. The domain has been named after the ASC-1 protein, the activating signal cointegrator 1…	PUA-domain, RNA-bind
226838	COG4405	YhfF	Predicted RNA-binding protein YhfF, contains PUA-like ASCH domain [General function prediction only].	PUA-domain, RNA-bind
214979	SM01022	ASCH	The ASCH domain adopts a beta-barrel fold similar to that of the PUA domain. It is thought to function as an RNA-binding domain during coactivation, RNA-processing and possibly during prokaryotic translation regulation.	PUA-domain, RNA-bind
255205	PF09142	TruB_C	tRNA Pseudouridine synthase II, C terminal. The C terminal domain of tRNA Pseudouridine synthase II adopts a PUA (pfam01472) fold, with a four-stranded mixed beta-sheet flanked by one alpha-helix on each side. It allows for binding of the enzyme to RNA, as well as stabilisation of the RNA molecule.	PUA-domain, RNA-bind
119347	cd06555	ASCH_PF0470_like	ASC-1 homology domain, subfamily similar to Pyrococcus furiosus Pf0470. The ASCH domain, a small beta-barrel domain found in all three kingdoms of life, resembles the RNA-binding PUA domain and may also interact with RNA. ASCH has been proposed to function as an RNA-binding domain during coactivation, RNA-processing and the regulation of prokaryotic translation.	PUA-domain, RNA-bind
227595	COG5270	PUA	PUA domain (predicted RNA-binding domain) [Translation structure and biogenesis].	PUA-domain, RNA-bind
211413	cd11572	RlmI_M_like	Middle domain of the SAM-dependent methyltransferase RlmI and related proteins. This middle or central domain is typically found between an N-terminal PUA domain and a C-terminal SAM-dependent methyltransferase domain, such as in the Escherichia coli ribosomal RNA large subunit methyltransferase RlmI (YccW). It may be involved in binding to the RNA substrate.	PUA-domain, RNA-bind
224927	COG2016	Tma20	Predicted ribosome-associated RNA-binding protein Tma20, contains PUA domain [Translation structure and biogenesis].	PUA-domain, RNA-bind
214475	SM00025	Pumilio	Pumilio-like repeats. Pumilio-like repeats that bind RNA.	Pumilio
149284	PF08144	CPL	CPL (NUC119) domain. This C terminal domain is fund in Penguin-like proteins associated with Pumilio like repeats.	Pumilio
100101	cd00349	Ribosomal_L11	Ribosomal protein L11. Ribosomal protein L11, together with proteins L10 and L7/L12, and 23S rRNA, form the L7/L12 stalk on the surface of the large subunit of the ribosome. The homologous eukaryotic cytoplasmic protein is also called 60S ribosomal protein L12, which is distinct from the L12 involved in the formation of the L7/L12 stalk. The C-terminal domain (CTD) of L11 is essential for binding…	Ribosomal_60s, Ribosomal_L11, Ribosomal_L10, Ribosomal_L12
240269	PTZ00105	PTZ00105	60S ribosomal protein L12, Provisional	Ribosomal_60s, Ribosomal_L12
178621	PLN03072	PLN03072	60S ribosomal protein L12, Provisional	Ribosomal_60s, Ribosomal_L12
240252	PTZ00065	PTZ00065	60S ribosomal protein L14, Provisional	Ribosomal_60s, Ribosomal_L14
211630	TIGR01169	rplA_bact	ribosomal protein L1, bacterial/chloroplast. This model describes bacterial (and chloroplast) ribosomal protein L1. The apparent mitochondrial L1 is sufficiently diverged to be the subject of a separate model. [Protein synthesis, Ribosomal proteins: synthesis and modification]	Ribosomal_L1
250056	PF00687	Ribosomal_L1	Ribosomal protein L1p/L10e family. This family includes prokaryotic L1 and eukaryotic L10.	Ribosomal_L1
277398	cl00322	Ribosomal_L1	N/A. This model represents the mitochondrial homolog of bacterial ribosomal protein L1. Unlike chloroplast L1, this form was not sufficiently similar to bacterial forms to include in a single bacterial/organellar L1 model. [Protein synthesis, Ribosomal proteins: synthesis and modification]	Ribosomal_L1
180071	PRK05424	rplA	50S ribosomal protein L1, Validated	Ribosomal_L1
223159	COG0081	RplA	Ribosomal protein L1 [Translation structure and biogenesis].	Ribosomal_L1
273480	TIGR01170	rplA_mito	ribosomal protein uL1, mitochondrial. This model represents the mitochondrial homolog of bacterial ribosomal protein L1. Unlike chloroplast L1, this form was not sufficiently similar to bacterial forms to include in a single bacterial/organellar L1 model. [Protein synthesis, Ribosomal proteins: synthesis and modification]	Ribosomal_L1
177051	CHL00129	rpl1	ribosomal protein L1, Reviewed	Ribosomal_L1
205184	PF13003	MRL1	Ribosomal protein L1. This family includes putative ribosomal L1 and L10 proteins and fragments.	Ribosomal_L1, Ribosomal_L10
238235	cd00403	Ribosomal_L1	Ribosomal protein L1. The L1 protein, located near the E-site of the ribosome, forms part of the L1 stalk along with 23S rRNA. In bacteria and archaea, L1 functions both as a ribosomal protein that binds rRNA, and as a translation repressor that binds its own mRNA. Like several other large ribosomal subunit proteins, L1 displays RNA chaperone activity. L1 is one of the largest ribosomal proteins.…	Ribosomal_L1, RNA-bind
177072	CHL00159	rpl13	ribosomal protein L13, Validated	Ribosomal_L13
162186	TIGR01066	rplM_bact	ribosomal protein L13, bacterial type. This model distinguishes ribosomal protein L13 of bacteria and organelles from its eukarytotic and archaeal counterparts. [Protein synthesis, Ribosomal proteins: synthesis and modification]	Ribosomal_L13
181703	PRK09216	rplM	50S ribosomal protein L13, Reviewed	Ribosomal_L13
223180	COG0102	RplM	Ribosomal protein L13 [Translation structure and biogenesis].	Ribosomal_L13
249968	PF00572	Ribosomal_L13	Ribosomal protein L13.	Ribosomal_L13
162192	TIGR01077	L13_A_E	ribosomal protein uL13, archaeal/eukaryotic form. This model represents ribosomal protein of L13 from the Archaea and from the eukaryotic cytosol. Bacterial and organellar forms are represented by model TIGR01066. [Protein synthesis, Ribosomal proteins: synthesis and modification]	Ribosomal_L13
238230	cd00392	Ribosomal_L13	Ribosomal protein L13. Protein L13, a large ribosomal subunit protein, is one of five proteins required for an early folding intermediate of 23S rRNA in the assembly of the large subunit. L13 is situated on the bottom of the large subunit, near the polypeptide exit site. It interacts with proteins L3 and L6, and forms an extensive network of interactions with 23S rRNA. L13 has been identified as …	Ribosomal_L13
240377	PTZ00352	PTZ00352	60S ribosomal protein L13, Provisional	Ribosomal_L13, Ribosomal_60s
173472	PTZ00192	PTZ00192	60S ribosomal protein L13, Provisional	Ribosomal_L13, Ribosomal_60s
260361	cl00333	Ribosomal_L13	N/A. 60S ribosomal protein L13a, Provisional	Ribosomal_L13, Ribosomal_60s
250976	PF01929	Ribosomal_L14e	Ribosomal protein L14. This family includes the eukaryotic ribosomal protein L14.	Ribosomal_L14, Ribosomal_L14e
176985	CHL00044	rpl16	ribosomal protein L16	Ribosomal_L16
225406	COG2850	RoxA	Ribosomal protein L16 Arg81 hydroxylase, contains JmjC domain [Translation structure and biogenesis].	Ribosomal_L16
236411	PRK09203	rplP	50S ribosomal protein L16, Reviewed	Ribosomal_L16
249717	PF00252	Ribosomal_L16	Ribosomal protein L16p/L10e.	Ribosomal_L16
238714	cd01433	Ribosomal_L16_L10e	Ribosomal_L16_L10e: L16 is an essential protein in the large ribosomal subunit of bacteria, mitochondria, and chloroplasts. Large subunits that lack L16 are defective in peptidyl transferase activity, peptidyl-tRNA hydrolysis activity, association with the 30S subunit, binding of aminoacyl-tRNA and interaction with antibiotics. L16 is required for the function of elongation factor P (EF-P), a pro…	Ribosomal_L16
129380	TIGR00279	uL16_euk_arch	ribosomal protein uL16(L10.e), eukarotic/archaeal form. This model finds the archaeal and eukaryotic forms of ribosomal protein uL16, previously L10.e. The protein is encoded by multiple loci in some eukaryotes and has been assigned a number of extra-ribosomal functions, some of which will require re-evaluation in the context of identification as a ribosomal protein. L10.e is distantly related to…	Ribosomal_L16
275546	cl00353	Ribosomal_L16_L10e	N/A. This model describes bacterial and organellar ribosomal protein L16. The homologous protein of the eukaryotic cytosol is designated L10 [Protein synthesis, Ribosomal proteins: synthesis and modification]	Ribosomal_L16, Ribosomal_L10
273476	TIGR01164	rplP_bact	ribosomal protein L16, bacterial/organelle. This model describes bacterial and organellar ribosomal protein L16. The homologous protein of the eukaryotic cytosol is designated L10 [Protein synthesis, Ribosomal proteins: synthesis and modification]	Ribosomal_L16, Ribosomal_L10
239916	cd04470	S1_EF-P_repeat_1	S1_EF-P_repeat_1: Translation elongation factor P (EF-P), S1-like RNA-binding domain, repeat 1. EF-P stimulates the peptidyltransferase activity in the prokaryotic 70S ribosome. EF-P enhances the synthesis of certain dipeptides with N-formylmethionyl-tRNA and puromycine in vitro. EF-P binds to both the 30S and 50S ribosomal subunits. EF-P binds near the streptomycine binding site of the 16S rRNA …	Ribosomal_L16, RNA-bind, S1-domain
240220	cd05794	S1_EF-P_repeat_2	S1_EF-P_repeat_2: Translation elongation factor P (EF-P), S1-like RNA-binding domain, repeat 1. EF-P stimulates the peptidyltransferase activity in the prokaryotic 70S ribosome. EF-P enhances the synthesis of certain dipeptides with N-formylmethionyl-tRNA and puromycine in vitro. EF-P binds to both the 30S and 50S ribosomal subunits. EF-P binds near the streptomycine binding site of the 16S rRNA …	Ribosomal_L16, RNA-bind, S1-domain
260714	cl00945	Ribosomal_L18ae	Ribosomal L18ae/LX protein domain. 50S ribosomal protein LX, Validated	Ribosomal_L18ae
250854	PF01775	Ribosomal_L18ae	Ribosomal L18ae/LX protein domain. This family includes eukaryotic L18ae as well as archaebacterial specific LX. Ribosomal protein L18ae forms part of the 60S ribosomal subunit.	Ribosomal_L18ae, Ribosomal_60s
236294	PRK08569	rpl18p	50S ribosomal protein L18P, Reviewed	Ribosomal_L18p
250185	PF00861	Ribosomal_L18p	Ribosomal L18p/L5e family. This family includes ribosomal proteins from the large subunit. This family includes L18 from bacteria and L5 from eukaryotes. It has been shown that the amino terminal 93 amino acids of rat Rpl5 are necessary and sufficient to bind 5S rRNA in vitro. Suggesting that the entire family has a function in rRNA binding.	Ribosomal_L18p
235418	PRK05338	rplS	50S ribosomal protein L19, Provisional	Ribosomal_L19
223412	COG0335	RplS	Ribosomal protein L19 [Translation structure and biogenesis].	Ribosomal_L19
241844	cl00406	Ribosomal_L19	Ribosomal protein L19. 50S ribosomal protein L19, Provisional	Ribosomal_L19
177023	CHL00084	rpl19	ribosomal protein L19	Ribosomal_L19
201683	PF01245	Ribosomal_L19	Ribosomal protein L19.	Ribosomal_L19
185443	PTZ00097	PTZ00097	60S ribosomal protein L19, Provisional	Ribosomal_L19, Ribosomal_60s
185616	PTZ00436	PTZ00436	60S ribosomal protein L19-like protein, Provisional	Ribosomal_L19, Ribosomal_60s
249871	PF00453	Ribosomal_L20	Ribosomal protein L20.	Ribosomal_L20
179959	PRK05185	rplT	50S ribosomal protein L20, Provisional	Ribosomal_L20
260401	cl00393	Ribosomal_L20	Ribosomal protein L20. ribosomal protein L20	Ribosomal_L20
214352	CHL00068	rpl20	ribosomal protein L20	Ribosomal_L20
257326	PF12824	MRP-L20	Mitochondrial ribosomal protein subunit L20. This family is the essential mitochondrial ribosomal protein subunit L20 of fungi.	Ribosomal_L20
223369	COG0292	RplT	Ribosomal protein L20 [Translation structure and biogenesis].	Ribosomal_L20
185406	PTZ00030	PTZ00030	60S ribosomal protein L20, Provisional	Ribosomal_L20, Ribosomal_60s
130104	TIGR01032	rplT_bact	ribosomal protein L20. This model describes bacterial ribosomal protein L20 and its chloroplast equvalent. This protein binds directly to 23s ribosomal RNA and is necessary for the in vitro assembly process of the 50s ribosomal subunit. It is not involved in the protein synthesizing functions of that subunit. GO process changed accordingly (SS 5/09/03) [Protein synthesis, Ribosomal proteins: synt…	Ribosomal_L20, RNA-bind
197305	cd07026	Ribosomal_L20	Ribosomal protein L20. The ribosomal protein family L20 contains members from eubacteria, as well as their mitochondrial and plastid homologs. L20 is an assembly protein, required for the first in-vitro reconstitution step of the 50S ribosomal subunit, but does not seem to be essential for ribosome activity. L20 has been shown to partially unfold in the absence of RNA, in regions corresponding to…	Ribosomal_L20, RNA-bind
252262	PF03939	Ribosomal_L23eN	Ribosomal protein L23, N-terminal domain. The N-terminal domain appears to be specific to the eukaryotic ribosomal proteins L25, L23, and L23a.	Ribosomal_L23eN
250856	PF01777	Ribosomal_L27e	Ribosomal L27e protein family. The N-terminal region of the eukaryotic ribosomal L27 has the KOW motif. C-terminal region is represented by this family.	Ribosomal_L27e, Ribosomal_L27, KOW
178971	PRK00306	PRK00306	50S ribosomal protein L29, Reviewed	Ribosomal_L29
177071	CHL00154	rpl29	ribosomal protein L29, Validated	Ribosomal_L29
223333	COG0255	RpmC	Ribosomal protein L29 [Translation structure and biogenesis].	Ribosomal_L29
275910	cl09943	Ribosomal_L29_HIP	N/A. This model describes a ribosomal large subunit protein, called L29 in prokaryotic (50S) large subunits and L35 in eukaryotic (60S) large subunits. [Protein synthesis, Ribosomal proteins: synthesis and modification]	Ribosomal_L29
272854	TIGR00012	L29	ribosomal protein L29. This model describes a ribosomal large subunit protein, called L29 in prokaryotic (50S) large subunits and L35 in eukaryotic (60S) large subunits. [Protein synthesis, Ribosomal proteins: synthesis and modification]	Ribosomal_L29
234773	PRK00461	rpmC	50S ribosomal protein L29, Reviewed	Ribosomal_L29
250162	PF00831	Ribosomal_L29	Ribosomal L29 protein.	Ribosomal_L29
140217	PTZ00190	PTZ00190	60S ribosomal protein L29, Provisional	Ribosomal_L29, Ribosomal_60s
238243	cd00427	Ribosomal_L29_HIP	Ribosomal L29 protein/HIP. L29 is a protein of the large ribosomal Subunit. A homolog, called heparin/heparan sulfate interacting protein (HIP), has also been identified in mammals. L29 is located on the surface of the large ribosomal subunit, where it participates in forming a protein ring that surrounds the polypeptide exit channel, providing structural support for the ribosome. L29 is involved…	Ribosomal_L29, Ribosomal_L23
274733	TIGR03704	PrmC_rel_meth	putative protein-(glutamine-N5) methyltransferase, unknown substrate-specific. This protein family is closely related to two different families of protein-(glutamine-N5) methyltransferase. The first is PrmB, which modifies ribosomal protein L3 in some bacteria. The second is PrmC (HemK), which modifies peptide chain release factors 1 and 2 in most bacteria and also in eukaryotes. The glutamine si…	Ribosomal_L3
234564	PRK00001	rplC	50S ribosomal protein L3, Validated	Ribosomal_L3
223165	COG0087	RplC	Ribosomal protein L3 [Translation structure and biogenesis].	Ribosomal_L3
274684	TIGR03625	L3_bact	50S ribosomal protein uL3, bacterial form. This model describes bacterial (and mitochondrial and chloroplast) class of ribosomal protein L3. A separate model describes the archaeal form, where both belong to pfam00297. The name is phrased to meet the needs of bacterial genome annotation. Organellar forms typically will have transit peptides, N-terminal to the region modeled here.	Ribosomal_L3
274634	TIGR03534	RF_mod_PrmC	protein-(glutamine-N5) methyltransferase, release factor-specific. Members of this protein family are HemK (PrmC), a protein once thought to be involved in heme biosynthesis but now recognized to be a protein-glutamine methyltransferase that modifies the peptide chain release factors. All members of the seed alignment are encoded next to the release factor 1 gene (prfA) and confirmed by phylogene…	Ribosomal_L3
274633	TIGR03533	L3_gln_methyl	protein-(glutamine-N5) methyltransferase protein L3-specific. Members of this protein family methylate ribosomal protein L3 on a glutamine side chain. This family is related to HemK, a protein-glutamine methyltranferase for peptide chain release factors. [Protein synthesis, Ribosomal proteins: synthesis and modification]	Ribosomal_L3
177065	CHL00143	rpl3	ribosomal protein L3, Validated	Ribosomal_L3
275531	cl00324	Ribosomal_L3	Ribosomal protein L3. This model describes exclusively the archaeal class of ribosomal protein L3. A separate model (TIGR03625) describes the bacterial/organelle form, and both belong to pfam00297. Eukaryotic proteins are excluded from this model. [Protein synthesis, Ribosomal proteins: synthesis and modification]	Ribosomal_L3
274685	TIGR03626	L3_arch	ribosomal protein uL3, archaeal form. This model describes exclusively the archaeal class of ribosomal protein L3. A separate model (TIGR03625) describes the bacterial/organelle form, and both belong to pfam00297. Eukaryotic proteins are excluded from this model. [Protein synthesis, Ribosomal proteins: synthesis and modification]	Ribosomal_L3
144036	PF00297	Ribosomal_L3	Ribosomal protein L3.	Ribosomal_L3
240267	PTZ00103	PTZ00103	60S ribosomal protein L3, Provisional	Ribosomal_L3, Ribosomal_60s
234916	PRK01192	PRK01192	50S ribosomal protein L31e, Reviewed	Ribosomal_L31e
250436	PF01198	Ribosomal_L31e	Ribosomal protein L31e.	Ribosomal_L31e
225008	COG2097	RPL31A	Ribosomal protein L31E [Translation structure and biogenesis].	Ribosomal_L31e
260697	cl00921	Ribosomal_L31e	Eukaryotic/archaeal ribosomal protein L31. 50S ribosomal protein L31e, Reviewed	Ribosomal_L31e, Ribosomal_L31
199209	cd00463	Ribosomal_L31e	Eukaryotic/archaeal ribosomal protein L31. Ribosomal protein L31e, which is present in archaea and eukaryotes, binds the 23S rRNA and is one of six protein components encircling the polypeptide exit tunnel. It is a component of the eukaryotic 60S (large) ribosomal subunit, and the archaeal 50S (large) ribosomal subunit.	Ribosomal_L31e, Ribosomal_L31, Ribosomal_60s
275865	cl09115	Ribosomal_L32p	Ribosomal L32p protein family. This protein describes bacterial ribosomal protein L32. The noise cutoff is set low enough to include the equivalent protein from mitochondria and chloroplasts. No related proteins from the Archaea nor from the eukaryotic cytosol are detected by this model. This model is a fragment model, the putative L32 of some species shows similarity only toward the N-terminus. …	Ribosomal_L32p
250861	PF01783	Ribosomal_L32p	Ribosomal L32p protein family.	Ribosomal_L32p
250859	PF01781	Ribosomal_L38e	Ribosomal L38e protein family.	Ribosomal_L38e
261698	cl03352	Ribosomal_L38e	Ribosomal L38e protein family. 60S ribosomal protein L38, Provisional	Ribosomal_L38e, Ribosomal_60s
214356	CHL00078	rpl5	ribosomal protein L5	Ribosomal_L5
223172	COG0094	RplE	Ribosomal protein L5 [Translation structure and biogenesis].	Ribosomal_L5
109342	PF00281	Ribosomal_L5	Ribosomal protein L5.	Ribosomal_L5
178791	PRK00010	rplE	50S ribosomal protein L5, Validated	Ribosomal_L5
250045	PF00673	Ribosomal_L5_C	ribosomal L5P family C-terminus. This region is found associated with pfam00281.	Ribosomal_L5, Ribosomal_L5_C
240254	PTZ00069	PTZ00069	60S ribosomal protein L5, Provisional	Ribosomal_L5, Ribosomal_60s
250935	PF01877	RNA_binding	RNA binding. PH1010 is composed of five alpha-helices (1-5) and eight beta-strands (1-8) with the following topology: beta-1, alpha-1, beta-2, beta-3, alpha-2, alpha-3, beta-4, beta-5, alpha-4, beta-6, alpha-5, beta-7, beta-8. The first six beta-strands (1-6) form a slightly twisted antiparallel beta-sheet and face five alpha-helices on one side. The last two beta-strands form an antiparallel bet…	Ribosomal_L5, RNA-bind, RRM
181216	PRK08061	rpsN	30S ribosomal protein S14, Reviewed	Ribosomal_S14
260378	cl00355	Ribosomal_S14	Ribosomal protein S14p/S29e. 30S ribosomal protein S14P, Reviewed	Ribosomal_S14
185465	PTZ00129	PTZ00129	40S ribosomal protein S14, Provisional	Ribosomal_S14
214354	CHL00074	rps14	ribosomal protein S14	Ribosomal_S14
223277	COG0199	RpsN	Ribosomal protein S14 [Translation structure and biogenesis].	Ribosomal_S14
181574	PRK08881	rpsN	30S ribosomal protein S14, Reviewed	Ribosomal_S14
249718	PF00253	Ribosomal_S14	Ribosomal protein S14p/S29e. This family includes both ribosomal S14 from prokaryotes and S29 from eukaryotes.	Ribosomal_S14
180742	PRK06911	rpsN	30S ribosomal protein S14, Reviewed	Ribosomal_S14
274686	TIGR03628	arch_S11P	ribosomal protein uS11P, archaeal form. This model describes exclusively the archaeal ribosomal protein S11P. It excludes homologous ribosomal proteins S14 from eukaryotes and S11 from bacteria. [Protein synthesis, Ribosomal proteins: synthesis and modification]	Ribosomal_S14, Ribosomal_S11
185442	PTZ00096	PTZ00096	40S ribosomal protein S15, Provisional	Ribosomal_S15
109373	PF00312	Ribosomal_S15	Ribosomal protein S15.	Ribosomal_S15
180170	PRK05626	rpsO	30S ribosomal protein S15, Reviewed	Ribosomal_S15
130027	TIGR00952	S15_bact	ribosomal protein S15, bacterial/organelle. This model is built to recognize specifically bacterial, chloroplast, and mitochondrial ribosomal protein S15. The homologous proteins of Archaea and Eukarya are designated S13. [Protein synthesis, Ribosomal proteins: synthesis and modification]	Ribosomal_S15
240278	PTZ00119	PTZ00119	40S ribosomal protein S15, Provisional	Ribosomal_S15
214339	CHL00027	rps15	ribosomal protein S15	Ribosomal_S15
238213	cd00353	Ribosomal_S15p_S13e	Ribosomal protein S15 (prokaryotic)_S13 (eukaryotic) binds the central domain of 16S rRNA and is required for assembly of the small ribosomal subunit and for intersubunit association, thus representing a key element in the assembly of the whole ribosome. S15 also plays an important autoregulatory role by binding and preventing its own mRNA from being translated. S15 has a predominantly alpha-heli…	Ribosomal_S15, Ribosomal_S13
191937	PF08069	Ribosomal_S13_N	Ribosomal S13/S15 N-terminal domain. This domain is found at the N-terminus of ribosomal S13 and S15 proteins. This domain is also identified as NUC021.	Ribosomal_S15, Ribosomal_S13, Ribosomal_S13_N
236470	PRK09333	PRK09333	30S ribosomal protein S19e, Provisional	Ribosomal_S19e
250356	PF01090	Ribosomal_S19e	Ribosomal protein S19e.	Ribosomal_S19e
260724	cl00969	Ribosomal_S19e	Ribosomal protein S19e. 30S ribosomal protein S19e, Provisional	Ribosomal_S19e
225147	COG2238	RPS19A	Ribosomal protein S19E (S16A) [Translation structure and biogenesis].	Ribosomal_S19e
189907	PF01249	Ribosomal_S21e	Ribosomal protein S21e.	Ribosomal_S21e
224915	COG2004	RPS24A	Ribosomal protein S24E [Translation structure and biogenesis].	Ribosomal_S24e
260675	cl00878	Ribosomal_S24e	Ribosomal protein S24e. 40S ribosomal protein S24, Provisional	Ribosomal_S24e
250503	PF01282	Ribosomal_S24e	Ribosomal protein S24e.	Ribosomal_S24e
179239	PRK01178	rps24e	30S ribosomal protein S24e, Reviewed	Ribosomal_S24e
177038	CHL00113	rps4	ribosomal protein S4, Reviewed	Ribosomal_S4
257618	PF13275	S4_2	S4 domain. The S4 domain is a small domain consisting of 60-65 amino acid residues that was detected in the bacterial ribosomal protein S4.	Ribosomal_S4
224110	COG1189	YqxC	Predicted rRNA methylase YqxC, contains S4 and FtsJ domains [Translation structure and biogenesis].	Ribosomal_S4
240277	PTZ00118	PTZ00118	40S ribosomal protein S4, Provisional	Ribosomal_S4
235411	PRK05327	rpsD	30S ribosomal protein S4, Validated	Ribosomal_S4
177670	PLN00036	PLN00036	40S ribosomal protein S4, Provisional	Ribosomal_S4
140250	PTZ00223	PTZ00223	40S ribosomal protein S4, Provisional	Ribosomal_S4
250650	PF01479	S4	S4 domain. The S4 domain is a small domain consisting of 60-65 amino acid residues that was detected in the bacterial ribosomal protein S4, eukaryotic ribosomal S9, two families of pseudouridine synthases, a novel family of predicted RNA methylases, a yeast protein containing a pseudouridine synthetase and a deaminase domain, bacterial tyrosyl-tRNA synthetases, and a number of uncharacterized, sm…	Ribosomal_S4
223596	COG0522	RpsD	Ribosomal protein S4 or related protein [Translation structure and biogenesis].	Ribosomal_S4
200066	TIGR01017	rpsD_bact	ribosomal protein S4, bacterial/organelle type. This model finds organelle (chloroplast and mitochondrial) ribosomal protein S4 as well as bacterial ribosomal protein S4. [Protein synthesis, Ribosomal proteins: synthesis and modification]	Ribosomal_S4
224109	COG1188	HslR	Ribosomal 50S subunit-recycling heat shock protein, contains S4 domain [Translation structure and biogenesis].	Ribosomal_S4
254610	PF08071	RS4NT	RS4NT (NUC023) domain. This is the N-terminal domain of Ribosomal S4 / S4e proteins. This domain is associated with S4 and KOW domains.	Ribosomal_S4, Ribosomal_S4e, KOW
256783	PF11993	Ribosomal_S4Pg	Ribosomal S4P (gammaproteobacterial). This family of proteins are ribosomal SSU S4 p proteins. This protein is found in gamma-proteobacteria. Proteins in this family are typically between 162 to 178 amino acids in length.	Ribosomal_S4, Ribosomal_S4Pg
273397	TIGR01018	uS4_arch	ribosomal protein uS4, eukaryotic/archaeal type. This model finds eukaryotic ribosomal protein S9 as well as archaeal ribosomal protein S4. [Protein synthesis, Ribosomal proteins: synthesis and modification]	Ribosomal_S4, Ribosomal_S9
275909	cl09940	S4	N/A. This small protein has a single S4 domain (pfam01479), as do bacterial ribosomal protein S4, some pseudouridine synthases, tyrosyl-tRNA synthetases. The S4 domain may bind RNA. Members of this protein family are found almost exclusively in the Firmicutes, and almost invariably just a few nucleotides upstream of the gene for the DNA replication and repair protein RecF. The few members of this…	Ribosomal_S4, RNA-bind
274378	TIGR02988	YaaA_near_RecF	S4 domain protein YaaA. This small protein has a single S4 domain (pfam01479), as do bacterial ribosomal protein S4, some pseudouridine synthases, tyrosyl-tRNA synthetases. The S4 domain may bind RNA. Members of this protein family are found almost exclusively in the Firmicutes, and almost invariably just a few nucleotides upstream of the gene for the DNA replication and repair protein RecF. The …	Ribosomal_S4, RNA-bind
225303	COG2501	YbcJ	Ribosome-associated protein YbcJ, S4-like RNA binding protein [Translation structure and biogenesis].	Ribosomal_S4, RNA-bind
249643	PF00163	Ribosomal_S4	Ribosomal protein S4/S9 N-terminal domain. This family includes small ribosomal subunit S9 from prokaryotes and S16 from metazoans. This domain is predicted to bind to ribosomal RNA. This domain is composed of four helices in the known structure. However the domain is discontinuous in sequence and the alignment for this family contains only the first three helices.	Ribosomal_S4, RNA-bind, Ribosomal_S16, Ribosomal_S9
240511	cd06087	KOW_RPS4	KOW motif of Ribosomal Protein S4 (RPS4). RPS4 plays a critical role in the core assembly of the small ribosomal subunit with a KOW motif at its C-terminal. RPS4 also acts as a general transcription antiterminator factor and regulates ribosomal RNA expression level. KOW domain is known as an RNA-binding motif that is shared so far among some families of ribosomal proteins, the essential bacterial…	Ribosomal_S4, RNA-bind, KOW
249655	PF00177	Ribosomal_S7	Ribosomal protein S7p/S5e. This family contains ribosomal protein S7 from prokaryotes and S5 from eukaryotes.	Ribosomal_S5, Ribosomal_S7
240292	PTZ00148	PTZ00148	40S ribosomal protein S8, Provisional	Ribosomal_S8
240396	PTZ00388	PTZ00388	40S ribosomal protein S8-like, Provisional	Ribosomal_S8
260359	cl00330	Ribosomal_S8	Ribosomal protein S8. 30S ribosomal protein S8, Validated	Ribosomal_S8
214344	CHL00042	rps8	ribosomal protein S8	Ribosomal_S8
234658	PRK00136	rpsH	30S ribosomal protein S8, Validated	Ribosomal_S8
223174	COG0096	RpsH	Ribosomal protein S8 [Translation structure and biogenesis].	Ribosomal_S8
129407	TIGR00307	eS8	ribosomal protein eS8. Archaeal and eukaryotic ribosomal protein S8. This model could easily have been split into two models, one for eukaryotic S8 and one for archaeal S8, eukaryotic forms invariably have in insert of about 80 residues that archaeal forms of S8 do not. [Protein synthesis, Ribosomal proteins: synthesis and modification]	Ribosomal_S8
249840	PF00410	Ribosomal_S8	Ribosomal protein S8.	Ribosomal_S8
211394	cd11382	Ribosomal_S8e	Eukaryotic/archaeal ribosomal protein S8e (RPS8). The eukaryotic/archaeal ribosomal protein S8 is a component of the small (40S in eukaryotes, 30S in archaea) ribosomal subunits and interacts tightly with 18S rRNA (16S rRNA in archaea, presumably).	Ribosomal_S8, Ribosomal_S8e
260676	cl00880	Ribosomal_S8e_like	Eukaryotic/archaeal ribosomal protein S8e and similar proteins. 40S ribosomal protein S8-like, Provisional	Ribosomal_S8, Ribosomal_S8e
256854	PF12111	PNPase_C	Polyribonucleotide phosphorylase C terminal. PNPase regulates the expression of small non-coding RNAs that control expression of outer-membrane proteins. The enzyme also affects complex processes, such as the tissue-invasive virulence of Salmonella enterica and the regulation of a virulence-factor secretion system in Yersinia. In Escherichia coli, PNPase is involved in the quality control of ribo…	cold-shock
258755	PF14617	CMS1	U3-containing 90S pre-ribosomal complex subunit. This is a family of fungal and plant CMS1-like proteins. The family has similarity to the DEAD-box helicases.	DEAD
224019	COG1094	Krr1	rRNA processing protein Krr1/Pno1, contains KH domain [Translation structure and biogenesis].	KH
277400	cl00354	KOW	KOW: an acronym for the authors&apos, surnames (Kyrpides, Ouzounis and Woese). This model represents the archaeal and eukaryotic branch of the ribosomal protein L24p/L26e family. Bacterial and organellar forms are represented by related model TIGR01079. [Protein synthesis, Ribosomal proteins: synthesis and modification]	KOW
249882	PF00467	KOW	KOW motif. This family has been extended to coincide with ref. The KOW (Kyprides, Ouzounis, Woese) motif is found in a variety of ribosomal proteins and NusG.	KOW
128978	SM00739	KOW	KOW (Kyprides, Ouzounis, Woese) motif. Motif in ribosomal proteins, NusG, Spt5p, KIN17 and T54.	KOW
129499	TIGR00405	KOW_elon_Spt5	transcription elongation factor Spt5. This protein contains a KOW domain, shared by bacterial NusG and the uL24 (previously L24p/L26e) family of ribosomal proteins. The most recent papers and crystal structures make this a transcription elongation factor rather than a ribosomal protein.	KOW
240019	cd04661	MRP_L46	Mitochondrial ribosomal protein L46 (MRP L46) is a component of the large subunit (39S) of the mammalian mitochondrial ribosome and a member of the Nudix hydrolase superfamily. MRPs are thought to be involved in the maintenance of the mitochondrial DNA. In general, members of the Nudix superfamily require a divalent cation, such as Mg2+ or Mn2+, for activity and contain the Nudix motif, a highly …	nudix
201049	PF00164	Ribosom_S12_S23	Ribosomal protein S12/S23. This protein is known as S12 in bacteria and archaea and S23 in eukaryotes.	Ribosom_S12_S23
140249	PTZ00222	PTZ00222	60S ribosomal protein L7a, Provisional	Ribosomal_60s
140222	PTZ00195	PTZ00195	60S ribosomal protein L18, Provisional	Ribosomal_60s
140208	PTZ00181	PTZ00181	60S ribosomal protein L38, Provisional	Ribosomal_60s
258760	PF14622	Ribonucleas_3_3	Ribonuclease-III-like. Members of this family are involved in rDNA transcription and rRNA processing. They probably also cleave a stem-loop structure at the 3' end of U2 snRNA to ensure formation of the correct U2 3' end, they are involved in polyadenylation-independent transcription termination. Some members may be mitochondrial ribosomal protein subunit L15, others may be 60S ribosomal protein …	Ribosomal_60s
240309	PTZ00189	PTZ00189	60S ribosomal protein L21, Provisional	Ribosomal_60s
252848	PF04874	Mak16	Mak16 protein C-terminal region. The precise function of this eukaryotic protein family is unknown. The yeast orthologues have been implicated in cell cycle progression and biogenesis of 60S ribosomal subunits. The Schistosoma mansoni Mak16 has been shown to target protein transport to the nucleolus.	Ribosomal_60s
185402	PTZ00026	PTZ00026	60S ribosomal protein L15, Provisional	Ribosomal_60s
240285	PTZ00135	PTZ00135	60S acidic ribosomal protein P0, Provisional	Ribosomal_60s
255569	PF09805	Nop25	Nucleolar protein 12 (25kDa). Members of this family of proteins are part of the yeast nuclear pore complex-associated pre-60S ribosomal subunit. The family functions as a highly conserved exonuclease that is required for the 5'-end maturation of 5.8S and 25S rRNAs, demonstrating that 5'-end processing also has a redundant pathway. Nop25 binds late pre-60S ribosomes, accompanying them from the nu…	Ribosomal_60s
254490	PF07890	Rrp15p	Rrp15p. Rrp15p is required for the formation of 60S ribosomal subunits.	Ribosomal_60s
140206	PTZ00179	PTZ00179	60S ribosomal protein L9, Provisional	Ribosomal_60s
185648	PTZ00469	PTZ00469	60S ribosomal subunit protein L18, Provisional	Ribosomal_60s
254642	PF08167	RIX1	rRNA processing/ribosome biogenesis. Rix1 is a nucleoplasmic particle involved in rRNA processing/ribosome assembly. It associates with two other proteins, Ipi1 and Ipi3, to form the RIX1 complex that allows Rea1 - the AAA ATPase - to associate with the 60S ribosomal subunit. More than 170 assembly factors are involved in the construction and maturation of yeast ribosomes, and after these factors…	Ribosomal_60s
173464	PTZ00180	PTZ00180	60S ribosomal protein L8, Provisional	Ribosomal_60s
240253	PTZ00068	PTZ00068	60S ribosomal protein L13a, Provisional	Ribosomal_60s
227492	COG5163	NOP7	Protein required for biogenesis of the 60S ribosomal subunit [Translation structure and biogenesis].	Ribosomal_60s
185507	PTZ00191	PTZ00191	60S ribosomal protein L23a, Provisional	Ribosomal_60s
177784	PLN00190	PLN00190	60S ribosomal protein L21, Provisional	Ribosomal_60s
252919	PF04981	NMD3	NMD3 family. The NMD3 protein is involved in nonsense mediated mRNA decay. This amino terminal region contains four conserved CXXC motifs that could be metal binding. NMD3 is involved in export of the 60S ribosomal subunit is mediated by the adapter protein Nmd3p in a Crm1p-dependent pathway.	Ribosomal_60s
185489	PTZ00160	PTZ00160	60S ribosomal protein L27a, Provisional	Ribosomal_60s
140068	PTZ00033	PTZ00033	60S ribosomal protein L24, Provisional	Ribosomal_60s
185508	PTZ00194	PTZ00194	60S ribosomal protein L26, Provisional	Ribosomal_60s
259590	PF15459	RRP14	60S ribosome biogenesis protein Rrp14. RRP14 is a family of nucleolar 60S ribosomal biogenesis proteins from eukaryotes. RRP14 functions in ribosome synthesis as it is required for the maturation of both small and large subunit rRNAs and it helps to prevent premature cleavage of the pre-rRNA at site C2. It also plays a role in cell polarity and/or spindle positioning 2],	Ribosomal_60s
185405	PTZ00029	PTZ00029	60S ribosomal protein L10a, Provisional	Ribosomal_60s
240239	PTZ00041	PTZ00041	60S ribosomal protein L35a, Provisional	Ribosomal_60s
240297	PTZ00159	PTZ00159	60S ribosomal protein L32, Provisional	Ribosomal_60s
240332	PTZ00255	PTZ00255	60S ribosomal protein L37a, Provisional	Ribosomal_60s
254426	PF07780	Spb1_C	Spb1 C-terminal domain. This presumed domain is found at the C-terminus of a family of FtsJ-like methyltransferases. Members of this family are involved in 60S ribosomal biogenesis.	Ribosomal_60s
240296	PTZ00157	PTZ00157	60S ribosomal protein L36a, Provisional	Ribosomal_60s
249851	PF00428	Ribosomal_60s	60s Acidic ribosomal protein. This family includes archaebacterial L12, eukaryotic P0, P1 and P2.	Ribosomal_60s
185582	PTZ00373	PTZ00373	60S Acidic ribosomal protein P2, Provisional	Ribosomal_60s
256561	PF11707	Npa1	Ribosome 60S biogenesis N-terminal. Npa1p is required for ribosome biogenesis and operates in the same functional environment as Rsa3p and Dbp6p during early maturation of 60S ribosomal subunits. The protein partners of Npa1p include eight putative helicases as well as the novel Npa2p factor. Npa1p can also associate with a subset of H/ACA and C/D small nucleolar RNPs (snoRNPs) involved in the ch…	Ribosomal_60s
240235	PTZ00032	PTZ00032	60S ribosomal protein L18, Provisional	Ribosomal_60s
140267	PTZ00240	PTZ00240	60S ribosomal protein P0, Provisional	Ribosomal_60s
239672	cd03701	IF2_IF5B_II	IF2_IF5B_II: This family represents the domain II of prokaryotic Initiation Factor 2 (IF2) and its archeal and eukaryotic homologue aeIF5B. IF2, the largest initiation factor is an essential GTP binding protein. In E. coli three natural forms of IF2 exist in the cell, IF2alpha, IF2beta1, and IF2beta2. Disruption of the eIF5B gene (FUN12) in yeast causes a severe slow-growth phenotype, associated …	Ribosomal_60s
140252	PTZ00225	PTZ00225	60S ribosomal protein L10a, Provisional	Ribosomal_60s
260306	cl00258	RIBOc	N/A. Members of this family are involved in rDNA transcription and rRNA processing. They probably also cleave a stem-loop structure at the 3' end of U2 snRNA to ensure formation of the correct U2 3' end, they are involved in polyadenylation-independent transcription termination. Some members may be mitochondrial ribosomal protein subunit L15, others may be 60S ribosomal protein L3.	Ribosomal_60s
254416	PF07767	Nop53	Nop53 (60S ribosomal biogenesis). This nucleolar family of proteins are involved in 60S ribosomal biogenesis. They are specifically involved in the processing beyond the 27S stage of 25S rRNA maturation. This family contains sequences that bear similarity to the glioma tumor suppressor candidate region gene 2 protein (p60). This protein has been found to interact with herpes simplex type 1 regula…	Ribosomal_60s
273548	TIGR01310	uL30_euk	60S ribosomal protein uL30, eukaryotic form. This model describes the eukaryotic 60S (cytosolic) ribosomal protein uL30 (previously L7) and paralogs that may or may not also be uL30. Human, Drosophila, and Arabidopsis all have both a typical L7 and an L7-related paralog. This family is designated subfamily rather than equivalog to reflect these uncharacterized paralogs. Members of this family ave…	Ribosomal_60s
234632	PRK00099	rplJ	50S ribosomal protein L10, Reviewed	Ribosomal_L10
100110	cd05832	Ribosomal_L12p	Ribosomal protein L12p. This subfamily includes archaeal L12p, the protein that is functionally equivalent to L7/L12 in bacteria and the P1 and P2 proteins in eukaryotes. L12p is homologous to P1 and P2 but is not homologous to bacterial L7/L12. It is located in the L12 stalk, with proteins L10, L11, and 23S rRNA. L12p is the only protein in the ribosome to occur as multimers, always appearing as…	Ribosomal_L10
223322	COG0244	RplJ	Ribosomal protein L10 [Translation structure and biogenesis].	Ribosomal_L10
260390	cl00376	Ribosomal_L10_P0	N/A. Ribosomal protein L10 family, L10 subfamily, composed of bacterial 50S ribosomal protein and eukaryotic mitochondrial 39S ribosomal protein, L10. L10 occupies the L7/L12 stalk of the ribosome. The N-terminal domain (NTD) of L10 interacts with L11 protein and forms the base of the L7/L12 stalk, while the extended C-terminal helix binds to two or three dimers of the NTD of L7/L12 (L7 and L12 a…	Ribosomal_L10
249881	PF00466	Ribosomal_L10	Ribosomal protein L10.	Ribosomal_L10
240223	cd05797	Ribosomal_L10	Ribosomal protein L10 family, L10 subfamily, composed of bacterial 50S ribosomal protein and eukaryotic mitochondrial 39S ribosomal protein, L10. L10 occupies the L7/L12 stalk of the ribosome. The N-terminal domain (NTD) of L10 interacts with L11 protein and forms the base of the L7/L12 stalk, while the extended C-terminal helix binds to two or three dimers of the NTD of L7/L12 (L7 and L12 are id…	Ribosomal_L10
238222	cd00379	Ribosomal_L10_P0	Ribosomal protein L10 family, composed of the large subunit ribosomal protein called L10 in bacteria, P0 in eukaryotes, and L10e in archaea, as well as uncharacterized P0-like eukaryotic proteins. In all three kingdoms, L10 forms a tight complex with multiple copies of the small acidic protein L12(e). This complex forms a stalk structure on the large subunit of the ribosome. The N-terminal domain…	Ribosomal_L10
185498	PTZ00173	PTZ00173	60S ribosomal protein L10, Provisional	Ribosomal_L10, Ribosomal_60s
240221	cd05795	Ribosomal_P0_L10e	Ribosomal protein L10 family, P0 and L10e subfamily, composed of eukaryotic 60S ribosomal protein P0 and the archaeal P0 homolog, L10e. P0 or L10e forms a tight complex with multiple copies of the small acidic protein L12(e). This complex forms a stalk structure on the large subunit of the ribosome. The stalk is known to contain the binding site for elongation factors G and Tu (EF-G and EF-Tu, re…	Ribosomal_L10, Ribosomal_60s
240222	cd05796	Ribosomal_P0_like	Ribosomal protein L10 family, P0-like protein subfamily, composed of uncharacterized eukaryotic proteins with similarity to the 60S ribosomal protein P0, including the Saccharomyces cerevisiae protein called mRNA turnover protein 4 (MRT4). MRT4 may be involved in mRNA decay. P0 forms a tight complex with multiple copies of the small acidic protein L12(e). This complex forms a stalk structure on t…	Ribosomal_L10, Ribosomal_60s
100108	cd04411	Ribosomal_P1_P2_L12p	Ribosomal protein P1, P2, and L12p. Ribosomal proteins P1 and P2 are the eukaryotic proteins that are functionally equivalent to bacterial L7/L12. L12p is the archaeal homolog. Unlike other ribosomal proteins, the archaeal L12p and eukaryotic P1 and P2 do not share sequence similarity with their bacterial counterparts. They are part of the ribosomal stalk (called the L7/L12 stalk in bacteria), al…	Ribosomal_L11
273061	TIGR00406	prmA	ribosomal protein L11 methyltransferase. Ribosomal protein L11 methyltransferase is an S-adenosyl-L-methionine-dependent methyltransferase required for the modification of ribosomal protein L11. This protein is found in bacteria and (with a probable transit peptide) in Arabidopsis. [Protein synthesis, Ribosomal proteins: synthesis and modification]	Ribosomal_L11
225173	COG2264	PrmA	Ribosomal protein L11 methylase PrmA [Translation structure and biogenesis].	Ribosomal_L11
253677	PF06325	PrmA	Ribosomal protein L11 methyltransferase (PrmA). This family consists of several Ribosomal protein L11 methyltransferase (EC:2.1.1.-) sequences.	Ribosomal_L11
177049	CHL00127	rpl11	ribosomal protein L11, Validated	Ribosomal_L11
234786	PRK00517	prmA	ribosomal protein L11 methyltransferase, Reviewed	Ribosomal_L11
233500	TIGR01632	L11_bact	50S ribosomal protein uL11, bacterial form. This model represents bacterial, chloroplast, and most mitochondrial forms of 50S ribosomal protein L11. [Protein synthesis, Ribosomal proteins: synthesis and modification]	Ribosomal_L11
240358	PTZ00321	PTZ00321	ribosomal protein L11, Provisional	Ribosomal_L11
223158	COG0080	RplK	Ribosomal protein L11 [Translation structure and biogenesis].	Ribosomal_L11
234661	PRK00140	rplK	50S ribosomal protein L11, Validated	Ribosomal_L11
185485	PTZ00156	PTZ00156	60S ribosomal protein L11, Provisional	Ribosomal_L11, Ribosomal_60s
100102	cd00387	Ribosomal_L7_L12	Ribosomal protein L7/L12. Ribosomal protein L7/L12 refers to the large ribosomal subunit proteins L7 and L12, which are identical except that L7 is acetylated at the N terminus. It is a component of the L7/L12 stalk, which is located at the surface of the ribosome. The stalk base consists of a portion of the 23S rRNA and ribosomal proteins L11 and L10. An extended C-terminal helix of L10 provides…	Ribosomal_L11, Ribosomal_L10, Ribosomal_L12
273301	TIGR00855	L12	ribosomal protein L7/L12. Ribosomal proteins L7 and L12 are synonymous except for post-translational modification of the N-terminal amino acid. THis model resembles pfam00542 but matches the full length of prokaryotic and organellar proteins rather than just the C-terminus. [Protein synthesis, Ribosomal proteins: synthesis and modification]	Ribosomal_L12
275552	cl00364	Ribosomal_L7_L12	N/A. Ribosomal proteins L7 and L12 are synonymous except for post-translational modification of the N-terminal amino acid. THis model resembles pfam00542 but matches the full length of prokaryotic and organellar proteins rather than just the C-terminus. [Protein synthesis, Ribosomal proteins: synthesis and modification]	Ribosomal_L12
249945	PF00542	Ribosomal_L12	Ribosomal protein L7/L12 C-terminal domain.	Ribosomal_L12
214358	CHL00083	rpl12	ribosomal protein L12	Ribosomal_L12
226798	COG4352	RPL13	Ribosomal protein L13E [Translation structure and biogenesis].	Ribosomal_L13e
250513	PF01294	Ribosomal_L13e	Ribosomal protein L13e.	Ribosomal_L13e
183397	PRK12277	PRK12277	50S ribosomal protein L13e, Provisional	Ribosomal_L13e
261075	cl01799	Ribosomal_L13e	Ribosomal protein L13e. 60S ribosomal protein L13, Provisional	Ribosomal_L13e, Ribosomal_60s
176997	CHL00057	rpl14	ribosomal protein L14	Ribosomal_L14
180117	PRK05483	rplN	50S ribosomal protein L14, Validated	Ribosomal_L14
275535	cl00328	Ribosomal_L14	Ribosomal protein L14p/L23e. Part of the 50S ribosomal subunit. Forms a cluster with proteins L3 and L24e, part of which may contact the 16S rRNA in 2 intersubunit bridges.	Ribosomal_L14
249706	PF00238	Ribosomal_L14	Ribosomal protein L14p/L23e.	Ribosomal_L14
140341	PTZ00320	PTZ00320	ribosomal protein L14, Provisional	Ribosomal_L14
273426	TIGR01067	rplN_bact	ribosomal protein L14, bacterial/organelle. This model distinguishes bacterial and most organellar examples of ribosomal protein L14 from all archaeal and eukaryotic forms. [Protein synthesis, Ribosomal proteins: synthesis and modification]	Ribosomal_L14
223171	COG0093	RplN	Ribosomal protein L14 [Translation structure and biogenesis].	Ribosomal_L14
235283	PRK04333	PRK04333	50S ribosomal protein L14e, Validated	Ribosomal_L14e
144426	PF00827	Ribosomal_L15e	Ribosomal L15.	Ribosomal_L15e
224547	COG1632	RPL15A	Ribosomal protein L15E [Translation structure and biogenesis].	Ribosomal_L15e
235263	PRK04243	PRK04243	50S ribosomal protein L15e, Validated	Ribosomal_L15e
243258	cl02977	Ribosomal_L15e	Ribosomal L15. 50S ribosomal protein L15e, Validated	Ribosomal_L15e
223281	COG0203	RplQ	Ribosomal protein L17 [Translation structure and biogenesis].	Ribosomal_L17
235522	PRK05591	rplQ	50S ribosomal protein L17, Validated	Ribosomal_L17
275548	cl00356	Ribosomal_L17	Ribosomal protein L17. Eubacterial and mitochondrial. The mitochondrial form, from yeast, contains an additional 110 amino acids C-terminal to the region found by this model. [Protein synthesis, Ribosomal proteins: synthesis and modification]	Ribosomal_L17
250434	PF01196	Ribosomal_L17	Ribosomal protein L17.	Ribosomal_L17
272880	TIGR00059	L17	ribosomal protein L17. Eubacterial and mitochondrial. The mitochondrial form, from yeast, contains an additional 110 amino acids C-terminal to the region found by this model. [Protein synthesis, Ribosomal proteins: synthesis and modification]	Ribosomal_L17
173371	PTZ00076	PTZ00076	60S ribosomal protein L17, Provisional	Ribosomal_L17, Ribosomal_60s
240306	PTZ00178	PTZ00178	60S ribosomal protein L17, Provisional	Ribosomal_L17, Ribosomal_60s
235196	PRK04005	PRK04005	50S ribosomal protein L18e, Provisional	Ribosomal_L18e
250160	PF00828	Ribosomal_L18e	Ribosomal protein L18e/L15. This family includes eukaryotic L18 as well as prokaryotic L15.	Ribosomal_L18e
224641	COG1727	RPL18A	Ribosomal protein L18E [Translation structure and biogenesis].	Ribosomal_L18e
276015	cl12022	Ribosomal_L18e	Ribosomal protein L18e/L15. [Protein synthesis, Ribosomal proteins: synthesis and modification]	Ribosomal_L18e
225058	COG2147	RPL19A	Ribosomal protein L19E [Translation structure and biogenesis].	Ribosomal_L19e
238706	cd01418	Ribosomal_L19e_A	Ribosomal protein L19e, archaeal. L19e is found in the large ribosomal subunit of eukaryotes and archaea. L19e is distinct from the ribosomal subunit L19, which is found in prokaryotes. It consists of two small globular domains connected by an extended segment. It is located toward the surface of the large subunit, with one exposed end involved in forming the intersubunit bridge with the small su…	Ribosomal_L19e
238268	cd00481	Ribosomal_L19e	Ribosomal protein L19e. L19e is found in the large ribosomal subunit of eukaryotes and archaea. L19e is distinct from the ribosomal subunit L19, which is found in prokaryotes. It consists of two small globular domains connected by an extended segment. It is located toward the surface of the large subunit, with one exposed end involved in forming the intersubunit bridge with the small subunit. The…	Ribosomal_L19e
250501	PF01280	Ribosomal_L19e	Ribosomal protein L19e.	Ribosomal_L19e
260284	cl00232	Ribosomal_L19e	N/A. Ribosomal protein L19e, archaeal. L19e is found in the large ribosomal subunit of eukaryotes and archaea. L19e is distinct from the ribosomal subunit L19, which is found in prokaryotes. It consists of two small globular domains connected by an extended segment. It is located toward the surface of the large subunit, with one exposed end involved in forming the intersubunit bridge with the sma…	Ribosomal_L19e
236295	PRK08570	rpl19e	50S ribosomal protein L19e, Reviewed	Ribosomal_L19e
238705	cd01417	Ribosomal_L19e_E	Ribosomal protein L19e, eukaryotic. L19e is found in the large ribosomal subunit of eukaryotes and archaea. L19e is distinct from the ribosomal subunit L19, which is found in prokaryotes. It consists of two small globular domains connected by an extended segment. It is located toward the surface of the large subunit, with one exposed end involved in forming the intersubunit bridge with the small …	Ribosomal_L19e
173329	PTZ00031	PTZ00031	ribosomal protein L2, Provisional	Ribosomal_L2
223168	COG0090	RplB	Ribosomal protein L2 [Translation structure and biogenesis].	Ribosomal_L2
236488	PRK09374	rplB	50S ribosomal protein L2, Validated	Ribosomal_L2
273481	TIGR01171	rplB_bact	ribosomal protein L2, bacterial/organellar. This model distinguishes bacterial and organellar ribosomal protein L2 from its counterparts in the archaea nad in the eukaryotic cytosol. Plant mitochondrial examples tend to have long, variable inserts. [Protein synthesis, Ribosomal proteins: synthesis and modification]	Ribosomal_L2
176993	CHL00052	rpl2	ribosomal protein L2	Ribosomal_L2
202823	PF03947	Ribosomal_L2_C	Ribosomal Proteins L2, C-terminal domain.	Ribosomal_L2_C, Ribosomal_L2
225050	COG2139	RPL21A	Ribosomal protein L21E [Translation structure and biogenesis].	Ribosomal_L21e
260708	cl00937	Ribosomal_L21e	Ribosomal protein L21e. 50S ribosomal protein L21e, Reviewed	Ribosomal_L21e
110179	PF01157	Ribosomal_L21e	Ribosomal protein L21e.	Ribosomal_L21e
235275	PRK04306	PRK04306	50S ribosomal protein L21e, Reviewed	Ribosomal_L21e
241828	cl00382	Ribosomal_L21p	Ribosomal prokaryotic L21 protein. 50S ribosomal protein L21, Validated	Ribosomal_L21p
201461	PF00829	Ribosomal_L21p	Ribosomal prokaryotic L21 protein.	Ribosomal_L21p
130116	TIGR01044	rplV_bact	ribosomal protein L22, bacterial type. This model decribes bacterial and chloroplast ribosomal protein L22. [Protein synthesis, Ribosomal proteins: synthesis and modification]	Ribosomal_L22
234793	PRK00565	rplV	50S ribosomal protein L22, Reviewed	Ribosomal_L22
223169	COG0091	RplV	Ribosomal protein L22 [Translation structure and biogenesis].	Ribosomal_L22
214342	CHL00034	rpl22	ribosomal protein L22	Ribosomal_L22
238205	cd00336	Ribosomal_L22	Ribosomal protein L22/L17e. L22 (L17 in eukaryotes) is a core protein of the large ribosomal subunit. It is the only ribosomal protein that interacts with all six domains of 23S rRNA, and is one of the proteins important for directing the proper folding and stabilizing the conformation of 23S rRNA. L22 is the largest protein contributor to the surface of the polypeptide exit channel, the tunnel t…	Ribosomal_L22
249705	PF00237	Ribosomal_L22	Ribosomal protein L22p/L17e. This family includes L22 from prokaryotes and chloroplasts and L17 from eukaryotes.	Ribosomal_L22
173474	PTZ00198	PTZ00198	60S ribosomal protein L22, Provisional	Ribosomal_L22, Ribosomal_60s
250855	PF01776	Ribosomal_L22e	Ribosomal L22e protein family.	Ribosomal_L22e
261695	cl03348	Ribosomal_L22e	Ribosomal L22e protein family. 60S ribosomal protein L22, Provisional	Ribosomal_L22e, Ribosomal_60s
223167	COG0089	RplW	Ribosomal protein L23 [Translation structure and biogenesis].	Ribosomal_L23
275533	cl00326	Ribosomal_L23	Ribosomal protein L23. This model describes the archaeal ribosomal protein L23P and rigorously excludes the bacterial counterpart L23. In order to capture every known instance of archaeal L23P, the trusted cutoff is set lower than a few of the highest scoring eukaryotic cytosolic ribosomal counterparts. [Protein synthesis, Ribosomal proteins: synthesis and modification]	Ribosomal_L23
144021	PF00276	Ribosomal_L23	Ribosomal protein L23.	Ribosomal_L23
235586	PRK05738	rplW	50S ribosomal protein L23, Reviewed	Ribosomal_L23
237035	PRK12280	rplW	50S ribosomal protein L23, Reviewed	Ribosomal_L23
176971	CHL00030	rpl23	ribosomal protein L23	Ribosomal_L23
274692	TIGR03636	uL23_arch	ribosomal protein uL23, archaeal form. This model describes the archaeal ribosomal protein L23P and rigorously excludes the bacterial counterpart L23. In order to capture every known instance of archaeal L23P, the trusted cutoff is set lower than a few of the highest scoring eukaryotic cytosolic ribosomal counterparts. [Protein synthesis, Ribosomal proteins: synthesis and modification]	Ribosomal_L23
273409	TIGR01038	uL22_arch_euk	ribosomal protein uL22, eukaryotic/archaeal form. This model describes the ribosomal protein uL22 of the eukaryotic cytosol and of the Archaea, previously designated as L17, L22, and L23. The corresponding bacterial form of uL22 is described by a separate model. [Protein synthesis, Ribosomal proteins: synthesis and modification]	Ribosomal_L23
185418	PTZ00054	PTZ00054	60S ribosomal protein L23, Provisional	Ribosomal_L23, Ribosomal_60s
275534	cl00327	Ribosomal_L22	N/A. This model describes the ribosomal protein uL22 of the eukaryotic cytosol and of the Archaea, previously designated as L17, L22, and L23. The corresponding bacterial form of uL22 is described by a separate model. [Protein synthesis, Ribosomal proteins: synthesis and modification]	Ribosomal_L23, Ribosomal_L22
110260	PF01246	Ribosomal_L24e	Ribosomal protein L24e.	Ribosomal_L24e
100103	cd00472	Ribosomal_L24e_L24	Ribosomal protein L24e/L24 is a ribosomal protein found in eukaryotes (L24) and in archaea (L24e, distinct from archaeal L24). L24e/L24 is located on the surface of the large subunit, adjacent to proteins L14 and L3, and near the translation factor binding site. L24e/L24 appears to play a role in the kinetics of peptide synthesis, and may be involved in interactions between the large and small su…	Ribosomal_L24e
277417	cl00909	Ribosomal_L24e_L24	N/A. This short presumed domain is about 50 amino acid residues long. It often contains two cysteines that may be functionally important. This domain is found in copper transporting ATPases, some phenol hydroxylases and in a set of uncharacterized membrane proteins including PM0451. This domain is named after three of the most conserved amino acids it contains. The domain may be metal binding, po…	Ribosomal_L24e
224986	COG2075	RPL24A	Ribosomal protein L24E [Translation structure and biogenesis].	Ribosomal_L24e
179131	PRK00807	PRK00807	50S ribosomal protein L24e, Validated	Ribosomal_L24e
272882	TIGR00062	L27	ribosomal protein L27. Eubacterial, chloroplast, and mitochondrial. Mitochondrial members have an additional C-terminal domain. [Protein synthesis, Ribosomal proteins: synthesis and modification]	Ribosomal_L27
223289	COG0211	RpmA	Ribosomal protein L27 [Translation structure and biogenesis].	Ribosomal_L27
250296	PF01016	Ribosomal_L27	Ribosomal L27 protein.	Ribosomal_L27
235464	PRK05435	rpmA	50S ribosomal protein L27, Validated	Ribosomal_L27
275549	cl00359	Ribosomal_L27	Ribosomal L27 protein. Eubacterial, chloroplast, and mitochondrial. Mitochondrial members have an additional C-terminal domain. [Protein synthesis, Ribosomal proteins: synthesis and modification]	Ribosomal_L27
214370	CHL00121	rpl27	ribosomal protein L27, Reviewed	Ribosomal_L27
255573	PF09809	MRP-L27	Mitochondrial ribosomal protein L27. Members of this family of proteins are components of the mitochondrial ribosome large subunit. They are also involved in apoptosis and cell cycle regulation.	Ribosomal_L27
240428	PTZ00471	PTZ00471	60S ribosomal protein L27, Provisional	Ribosomal_L27, Ribosomal_60s
250161	PF00830	Ribosomal_L28	Ribosomal L28 family. The ribosomal 28 family includes L28 proteins from bacteria and chloroplasts. The L24 protein from yeast also contains a region of similarity to prokaryotic L28 proteins. L24 from yeast is also found in the large ribosomal subunit	Ribosomal_L28
275554	cl00367	Ribosomal_L28	Ribosomal L28 family. This model describes bacterial and chloroplast forms of the 50S ribosomal protein L28, a polypeptide about 60 amino acids in length. Mitochondrial homologs differ substantially in architecture (e.g. SP|P36525 from Saccharomyces cerevisiae, which is 258 amino acids long) and are not included. [Protein synthesis, Ribosomal proteins: synthesis and modification]	Ribosomal_L28
234736	PRK00359	rpmB	50S ribosomal protein L28, Reviewed	Ribosomal_L28
272851	TIGR00009	L28	ribosomal protein L28. This model describes bacterial and chloroplast forms of the 50S ribosomal protein L28, a polypeptide about 60 amino acids in length. Mitochondrial homologs differ substantially in architecture (e.g. SP|P36525 from Saccharomyces cerevisiae, which is 258 amino acids long) and are not included. [Protein synthesis, Ribosomal proteins: synthesis and modification]	Ribosomal_L28
177037	CHL00112	rpl28	ribosomal protein L28, Provisional	Ribosomal_L28
255576	PF09812	MRP-L28	Mitochondrial ribosomal protein L28. Members of this family are components of the mitochondrial large ribosomal subunit. Mature mitochondrial ribosomes consist of a small (37S) and a large (54S) subunit. The 37S subunit contains at least 33 different proteins and 1 molecule of RNA (15S). The 54S subunit contains at least 45 different proteins and 1 molecule of RNA (21S).	Ribosomal_L28
223305	COG0227	RpmB	Ribosomal protein L28 [Translation structure and biogenesis].	Ribosomal_L28
185510	PTZ00197	PTZ00197	60S ribosomal protein L28, Provisional	Ribosomal_L28, Ribosomal_60s
250857	PF01778	Ribosomal_L28e	Ribosomal L28e protein family.	Ribosomal_L28e
261697	cl03350	Ribosomal_L28e	Ribosomal L28e protein family. 60S ribosomal protein L28, Provisional	Ribosomal_L28e, Ribosomal_60s
201968	PF01779	Ribosomal_L29e	Ribosomal L29e protein family.	Ribosomal_L29e
100098	cd00355	Ribosomal_L30_like	Ribosomal protein L30, which is found in eukaryotes and prokaryotes but not in archaea, is one of the smallest ribosomal proteins with a molecular mass of about 7kDa. L30 binds the 23SrRNA as well as the 5S rRNA and is one of five ribosomal proteins that mediate the interactions 5S rRNA makes with the ribosome. The eukaryotic L30 members have N- and/or C-terminal extensions not found in their pro…	Ribosomal_L30
260257	cl00203	Ribosomal_L30_like	N/A. This family includes prokaryotic L30 and eukaryotic L7.	Ribosomal_L30
100099	cd01657	Ribosomal_L7_archeal_euk	Ribosomal protein L7, which is found in archaea and eukaryotes but not in prokaryotes, binds domain II of the 23S rRNA as well as the 5S rRNA and is one of five ribosomal proteins that mediate the interactions 5S rRNA makes with the ribosome. The eukaryotic L7 members have an N-terminal extension not found in the archeal L7 orthologs. L7 is closely related to the ribosomal L30 protein found in eu…	Ribosomal_L30
130375	TIGR01308	rpmD_bact	ribosomal protein L30, bacterial/organelle. This model describes bacterial (and organellar) 50S ribosomal protein L30. Homologous ribosomal proteins of the eukaryotic cytosol and of the archaea differ substantially in architecture, from bacterial L30 and also from each other, and are described by separate models. [Protein synthesis, Ribosomal proteins: synthesis and modification]	Ribosomal_L30
249772	PF00327	Ribosomal_L30	Ribosomal protein L30p/L7e. This family includes prokaryotic L30 and eukaryotic L7.	Ribosomal_L30
100100	cd01658	Ribosomal_L30	Ribosomal protein L30, which is found in eukaryotes and prokaryotes but not in archaea, is one of the smallest ribosomal proteins with a molecular mass of about 7kDa. L30 binds the 23SrRNA as well as the 5S rRNA and is one of five ribosomal proteins that mediate the interactions 5S rRNA makes with the ribosome. The eukaryotic L30 members have N- and/or C-terminal extensions not found in their pro…	Ribosomal_L30
180163	PRK05611	rpmD	50S ribosomal protein L30, Reviewed	Ribosomal_L30
130376	TIGR01309	uL30_arch	50S ribosomal protein uL30, archaeal form. This model represents the archaeal ribosomal protein similar to longer (~ 250 residue) eukaryotic 60S ribosomal protein L7 and to the much shorter (~ 60 residue) bacterial 50S ribosomal protein L30. Protein naming follows the SwissProt designation as L30P, while the gene symbol rpmD follows TIGR usage. [Protein synthesis, Ribosomal proteins: synthesis an…	Ribosomal_L30, Ribosomal_60s
185450	PTZ00106	PTZ00106	60S ribosomal protein L30, Provisional	Ribosomal_L30, Ribosomal_60s
254613	PF08079	Ribosomal_L30_N	Ribosomal L30 N-terminal domain. This presumed domain is found at the N-terminus of Ribosomal L30 proteins and has been termed RL30NT or NUC018.	Ribosomal_L30, Ribosomal_L30_N
250474	PF01248	Ribosomal_L7Ae	Ribosomal protein L7Ae/L30e/S12e/Gadd45 family. This family includes: Ribosomal L7A from metazoa, Ribosomal L8-A and L8-B from fungi, 30S ribosomal protein HS6 from archaebacteria, 40S ribosomal protein S12 from eukaryotes, Ribosomal protein L30 from eukaryotes and archaebacteria. Gadd45 and MyD118.	Ribosomal_L30, Ribosomal_L7Ae
223332	COG0254	RpmE	Ribosomal protein L31 [Translation structure and biogenesis].	Ribosomal_L31
177058	CHL00136	rpl31	ribosomal protein L31, Validated	Ribosomal_L31
204312	PF09784	L31	Mitochondrial ribosomal protein L31. This is a family of mitochondrial ribosomal proteins. L31 is essential for mitochondrial function in yeast.	Ribosomal_L31
234576	PRK00019	rpmE	50S ribosomal protein L31, Reviewed	Ribosomal_L31
179057	PRK00528	rpmE	50S ribosomal protein L31, Reviewed	Ribosomal_L31
179294	PRK01397	PRK01397	50S ribosomal protein L31, Provisional	Ribosomal_L31
272907	TIGR00105	L31	ribosomal protein L31. This family consists exclusively of bacterial (and organellar) 50S ribosomal protein L31. In some species, such as Bacillus subtilis, this protein exists in two forms (RpmE and YtiA), one of which (RpmE) contains a pair of motifs, CXC and CXXC, for binding zinc. [Protein synthesis, Ribosomal proteins: synthesis and modification]	Ribosomal_L31
234969	PRK01678	rpmE2	50S ribosomal protein L31 type B, Reviewed	Ribosomal_L31
250435	PF01197	Ribosomal_L31	Ribosomal protein L31.	Ribosomal_L31
275558	cl00377	Ribosomal_L31	Ribosomal protein L31. This family consists exclusively of bacterial (and organellar) 50S ribosomal protein L31. In some species, such as Bacillus subtilis, this protein exists in two forms (RpmE and YtiA), one of which (RpmE) contains a pair of motifs, CXC and CXXC, for binding zinc. [Protein synthesis, Ribosomal proteins: synthesis and modification]	Ribosomal_L31
140220	PTZ00193	PTZ00193	60S ribosomal protein L31, Provisional	Ribosomal_L31, Ribosomal_60s
238284	cd00513	Ribosomal_L32_L32e	Ribosomal_L32_L32e: L32 is a protein from the large subunit that contains a surface-exposed globular domain and a finger-like projection that extends into the RNA core to stabilize the tertiary structure. L32 does not appear to play a role in forming the A (aminacyl), P (peptidyl) or E (exit) sites of the ribosome, but does interact with 23S rRNA, which has a "kink-turn" secondary structure motif…	Ribosomal_L32e
260601	cl00748	Ribosomal_L32_L32e	N/A. This family includes ribosomal protein L32 from eukaryotes and archaebacteria.	Ribosomal_L32e
250774	PF01655	Ribosomal_L32e	Ribosomal protein L32. This family includes ribosomal protein L32 from eukaryotes and archaebacteria.	Ribosomal_L32e
236288	PRK08562	rpl32e	50S ribosomal protein L32e, Validated	Ribosomal_L32e
224631	COG1717	Rpl32e	Ribosomal protein L32E [Translation structure and biogenesis].	Ribosomal_L32e
183731	PRK12766	PRK12766	50S ribosomal protein L32e, Provisional	Ribosomal_L32e
273399	TIGR01023	rpmG_bact	ribosomal protein L33, bacterial type. This model describes bacterial ribosomal protein L33 and its chloroplast and mitochondrial equivalents. [Protein synthesis, Ribosomal proteins: synthesis and modification]	Ribosomal_L33
179075	PRK00595	rpmG	50S ribosomal protein L33, Validated	Ribosomal_L33
275562	cl00383	Ribosomal_L33	Ribosomal protein L33. This model describes bacterial ribosomal protein L33 and its chloroplast and mitochondrial equivalents. [Protein synthesis, Ribosomal proteins: synthesis and modification]	Ribosomal_L33
249885	PF00471	Ribosomal_L33	Ribosomal protein L33.	Ribosomal_L33
234783	PRK00504	rpmG	50S ribosomal protein L33, Validated	Ribosomal_L33
223345	COG0267	RpmG	Ribosomal protein L33 [Translation structure and biogenesis].	Ribosomal_L33
177033	CHL00104	rpl33	ribosomal protein L33	Ribosomal_L33
249883	PF00468	Ribosomal_L34	Ribosomal protein L34.	Ribosomal_L34
223308	COG0230	RpmH	Ribosomal protein L34 [Translation structure and biogenesis].	Ribosomal_L34
277401	cl00370	Ribosomal_L34	Ribosomal protein L34. 50S ribosomal protein L34, Reviewed	Ribosomal_L34
177039	CHL00115	rpl34	ribosomal protein L34, Reviewed	Ribosomal_L34
179004	PRK00399	rpmH	50S ribosomal protein L34, Reviewed	Ribosomal_L34
185429	PTZ00074	PTZ00074	60S ribosomal protein L34, Provisional	Ribosomal_L34, Ribosomal_60s
178710	PLN03166	PLN03166	60S ribosomal protein L34, Provisional	Ribosomal_L34, Ribosomal_60s
179734	PRK04059	rpl34e	50S ribosomal protein L34e, Validated	Ribosomal_L34e
225085	COG2174	RPL34A	Ribosomal protein L34E [Translation structure and biogenesis].	Ribosomal_L34e
201657	PF01199	Ribosomal_L34e	Ribosomal protein L34e.	Ribosomal_L34e
242219	cl00955	Ribosomal_L34e	Ribosomal protein L34e. 60S ribosomal protein L34, Provisional	Ribosomal_L34e, Ribosomal_60s
179831	PRK04337	PRK04337	50S ribosomal protein L35Ae, Validated	Ribosomal_L35Ae
250473	PF01247	Ribosomal_L35Ae	Ribosomal protein L35Ae.	Ribosomal_L35Ae
260758	cl01033	Ribosomal_L35Ae	Ribosomal protein L35Ae. 60S ribosomal protein L35a, Provisional	Ribosomal_L35Ae, Ribosomal_60s
275564	cl00392	Ribosomal_L35p	Ribosomal protein L35. This ribosomal protein is found in bacteria and organelles only. It is not closely related to any eukaryotic or archaeal ribosomal protein. [Protein synthesis, Ribosomal proteins: synthesis and modification]	Ribosomal_L35p
145004	PF01632	Ribosomal_L35p	Ribosomal protein L35.	Ribosomal_L35p
179138	PRK00831	rpmJ	50S ribosomal protein L36, Validated	Ribosomal_L36
249863	PF00444	Ribosomal_L36	Ribosomal protein L36.	Ribosomal_L36
179039	PRK00465	rpmJ	50S ribosomal protein L36, Reviewed	Ribosomal_L36
223335	COG0257	RpmJ	Ribosomal protein L36 [Translation structure and biogenesis].	Ribosomal_L36
176970	CHL00029	rpl36	ribosomal protein L36	Ribosomal_L36
277402	cl00380	Ribosomal_L36	Ribosomal protein L36. 50S ribosomal protein L36, Validated	Ribosomal_L36
185509	PTZ00196	PTZ00196	60S ribosomal protein L36, Provisional	Ribosomal_L36, Ribosomal_60s
227384	COG5051	RPL36A	Ribosomal protein L36E [Translation structure and biogenesis].	Ribosomal_L36e
250407	PF01158	Ribosomal_L36e	Ribosomal protein L36e.	Ribosomal_L36e
261178	cl02104	Ribosomal_L36e	Ribosomal protein L36e. 60S ribosomal protein L36, Provisional	Ribosomal_L36e, Ribosomal_60s
254881	PF08561	Ribosomal_L37	Mitochondrial ribosomal protein L37. This family includes yeast MRPL37 a mitochondrial ribosomal protein.	Ribosomal_L37
240257	PTZ00073	PTZ00073	60S ribosomal protein L37, Provisional	Ribosomal_L37, Ribosomal_60s
276245	cl19284	Ribosomal_L37ae	Ribosomal L37ae protein family. This model finds eukaryotic ribosomal protein eL43 (previously L37a) and its archaeal orthologs. The nomeclature is tricky because eukaryotes have proteins called both L37 and L37a. [Protein synthesis, Ribosomal proteins: synthesis and modification]	Ribosomal_L37ae
235183	PRK03976	rpl37ae	50S ribosomal protein L37Ae, Reviewed	Ribosomal_L37ae
250858	PF01780	Ribosomal_L37ae	Ribosomal L37ae protein family. This ribosomal protein is found in archaebacteria and eukaryotes. It contains four conserved cysteine residues that may bind to zinc.	Ribosomal_L37ae
225037	COG2126	RPL37A	Ribosomal protein L37E [Translation structure and biogenesis].	Ribosomal_L37e
235242	PRK04179	rpl37e	50S ribosomal protein L37e, Reviewed	Ribosomal_L37e
260703	cl00932	Ribosomal_L37e	Ribosomal protein L37e. 60S ribosomal protein L37, Provisional	Ribosomal_L37e, Ribosomal_60s
250958	PF01907	Ribosomal_L37e	Ribosomal protein L37e. This family includes ribosomal protein L37 from eukaryotes and archaebacteria. The family contains many conserved cysteines and histidines suggesting that this protein may bind to zinc.	Ribosomal_L37e, Ribosomal_L37
260717	cl00952	Ribosomal_L39	Ribosomal L39 protein. 50S ribosomal protein L39e, Validated	Ribosomal_L39
250163	PF00832	Ribosomal_L39	Ribosomal L39 protein.	Ribosomal_L39
214375	CHL00147	rpl4	ribosomal protein L4, Validated	Ribosomal_L4
223166	COG0088	RplD	Ribosomal protein L4 [Translation structure and biogenesis].	Ribosomal_L4
249969	PF00573	Ribosomal_L4	Ribosomal protein L4/L1 family. This family includes Ribosomal L4/L1 from eukaryotes and archaebacteria and L4 from eubacteria. L4 from yeast has been shown to bind rRNA.	Ribosomal_L4
184900	PRK14907	rplD	50S ribosomal protein L4, Provisional	Ribosomal_L4
275532	cl00325	Ribosomal_L4	Ribosomal protein L4/L1 family. Members of this protein family are ribosomal protein L4. This model recognizes bacterial and most organellar forms, but excludes homologs from the eukaryotic cytoplasm and from archaea. [Protein synthesis, Ribosomal proteins: synthesis and modification]	Ribosomal_L4
184735	PRK14547	rplD	50S ribosomal protein L4, Provisional	Ribosomal_L4
235404	PRK05319	rplD	50S ribosomal protein L4, Provisional	Ribosomal_L4
274877	TIGR03953	rplD_bact	50S ribosomal protein L4, bacterial/organelle. Members of this protein family are ribosomal protein L4. This model recognizes bacterial and most organellar forms, but excludes homologs from the eukaryotic cytoplasm and from archaea. [Protein synthesis, Ribosomal proteins: synthesis and modification]	Ribosomal_L4
177779	PLN00185	PLN00185	60S ribosomal protein L4-1, Provisional	Ribosomal_L4, Ribosomal_60s
258544	PF14374	Ribos_L4_asso_C	60S ribosomal protein L4 C-terminal domain. This family is found at the very C-terminal of 60 ribosomal L4 proteins.	Ribosomal_L4, Ribosomal_60s
185611	PTZ00428	PTZ00428	60S ribosomal protein L4, Provisional	Ribosomal_L4, Ribosomal_60s
179746	PRK04136	rpl40e	50S ribosomal protein L40e, Provisional	Ribosomal_L40e
224469	COG1552	RPL40A	Ribosomal protein L40E [Translation structure and biogenesis].	Ribosomal_L40e
260563	cl00671	Ribosomal_L40e	Ribosomal L40e family. 50S ribosomal protein L40e, Provisional	Ribosomal_L40e
191213	PF05162	Ribosomal_L41	Ribosomal protein L41.	Ribosomal_L41
250240	PF00935	Ribosomal_L44	Ribosomal protein L44.	Ribosomal_L44
260582	cl00706	Ribosomal_L44	Ribosomal protein L44. 60S ribosomal protein L36a, Provisional	Ribosomal_L44, Ribosomal_60s
256030	PF10501	Ribosomal_L50	Ribosomal subunit 39S. The 39S ribosomal protein appears to be a subunit of one of the larger mitochondrial 66S or 70S units. Under conditions of ethanol-stress in rats the larger subunit is largely dissociated into its smaller components. In Escherichia coli, in the absence of the enzyme pseudouridine synthase (RluD) synthase, there is an accumulation of 50S and 30S subunits and the appearance o…	Ribosomal_L50
274702	TIGR03653	uL6_arch	ribosomal protein uL6, archaeal form. Members of this protein family are the archaeal form ofribosomal protein uL6 (previously L9 in yeast and human). The top-scoring proteins not selected by this model are eukaryotic cytosolic uL6. Bacterial ribosomal protein L6 scores lower and is described by a distinct model. [Protein synthesis, Ribosomal proteins: synthesis and modification]	Ribosomal_L6
249789	PF00347	Ribosomal_L6	Ribosomal protein L6.	Ribosomal_L6
177062	CHL00140	rpl6	ribosomal protein L6, Validated	Ribosomal_L6
235495	PRK05498	rplF	50S ribosomal protein L6, Validated	Ribosomal_L6
240234	PTZ00027	PTZ00027	60S ribosomal protein L6, Provisional	Ribosomal_L6, Ribosomal_60s
250408	PF01159	Ribosomal_L6e	Ribosomal protein L6e.	Ribosomal_L6e
252214	PF03868	Ribosomal_L6e_N	Ribosomal protein L6, N-terminal domain.	Ribosomal_L6e_N, Ribosomal_L6, Ribosomal_L6e
184173	PRK13601	PRK13601	putative L7Ae-like ribosomal protein, Provisional	Ribosomal_L7Ae
184174	PRK13602	PRK13602	putative ribosomal protein L7Ae-like, Provisional	Ribosomal_L7Ae
275633	cl00600	Ribosomal_L7Ae	Ribosomal protein L7Ae/L30e/S12e/Gadd45 family. hypothetical protein, Provisional	Ribosomal_L7Ae
184172	PRK13600	PRK13600	putative ribosomal protein L7Ae-like, Provisional	Ribosomal_L7Ae
235517	PRK05583	PRK05583	ribosomal protein L7Ae family protein, Provisional	Ribosomal_L7Ae
188367	TIGR03677	eL8_ribo	ribosomal protein eL8, archaeal form. This model specifically identifies the archaeal version of the large ribosomal complex protein eL8, previously designated L8 in yeast and L7Ae in the archaea. The family is a narrower version of the pfam01248 model which also recognizes the L30 protein.	Ribosomal_L7Ae
179766	PRK04175	rpl7ae	50S ribosomal protein L7Ae, Validated	Ribosomal_L7Ae
240382	PTZ00365	PTZ00365	60S ribosomal protein L7Ae-like, Provisional	Ribosomal_L7Ae, Ribosomal_60s
252268	PF03948	Ribosomal_L9_C	Ribosomal protein L9, C-terminal domain.	Ribosomal_L9_C
250502	PF01281	Ribosomal_L9_N	Ribosomal protein L9, N-terminal domain.	Ribosomal_L9_N
249781	PF00338	Ribosomal_S10	Ribosomal protein S10p/S20e. This family includes small ribosomal subunit S10 from prokaryotes and S20 from eukaryotes.	Ribosomal_S10
173331	PTZ00034	PTZ00034	40S ribosomal protein S10, Provisional	Ribosomal_S10
273895	TIGR01956	NusG_myco	NusG family protein. This model represents a family of Mycoplasma proteins orthologous to the bacterial transcription termination/antitermination factor NusG. These sequences from Mycoplasma are notably diverged (long branches in a Neighbor-joining phylogenetic tree) from the bacterial species. And although NusA and ribosomal protein S10 (NusE) appear to be present, NusB may be absent in Mycoplas…	Ribosomal_S10
177057	CHL00135	rps10	ribosomal protein S10, Validated	Ribosomal_S10
223129	COG0051	RpsJ	Ribosomal protein S10 [Translation structure and biogenesis].	Ribosomal_S10
275491	cl00223	NusB_Sun	N/A. A transcription antitermination complex active in many bacteria was designated N-utilization substance (Nus) in E. coli because of its interaction with phage lambda protein N. This model represents NusB. Other components are NusA and NusG. NusE is, in fact protein S10. [Transcription, Transcription factors]	Ribosomal_S10
179076	PRK00596	rpsJ	30S ribosomal protein S10, Reviewed	Ribosomal_S10
273891	TIGR01951	nusB	transcription antitermination factor NusB. A transcription antitermination complex active in many bacteria was designated N-utilization substance (Nus) in E. coli because of its interaction with phage lambda protein N. This model represents NusB. Other components are NusA and NusG. NusE is, in fact protein S10. [Transcription, Transcription factors]	Ribosomal_S10
275525	cl00314	Ribosomal_S10	Ribosomal protein S10p/S20e. This model describes the archaeal ribosomal protein uS10 and its equivalents (previously called S20) in eukaryotes. [Protein synthesis, Ribosomal proteins: synthesis and modification]	Ribosomal_S10
130121	TIGR01049	rpsJ_bact	ribosomal protein S10, bacterial/organelle. This model describes bacterial 30S ribosomal protein S10. In species that have a transcription antitermination complex, or N utilization substance, with NusA, NusB, NusG, and NusE, this ribosomal protein is responsible for NusE activity. Included in the family are one member each from Saccharomyces cerevisiae and Schizosaccharomyces pombe. These protein…	Ribosomal_S10
223178	COG0100	RpsK	Ribosomal protein S11 [Translation structure and biogenesis].	Ribosomal_S11
275537	cl00332	Ribosomal_S11	Ribosomal protein S11. This model describes the bacterial 30S ribosomal protein S11. Cutoffs are set such that the model excludes archaeal and eukaryotic ribosomal proteins, but many chloroplast and mitochondrial equivalents of S11 are detected. [Protein synthesis, Ribosomal proteins: synthesis and modification]	Ribosomal_S11
180007	PRK05309	PRK05309	30S ribosomal protein S11, Validated	Ribosomal_S11
176982	CHL00041	rps11	ribosomal protein S11	Ribosomal_S11
274689	TIGR03632	uS11_bact	ribosomal protein uS11, bacterial form. This model describes the bacterial 30S ribosomal protein S11. Cutoffs are set such that the model excludes archaeal and eukaryotic ribosomal proteins, but many chloroplast and mitochondrial equivalents of S11 are detected. [Protein synthesis, Ribosomal proteins: synthesis and modification]	Ribosomal_S11
189537	PF00411	Ribosomal_S11	Ribosomal protein S11.	Ribosomal_S11
240326	PTZ00241	PTZ00241	40S ribosomal protein S11, Provisional	Ribosomal_S11
173384	PTZ00090	PTZ00090	40S ribosomal protein S11, Provisional	Ribosomal_S11
274687	TIGR03630	uS17_arch	ribosomal protein uS17, archaeal form. This model describes exclusively the archaeal ribosomal protein S17P. It excludes the homologous ribosomal protein S17 from bacteria, and is not intended for use on eukaryotic sequences, where some instances of ribosomal proteins S11 score above the trusted cutoff. [Protein synthesis, Ribosomal proteins: synthesis and modification]	Ribosomal_S11, Ribosomal_S17
185427	PTZ00072	PTZ00072	40S ribosomal protein S13, Provisional	Ribosomal_S13
235358	PRK05179	rpsM	30S ribosomal protein S13, Validated	Ribosomal_S13
223177	COG0099	RpsM	Ribosomal protein S13 [Translation structure and biogenesis].	Ribosomal_S13
177059	CHL00137	rps13	ribosomal protein S13, Validated	Ribosomal_S13
172988	PRK14522	rpsP	30S ribosomal protein S16, Provisional	Ribosomal_S16
234588	PRK00040	rpsP	30S ribosomal protein S16, Reviewed	Ribosomal_S16
272848	TIGR00002	S16	ribosomal protein S16. This model describes ribosomal S16 of bacteria and organelles. [Protein synthesis, Ribosomal proteins: synthesis and modification]	Ribosomal_S16
250203	PF00886	Ribosomal_S16	Ribosomal protein S16.	Ribosomal_S16
223306	COG0228	RpsP	Ribosomal protein S16 [Translation structure and biogenesis].	Ribosomal_S16
237744	PRK14521	rpsP	30S ribosomal protein S16, Provisional	Ribosomal_S16
176950	CHL00005	rps16	ribosomal protein S16	Ribosomal_S16
172990	PRK14524	rpsP	30S ribosomal protein S16, Provisional	Ribosomal_S16
172989	PRK14523	rpsP	30S ribosomal protein S16, Provisional	Ribosomal_S16
177799	PLN00210	PLN00210	40S ribosomal protein S16, Provisional	Ribosomal_S16
275555	cl00368	Ribosomal_S16	Ribosomal protein S16. This model describes ribosomal S16 of bacteria and organelles. [Protein synthesis, Ribosomal proteins: synthesis and modification]	Ribosomal_S16
184724	PRK14520	rpsP	30S ribosomal protein S16, Provisional	Ribosomal_S16
185437	PTZ00086	PTZ00086	40S ribosomal protein S16, Provisional	Ribosomal_S16
172991	PRK14525	rpsP	30S ribosomal protein S16, Provisional	Ribosomal_S16
249815	PF00380	Ribosomal_S9	Ribosomal protein S9/S16. This family includes small ribosomal subunit S9 from prokaryotes and S16 from eukaryotes.	Ribosomal_S16, Ribosomal_S9
240295	PTZ00154	PTZ00154	40S ribosomal protein S17, Provisional	Ribosomal_S17
275545	cl00351	Ribosomal_S17	Ribosomal protein S17. This model describes the bacterial ribosomal small subunit protein S17, while excluding cytosolic eukaryotic homologs and archaeal homologs. The model finds many, but not, chloroplast and mitochondrial counterparts to bacterial S17. [Protein synthesis, Ribosomal proteins: synthesis and modification]	Ribosomal_S17
109426	PF00366	Ribosomal_S17	Ribosomal protein S17.	Ribosomal_S17
235532	PRK05610	rpsQ	30S ribosomal protein S17, Reviewed	Ribosomal_S17
177064	CHL00142	rps17	ribosomal protein S17, Validated	Ribosomal_S17
223264	COG0186	RpsQ	Ribosomal protein S17 [Translation structure and biogenesis].	Ribosomal_S17
224301	COG1383	RPS17A	Ribosomal protein S17E [Translation structure and biogenesis].	Ribosomal_S17e
179234	PRK01151	rps17E	30S ribosomal protein S17e, Validated	Ribosomal_S17e
250164	PF00833	Ribosomal_S17e	Ribosomal S17.	Ribosomal_S17e
260529	cl00610	Ribosomal_S17e	Ribosomal S17. 40S ribosomal protein S17, Provisional	Ribosomal_S17e, Ribosomal_S17
275557	cl00373	Ribosomal_S18	Ribosomal protein S18. This ribosomal small subunit protein is found in all eubacteria so far, as well as in chloroplasts. YER050C from Saccharomyces cerevisiae and a related protein from Caenorhabditis elegans appear to be homologous and may represent mitochondrial forms. The trusted cutoff is set high enough that these two candidate S18 proteins are not categorized automatically. [Protein synth…	Ribosomal_S18
177016	CHL00077	rps18	ribosomal protein S18	Ribosomal_S18
184030	PRK13400	PRK13400	30S ribosomal protein S18, Provisional	Ribosomal_S18
223532	COG0456	RimI	Ribosomal protein S18 acetylase RimI and related acetyltransferases [Translation structure and biogenesis].	Ribosomal_S18
178997	PRK00391	rpsR	30S ribosomal protein S18, Reviewed	Ribosomal_S18
250351	PF01084	Ribosomal_S18	Ribosomal protein S18.	Ribosomal_S18
184031	PRK13401	PRK13401	30S ribosomal protein S18, Provisional	Ribosomal_S18
223316	COG0238	RpsR	Ribosomal protein S18 [Translation structure and biogenesis].	Ribosomal_S18
185469	PTZ00134	PTZ00134	40S ribosomal protein S18, Provisional	Ribosomal_S18
272937	TIGR00165	S18	ribosomal protein S18. This ribosomal small subunit protein is found in all eubacteria so far, as well as in chloroplasts. YER050C from Saccharomyces cerevisiae and a related protein from Caenorhabditis elegans appear to be homologous and may represent mitochondrial forms. The trusted cutoff is set high enough that these two candidate S18 proteins are not categorized automatically. [Protein synth…	Ribosomal_S18
274688	TIGR03631	uS13_bact	ribosomal protein uS13, bacterial form. This model describes bacterial ribosomal protein S13, to the exclusion of the homologous archaeal S13P and eukaryotic ribosomal protein S18. This model identifies some (but not all) instances of chloroplast and mitochondrial S13, which is of bacterial type. [Protein synthesis, Ribosomal proteins: synthesis and modification]	Ribosomal_S18
275536	cl00331	Ribosomal_S13	Ribosomal protein S13/S18. This model describes bacterial ribosomal protein S13, to the exclusion of the homologous archaeal S13P and eukaryotic ribosomal protein S18. This model identifies some (but not all) instances of chloroplast and mitochondrial S13, which is of bacterial type. [Protein synthesis, Ribosomal proteins: synthesis and modification]	Ribosomal_S18, Ribosomal_S13
249844	PF00416	Ribosomal_S13	Ribosomal protein S13/S18. This family includes ribosomal protein S13 from prokaryotes and S18 from eukaryotes.	Ribosomal_S18, Ribosomal_S13
213839	TIGR03629	uS13_arch	ribosomal protein uS13, archaeal form. This model describes exclusively the archaeal ribosomal protein S13P. It excludes the homologous eukaryotic 40S ribosomal protein S18 and bacterial 30S ribosomal protein S13. [Protein synthesis, Ribosomal proteins: synthesis and modification]	Ribosomal_S18, Ribosomal_S13
273179	TIGR00621	ssb	single stranded DNA-binding protein (ssb). All proteins in this family for which functions are known are single-stranded DNA binding proteins that function in many processes including transcription, repair, replication and recombination. Members encoded between genes for ribosomal proteins S6 and S18 should be annotated as primosomal protein N (PriB). Forms in gamma-protoeobacteria are much short…	Ribosomal_S18, Ribosomal_S6
201079	PF00203	Ribosomal_S19	Ribosomal protein S19.	Ribosomal_S19
275544	cl00350	Ribosomal_S19	Ribosomal protein S19. This model represents eukaryotic ribosomal protein uS19 (previously S15) and its archaeal equivalent. It excludes bacterial and organellar ribosomal protein S19. The nomenclature for the archaeal members is unresolved and given variously as S19 (after the more distant bacterial homologs) or S15. [Protein synthesis, Ribosomal proteins: synthesis and modification]	Ribosomal_S19
223263	COG0185	RpsS	Ribosomal protein S19 [Translation structure and biogenesis].	Ribosomal_S19
273400	TIGR01025	uS19_arch	ribosomal protein uS19, eukaryotic/archaeal form. This model represents eukaryotic ribosomal protein uS19 (previously S15) and its archaeal equivalent. It excludes bacterial and organellar ribosomal protein S19. The nomenclature for the archaeal members is unresolved and given variously as S19 (after the more distant bacterial homologs) or S15. [Protein synthesis, Ribosomal proteins: synthesis an…	Ribosomal_S19
140127	PTZ00095	PTZ00095	40S ribosomal protein S19, Provisional	Ribosomal_S19
176991	CHL00050	rps19	ribosomal protein S19	Ribosomal_S19
178985	PRK00357	rpsS	30S ribosomal protein S19, Reviewed	Ribosomal_S19
178692	PLN03147	PLN03147	ribosomal protein S19, Provisional	Ribosomal_S19
273398	TIGR01020	uS5_euk_arch	ribosomal protein uS5, eukaryotic/archaeal form. This model finds eukaryotic ribosomal protein uS5 (previously S2 in yeast and human) as well as archaeal ribosomal protein uS5. [Protein synthesis, Ribosomal proteins: synthesis and modification]	Ribosomal_S2
235201	PRK04020	rps2P	30S ribosomal protein S2, Provisional	Ribosomal_S2
235396	PRK05299	rpsB	30S ribosomal protein S2, Provisional	Ribosomal_S2
130084	TIGR01011	rpsB_bact	ribosomal protein S2, bacterial type. This model describes the bacterial, and chloroplast forms of ribosomal protein S2. TIGR01012 describes the archaeal and cytosolic forms. [Protein synthesis, Ribosomal proteins: synthesis and modification]	Ribosomal_S2
240255	PTZ00070	PTZ00070	40S ribosomal protein S2, Provisional	Ribosomal_S2
177007	CHL00067	rps2	ribosomal protein S2	Ribosomal_S2
249766	PF00318	Ribosomal_S2	Ribosomal protein S2.	Ribosomal_S2
223130	COG0052	RpsB	Ribosomal protein S2 [Translation structure and biogenesis].	Ribosomal_S2
100106	cd01425	RPS2	Ribosomal protein S2 (RPS2), involved in formation of the translation initiation complex, where it might contact the messenger RNA and several components of the ribosome. It has been shown that in Escherichia coli RPS2 is essential for the binding of ribosomal protein S1 to the 30s ribosomal subunit. In humans, most likely in all vertebrates, and perhaps in all metazoans, the protein also functio…	Ribosomal_S2
275526	cl00315	RPS2	N/A. This model describes the ribosomal protein of the cytosol and of Archaea, homologous to S2 of bacteria. It is designated typically as Sa in eukaryotes and Sa or S2 in the archaea. TIGR01011 describes the related protein of organelles and bacteria. [Protein synthesis, Ribosomal proteins: synthesis and modification]	Ribosomal_S2
273394	TIGR01012	uS2_euk_arch	ribosomal protein uS2, eukaryotic/archaeal form. This model describes the ribosomal protein of the cytosol and of Archaea, homologous to S2 of bacteria. It is designated typically as Sa in eukaryotes and Sa or S2 in the archaea. TIGR01011 describes the related protein of organelles and bacteria. [Protein synthesis, Ribosomal proteins: synthesis and modification]	Ribosomal_S2
250769	PF01649	Ribosomal_S20p	Ribosomal protein S20. Bacterial ribosomal protein S20 interacts with 16S rRNA.	Ribosomal_S20p
260396	cl00384	Ribosomal_S20p	Ribosomal protein S20. ribosomal protein S20	Ribosomal_S20p
274110	TIGR02396	diverge_rpsU	rpsU-divergently transcribed protein. This uncharacterized protein is found in a number of Alphaproteobacteria and, with N-terminal regions long enough to be transit peptides, in eukaryotes. This phylogeny suggests mitochondrial derivation. In several Alphaproteobacteria, the gene for this protein is encoded divergently from rpsU, the gene for ribosomal protein S21. S21 is unusual in being encode…	Ribosomal_S21
250411	PF01165	Ribosomal_S21	Ribosomal protein S21.	Ribosomal_S21
223898	COG0828	RpsU	Ribosomal protein S21 [Translation structure and biogenesis].	Ribosomal_S21
260480	cl00529	Ribosomal_S21	Ribosomal protein S21. 30S ribosomal protein S21, Reviewed	Ribosomal_S21
129141	TIGR00030	S21p	ribosomal protein S21. This model describes bacterial ribosomal protein S21 and most mitochondrial and chloroplast equivalents. [Protein synthesis, Ribosomal proteins: synthesis and modification]	Ribosomal_S21
234707	PRK00270	rpsU	30S ribosomal protein S21, Reviewed	Ribosomal_S21
191944	PF08136	Ribosomal_S22	30S ribosomal protein subunit S22 family. This family consists of the 30S ribosomal proteins subunit S22 polypeptides. This polypeptide is 47 amino acids in length and has a molecular weight of about 5 kDa. The S22 subunit is a component of the stationary-phase-specific ribosomal protein and is assembled in the ribosomal particles in the stationary phase. This subunit along with other stationary-…	Ribosomal_S22
150854	PF10245	MRP-S22	Mitochondrial 28S ribosomal protein S22. This is the conserved N-terminus and central portion of the mitochondrial small subunit 28S ribosomal protein S22. Mammalian mitochondria carry out the synthesis of 13 polypeptides that are essential for oxidative phosphorylation and, hence, for the synthesis of the majority of the ATP used by eukaryotic organisms. The number of proteins produced by prokar…	Ribosomal_S22
182214	PRK10057	rpsV	30S ribosomal subunit S22, Reviewed	Ribosomal_S22
251856	PF03297	Ribosomal_S25	S25 ribosomal protein.	Ribosomal_S25
198850	cl04907	L51_S25_CI-B8	Mitochondrial ribosomal protein L51 / S25 / CI-B8 domain. Proteins containing this domain are located in the mitochondrion and include ribosomal protein L51, and S25. This domain is also found in mitochondrial NADH-ubiquinone oxidoreductase B8 subunit (CI-B8) . It is not known whether all members of this family form part of the NADH-ubiquinone oxidoreductase and whether they are also all ribosoma…	Ribosomal_S25
191176	PF05047	L51_S25_CI-B8	Mitochondrial ribosomal protein L51 / S25 / CI-B8 domain. The proteins in this family are located in the mitochondrion. The family includes ribosomal protein L51, and S25. This family also includes mitochondrial NADH-ubiquinone oxidoreductase B8 subunit (CI-B8) EC:1.6.5.3. It is not known whether all members of this family form part of the NADH-ubiquinone oxidoreductase and whether they are also …	Ribosomal_S25
227238	COG4901	RPS25	Ribosomal protein S25 [Translation structure and biogenesis].	Ribosomal_S25
258035	PF13741	MRP-S25	Mitochondrial ribosomal protein S25. This is the family of fungal 37S mitochondrial ribosomal S25 proteins.	Ribosomal_S25
197984	SM00916	L51_S25_CI-B8	Mitochondrial ribosomal protein L51 / S25 / CI-B8 domain. Proteins containing this domain are located in the mitochondrion and include ribosomal protein L51, and S25. This domain is also found in mitochondrial NADH-ubiquinone oxidoreductase B8 subunit (CI-B8) . It is not known whether all members of this family form part of the NADH-ubiquinone oxidoreductase and whether they are also all ribosoma…	Ribosomal_S25
261161	cl02050	Ribosomal_S25	S25 ribosomal protein. 30S ribosomal protein S25e, Provisional	Ribosomal_S25
261144	cl01993	Ribosomal_S26e	Ribosomal protein S26e. ribosomal protein S26, Provisional	Ribosomal_S26e
181785	PRK09335	PRK09335	30S ribosomal protein S26e, Provisional	Ribosomal_S26e
250504	PF01283	Ribosomal_S26e	Ribosomal protein S26e.	Ribosomal_S26e
254713	PF08293	MRP-S33	Mitochondrial ribosomal subunit S27. This family of proteins corresponds to mitochondrial ribosomal subunit S27 in prokaryotes and to subunit S33 in humans. It is a small 106 residue protein.The evolutionary history of the mitoribosomal proteome that is encoded by a diverse subset of eukaryotic genomes, reveals an ancestral ribosome of alpha-proteobacterial descent that more than doubled its prot…	Ribosomal_S27
250734	PF01599	Ribosomal_S27	Ribosomal protein S27a. This family of ribosomal proteins consists mainly of the 40S ribosomal protein S27a which is synthesized as a C-terminal extension of ubiquitin (CEP). The S27a domain compromises the C-terminal half of the protein. The synthesis of ribosomal proteins as extensions of ubiquitin promotes their incorporation into nascent ribosomes by a transient metabolic stabilisation and is…	Ribosomal_S27
185434	PTZ00083	PTZ00083	40S ribosomal protein S27, Provisional	Ribosomal_S27
165774	PLN00209	PLN00209	ribosomal protein S27, Provisional	Ribosomal_S27
260673	cl00876	Ribosomal_S27	Ribosomal protein S27a. 30S ribosomal protein S27ae, Validated	Ribosomal_S27
255716	PF10037	MRP-S27	Mitochondrial 28S ribosomal protein S27. Members of this family of small ribosomal proteins possess one of three conserved blocks of sequence found in proteins that stimulate the dissociation of guanine nucleotides from G-proteins, leaving open the possibility that MRP-S27 might be a functional partner of GTP-binding ribosomal proteins.	Ribosomal_S27
260687	cl00897	Ribosomal_S27e	Ribosomal protein S27. 40S ribosomal protein S27, Provisional	Ribosomal_S27, Ribosomal_S27e
224962	COG2051	RPS27A	Ribosomal protein S27E [Translation structure and biogenesis].	Ribosomal_S27e
110652	PF01667	Ribosomal_S27e	Ribosomal protein S27.	Ribosomal_S27e
179013	PRK00415	rps27e	30S ribosomal protein S27e, Reviewed	Ribosomal_S27e
235197	PRK04007	rps28e	30S ribosomal protein S28e, Validated	Ribosomal_S28e
250437	PF01200	Ribosomal_S28e	Ribosomal protein S28e.	Ribosomal_S28e
249666	PF00189	Ribosomal_S3_C	Ribosomal protein S3, C-terminal domain. This family contains a central domain pfam00013, hence the amino and carboxyl terminal domains are stored separately. This is a minimal carboxyl-terminal domain. Some are much longer.	Ribosomal_S3_C
271989	cl21569	Ribosomal_S30	Ribosomal protein S30. 40S ribosomal protein S30, Provisional	Ribosomal_S30
176388	cd01793	Fubi	Fubi ubiquitin-like protein. Fubi is a ubiquitin-like protein encoded by the fau gene which has an N-terminal ubiquitin-like domain (also referred to as FUBI) fused to the ribosomal protein S30. Fubi is thought to be a tumor suppressor protein and the FUBI domain may act as a substitute or an inhibitor of ubiquitin or one of ubiquitin's close relatives UCRP, FAT10, and Nedd8.	Ribosomal_S30
185646	PTZ00467	PTZ00467	40S ribosomal protein S30, Provisional	Ribosomal_S30
254077	PF07147	PDCD9	Mitochondrial 28S ribosomal protein S30 (PDCD9). This family consists of several eukaryotic mitochondrial 28S ribosomal protein S30 (or programmed cell death protein 9 PDCD9) sequences. The exact function of this family is unknown although it is known to be a component of the mitochondrial ribosome and a component in cellular apoptotic signaling pathways.	Ribosomal_S30
227256	COG4919	RPS30	Ribosomal protein S30 [Translation structure and biogenesis].	Ribosomal_S30
252783	PF04758	Ribosomal_S30	Ribosomal protein S30.	Ribosomal_S30
251324	PF02482	Ribosomal_S30AE	Sigma 54 modulation protein / S30EA ribosomal protein. This Pfam family contains the sigma-54 modulation protein family and the S30AE family of ribosomal proteins which includes the light- repressed protein (lrtA).	Ribosomal_S30AE
260300	cl00250	RaiA	N/A. This Pfam family contains the sigma-54 modulation protein family and the S30AE family of ribosomal proteins which includes the light- repressed protein (lrtA).	Ribosomal_S30AE
235216	PRK04057	PRK04057	30S ribosomal protein S3Ae, Validated	Ribosomal_S3Ae
224802	COG1890	RPS3A	Ribosomal protein S3AE [Translation structure and biogenesis].	Ribosomal_S3Ae
250295	PF01015	Ribosomal_S3Ae	Ribosomal S3Ae family.	Ribosomal_S3Ae
260645	cl00821	Ribosomal_S3Ae	Ribosomal S3Ae family. 30S ribosomal protein S3Ae, Validated	Ribosomal_S3Ae
189761	PF00900	Ribosomal_S4e	Ribosomal family S4e.	Ribosomal_S4e
179820	PRK04313	PRK04313	30S ribosomal protein S4e, Validated	Ribosomal_S4e
224388	COG1471	RPS4A	Ribosomal protein S4E [Translation structure and biogenesis].	Ribosomal_S4e
202760	PF03764	EFG_IV	Elongation factor G, domain IV. This domain is found in elongation factor G, elongation factor 2 and some tetracycline resistance proteins and adopts a ribosomal protein S5 domain 2-like fold.	Ribosomal_S5
239564	cd03482	MutL_Trans_MutL	MutL_Trans_MutL: transducer domain, having a ribosomal S5 domain 2-like fold, found in proteins similar to Escherichia coli MutL. EcMutL belongs to the DNA mismatch repair (MutL/MLH1/PMS2) family. This transducer domain is homologous to the second domain of the DNA gyrase B subunit, which is known to be important in nucleotide hydrolysis and the transduction of structural signals from the ATP-bin…	Ribosomal_S5
239566	cd03484	MutL_Trans_hPMS_2_like	MutL_Trans_hPMS2_like: transducer domain, having a ribosomal S5 domain 2-like fold, found in proteins similar to human PSM2 (hPSM2). hPSM2 belongs to the DNA mismatch repair (MutL/MLH1/PMS2) family. This transducer domain is homologous to the second domain of the DNA gyrase B subunit, which is known to be important in nucleotide hydrolysis and the transduction of structural signals from ATP-bindi…	Ribosomal_S5
130093	TIGR01021	rpsE_bact	ribosomal protein S5, bacterial/organelle type. This model finds chloroplast ribosomal protein S5 as well as bacterial ribosomal protein S5. A candidate mitochondrial form (Saccharomyces cerevisiae YBR251W and its homolog) differs substantially and is not included in this model. [Protein synthesis, Ribosomal proteins: synthesis and modification]	Ribosomal_S5
249675	PF00204	DNA_gyraseB	DNA gyrase B. This family represents the second domain of DNA gyrase B which has a ribosomal S5 domain 2-like fold. This family is structurally related to PF01119.	Ribosomal_S5
239567	cd03485	MutL_Trans_hPMS_1_like	MutL_Trans_hPMS1_like: transducer domain, having a ribosomal S5 domain 2-like fold, found in proteins similar to human PSM1 (hPSM1) and yeast MLH2. hPSM1 and yMLH2 are members of the DNA mismatch repair (MutL/MLH1/PMS2) family. This transducer domain is homologous to the second domain of the DNA gyrase B subunit, which is known to be important in nucleotide hydrolysis and the transduction of stru…	Ribosomal_S5
149972	PF09108	Xol-1_N	Switch protein XOL-1, N-terminal. Members of this family, which are required for the formation of the active site of the sex-determining protein Xol-1, adopt a secondary structure consisting of five alpha helices and six antiparallel beta sheets, in a beta-alpha-beta-beta-beta-alpha-beta-alpha-alpha-alpha-beta arrangement. The fold of this family is similar to that found in ribosomal protein S5 d…	Ribosomal_S5
273402	TIGR01028	uS7_euk_arch	ribosomal protein uS7, eukaryotic/archaeal. This model describes the members from the eukaryotic cytosol and the Archaea of the family that includes ribosomal protein uS7 (previously S5 in yeast and human). A separate model describes bacterial and organellar S7. [Protein synthesis, Ribosomal proteins: synthesis and modification]	Ribosomal_S5
182749	PRK10809	PRK10809	ribosomal-protein-S5-alanine N-acetyltransferase, Provisional	Ribosomal_S5
250374	PF01119	DNA_mis_repair	DNA mismatch repair protein, C-terminal domain. This family represents the C-terminal domain of the mutL/hexB/PMS1 family. This domain has a ribosomal S5 domain 2-like fold.	Ribosomal_S5
234790	PRK00550	rpsE	30S ribosomal protein S5, Validated	Ribosomal_S5
238420	cd00823	TopoIIB_Trans	TopoIIB_Trans: Transducer domain, having a ribosomal S5 domain 2-like fold, of the type found in proteins of the type IIB family of DNA topoisomerases similar to Sulfolobus shibatae topoisomerase VI (topoVI). The sole representative of the Type IIB family is topo VI. Topo VI enzymes are heterotetramers found in archaea and plants. S. shibatae topoVI relaxes both positive and negative supercoils, …	Ribosomal_S5
177060	CHL00138	rps5	ribosomal protein S5, Validated	Ribosomal_S5
239563	cd03481	TopoIIA_Trans_ScTopoIIA	TopoIIA_Trans_ScTopoIIA: Transducer domain, having a ribosomal S5 domain 2-like fold, of the type found in proteins of the type IIA family of DNA topoisomerases similar to Saccharomyces cerevisiae Topo IIA. S. cerevisiae Topo IIA is a homodimer encoded by a single gene. The type IIA enzymes are the predominant form of topoisomerase and are found in some bacteriophages, viruses and archaea, and in…	Ribosomal_S5
144065	PF00333	Ribosomal_S5	Ribosomal protein S5, N-terminal domain.	Ribosomal_S5
223176	COG0098	RpsE	Ribosomal protein S5 [Translation structure and biogenesis].	Ribosomal_S5
239568	cd03486	MutL_Trans_MLH3	MutL_Trans_MLH3: transducer domain, having a ribosomal S5 domain 2-like fold, found in proteins similar to yeast and human MLH3 (MutL homologue 3). MLH3 belongs to the DNA mismatch repair (MutL/MLH1/PMS2) family. This transducer domain is homologous to the second domain of the DNA gyrase B subunit, which is known to be important in nucleotide hydrolysis and the transduction of structural signals …	Ribosomal_S5
238419	cd00822	TopoII_Trans_DNA_gyrase	TopoIIA_Trans_DNA_gyrase: Transducer domain, having a ribosomal S5 domain 2-like fold, of the type found in proteins of the type IIA family of DNA topoisomerases similar to the B subunits of E. coli DNA gyrase and E. coli Topoisomerase IV which are heterodimers composed of two subunits. The type IIA enzymes are the predominant form of topoisomerase and are found in some bacteriophages, viruses an…	Ribosomal_S5
185439	PTZ00091	PTZ00091	40S ribosomal protein S5, Provisional	Ribosomal_S5
239565	cd03483	MutL_Trans_MLH1	MutL_Trans_MLH1: transducer domain, having a ribosomal S5 domain 2-like fold, found in proteins similar to yeast and human MLH1 (MutL homologue 1). This transducer domain is homologous to the second domain of the DNA gyrase B subunit, which is known to be important in nucleotide hydrolysis and the transduction of structural signals from ATP-binding site to the DNA breakage/reunion regions of the …	Ribosomal_S5
252121	PF03719	Ribosomal_S5_C	Ribosomal protein S5, C-terminal domain.	Ribosomal_S5_C, Ribosomal_S5
238202	cd00329	TopoII_MutL_Trans	MutL_Trans: transducer domain, having a ribosomal S5 domain 2-like fold, conserved in the C-terminal domain of type II DNA topoisomerases (Topo II) and DNA mismatch repair (MutL/MLH1/PMS2) proteins. This transducer domain is homologous to the second domain of the DNA gyrase B subunit, which is known to be important in nucleotide hydrolysis and the transduction of structural signals from ATP-bindi…	Ribosomal_S5_C, Ribosomal_S5
238405	cd00782	MutL_Trans	MutL_Trans: transducer domain, having a ribosomal S5 domain 2-like fold, conserved in the C-terminal domain of DNA mismatch repair (MutL/MLH1/PMS2) family. This transducer domain is homologous to the second domain of the DNA gyrase B subunit, which is known to be important in nucleotide hydrolysis and the transduction of structural signals from ATP-binding site to the DNA breakage/reunion regions…	Ribosomal_S5_C, Ribosomal_S5
271082	cd14180	STKc_MSK2_C	C-terminal catalytic domain of the Serine/Threonine Kinase, Mitogen and stress-activated kinase 2. STKs catalyze the transfer of the gamma-phosphoryl group from ATP to serine/threonine residues on protein substrates. MSK2 and MSK1 play nonredundant roles in activating histone H3 kinases, which play pivotal roles in compaction of the chromatin fiber. MSK2 is the required H3 kinase in response to s…	Ribosomal_S6
271077	cd14175	STKc_RSK1_C	C-terminal catalytic domain of the Serine/Threonine Kinase, Ribosomal S6 kinase 1 (also called Ribosomal protein S6 kinase alpha-1 or 90kDa ribosomal protein S6 kinase 1). STKs catalyze the transfer of the gamma-phosphoryl group from ATP to serine/threonine residues on protein substrates. RSK1 is also called S6K-alpha-1, RPS6KA1, p90RSK1 or MAPK-activated protein kinase 1a (MAPKAPK-1a). It is a c…	Ribosomal_S6
270993	cd14091	STKc_RSK_C	C-terminal catalytic domain of the Serine/Threonine Kinases, Ribosomal S6 kinases. STKs catalyze the transfer of the gamma-phosphoryl group from ATP to serine/threonine residues on protein substrates. RSKs contain an N-terminal kinase domain (NTD) from the AGC family and a C-terminal kinase domain (CTD) from the CAMK family. They are activated by signaling inputs from extracellular regulated kina…	Ribosomal_S6
271079	cd14177	STKc_RSK4_C	C-terminal catalytic domain of the Serine/Threonine Kinase, Ribosomal S6 kinase 4 (also called Ribosomal protein S6 kinase alpha-6 or 90kDa ribosomal protein S6 kinase 6). STKs catalyze the transfer of the gamma-phosphoryl group from ATP to serine/threonine residues on protein substrates. RSK4 is also called S6K-alpha-6, RPS6KA6, p90RSK6 or pp90RSK4. RSK4 is a substrate of ERK and is a modulator …	Ribosomal_S6
129270	TIGR00166	S6	ribosomal protein S6. The ribosomal protein S6 ortholog family, including yeast MRP17, shows more than two-fold length variation from 95 residues in Bacillus subtilis to 215 in Mycoplasma pneumoniae. This length variation comes primarily from poorly conserved C-terminal extensions that are particularly long in the Mycoplasmas. MRP17 protein is a component of the small ribosomal subunit in mitocho…	Ribosomal_S6
182468	PRK10446	PRK10446	ribosomal protein S6 modification protein, Provisional	Ribosomal_S6
275387	cd15487	bS6_chloro_cyano	30S ribosomal protein S6 of chloroplasts and cyanobacteria. bS6 is one of the components of the small subunit of the prokaryotic ribosome, a ribonucleoprotein organelle that decodes the genetic information in messenger RNA and forms peptide bonds to synthesize the corresponding polypeptides. Mitochondrial and chloroplastic ribosomes are similar to bacterial ribosomes. Ribosomes consist of a large…	Ribosomal_S6
179034	PRK00453	rpsF	30S ribosomal protein S6, Reviewed	Ribosomal_S6
117020	PF08443	RimK	RimK-like ATP-grasp domain. This ATP-grasp domain is found in the ribosomal S6 modification enzyme RimK.	Ribosomal_S6
177046	CHL00123	rps6	ribosomal protein S6, Validated	Ribosomal_S6
270687	cd05117	STKc_CAMK	The catalytic domain of CAMK family Serine/Threonine Kinases. STKs catalyze the transfer of the gamma-phosphoryl group from ATP to serine/threonine residues on protein substrates. CaMKs are multifunctional calcium and calmodulin (CaM) stimulated STKs involved in cell cycle regulation. There are several types of CaMKs including CaMKI, CaMKII, and CaMKIV. CaMKI proteins are monomeric and they play …	Ribosomal_S6
270693	cd05123	STKc_AGC	Catalytic domain of AGC family Serine/Threonine Kinases. STKs catalyze the transfer of the gamma-phosphoryl group from ATP to serine/threonine residues on protein substrates. AGC kinases regulate many cellular processes including division, growth, survival, metabolism, motility, and differentiation. Many are implicated in the development of various human diseases. Members of this family include c…	Ribosomal_S6
270866	cd08229	STKc_Nek7	Catalytic domain of the Serine/Threonine Kinase, Never In Mitosis gene A (NIMA)-related kinase 7. STKs catalyze the transfer of the gamma-phosphoryl group from ATP to serine/threonine residues on protein substrates. Nek7 is required for mitotic spindle formation and cytokinesis. It is enriched in the centrosome and is critical for microtubule nucleation. Nek7 is activated by Nek9 during mitosis, …	Ribosomal_S6
275386	cd15465	bS6_mito	Mitochondrial Ribosomal Protein (MRP) S6. bS6_MRPS6 is one of the proteins of the small subunit of the mitochondrial ribosome. Mitochondrial and chloroplastic ribosomes are similar to bacterial ribosomes. The ribosome is a ribonucleoprotein organelle that decodes the genetic information in messenger RNA and forms peptide bonds to synthesize the corresponding polypeptide. Ribosomes consist of a la…	Ribosomal_S6
223437	COG0360	RpsF	Ribosomal protein S6 [Translation structure and biogenesis].	Ribosomal_S6
270863	cd08224	STKc_Nek6_7	Catalytic domain of the Serine/Threonine Kinases, Never In Mitosis gene A (NIMA)-related kinase 6 and 7. STKs catalyze the transfer of the gamma-phosphoryl group from ATP to serine/threonine residues on protein substrates. Nek6 and Nek7 are the shortest Neks, consisting only of the catalytic domain and a very short N-terminal extension. They show distinct expression patterns and both appear to be…	Ribosomal_S6
250475	PF01250	Ribosomal_S6	Ribosomal protein S6.	Ribosomal_S6
271080	cd14178	STKc_RSK3_C	C-terminal catalytic domain of the Serine/Threonine Kinase, Ribosomal S6 kinase 3 (also called Ribosomal protein S6 kinase alpha-2 or 90kDa ribosomal protein S6 kinase 2). STKs catalyze the transfer of the gamma-phosphoryl group from ATP to serine/threonine residues on protein substrates. RSK3 is also called S6K-alpha-2, RPS6KA2, p90RSK2 or MAPK-activated protein kinase 1c (MAPKAPK-1c). RSK3 bind…	Ribosomal_S6
270765	cd05614	STKc_MSK2_N	N-terminal catalytic domain of the Serine/Threonine Kinase, Mitogen and stress-activated kinase 2. STKs catalyze the transfer of the gamma-phosphoryl group from ATP to serine/threonine residues on protein substrates. MSK2 and MSK1 play nonredundant roles in activating histone H3 kinases, which play pivotal roles in compaction of the chromatin fiber. MSK2 is the required H3 kinase in response to s…	Ribosomal_S6
241293	cd01262	PH_PDK1	3-Phosphoinositide dependent protein kinase 1 (PDK1) pleckstrin homology (PH) domain. PDK1 plays an important role in insulin and growth factor signalling cascades. It phosphorylates and activates many AGC (cAMP-dependent, cGMP-dependent, protein kinase C (PKC)) family of protein kinases members, including protein kinase B (PKB, also known as Akt), p70 ribosomal S6-kinase (S6K), serum and glucoco…	Ribosomal_S6
213969	TIGR04356	grasp_GAK	ATP-grasp enzyme, GAK system. Members of this family are ATP-grasp family enzymes related to a number of characterized glutamate ligases, including the ribosomal protein S6 modification enzyme RimK. This group belongs to a conserved gene neighborhood that also features an HPr kinase-related protein (see TIGR04355). We assign this system the initial designation GAK, for Grasp (this ATP-grasp famil…	Ribosomal_S6
270734	cd05582	STKc_RSK_N	N-terminal catalytic domain of the Serine/Threonine Kinase, 90 kDa ribosomal protein S6 kinase. STKs catalyze the transfer of the gamma-phosphoryl group from ATP to serine/threonine residues on protein substrates. RSKs contain an N-terminal kinase domain (NTD) from the AGC family and a C-terminal kinase domain (CTD) from the CAMK family. They are activated by signaling inputs from extracellular r…	Ribosomal_S6
275571	cl00414	bS6	Bacterial ribosomal protein S6. bS6 is one of the components of the small subunit of the prokaryotic ribosome, a ribonucleoprotein organelle that decodes the genetic information in messenger RNA and forms peptide bonds to synthesize the corresponding polypeptides. Mitochondrial and chloroplastic ribosomes are similar to bacterial ribosomes. Ribosomes consist of a large and a small subunit, which …	Ribosomal_S6
270728	cd05576	STKc_RPK118_like	Catalytic domain of the Serine/Threonine Kinase, RPK118, and similar proteins. STKs catalyze the transfer of the gamma-phosphoryl group from ATP to serine/threonine residues on protein substrates. RPK118 contains an N-terminal Phox homology (PX) domain, a Microtubule Interacting and Trafficking (MIT) domain, and a kinase domain containing a long uncharacterized insert. Also included in the family…	Ribosomal_S6
270736	cd05584	STKc_p70S6K	Catalytic domain of the Serine/Threonine Kinase, 70 kDa ribosomal protein S6 kinase. STKs catalyze the transfer of the gamma-phosphoryl group from ATP to serine/threonine residues on protein substrates. p70S6K (or S6K) contains only one catalytic kinase domain, unlike p90 ribosomal S6 kinases (RSKs). It acts as a downstream effector of the STK mTOR (mammalian Target of Rapamycin) and plays a role…	Ribosomal_S6
275385	cd00473	bS6	Bacterial ribosomal protein S6. bS6 is one of the components of the small subunit of the prokaryotic ribosome, a ribonucleoprotein organelle that decodes the genetic information in messenger RNA and forms peptide bonds to synthesize the corresponding polypeptides. Ribosomes consist of a large and a small subunit, which assemble during the initiation stage of protein synthesis. Prokaryotic ribosom…	Ribosomal_S6
172564	PRK14074	rpsF	30S ribosomal protein S6, Provisional	Ribosomal_S6
271078	cd14176	STKc_RSK2_C	C-terminal catalytic domain of the Serine/Threonine Kinase, Ribosomal S6 kinase 2 (also called 90kDa ribosomal protein S6 kinase 3 or Ribosomal protein S6 kinase alpha-3). STKs catalyze the transfer of the gamma-phosphoryl group from ATP to serine/threonine residues on protein substrates. RSK2 is also called p90RSK3, RPS6KA3, S6K-alpha-3, or MAPK-activated protein kinase 1b (MAPKAPK-1b). RSK2 is …	Ribosomal_S6
225036	COG2125	RPS6A	Ribosomal protein S6E (S10) [Translation structure and biogenesis].	Ribosomal_S6e
260702	cl00931	Ribosomal_S6e	Ribosomal protein S6e. 30S ribosomal protein S6e, Validated	Ribosomal_S6e
185404	PTZ00028	PTZ00028	40S ribosomal protein S6e, Provisional	Ribosomal_S6e
235271	PRK04290	PRK04290	30S ribosomal protein S6e, Validated	Ribosomal_S6e
250357	PF01092	Ribosomal_S6e	Ribosomal protein S6e.	Ribosomal_S6e
176994	CHL00053	rps7	ribosomal protein S7	Ribosomal_S7
223127	COG0049	RpsG	Ribosomal protein S7 [Translation structure and biogenesis].	Ribosomal_S7
275524	cl00313	uS7	Ribosomal protein S7. This model describes the bacterial and organellar branch of the ribosomal protein S7 family (includes prokaroytic S7 and eukaryotic S5). The eukaryotic and archaeal branch is described by model TIGR01028. [Protein synthesis, Ribosomal proteins: synthesis and modification]	Ribosomal_S7
235398	PRK05302	PRK05302	30S ribosomal protein S7, Validated	Ribosomal_S7
185592	PTZ00389	PTZ00389	40S ribosomal protein S7, Provisional	Ribosomal_S7
273403	TIGR01029	rpsG_bact	ribosomal protein S7, bacterial/organelle. This model describes the bacterial and organellar branch of the ribosomal protein S7 family (includes prokaroytic S7 and eukaryotic S5). The eukaryotic and archaeal branch is described by model TIGR01028. [Protein synthesis, Ribosomal proteins: synthesis and modification]	Ribosomal_S7
250476	PF01251	Ribosomal_S7e	Ribosomal protein S7e.	Ribosomal_S7e
261606	cl03141	Ribosomal_S7e	Ribosomal protein S7e. 40S ribosomal protein S7, Provisional	Ribosomal_S7e
235214	PRK04049	PRK04049	30S ribosomal protein S8e, Validated	Ribosomal_S8e
250438	PF01201	Ribosomal_S8e	Ribosomal protein S8e.	Ribosomal_S8e
224918	COG2007	RPS8A	Ribosomal protein S8E [Translation structure and biogenesis].	Ribosomal_S8e
211392	cd11380	Ribosomal_S8e_like	Eukaryotic/archaeal ribosomal protein S8e and similar proteins. This family contains the eukaryotic/archaeal ribosomal protein S8, a component of the small ribosomal subunits, as well as the NSA2 gene product.	Ribosomal_S8e
185484	PTZ00155	PTZ00155	40S ribosomal protein S9, Provisional	Ribosomal_S9
214357	CHL00079	rps9	ribosomal protein S9	Ribosomal_S9
223181	COG0103	RpsI	Ribosomal protein S9 [Translation structure and biogenesis].	Ribosomal_S9
177783	PLN00189	PLN00189	40S ribosomal protein S9, Provisional	Ribosomal_S9
260362	cl00334	Ribosomal_S9	Ribosomal protein S9/S16. ribosomal protein S9	Ribosomal_S9
178888	PRK00132	rpsI	30S ribosomal protein S9, Reviewed	Ribosomal_S9
223796	COG0724	RRM	RNA recognition motif (RRM) domain [Translation structure and biogenesis].	RRM
240197	cd05692	S1_RPS1_repeat_hs4	S1_RPS1_repeat_hs4: Ribosomal protein S1 (RPS1) domain. RPS1 is a component of the small ribosomal subunit thought to be involved in the recognition and binding of mRNA's during translation initiation. The bacterial RPS1 domain architecture consists of 4-6 tandem S1 domains. In some bacteria, the tandem S1 array is located C-terminal to a 4-hydroxy-3-methylbut-2-enyl diphosphate reductase (HMBPP …	S1-domain
240192	cd05687	S1_RPS1_repeat_ec1_hs1	S1_RPS1_repeat_ec1_hs1: Ribosomal protein S1 (RPS1) domain. RPS1 is a component of the small ribosomal subunit thought to be involved in the recognition and binding of mRNA's during translation initiation. The bacterial RPS1 domain architecture consists of 4-6 tandem S1 domains. In some bacteria, the tandem S1 array is located C-terminal to a 4-hydroxy-3-methylbut-2-enyl diphosphate reductase (HM…	S1-domain
240195	cd05690	S1_RPS1_repeat_ec5	S1_RPS1_repeat_ec5: Ribosomal protein S1 (RPS1) domain. RPS1 is a component of the small ribosomal subunit thought to be involved in the recognition and binding of mRNA's during translation initiation. The bacterial RPS1 domain architecture consists of 4-6 tandem S1 domains. In some bacteria, the tandem S1 array is located C-terminal to a 4-hydroxy-3-methylbut-2-enyl diphosphate reductase (HMBPP …	S1-domain
240194	cd05689	S1_RPS1_repeat_ec4	S1_RPS1_repeat_ec4: Ribosomal protein S1 (RPS1) domain. RPS1 is a component of the small ribosomal subunit thought to be involved in the recognition and binding of mRNA's during translation initiation. The bacterial RPS1 domain architecture consists of 4-6 tandem S1 domains. In some bacteria, the tandem S1 array is located C-terminal to a 4-hydroxy-3-methylbut-2-enyl diphosphate reductase (HMBPP …	S1-domain
239911	cd04465	S1_RPS1_repeat_ec2_hs2	S1_RPS1_repeat_ec2_hs2: Ribosomal protein S1 (RPS1) domain. RPS1 is a component of the small ribosomal subunit thought to be involved in the recognition and binding of mRNA's during translation initiation. The bacterial RPS1 domain architecture consists of 4-6 tandem S1 domains. In some bacteria, the tandem S1 array is located C-terminal to a 4-hydroxy-3-methylbut-2-enyl diphosphate reductase (HM…	S1-domain
240196	cd05691	S1_RPS1_repeat_ec6	S1_RPS1_repeat_ec6: Ribosomal protein S1 (RPS1) domain. RPS1 is a component of the small ribosomal subunit thought to be involved in the recognition and binding of mRNA's during translation initiation. The bacterial RPS1 domain architecture consists of 4-6 tandem S1 domains. In some bacteria, the tandem S1 array is located C-terminal to a 4-hydroxy-3-methylbut-2-enyl diphosphate reductase (HMBPP …	S1-domain
257829	PF13509	S1_2	S1 domain. The S1 domain was originally identified as a repeat motif in the ribosomal S1 protein. It was later identified in a wide range of proteins. The S1 domain has an OB-fold structure. The S1 domain is involved in nucleic acid binding.	S1-domain
240193	cd05688	S1_RPS1_repeat_ec3	S1_RPS1_repeat_ec3: Ribosomal protein S1 (RPS1) domain. RPS1 is a component of the small ribosomal subunit thought to be involved in the recognition and binding of mRNA's during translation initiation. The bacterial RPS1 domain architecture consists of 4-6 tandem S1 domains. In some bacteria, the tandem S1 array is located C-terminal to a 4-hydroxy-3-methylbut-2-enyl diphosphate reductase (HMBPP …	S1-domain
252831	PF04845	PurA	PurA ssDNA and RNA-binding protein. This family represents most of the length of the protein.	RNA-bind
206775	cd11370	RNase_PH_RRP41	RRP41 subunit of eukaryotic exosome. The RRP41 subunit of eukaryotic exosome is a member of the RNase_PH family, named after the bacterial Ribonuclease PH, a 3'-5' exoribonuclease. Structurally all members of this family form hexameric rings (trimers of Rrp41-Rrp45, Rrp46-Rrp43, and Mtr3-Rrp42 dimers). The eukaryotic exosome core is composed of six individually encoded RNase PH-like subunits and …	RNA-bind
206586	PF14419	SPOUT_MTase_2	AF2226-like SPOUT RNA Methylase fused to THUMP. SPOUT superfamily RNA methylase fused to RNA binding THUMP domain.	RNA-bind
274101	TIGR02383	Hfq	RNA chaperone Hfq. This model represents the RNA-binding pleiotropic regulator Hfq, a small, Sm-like protein of bacteria. It helps pair regulatory noncoding RNAs with complementary mRNA target regions. It enhances the elongation of poly(A) tails on mRNA. It appears also to protect RNase E recognition sites (A/U-rich sequences with adjacent stem-loop structures) from cleavage. Being pleiotropic, i…	RNA-bind
241147	cd12703	RRM4_ROD1	RNA recognition motif 4 in vertebrate regulator of differentiation 1 (Rod1). This subgroup corresponds to the RRM4 of ROD1 coding protein Rod1, a mammalian polypyrimidine tract binding protein (PTB) homolog of a regulator of differentiation in the fission yeast Schizosaccharomyces pombe, where the nrd1 gene encodes an RNA binding protein that negatively regulates the onset of differentiation. ROD…	RNA-bind
226230	COG3707	AmiR	Two-component response regulator, AmiR/NasT family, consists of REC and RNA-binding antiterminator (ANTAR) domains [Signal transduction mechanisms, Transcription].	RNA-bind
197732	SM00451	ZnF_U1	U1-like zinc finger. Family of C2H2-type zinc fingers, present in matrin, U1 small nuclear ribonucleoprotein C and other RNA-binding proteins.	RNA-bind
241218	cd12774	RRM2_HuD	RNA recognition motif 2 in vertebrate Hu-antigen D (HuD). This subgroup corresponds to the RRM2 of HuD, also termed ELAV-like protein 4 (ELAV-4), or paraneoplastic encephalomyelitis antigen HuD, one of the neuronal members of the Hu family. The neuronal Hu proteins play important roles in neuronal differentiation, plasticity and memory. HuD has been implicated in various aspects of neuronal funct…	RNA-bind
271535	cl00957	Translin-like	Translin and translin-associated factor-X (TRAX). TRAX (translin-associated factor-X) is a paralog of its binding partner protein Translin and together they form oligomeric complexes known as C3PO proteins (for component 3 promoter of RNA-induced silencing complex or RISC). TRAX complexed with Translin is possibly involved in dendritic RNA processing and in DNA double-strand break repair as an in…	RNA-bind
252309	PF04004	Leo1	Leo1-like protein. Members of this family are part of the Paf1/RNA polymerase II complex. The Paf1 complex probably functions during the elongation phase of transcription. The Leo1 subunit of the yeast Paf1-complex binds RNA and contributes to complex recruitment. The subunit acts by co-ordinating co-transcriptional chromain modifications and helping recruitment of mRNA 3prime-end processing fact…	RNA-bind
241098	cd12654	RRM3_HuB	RNA recognition motif 3 in vertebrate Hu-antigen B (HuB). This subgroup corresponds to the RRM3 of HuB, also termed ELAV-like protein 2 (ELAV-2), or ELAV-like neuronal protein 1, or nervous system-specific RNA-binding protein Hel-N1 (Hel-N1), one of the neuronal members of the Hu family. The neuronal Hu proteins play important roles in neuronal differentiation, plasticity and memory. HuB is also …	RNA-bind
240929	cd12485	RRM1_RBM47	RNA recognition motif 1 found in vertebrate RNA-binding protein 47 (RBM47). This subgroup corresponds to the RRM1 of RBM47, a putative RNA-binding protein that shows high sequence homology with heterogeneous nuclear ribonucleoprotein R (hnRNP R) and heterogeneous nuclear ribonucleoprotein Q (hnRNP Q). Its biological function remains unclear. Like hnRNP R and hnRNP Q, RBM47 contains two well-defin…	RNA-bind
189028	cd09858	PIN_MKT1	PIN domain of Mkt1: A global regulator of mRNAs encoding mitochondrial proteins and eukaryotic homologs. The Mkt1 gene product interacts with the Poly(A)-binding protein associated factor, Pbp1, and is present at the 3' end of RNA transcripts during translation. The Mkt1-Pbp1 complex is involved in the post-transcriptional regulation of HO endonuclease expression. Mkt1 and eukaryotic homologs are…	RNA-bind
240579	cd12931	eNOPS_SF	NOPS domain, including C-terminal helical extension region, in the p54nrb/PSF/PSP1 family. All members in this family contain a DBHS domain (for Drosophila behavior, human splicing), which comprises two conserved RNA recognition motifs (RRM1 and RRM2), also termed RBDs (RNA binding domains) or RNPs (ribonucleoprotein domains), and a charged protein-protein interaction NOPS (NONA and PSP1) domain …	RNA-bind
241179	cd12735	RRM3_hnRNPH3	RNA recognition motif 3 in heterogeneous nuclear ribonucleoprotein H3 (hnRNP H3) and similar proteins. This subgroup corresponds to the RRM3 of hnRNP H3 (also termed hnRNP 2H9), a nuclear RNA binding protein that belongs to the hnRNP H protein family that also includes hnRNP H (also termed mcs94-1), hnRNP H2 (also termed FTP-3 or hnRNP H'), and hnRNP F. This family is involved in mRNA processing …	RNA-bind
240917	cd12473	RRM2_MSSP1	RNA recognition motif 2 found in vertebrate single-stranded DNA-binding protein MSSP-1. This subgroup corresponds to the RRM2 of MSSP-1, also termed RNA-binding motif, single-stranded-interacting protein 1 (RBMS1), or suppressor of CDC2 with RNA-binding motif 2 (SCR2). MSSP-1 is a double- and single-stranded DNA binding protein that belongs to the c-myc single-strand binding proteins (MSSP) famil…	RNA-bind
237757	PRK14560	PRK14560	putative RNA-binding protein, Provisional	RNA-bind
206776	cd11371	RNase_PH_MTR3	MTR3 subunit of eukaryotic exosome. The MTR3 subunit of eukaryotic exosome is a member of the RNase_PH family, named after the bacterial Ribonuclease PH, a 3'-5' exoribonuclease. Structurally all members of this family form hexameric rings (trimers of Rrp41-Rrp45, Rrp46-Rrp43, and Mtr3-Rrp42 dimers). The eukaryotic exosome core is composed of six individually encoded RNase PH-like subunits and th…	RNA-bind
238475	cd00939	MetRS_RNA	MetRS_RNA binding domain. This short RNA-binding domain is found at the C-terminus of MetRS in several higher eukaryote aminoacyl-tRNA synthetases (aaRSs). It is repeated in Drosophila MetRS. This domain consists of a helix-turn-helix structure, which is similar to other RNA-binding proteins. It is involved in both protein-RNA interactions by binding tRNA and protein-protein interactions, which a…	RNA-bind
256888	PF12171	zf-C2H2_jaz	Zinc-finger double-stranded RNA-binding. This domain family is found in archaea and eukaryotes, and is approximately 30 amino acids in length. The mammalian members of this group occur multiple times along the protein, joined by flexible linkers, and are referred to as JAZ - dsRNA-binding ZF protein - zinc-fingers. The JAZ proteins are expressed in all tissues tested and localize in the nucleus, …	RNA-bind
162030	TIGR00767	rho	transcription termination factor Rho. This RNA helicase, the transcription termination factor Rho, occurs in nearly all bacteria but is missing from the Cyanobacteria, the Mollicutes (Mycoplasmas), and various Lactobacillales including Streptococcus. It is also missing, of course, from the Archaea, which also lack Nus factors. Members of this family from Micrococcus luteus, Mycobacterium tubercul…	RNA-bind
241033	cd12589	RRM2_PSP1	RNA recognition motif 2 in vertebrate paraspeckle protein 1 (PSP1 or PSPC1). This subgroup corresponds to the RRM2 of PSPC1, also termed paraspeckle component 1 (PSPC1), a novel nucleolar factor that accumulates within a new nucleoplasmic compartment, termed paraspeckles, and diffusely distributes in the nucleoplasm. It is ubiquitously expressed and highly conserved in vertebrates. Although its c…	RNA-bind
240804	cd12358	RRM1_VICKZ	RNA recognition motif 1 in the VICKZ family proteins. Thid subfamily corresponds to the RRM1 of IGF2BPs (or IMPs) found in the VICKZ family that have been implicated in the post-transcriptional regulation of several different RNAs and in subcytoplasmic localization of mRNAs during embryogenesis. IGF2BPs are composed of two RNA recognition motifs (RRMs), also termed RBDs (RNA binding domains) or R…	RNA-bind
241182	cd12738	RRM1_Fusilli	RNA recognition motif 1 in Drosophila RNA-binding protein Fusilli and similar proteins. This subgroup corresponds to the RRM1 of RNA-binding protein Fusilli which is encoded by Drosophila fusilli (fus) gene. Loss of Fusilli activity causes lethality during embryogenesis in flies. Drosophila Fusilli can regulate endogenous fibroblast growth factor receptor 2 (FGFR2) splicing and functions as a spl…	RNA-bind
241011	cd12567	RRM3_RBM19	RNA recognition motif 3 in RNA-binding protein 19 (RBM19) and similar proteins. This subgroup corresponds to the RRM3 of RBM19, also termed RNA-binding domain-1 (RBD-1), which is a nucleolar protein conserved in eukaryotes. It is involved in ribosome biogenesis by processing rRNA. In addition, it is essential for preimplantation development. RBM19 has a unique domain organization containing 6 con…	RNA-bind
239513	cd03421	SirA_like_N	SirA_like_N, a protein of unknown function with an N-terminal SirA-like domain. The SirA, YedF, YeeD protein family is present in bacteria as well as archaea. SirA (also known as UvrY, and YhhP) belongs to a family of a two-component response regulators that controls secondary metabolism and virulence. The other member of this two-component system is a sensor kinase called BarA which phosphorylat…	RNA-bind
201520	PF00945	Rhabdo_ncap	Rhabdovirus nucleocapsid protein. The Nucleocapsid (N) Protein is said to have a "tight" structure. The carboxyl end of the N-terminal domain possesses an RNA binding domain. Sequence alignments show 2 regions of reasonable conservation, approx. 64-103 and 201-329. A whole functional protein is required for encapsidation to take place.	RNA-bind
251234	PF02342	TerD	TerD domain. The TerD domain is found in TerD family proteins that include the paralogous TerD, TerA, TerE, TerF and TerZ proteins. It is found in a stress response operon with TerB and TerC. TerD has a maximum of two calcium binding sites {2] depending on the conservation of aspartates {2]. It has various fusions to nuclease domains, RNA binding domains, ubiquitin related domains, and metal bind…	RNA-bind
240796	cd12350	RRM3_SHARP	RNA recognition motif 3 in SMART/HDAC1-associated repressor protein (SHARP) and similar proteins. This subfamily corresponds to the RRM3 of SHARP, also termed Msx2-interacting protein (MINT), or SPEN homolog, an estrogen-inducible transcriptional repressor that interacts directly with the nuclear receptor corepressor SMRT, histone deacetylases (HDACs) and components of the NuRD complex. SHARP rec…	RNA-bind
255184	PF09105	SelB-wing_1	Elongation factor SelB, winged helix. Members of this family adopt a winged-helix fold, with an alpha/beta structure consisting of three alpha-helices and a twisted three-stranded antiparallel beta-sheet, with an alpha-beta-alpha-alpha-beta-beta connectivity. They are involved in both DNA and RNA binding.	RNA-bind
240805	cd12359	RRM2_VICKZ	RNA recognition motif 2 in the VICKZ family proteins. This subfamily corresponds to the RRM2 of IGF-II mRNA-binding proteins (IGF2BPs or IMPs) in the VICKZ family that have been implicated in the post-transcriptional regulation of several different RNAs and in subcytoplasmic localization of mRNAs during embryogenesis. IGF2BPs are composed of two RNA recognition motifs (RRMs), also termed RBDs (RN…	RNA-bind
132113	TIGR03069	PS_II_S4	photosystem II S4 domain protein. Members of this protein family are about 265 residues long and each contains an S4 RNA-binding domain of about 48 residues. The member from the Cyanobacterium, Synechocystis sp. PCC 6803, was detected as a novel polypeptide in a highly purified preparation of active photosystem II (Kashino, et al., 2002). The phylogenetic distribution, including Cyanobacteria and…	RNA-bind
240745	cd12299	RRM4_Prp24	RNA recognition motif 4 in fungal pre-messenger RNA splicing protein 24 (Prp24) and similar proteins. This subfamily corresponds to the RRM4 of Prp24, also termed U4/U6 snRNA-associated-splicing factor PRP24 (U4/U6 snRNP), an RNA-binding protein with four well conserved RNA recognition motifs (RRMs), also termed RBDs (RNA binding domains) or RNPs (ribonucleoprotein domains). It facilitates U6 RNA…	RNA-bind
251903	PF03368	Dicer_dimer	Dicer dimerization domain. This domain is found in members of the Dicer protein family which function in RNA interference, an evolutionarily conserved mechanism for gene silencing using double-stranded RNA (dsRNA) molecules. It is essential for the activity of Dicer. It is a divergent double stranded RNA-binding domain. The N-terminal alpha helix of this domain is in a different orientation to th…	RNA-bind
241057	cd12613	RRM2_NGR1_NAM8_like	RNA recognition motif 2 in yeast negative growth regulatory protein NGR1, yeast protein NAM8 and similar proteins. This subgroup corresponds to the RRM2 of NGR1 and NAM8. NGR1, also termed RNA-binding protein RBP1, is a putative glucose-repressible protein that binds both, RNA and single-stranded DNA (ssDNA), in yeast. It may function in regulating cell growth in early log phase, possibly through…	RNA-bind
241228	cd12784	RRM2_ROD1	RNA recognition motif 2 in vertebrate regulator of differentiation 1 (Rod1). This subgroup corresponds to the RRM2 of ROD1 coding protein Rod1, a mammalian polypyrimidine tract binding protein (PTB) homolog of a regulator of differentiation in the fission yeast Schizosaccharomyces pombe, where the nrd1 gene encodes an RNA binding protein and negatively regulates the onset of differentiation. ROD1…	RNA-bind
214948	SM00975	Telomerase_RBD	Telomerase ribonucleoprotein complex - RNA binding domain. Telomeres in most organisms are comprised of tandem simple sequence repeats. The total length of telomeric repeat sequence at each chromosome end is determined in a balance of sequence loss and sequence addition. One major influence on telomere length is the enzyme telomerase. It is a reverse transcriptase that adds these simple sequence …	RNA-bind
238343	cd00620	Methyltransferase_Sun	N-terminal RNA binding domain of the methyltransferase Sun. The rRNA-specific 5-methylcytidine transferase Sun, also known as RrmB or Fmu shares the RNA-binding non-catalytic domain with the transcription termination factor NusB. The precise biological role of this domain in Sun is unknown, although it is likely to be involved in sequence-specific RNA binding. The C-terminal methyltransferase dom…	RNA-bind
234623	PRK00087	PRK00087	4-hydroxy-3-methylbut-2-enyl diphosphate reductase/S1 RNA-binding domain protein, Reviewed	RNA-bind
241069	cd12625	RRM1_IGF2BP1	RNA recognition motif 1 in vertebrate insulin-like growth factor 2 mRNA-binding protein 1 (IGF2BP1). This subgroup corresponds to the RRM1 of IGF2BP1 (IGF2 mRNA-binding protein 1 or IMP-1), also termed coding region determinant-binding protein (CRD-BP), or VICKZ family member 1, or zipcode-binding protein 1 (ZBP-1). IGF2BP1 is a multi-functional regulator of RNA metabolism that has been implicate…	RNA-bind
256350	PF11202	PRTase_1	Phosphoribosyl transferase (PRTase). This PRTase family has a C terminal RNA binding Pelota domain. These genes are found in the biosynthetic operon associated with the Ter stress response operon and are predicted to be involved in the biosynthesis of a ribo- nucleoside involved in stress response.	RNA-bind
254636	PF08156	NOP5NT	NOP5NT (NUC127) domain. This N terminal domain is found in RNA-binding proteins of the NOP5 family.	RNA-bind
240768	cd12322	RRM2_TDP43	RNA recognition motif 2 in TAR DNA-binding protein 43 (TDP-43) and similar proteins. This subfamily corresponds to the RRM2 of TDP-43 (also termed TARDBP), a ubiquitously expressed pathogenic protein whose normal function and abnormal aggregation are directly linked to the genetic disease cystic fibrosis, and two neurodegenerative disorders: frontotemporal lobar degeneration (FTLD) and amyotrophi…	RNA-bind
251076	PF02081	TrpBP	Tryptophan RNA-binding attenuator protein.	RNA-bind
240731	cd12285	RRM3_RBM39_like	RNA recognition motif 3 in vertebrate RNA-binding protein 39 (RBM39) and similar proteins. This subfamily corresponds to the RRM3 of RBM39, also termed hepatocellular carcinoma protein 1, or RNA-binding region-containing protein 2, or splicing factor HCC1, ia nuclear autoantigen that contains an N-terminal arginine/serine rich (RS) motif and three RNA recognition motifs (RRMs), also termed RBDs (…	RNA-bind
274107	TIGR02392	rpoH_proteo	alternative sigma factor RpoH. A sigma factor is a DNA-binding protein protein that binds to the DNA-directed RNA polymerase core to produce the holoenzyme capable of initiating transcription at specific sites. Different sigma factors act in vegetative growth, heat shock, extracytoplasmic functions (ECF), etc. This model represents the clade of sigma factors called RpoH and further restricted to …	RNA-bind
241209	cd12765	RRM2_SRSF5	RNA recognition motif 2 in vertebrate serine/arginine-rich splicing factor 5 (SRSF5). This subgroup corresponds to the RRM2 of SRSF5, also termed delayed-early protein HRS, or pre-mRNA-splicing factor SRp40, or splicing factor, arginine/serine-rich 5 (SFRS5), is an essential splicing regulatory serine/arginine (SR) protein that regulates both alternative splicing and basal splicing. It is the onl…	RNA-bind
270949	cd14047	STKc_EIF2AK2_PKR	Catalytic domain of the Serine/Threonine kinase, eukaryotic translation Initiation Factor 2-Alpha Kinase 2 or Protein Kinase regulated by RNA. STKs catalyze the transfer of the gamma-phosphoryl group from ATP to serine/threonine residues on protein substrates. PKR (or EIF2AK2) contains an N-terminal double-stranded RNA (dsRNA) binding domain and a C-terminal catalytic kinase domain. It is activat…	RNA-bind
241094	cd12650	RRM1_Hu	RNA recognition motif 1 in the Hu proteins family. This subfamily corresponds to the RRM1 of the Hu proteins family which represents a group of RNA-binding proteins involved in diverse biological processes. Since the Hu proteins share high homology with the Drosophila embryonic lethal abnormal vision (ELAV) protein, the Hu family is sometimes referred to as the ELAV family. Drosophila ELAV is exc…	RNA-bind
254921	PF08612	Med20	TATA-binding related factor (TRF) of subunit 20 of Mediator complex. This family of proteins is related to TATA-binding protein (TBP). TBP is a highly conserved RNA polymerase II general transcription factor that binds to the core promoter and initiates assembly of the preinitiation complex. Human TRF has been shown to associate with an RNA polymerase II-SRB complex. This Med20 subunit of Mediato…	RNA-bind
241020	cd12576	RRM1_MSI	RNA recognition motif 1 in RNA-binding protein Musashi homolog Musashi-1, Musashi-2 and similar proteins. This subfamily corresponds to the RRM1 in Musashi-1 and Musashi-2. Musashi-1 (also termed Msi1) is a neural RNA-binding protein putatively expressed in central nervous system (CNS) stem cells and neural progenitor cells, and associated with asymmetric divisions in neural progenitor cells. It …	RNA-bind
241110	cd12666	RRM2_RAVER2	RNA recognition motif 2 in vertebrate ribonucleoprotein PTB-binding 2 (raver-2). This subgroup corresponds to the RRM2 of raver-2, a novel member of the heterogeneous nuclear ribonucleoprotein (hnRNP) family. It is present in vertebrates and shows high sequence homology to raver-1, a ubiquitously expressed co-repressor of the nucleoplasmic splicing repressor polypyrimidine tract-binding protein (…	RNA-bind
241106	cd12662	RRM3_MYEF2	RNA recognition motif 3 in vertebrate myelin expression factor 2 (MEF-2). This subgroup corresponds to the RRM3 of MEF-2, also termed MyEF-2 or MST156, a sequence-specific single-stranded DNA (ssDNA) binding protein that binds specifically to ssDNA derived from the proximal (MB1) element of the myelin basic protein (MBP) promoter and represses transcription of the MBP gene. MEF-2 contains three R…	RNA-bind
241026	cd12582	RRM2_hnRNPA3	RNA recognition motif 2 in heterogeneous nuclear ribonucleoprotein A3 (hnRNP A3) and similar proteins. This subgroup corresponds to the RRM2 of hnRNP A3, a novel RNA trafficking response element-binding protein that interacts with the hnRNP A2 response element (A2RE) independently of hnRNP A2 and participates in the trafficking of A2RE-containing RNA. hnRNP A3 can shuttle between the nucleus and …	RNA-bind
147159	PF04857	CAF1	CAF1 family ribonuclease. The major pathways of mRNA turnover in eukaryotes initiate with shortening of the polyA tail. CAF1 encodes a critical component of the major cytoplasmic deadenylase in yeast. Both Caf1p is required for normal mRNA deadenylation in vivo and localizes to the cytoplasm. Caf1p copurifies with a Ccr4p-dependent polyA-specific exonuclease activity. Some members of this family …	RNA-bind
179001	PRK00395	hfq	RNA-binding protein Hfq, Provisional	RNA-bind
241131	cd12687	RRM1_PTBPH3	RNA recognition motif 1 in plant polypyrimidine tract-binding protein homolog 3 (PTBPH3). This subfamily corresponds to the RRM1 of PTBPH3. Although its biological roles remain unclear, PTBPH3 shows significant sequence similarity to polypyrimidine tract binding protein (PTB) that is an important negative regulator of alternative splicing in mammalian cells and also functions at several other asp…	RNA-bind
259453	PF15320	RAM	mRNA cap methylation, RNMT-activating mini protein. This family of proteins is found in eukaryotes. Proteins in this family are typically between 102 and 154 amino acids in length. There is a single completely conserved residue D that may be functionally important. RAM is a family of eukaryotic proteins that are an obligate component of the mammalian cap methyltransferase, RNMT (RNA guanine-7 met…	RNA-bind
240790	cd12344	RRM1_SECp43_like	RNA recognition motif 1 in tRNA selenocysteine-associated protein 1 (SECp43) and similar proteins. This subfamily corresponds to the RRM1 in tRNA selenocysteine-associated protein 1 (SECp43), yeast negative growth regulatory protein NGR1 (RBP1), yeast protein NAM8, and similar proteins. SECp43 is an RNA-binding protein associated specifically with eukaryotic selenocysteine tRNA [tRNA(Sec)]. It ma…	RNA-bind
241015	cd12571	RRM6_RBM19	RNA recognition motif 6 in RNA-binding protein 19 (RBM19) and similar proteins. This subgroup corresponds to the RRM6 of RBM19, also termed RNA-binding domain-1 (RBD-1), which is a nucleolar protein conserved in eukaryotes. It is involved in ribosome biogenesis by processing rRNA. In addition, it is essential for preimplantation development. RBM19 has a unique domain organization containing 6 con…	RNA-bind
241093	cd12649	RRM1_SXL	RNA recognition motif 1 in Drosophila sex-lethal (SXL) and similar proteins. This subfamily corresponds to the RRM1 of SXL which governs sexual differentiation and X chromosome dosage compensation in Drosophila melanogaster. It induces female-specific alternative splicing of the transformer (tra) pre-mRNA by binding to the tra uridine-rich polypyrimidine tract at the non-sex-specific 3' splice si…	RNA-bind
241000	cd12556	RRM2_RBM15B	RNA recognition motif 2 in putative RNA binding motif protein 15B (RBM15B) from vertebrate. This subgroup corresponds to the RRM2 of RBM15B, also termed one twenty-two 3 (OTT3), a paralog of RNA binding motif protein 15 (RBM15), also known as One-twenty two protein 1 (OTT1). Like RBM15, RBM15B has post-transcriptional regulatory activity. It is a nuclear protein sharing with RBM15 the association…	RNA-bind
267310	cl18957	TerD_like	Uncharacterized proteins involved in stress response, similar to tellurium resistance terD. The TerD domain is found in TerD family proteins that include the paralogous TerD, TerA, TerE, TerF and TerZ proteins. It is found in a stress response operon with TerB and TerC. TerD has a maximum of two calcium binding sites {2] depending on the conservation of aspartates {2]. It has various fusions to n…	RNA-bind
252577	PF04410	Gar1	Gar1/Naf1 RNA binding region. Gar1 is a small nucleolar RNP that is required for pre-mRNA processing and pseudouridylation. It is co-immunoprecipitated with the H/ACA families of snoRNAs. This family represents the conserved central region of Gar1. This region is necessary and sufficient for normal cell growth, and specifically binds two snoRNAs snR10 and snR30. This region is also necessary for …	RNA-bind
240764	cd12318	RRM5_RBM19_like	RNA recognition motif 5 in RNA-binding protein 19 (RBM19 or RBD-1) and similar proteins. This subfamily corresponds to the RRM5 of RBM19 and RRM4 of MRD1. RBM19, also termed RNA-binding domain-1 (RBD-1), is a nucleolar protein conserved in eukaryotes involved in ribosome biogenesis by processing rRNA and is essential for preimplantation development. It has a unique domain organization containing …	RNA-bind
241034	cd12590	RRM2_PSF	RNA recognition motif 2 in vertebrate polypyrimidine tract-binding protein (PTB)-associated-splicing factor (PSF). This subgroup corresponds to the RRM2 of PSF, also termed proline- and glutamine-rich splicing factor, or 100 kDa DNA-pairing protein (POMp100), or 100 kDa subunit of DNA-binding p52/p100 complex, a multifunctional protein that mediates diverse activities in the cell. It is ubiquitou…	RNA-bind
241006	cd12562	RRM2_RBM5_like	RNA recognition motif 2 in RNA-binding protein 5 (RBM5) and similar proteins. This subgroup corresponds to the RRM2 of RNA-binding protein 5 (RBM5 or LUCA15 or H37), RNA-binding protein 10 (RBM10 or S1-1) and similar proteins. RBM5 is a known modulator of apoptosis. It may also act as a tumor suppressor or an RNA splicing factor, it specifically binds poly(G) RNA. RBM10, a paralog of RBM5, may pl…	RNA-bind
151913	PF11474	N-Term_TEN	Telomerase reverse transcriptase TEN domain. This is the N terminal domain of the protein telomerase reverse transcriptase called TEN. The TEN domain is able to bind both RNA and telomeric DNA and contributes towards telomerase catalysis. The TEN domain has a structure that consists of a core beta sheet surrounded by seven alpha helices and a short beta hairpin.	RNA-bind
182722	PRK10778	dksA	RNA polymerase-binding transcription factor, Provisional	RNA-bind
241100	cd12656	RRM3_HuD	RNA recognition motif 3 in vertebrate Hu-antigen D (HuD). This subgroup corresponds to the RRM3 of HuD, also termed ELAV-like protein 4 (ELAV-4), or paraneoplastic encephalomyelitis antigen HuD, one of the neuronal members of the Hu family. The neuronal Hu proteins play important roles in neuronal differentiation, plasticity and memory. HuD has been implicated in various aspects of neuronal funct…	RNA-bind
193598	cd09984	LOTUS_8_Limkain_b1	The eighth LOTUS domain on Limkain b1(LKAP). The eighth LOTUS domain on Limkain b1(LKAP): Limkain b1 is a novel human autoantigen, localized to a subset of ABCD3 and PXF marked peroxisomes. Limkain b1 may be a relatively common target of human autoantibodies reactive to cytoplasmic vesicle-like structures. The protein contains multiple copies of LOTUS domains and a conserved RNA recognition motif…	RNA-bind
241031	cd12587	RRM1_PSF	RNA recognition motif 1 in vertebrate polypyrimidine tract-binding protein (PTB)-associated-splicing factor (PSF). This subgroup corresponds to the RRM1 of PSF, also termed proline- and glutamine-rich splicing factor, or 100 kDa DNA-pairing protein (POMp100), or 100 kDa subunit of DNA-binding p52/p100 complex, a multifunctional protein that mediates diverse activities in the cell. It is ubiquitou…	RNA-bind
256982	PF12325	TMF_TATA_bd	TATA element modulatory factor 1 TATA binding. This is the C-terminal conserved coiled coil region of a family of TATA element modulatory factor 1 proteins conserved in eukaryotes. The proteins bind to the TATA element of some RNA polymerase II promoters and repress their activity. by competing with the binding of TATA binding protein. TMF1_TATA_bd is the most conserved part of the TMFs. TMFs are…	RNA-bind
240689	cd12243	RRM1_MSSP	RNA recognition motif 1 in the c-myc gene single-strand binding proteins (MSSP) family. This subfamily corresponds to the RRM1 of c-myc gene single-strand binding proteins (MSSP) family, including single-stranded DNA-binding protein MSSP-1 (also termed RBMS1 or SCR2) and MSSP-2 (also termed RBMS2 or SCR3). All MSSP family members contain two RNA recognition motifs (RRMs), also termed RBDs (RNA bi…	RNA-bind
241046	cd12602	RRM2_SF2_plant_like	RNA recognition motif 2 in plant pre-mRNA-splicing factor SF2 and similar proteins. This subfamily corresponds to the RRM2 of SF2, also termed SR1 protein, a plant serine/arginine (SR)-rich phosphoprotein similar to the mammalian splicing factor SF2/ASF. It promotes splice site switching in mammalian nuclear extracts. SF2 contains two N-terminal RNA recognition motifs (RRMs), also termed RBDs (RN…	RNA-bind
214638	SM00363	S4	S4 RNA-binding domain.	RNA-bind
240772	cd12326	RRM1_hnRNPA0	RNA recognition motif 1 found in heterogeneous nuclear ribonucleoprotein A0 (hnRNP A0) and similar proteins. This subfamily corresponds to the RRM1 of hnRNP A0 which is a low abundance hnRNP protein that has been implicated in mRNA stability in mammalian cells. It has been identified as the substrate for MAPKAP-K2 and may be involved in the lipopolysaccharide (LPS)-induced post-transcriptional re…	RNA-bind
206683	cd01896	DRG	Developmentally Regulated GTP-binding protein (DRG). The developmentally regulated GTP-binding protein (DRG) subfamily is an uncharacterized member of the Obg family, an evolutionary branch of GTPase superfamily proteins. GTPases act as molecular switches regulating diverse cellular processes. DRG2 and DRG1 comprise the DRG subfamily in eukaryotes. In view of their widespread expression in variou…	RNA-bind
240763	cd12317	RRM4_RBM19_RRM3_MRD1	RNA recognition motif 4 in RNA-binding protein 19 (RBM19) and RNA recognition motif 3 in multiple RNA-binding domain-containing protein 1 (MRD1). This subfamily corresponds to the RRM4 of RBM19 and the RRM3 of MRD1. RBM19, also termed RNA-binding domain-1 (RBD-1), is a nucleolar protein conserved in eukaryotes involved in ribosome biogenesis by processing rRNA and is essential for preimplantation…	RNA-bind
260575	cl00691	UPF0150	Uncharacterized protein family (UPF0150). This family of small proteins is uncharacterized. In CC_3185 this domain is found next to a DNA binding helix-turn-helix domain pfam01402, which suggests that this is some kind of ligand binding domain. The structure of this domain suggests that these domains oligomerise and due to structural similarities may bind to RNA. The monomer adopts an alpha-beta-…	RNA-bind
276941	cd15803	RLR_C_like	C-terminal domain of Retinoic acid-inducible gene (RIG)-I-like Receptors, Cereblon (CRBN), and similar protein domains. Retinoic acid-inducible gene (RIG)-I-like Receptors (RLRs) are cytoplasmic RNA receptors that recognize non-self RNA and act as molecular sensors to detect viral pathogens. They play crucial roles in innate antiviral responses, including the production of proinflammatory cytokin…	RNA-bind
241138	cd12694	RRM2_hnRNPL_like	RNA recognition motif 2 in heterogeneous nuclear ribonucleoprotein L (hnRNP-L) and similar proteins. This subfamily corresponds to the RRM2 of heterogeneous nuclear ribonucleoprotein L (hnRNP-L), heterogeneous nuclear ribonucleoprotein L-like (hnRNP-LL), and similar proteins. hnRNP-L is a higher eukaryotic specific subunit of human KMT3a (also known as HYPB or hSet2) complex required for histone …	RNA-bind
239515	cd03423	SirA	SirA (also known as UvrY, and YhhP) belongs to a family of two-component response regulators that controls secondary metabolism and virulence. The other member of this two-component system is a sensor kinase called BarA which phosphorylates SirA. A variety of microorganisms have similar proteins, all of which contain a common CPxP sequence motif in the N-terminal region. YhhP is thought to be imp…	RNA-bind
260100	cd13778	Aar2_C	C-terminal domain of Aar2, a U5 small nuclear ribonucleoprotein particle assembly factor. This family consists of the C-terminal domain of eukaryotic Aar2 and Aar2-like proteins. Aar2 is a U5 small nuclear ribonucleoprotein (snRNP) particle assembly factor and part of Prp8, which forms a large complex containing U5 snRNA, Snu114, and seven Sm proteins (B, D1, D2, D3, E, F and G). Upon import of t…	RNA-bind
241196	cd12752	RRM1_RBM5	RNA recognition motif 1 in vertebrate RNA-binding protein 5 (RBM5). This subgroup corresponds to the RRM1 of RBM5, also termed protein G15, or putative tumor suppressor LUCA15, or renal carcinoma antigen NY-REN-9, a known modulator of apoptosis. It may also act as a tumor suppressor or an RNA splicing factor. RBM5 shows high sequence similarity to RNA-binding protein 6 (RBM6 or NY-LU-12 or g16 or…	RNA-bind
241194	cd12750	RRM5_RBM12B	RNA recognition motif 5 in RNA-binding protein 12B (RBM12B) and similar proteins. This subgroup corresponds to the RRM5 of RBM12B which contains five distinct RNA binding motifs (RRMs), also termed RBDs (RNA binding domains) or RNPs (ribonucleoprotein domains). Its biological role remains unclear.	RNA-bind
240958	cd12514	RRM4_RBM12_like	RNA recognition motif 4 in RNA-binding protein RBM12, RBM12B and similar proteins. This subfamily corresponds to the RRM4 of RBM12 and RBM12B. RBM12, also termed SH3/WW domain anchor protein in the nucleus (SWAN), is ubiquitously expressed. It contains five distinct RNA binding motifs (RRMs), also termed RBDs (RNA binding domains) or RNPs (ribonucleoprotein domains), two proline-rich regions, and…	RNA-bind
150884	PF10278	Med19	Mediator of RNA pol II transcription subunit 19. Med19 represents a family of conserved proteins which are members of the multi-protein co-activator Mediator complex. Mediator is required for activation of RNA polymerase II transcription by DNA binding transactivators.	RNA-bind
270895	cd13993	STKc_Pat1_like	Catalytic domain of Fungal Pat1-like Serine/Threonine kinases. STKs catalyze the transfer of the gamma-phosphoryl group from ATP to serine/threonine residues on protein substrates. This subfamily is composed of Schizosaccharomyces pombe Pat1 (also called Ran1), Saccharomyces cerevisiae VHS1 and KSP1, and similar fungal STKs. Pat1 blocks Mei2, an RNA-binding protein which is indispensable in the i…	RNA-bind
225185	COG2302	YlmH	RNA-binding protein YlmH, contains S4-like domain [General function prediction only].	RNA-bind
240890	cd12444	RRM1_CPEBs	RNA recognition motif 1 in cytoplasmic polyadenylation element-binding protein CPEB-1, CPEB-2, CPEB-3, CPEB-4 and similar protiens. This subfamily corresponds to the RRM1 of the CPEB family of proteins that bind to defined groups of mRNAs and act as either translational repressors or activators to regulate their translation. CPEB proteins are well conserved in both, vertebrates and invertebrates.…	RNA-bind
270468	cd14282	UBA_TDRD3	UBA domain of Tudor domain-containing protein 3 (TDRD3) and similar proteins. TDRD3 is a modular protein containing Tudor domain, a DUF/OB-fold motif and a ubiquitin-associated (UBA) domain. It shows both nucleic acid- and methyl-binding properties and can interact with methylated RNA-binding proteins, such as fragile X mental retardation protein (FMRP) and DEAD/H box-3 (also known as DDX3X/Y, DB…	RNA-bind
241158	cd12714	RRM1_MATR3	RNA recognition motif 1 in vertebrate matrin-3. This subgroup corresponds to the RRM1 of Matrin 3 (MATR3 or P130), a highly conserved inner nuclear matrix protein with a bipartite nuclear localization signal (NLS), two zinc finger domains predicted to bind DNA, and two RNA recognition motifs (RRM), also termed RBDs (RNA binding domains) or RNPs (ribonucleoprotein domains), that are known to inter…	RNA-bind
253355	PF05731	TROVE	TROVE domain. This presumed domain is found in TEP1 and Ro60 proteins, that are RNA-binding components of Telomerase, Ro and Vault RNPs. This domain has been named TROVE, (after Telomerase, Ro and Vault). This domain is probably RNA-binding.	RNA-bind
275074	TIGR04238	seadorna_dsRNA	seadornavirus double-stranded RNA-binding protein. This protein family occurs in the seadornavirus virus group, with an N-terminal domain for binding double-stranded RNA, is designated VP12 in Banna virus, VP8 in Kadipiro virus, and VP11 in Liao ning virus.	RNA-bind
250890	PF01818	Translat_reg	Bacteriophage translational regulator. The translational regulator protein regA is encoded by the T4 bacteriophage and binds to a region of messenger RNA (mRNA) that includes the initiator codon. RegA is unusual in that it represses the translation of about 35 early T4 mRNAs but does not affect nearly 200 other mRNAs.	RNA-bind
240873	cd12427	RRM4_hnRNPL_like	RNA recognition motif 4 in heterogeneous nuclear ribonucleoprotein L (hnRNP-L) and similar proteins. This subfamily corresponds to the RRM4 of heterogeneous nuclear ribonucleoprotein L (hnRNP-L), heterogeneous nuclear ribonucleoprotein L-like (hnRNP-LL), and similar proteins. hnRNP-L is a higher eukaryotic specific subunit of human KMT3a (also known as HYPB or hSet2) complex required for histone …	RNA-bind
241050	cd12606	RRM1_RBM4	RNA recognition motif 1 in vertebrate RNA-binding protein 4 (RBM4). This subgroup corresponds to the RRM1 of RBM4, a ubiquitously expressed splicing factor that has two isoforms, RBM4A (also known as Lark homolog) and RBM4B (also known as RBM30), which are very similar in structure and sequence. RBM4 may function as a translational regulator of stress-associated mRNAs and also plays a role in mic…	RNA-bind
240824	cd12378	RRM1_I_PABPs	RNA recognition motif 1 in type I polyadenylate-binding proteins. This subfamily corresponds to the RRM1 of type I poly(A)-binding proteins (PABPs), highly conserved proteins that bind to the poly(A) tail present at the 3' ends of most eukaryotic mRNAs. They have been implicated in the regulation of poly(A) tail length during the polyadenylation reaction, translation initiation, mRNA stabilizatio…	RNA-bind
240914	cd12470	RRM1_MSSP1	RNA recognition motif 1 in vertebrate single-stranded DNA-binding protein MSSP-1. This subgroup corresponds to the RRM1 of MSSP-1, also termed RNA-binding motif, single-stranded-interacting protein 1 (RBMS1), or suppressor of CDC2 with RNA-binding motif 2 (SCR2), a double- and single-stranded DNA binding protein that belongs to the c-myc single-strand binding proteins (MSSP) family. It specifical…	RNA-bind
259412	PF15279	SOBP	Sine oculis-binding protein. SOBP is associated with syndromic and nonsyndromic intellectual disability. It carries a zinc-finger of the zf-C2H2 type at the N-terminus, and a highly characteristic C-terminal PhPhPhPhPhPh motif. The deduced 873-amino acid protein contains an N-terminal nuclear localisation signal (NLS), followed by 2 FCS-type zinc finger motifs, a proline-rich region (PR1), a puta…	RNA-bind
240980	cd12536	RRM1_RBM39	RNA recognition motif 1 in vertebrate RNA-binding protein 39 (RBM39). This subgroup corresponds to the RRM1 of RBM39, also termed hepatocellular carcinoma protein 1, or RNA-binding region-containing protein 2, or splicing factor HCC1, a nuclear autoantigen that contains an N-terminal arginine/serine rich (RS) motif and three RNA recognition motifs (RRMs), also termed RBDs (RNA binding domains) or…	RNA-bind
262900	cl06505	Rho_N	Rho termination factor, N-terminal domain. The Rho termination factor disengages newly transcribed RNA from its DNA template at certain, specific transcripts. It it thought that two copies of Rho bind to RNA and that Rho functions as a hexamer of protomers. This domain is found to the N-terminus of the RNA binding domain.	RNA-bind
240744	cd12298	RRM3_Prp24	RNA recognition motif 3 in fungal pre-messenger RNA splicing protein 24 (Prp24) and similar proteins. This subfamily corresponds to the RRM3 of Prp24, also termed U4/U6 snRNA-associated-splicing factor PRP24 (U4/U6 snRNP), an RNA-binding protein with four well conserved RNA recognition motifs (RRMs), also termed RBDs (RNA binding domains) or RNPs (ribonucleoprotein domains). It facilitates U6 RNA…	RNA-bind
240936	cd12492	RRM2_RBM46	RNA recognition motif 2 found in vertebrate RNA-binding protein 46 (RBM46). This subgroup corresponds to the RRM2 of RBM46, also termed cancer/testis antigen 68 (CT68). It is a putative RNA-binding protein that shows high sequence homology with heterogeneous nuclear ribonucleoprotein R (hnRNP R) and heterogeneous nuclear ribonucleoprotein Q (hnRNP Q). Its biological function remains unclear. Like…	RNA-bind
254856	PF08529	NusA_N	NusA N-terminal domain. This domain represents the RNA polymerase binding domain of NusA.	RNA-bind
240821	cd12375	RRM1_Hu_like	RNA recognition motif 1 in the Hu proteins family, Drosophila sex-lethal (SXL), and similar proteins. This subfamily corresponds to the RRM1 of Hu proteins and SXL. The Hu proteins family represents a group of RNA-binding proteins involved in diverse biological processes. Since the Hu proteins share high homology with the Drosophila embryonic lethal abnormal vision (ELAV) protein, the Hu family i…	RNA-bind
275209	TIGR04416	group_II_RT_mat	group II intron reverse transcriptase/maturase. Members of this protein family are multifunctional proteins encoded in most examples of bacterial group II introns. These group II introns are mobile selfish genetic elements, often with multiple highly identical copies per genome. Member proteins have an N-terminal reverse transcriptase (RNA-directed DNA polymerase) domain (pfam00078) followed by a…	RNA-bind
110514	PF01517	HDV_ag	Hepatitis delta virus delta antigen. The hepatitis delta virus (HDV) encodes a single protein, the hepatitis delta antigen (HDAg). The central region of this protein has been shown to bind RNA. Several interactions are also mediated by a coiled-coil region at the N terminus of the protein.	RNA-bind
257174	PF12627	PolyA_pol_RNAbd	Probable RNA and SrmB- binding site of polymerase A. This region encompasses much of the RNA and SrmB binding motifs on polymerase A.	RNA-bind
240964	cd12520	RRM1_MRN1	RNA recognition motif 1 of RNA-binding protein MRN1 and similar proteins. This subgroup corresponds to the RRM1 of MRN1, also termed multicopy suppressor of RSC-NHP6 synthetic lethality protein 1, or post-transcriptional regulator of 69 kDa,which is a RNA-binding protein found in yeast. Although its specific biological role remains unclear, MRN1 might be involved in translational regulation. Memb…	RNA-bind
274288	TIGR02765	crypto_DASH	cryptochrome, DASH family. Photolyases and cryptochromes are related flavoproteins. Photolyases harness the energy of blue light to repair DNA damage by removing pyrimidine dimers. Cryptochromes do not repair DNA and are presumed to act instead in some other (possibly unknown) process such as entraining circadian rhythms. This model describes the cryptochrome DASH subfamily, one of at least five …	RNA-bind
240934	cd12490	RRM2_ACF	RNA recognition motif 2 in vertebrate APOBEC-1 complementation factor (ACF). This subgroup corresponds to the RRM2 of ACF, also termed APOBEC-1-stimulating protein, an RNA-binding subunit of a core complex that interacts with apoB mRNA to facilitate C to U RNA editing. It may also act as an apoB mRNA recognition factor and chaperone and play a key role in cell growth and differentiation. ACF shut…	RNA-bind
244551	cl06904	eNOPS_SF	NOPS domain, including C-terminal helical extension region, in the p54nrb/PSF/PSP1 family. The family contains a DBHS domain (for Drosophila behavior, human splicing), which comprises two conserved RNA recognition motifs (RRMs), also termed RBDs (RNA binding domains) or RNPs (ribonucleoprotein domains), and a charged protein-protein interaction NOPS (NONA and PSP1) domain. This model corresponds …	RNA-bind
151573	PF11129	EIAV_Rev	Rev protein of equine infectious anaemia virus. The sequence of this family is highly conserved and carries a nuclear export signal from residues 31-55, and RNA binding/nuclear localisation signals of RRDR at residue 76 and KRRRK at residue 159. Rev is an essential regulatory protein required for nucleocytoplasmic transport of incompletely spliced viral mRNAs that encode structural proteins. Rev …	RNA-bind
275377	sd00030	zf-RanBP2	RanBP2-type zinc finger. The zf-RanBP2 domain represents a new superfamily of C2C2-type zinc finger motif, which is characterized by the conserved sequence pattern W-X-C-X(2,4)-C-X(3)-N-X(6)-C-X(2)-C. They fold into a structure composed of two orthogonal beta-hairpin strands that sandwich a single Zn2+ ion coordinated with four cysteine residues. zf-RanBP2 domains are mainly found in eukaryotic p…	RNA-bind
259381	PF15247	SLBP_RNA_bind	Histone RNA hairpin-binding protein RNA-binding domain. This family represents the RNA-binding domain of histone RNA hairpin-binding protein.	RNA-bind
240760	cd12314	RRM1_RBM6	RNA recognition motif 1 in vertebrate RNA-binding protein 6 (RBM6). This subfamily corresponds to the RRM1 of RBM6, also termed lung cancer antigen NY-LU-12, or protein G16, or RNA-binding protein DEF-3, which has been predicted to be a nuclear factor based on its nuclear localization signal. It shows high sequence similarity to RNA-binding protein 5 (RBM5 or LUCA15 or NY-REN-9). Both, RBM6 and R…	RNA-bind
250781	PF01665	Rota_NSP3	Rotavirus non-structural protein NSP3. This family consist of rotaviral non-structural RNA binding protein 34 (NS34 or NSP3). The NSP3 protein has been shown to bind viral RNA. The NSP3 protein consists of 3 conserved functional domains, a basic region which binds ssRNA, a region containing heptapeptide repeats mediating oligomerization and a leucine zipper motif. NSP3 may play a central role in …	RNA-bind
240896	cd12450	RRM1_NUCLs	RNA recognition motif 1 found in nucleolin-like proteins mainly from plants. This subfamily corresponds to the RRM1 of a group of plant nucleolin-like proteins, including nucleolin 1 (also termed protein nucleolin like 1) and nucleolin 2 (also termed protein nucleolin like 2, or protein parallel like 1). They play roles in the regulation of ribosome synthesis and in the growth and development of …	RNA-bind
214940	SM00962	SRP54	SRP54-type protein, GTPase domain. This entry represents the GTPase domain of the 54 kDa SRP54 component, a GTP-binding protein that interacts with the signal sequence when it emerges from the ribosome. SRP54 of the signal recognition particle has a three-domain structure: an N-terminal helical bundle domain, a GTPase domain, and the M-domain that binds the 7s RNA and also binds the signal sequen…	RNA-bind
241103	cd12659	RRM2_hnRNPM	RNA recognition motif 2 in vertebrate heterogeneous nuclear ribonucleoprotein M (hnRNP M). This subgroup corresponds to the RRM2 of hnRNP M, a pre-mRNA binding protein that may play an important role in the pre-mRNA processing. It also preferentially binds to poly(G) and poly(U) RNA homopolymers. hnRNP M is able to interact with early spliceosomes, further influencing splicing patterns of specifi…	RNA-bind
274109	TIGR02395	rpoN_sigma	RNA polymerase sigma-54 factor. A sigma factor is a DNA-binding protein protein that binds to the DNA-directed RNA polymerase core to produce the holoenzyme capable of initiating transcription at specific sites. Different sigma factors act in vegetative growth, heat shock, extracytoplasmic functions (ECF), etc. This model represents the clade of sigma factors called sigma-54, or RpoN (unrelated t…	RNA-bind
128717	SM00440	ZnF_C2C2	C2C2 Zinc finger. Nucleic-acid-binding motif in transcriptional elongation factor TFIIS and RNA polymerases.	RNA-bind
241108	cd12664	RRM1_RAVER2	RNA recognition motif 1 in vertebrate ribonucleoprotein PTB-binding 2 (raver-2). This subgroup corresponds to the RRM1 of raver-2, a novel member of the heterogeneous nuclear ribonucleoprotein (hnRNP) family. It is present in vertebrates and shows high sequence homology to raver-1, a ubiquitously expressed co-repressor of the nucleoplasmic splicing repressor polypyrimidine tract-binding protein (…	RNA-bind
240919	cd12475	RRM2_RBMS3	RNA recognition motif 2 found in vertebrate RNA-binding motif, single-stranded-interacting protein 3 (RBMS3). This subgroup corresponds to the RRM2 of RBMS3, a new member of the c-myc gene single-strand binding proteins (MSSP) family of DNA regulators. Unlike other MSSP proteins, RBMS3 is not a transcriptional regulator. It binds with high affinity to A/U-rich stretches of RNA, and to A/T-rich DN…	RNA-bind
240842	cd12396	RRM1_Nop13p_fungi	RNA recognition motif 1 in yeast nucleolar protein 13 (Nop13p) and similar proteins. This subfamily corresponds to the RRM1 of Nop13p encoded by YNL175c from Saccharomyces cerevisiae. It shares high sequence similarity with nucleolar protein 12 (Nop12p). Both, Nop12p and Nop13p, are not essential for growth. However, unlike Nop12p that is localized to the nucleolus, Nop13p localizes primarily to …	RNA-bind
240738	cd12292	RRM2_La_like	RNA recognition motif 2 in La autoantigen (La or SS-B or LARP3), La-related protein 7 (LARP7 or PIP7S) and similar proteins. This subfamily corresponds to the RRM2 of La and LARP7. La is a highly abundant nuclear phosphoprotein and well conserved in eukaryotes. It specifically binds the 3'-terminal UUU-OH motif of nascent RNA polymerase III transcripts and protects them from exonucleolytic degrad…	RNA-bind
257367	PF12874	zf-met	Zinc-finger of C2H2 type. This is a zinc-finger domain with the CxxCx(12)Hx(6)H motif, found in multiple copies in a wide range of proteins from plants to metazoans. Some member proteins, particularly those from plants, are annotated as being RNA-binding.	RNA-bind
240589	cd12942	LEM_Man1	LEM (Lap2/Emerin/Man1) domain found in inner nuclear membrane protein Man1. This CD corresponds to the LEM domain of Man1 and similar proteins. Man1, also termed LEM domain-containing protein 3 (LEMD3), is an integral protein of the inner nuclear membrane that binds to nuclear lamins and emerin, thus playing a role in nuclear organization. It is part of a protein complex essential for chromatin o…	RNA-bind
240765	cd12319	RRM4_MRD1	RNA recognition motif 4 in yeast multiple RNA-binding domain-containing protein 1 (MRD1) and similar proteins. This subfamily corresponds to the RRM4 of MRD1which is encoded by a novel yeast gene MRD1 (multiple RNA-binding domain). It is well-conserved in yeast and its homologs exist in all eukaryotes. MRD1 is present in the nucleolus and the nucleoplasm. It interacts with the 35 S precursor rRNA…	RNA-bind
240856	cd12410	RRM2_RRT5	RNA recognition motif 2 in yeast regulator of rDNA transcription protein 5 (RRT5) and similar proteins. This subfamily corresponds to the RRM2 of the lineage specific family containing a group of uncharacterized yeast regulators of rDNA transcription protein 5 (RRT5), which may play roles in the modulation of rDNA transcription. RRT5 contains two RNA recognition motifs (RRMs), also termed RBDs (R…	RNA-bind
260246	cl00189	YlxR	N/A. Ylxr homologs, group of conserved hypothetical bacterial proteins of unknown function, structure revealed putative RNA binding cleft, proteins are encoded by an operon that includes other proteins involved in transcription and/or translation	RNA-bind
238474	cd00938	HisRS_RNA	HisRS_RNA binding domain. This short RNA-binding domain is found at the N-terminus of HisRS in several higher eukaryote aminoacyl-tRNA synthetases (aaRSs). This domain consists of a helix- turn- helix structure, which is similar to other RNA-binding proteins. It is involved in both protein-RNA interactions by binding tRNA and protein-protein interactions, which are important for the formation of …	RNA-bind
240769	cd12323	RRM2_MSI	RNA recognition motif 2 in RNA-binding protein Musashi homologs Musashi-1, Musashi-2 and similar proteins. This subfamily corresponds to the RRM2.in Musashi-1 (also termed Msi1), a neural RNA-binding protein putatively expressed in central nervous system (CNS) stem cells and neural progenitor cells, and associated with asymmetric divisions in neural progenitor cells. It is evolutionarily conserve…	RNA-bind
241134	cd12690	RRM3_PTBPH1_PTBPH2	RNA recognition motif 3 in plant polypyrimidine tract-binding protein homolog 1 and 2 (PTBPH1 and PTBPH2). This subfamily corresponds to the RRM3 of PTBPH1 and PTBPH2. Although their biological roles remain unclear, PTBPH1 and PTBPH2 show significant sequence similarity to polypyrimidine tract binding protein (PTB) that is an important negative regulator of alternative splicing in mammalian cells…	RNA-bind
241099	cd12655	RRM3_HuC	RNA recognition motif 3 in vertebrate Hu-antigen C (HuC). This subgroup corresponds to the RRM3 of HuC, also termed ELAV-like protein 3 (ELAV-3), or paraneoplastic cerebellar degeneration-associated antigen, or paraneoplastic limbic encephalitis antigen 21 (PLE21), one of the neuronal members of the Hu family. The neuronal Hu proteins play important roles in neuronal differentiation, plasticity a…	RNA-bind
117094	PF08517	AXH	Ataxin-1 and HBP1 module (AXH). AXH is a protein-protein and RNA binding motif found in Ataxin-1 (ATX1). ATX1 is responsible for the autosomal-dominant neurodegenerative disorder Spinocerebellar ataxia type-1 (SCA1) in humans. The AXH module has also been identified in the apparently unrelated transcription factor HBP1 which is thought to be involved in the architectural regulation of chromatin a…	RNA-bind
100072	cd02643	R3H_NF-X1	R3H domain of the X1 box binding protein (NF-X1) and related proteins. Human NF-X1 is a transcription factor that regulates the expression of class II major histocompatibility complex (MHC) genes. The Drosophila homolog shuttle craft (STC) has been shown to be a DNA- or RNA-binding protein required for proper axon guidance in the central nervous system and, the yeast homolog FAP1 encodes a dosage…	RNA-bind
256000	PF10453	NUFIP1	Nuclear fragile X mental retardation-interacting protein 1 (NUFIP1). Proteins in this family have been implicated in the assembly of the large subunit of the ribosome and in telomere maintenance. Some proteins in this family contain a CCCH zinc finger. This family contains a protein called human fragile X mental retardation-interacting protein 1, which is known to bind RNA and is phosphorylated u…	RNA-bind
240762	cd12316	RRM3_RBM19_RRM2_MRD1	RNA recognition motif 3 in RNA-binding protein 19 (RBM19) and RNA recognition motif 2 found in multiple RNA-binding domain-containing protein 1 (MRD1). This subfamily corresponds to the RRM3 of RBM19 and RRM2 of MRD1. RBM19, also termed RNA-binding domain-1 (RBD-1), is a nucleolar protein conserved in eukaryotes involved in ribosome biogenesis by processing rRNA and is essential for preimplantati…	RNA-bind
240783	cd12337	RRM1_SRSF4_like	RNA recognition motif 1 in serine/arginine-rich splicing factor 4 (SRSF4) and similar proteins. This subfamily corresponds to the RRM1 in three serine/arginine (SR) proteins: serine/arginine-rich splicing factor 4 (SRSF4 or SRp75 or SFRS4), serine/arginine-rich splicing factor 5 (SRSF5 or SRp40 or SFRS5 or HRS), serine/arginine-rich splicing factor 6 (SRSF6 or SRp55). SRSF4 plays an important rol…	RNA-bind
241023	cd12579	RRM2_hnRNPA0	RNA recognition motif 2 in heterogeneous nuclear ribonucleoprotein A0 (hnRNP A0) and similar proteins. This subgroup corresponds to the RRM2 of hnRNP A0, a low abundance hnRNP protein that has been implicated in mRNA stability in mammalian cells. It has been identified as the substrate for MAPKAP-K2 and may be involved in the lipopolysaccharide (LPS)-induced post-transcriptional regulation of tum…	RNA-bind
240730	cd12284	RRM2_RBM23_RBM39	RNA recognition motif 2 in vertebrate RNA-binding protein RBM23, RBM39 and similar proteins. This subfamily corresponds to the RRM2 of RBM39 (also termed HCC1), a nuclear autoantigen that contains an N-terminal arginine/serine rich (RS) motif and three RNA recognition motifs (RRMs), also termed RBDs (RNA binding domains) or RNPs (ribonucleoprotein domains). An octapeptide sequence called the RS-E…	RNA-bind
241208	cd12764	RRM2_SRSF4	RNA recognition motif 2 in vertebrate serine/arginine-rich splicing factor 4 (SRSF4). This subgroup corresponds to the RRM2 of SRSF4, also termed pre-mRNA-splicing factor SRp75, or SRP001LB, or splicing factor, arginine/serine-rich 4 (SFRS4), a splicing regulatory serine/arginine (SR) protein that plays an important role in both constitutive splicing and alternative splicing of many pre-mRNAs. Fo…	RNA-bind
271762	cl14879	LabA_like_C	C-terminal domain of LabA_like proteins. A predicted RNA-binding domain found in insect Oskar and vertebrate TDRD5/TDRD7 proteins that nucleate or organize structurally related ribonucleoprotein (RNP) complexes, the polar granule and nuage, is poorly understood. The domain adopts the winged helix-turn- helix fold and bind RNA with a potential specificity for dsRNA.In eukaryotes this domain is oft…	RNA-bind
240791	cd12345	RRM2_SECp43_like	RNA recognition motif 2 in tRNA selenocysteine-associated protein 1 (SECp43) and similar proteins. This subfamily corresponds to the RRM2 in tRNA selenocysteine-associated protein 1 (SECp43), yeast negative growth regulatory protein NGR1 (RBP1), yeast protein NAM8, and similar proteins. SECp43 is an RNA-binding protein associated specifically with eukaryotic selenocysteine tRNA [tRNA(Sec)]. It ma…	RNA-bind
240965	cd12521	RRM3_MRN1	RNA recognition motif 3 of RNA-binding protein MRN1 and similar proteins. This subgroup corresponds to the RRM3 of MRN1, also termed multicopy suppressor of RSC-NHP6 synthetic lethality protein 1, or post-transcriptional regulator of 69 kDa, which is a RNA-binding protein found in yeast. Although its specific biological role remains unclear, MRN1 might be involved in translational regulation. Mem…	RNA-bind
214642	SM00386	HAT	HAT (Half-A-TPR) repeats. Present in several RNA-binding proteins. Structurally and sequentially thought to be similar to TPRs.	RNA-bind
240956	cd12512	RRM3_RBM12	RNA recognition motif 3 in RNA-binding protein 12 (RBM12) and similar proteins. This subfamily corresponds to the RRM3 of RBM12. RBM12, also termed SH3/WW domain anchor protein in the nucleus (SWAN), is ubiquitously expressed. It contains five distinct RNA binding motifs (RRMs), also termed RBDs (RNA binding domains) or RNPs (ribonucleoprotein domains), two proline-rich regions, and several putat…	RNA-bind
241064	cd12620	RRM3_TIAR	RNA recognition motif 3 in nucleolysin TIAR and similar proteins. This subgroup corresponds to the RRM3 of nucleolysin TIAR, also termed TIA-1-related protein, a cytotoxic granule-associated RNA-binding protein that shows high sequence similarity with 40-kDa isoform of T-cell-restricted intracellular antigen-1 (p40-TIA-1). TIAR is mainly localized in the nucleus of hematopoietic and nonhematopoie…	RNA-bind
240771	cd12325	RRM1_hnRNPA_hnRNPD_like	RNA recognition motif 1 in heterogeneous nuclear ribonucleoprotein hnRNP A and hnRNP D subfamilies and similar proteins. This subfamily corresponds to the RRM1 in the hnRNP A subfamily which includes hnRNP A0, hnRNP A1, hnRNP A2/B1, hnRNP A3 and similar proteins. hnRNP A0 is a low abundance hnRNP protein that has been implicated in mRNA stability in mammalian cells. hnRNP A1 is an abundant eukary…	RNA-bind
241039	cd12595	RRM1_SRSF5	RNA recognition motif 1 in vertebrate serine/arginine-rich splicing factor 5 (SRSF5). This subgroup corresponds to the RRM1 of SRSF5, also termed delayed-early protein HRS, or pre-mRNA-splicing factor SRp40, or splicing factor, arginine/serine-rich 5 (SFRS5). SFSF5 is an essential splicing regulatory serine/arginine (SR) protein that regulates both alternative splicing and basal splicing. It is t…	RNA-bind
240855	cd12409	RRM1_RRT5	RNA recognition motif 1 in yeast regulator of rDNA transcription protein 5 (RRT5) and similar proteins. This subfamily corresponds to the RRM1 of the lineage specific family containing a group of uncharacterized yeast regulators of rDNA transcription protein 5 (RRT5), which may play roles in the modulation of rDNA transcription. RRT5 contains two RNA recognition motifs (RRMs), also termed RBDs (R…	RNA-bind
259739	PF15608	PELOTA_1	PELOTA RNA binding domain. This RNA binding Pelota domain is at the C terminus of a PRTase family. These PRTase+Pelota genes are found in the biosynthetic operon associated with the Ter stress response operon and are predicted to be involved in the biosynthesis of a ribo-nucleoside involved in stress response.	RNA-bind
151877	PF11438	N36	36-mer N-terminal peptide of the N protein (N36). The arginine-rich motif of the N protein is involved in transcriptional antitermination of phage lambda. N36 forms a complex with boxB RNA by binding tightly to the major groove of the boxB hairpin via hydrophobic and electrostatic interactions forming a bent alpha helix.	RNA-bind
275447	cd01513	Translation_factor_III	Domain III of Elongation factor (EF) Tu (EF-TU), EF-G and related proteins. Elongation factors (EF) EF-Tu and EF-G participate in the elongation phase during protein biosynthesis on the ribosome. Their functional cycles depend on GTP binding and its hydrolysis. The EF-Tu complexed with GTP and aminoacyl-tRNA delivers tRNA to the ribosome, whereas EF-G stimulates translocation, a process in which …	RNA-bind
212587	cd11718	THUMP_SPOUT	THUMP domain associated with SPOUT RNA Methylases. Members of this archaeal protein family are characterized by containing an N-terminal THUMP domain and a C-terminal SPOUT RNA methyltransferase domain. No functional information is available The THUMP domain is named after thiouridine synthases, methylases and PSUSs. The domain consists of about 110 amino acid residues. It is predicted to be an R…	RNA-bind
144538	PF00981	Rota_NS53	Rotavirus RNA-binding Protein 53 (NS53). This protein is also known as NSP1. NS53 is encoded by gene 5. It is made in low levels in the infected cells and is a component of early replication. The protein is known to accumulate on the cytoskeleton of the infected cell. NS53 is an RNA binding protein that contains a characteristic cysteine rich region.	RNA-bind
198080	SM01012	ANTAR	ANTAR (AmiR and NasR transcription antitermination regulators) is an RNA-binding domain found in bacterial transcription antitermination regulatory proteins. The majority of the domain consists of a coiled-coil.	RNA-bind
204178	PF09246	PHAT	PHAT. The PHAT (pseudo-HEAT analogous topology) domain assumes a structure consisting of a layer of three parallel helices packed against a layer of two antiparallel helices, into a cylindrical shaped five-helix bundle. It is found in the RNA-binding protein Smaug, where it is essential for high-affinity RNA binding.	RNA-bind
241130	cd12686	RRM1_PTBPH1_PTBPH2	RNA recognition motif 1 in plant polypyrimidine tract-binding protein homolog 1 and 2 (PTBPH1 and PTBPH2). This subfamily corresponds to the RRM1 of PTBPH1 and PTBPH2. Although their biological roles remain unclear, PTBPH1 and PTBPH2 show significant sequence similarity to polypyrimidine tract binding protein (PTB) that is an important negative regulator of alternative splicing in mammalian cells…	RNA-bind
242012	cl00662	RNA_bind_2	Predicted RNA-binding protein. Members of this family of bacterial proteins are thought to have RNA-binding properties, however, their exact function has not, as yet, been defined.	RNA-bind
193600	cd09986	LOTUS_1_TDRD7	The first LOTUS domain on Tudor-containing protein 7 (TDRD7). The first LOTUS domain on Tudor-containing protein 7 (TDRD7): TDRD7 contains three N-terminal LOTUS domains and three Tudor domain repeats at the C-terminus. It belongs to the evolutionary conserved Tudor domain-containing protein (TDRD) family involved in germ cell development. In mice, TDRD7 together with TDRD1/MTR-1, TDRD5 and TDRD6…	RNA-bind
240891	cd12445	RRM2_CPEBs	RNA recognition motif 2 in cytoplasmic polyadenylation element-binding protein CPEB-1, CPEB-2, CPEB-3, CPEB-4 and similar protiens. This subfamily corresponds to the RRM2 of CPEB family of proteins that bind to defined groups of mRNAs and act as either translational repressors or activators to regulate their translation. CPEB proteins are well conserved in both, vertebrates and invertebrates. Bas…	RNA-bind
222987	PHA03103	PHA03103	double-strand RNA-binding protein, Provisional	RNA-bind
240998	cd12554	RRM1_RBM15B	RNA recognition motif 1 in putative RNA binding motif protein 15B (RBM15B) from vertebrate. This subfamily corresponds to the RRM1 of RBM15B, also termed one twenty-two 3 (OTT3), a paralog of RNA binding motif protein 15 (RBM15), also known as One-twenty two protein 1 (OTT1). Like RBM15, RBM15B has post-transcriptional regulatory activity. It is a nuclear protein sharing with RBM15 the associatio…	RNA-bind
252098	PF03681	UPF0150	Uncharacterized protein family (UPF0150). This family of small proteins is uncharacterized. In CC_3185 this domain is found next to a DNA binding helix-turn-helix domain pfam01402, which suggests that this is some kind of ligand binding domain. The structure of this domain suggests that these domains oligomerise and due to structural similarities may bind to RNA. The monomer adopts an alpha-beta-…	RNA-bind
214932	SM00952	RAP	This domain is found in various eukaryotic species, particularly in apicomplexans. In Plasmodium falciparum, the domain is found in proteins that are important in various parasite-host cell interactions. It is thought to be an RNA-binding domain.	RNA-bind
240825	cd12379	RRM2_I_PABPs	RNA recognition motif 2 found in type I polyadenylate-binding proteins. This subfamily corresponds to the RRM2 of type I poly(A)-binding proteins (PABPs), highly conserved proteins that bind to the poly(A) tail present at the 3' ends of most eukaryotic mRNAs. They have been implicated in the regulation of poly(A) tail length during the polyadenylation reaction, translation initiation, mRNA stabil…	RNA-bind
240721	cd12275	RRM1_MEI2_EAR1_like	RNA recognition motif 1 in Mei2-like proteins and terminal EAR1-like proteins. This subfamily corresponds to the RRM1 of Mei2-like proteins from plant and fungi, terminal EAR1-like proteins from plant, and other eukaryotic homologs. Mei2-like proteins represent an ancient eukaryotic RNA-binding protein family whose corresponding Mei2-like genes appear to have arisen early in eukaryote evolution, …	RNA-bind
241185	cd12741	RRM2_Fusilli	RNA recognition motif 2 in Drosophila RNA-binding protein Fusilli and similar proteins. This subgroup corresponds to the RRM2 of RNA-binding protein Fusilli which is encoded by Drosophila fusilli (fus) gene. Loss of Fusilli activity causes lethality during embryogenesis in flies. Drosophila Fusilli can regulate endogenous fibroblast growth factor receptor 2 (FGFR2) splicing and functions as a spl…	RNA-bind
250211	PF00898	Orbi_VP2	Orbivirus outer capsid protein VP2. VP2 acts as an anchor for VP1 and VP3. VP2 contains a non-specific DNA and RNA binding domain in the N-terminus.	RNA-bind
198174	cd09918	SH2_Nterm_SPT6_like	N-terminal Src homology 2 (SH2) domain found in Spt6. N-terminal SH2 domain in Spt6. Spt6 is an essential transcription elongation factor and histone chaperone that binds the C-terminal repeat domain (CTD) of RNA polymerase II. Spt6 contains a tandem SH2 domain with a novel structure and CTD-binding mode. The tandem SH2 domain binds to a serine 2-phosphorylated CTD peptide in vitro, whereas its N…	RNA-bind
241169	cd12725	RRM2_CPEB1	RNA recognition motif 2 in cytoplasmic polyadenylation element-binding protein 1 (CPEB-1) and similar proteins. This subgroup corresponds to the RRM2 of CPEB-1 (also termed CPE-BP1 or CEBP), an RNA-binding protein that interacts with the cytoplasmic polyadenylation element (CPE), a short U-rich motif in the 3' untranslated regions (UTRs) of certain mRNAs. It functions as a translational regulator…	RNA-bind
240905	cd12459	RRM1_CID8_like	RNA recognition motif 1 in Arabidopsis thaliana CTC-interacting domain protein CID8, CID9, CID10, CID11, CID12, CID 13 and similar proteins. This subgroup corresponds to the RRM1 domains found in A. thaliana CID8, CID9, CID10, CID11, CID12, CID 13 and mainly their plant homologs. These highly related RNA-binding proteins contain an N-terminal PAM2 domain (PABP-interacting motif 2), two RNA recogn…	RNA-bind
276942	cd15804	RLR_C	C-terminal domain of Retinoic acid-inducible gene (RIG)-I-like Receptors. Retinoic acid-inducible gene (RIG)-I-like Receptors (RLRs) are cytoplasmic RNA receptors that recognize non-self RNA and act as molecular sensors to detect viral pathogens. They play crucial roles in innate antiviral responses, including the production of proinflammatory cytokines and type I interferon. There are three RLRs…	RNA-bind
240693	cd12247	RRM2_U1A_like	RNA recognition motif 2 in the U1A/U2B"/SNF protein family. This subfamily corresponds to the RRM2 of U1A/U2B"/SNF protein family, containing Drosophila sex determination protein SNF and its two mammalian counterparts, U1 small nuclear ribonucleoprotein A (U1 snRNP A or U1-A or U1A) and U2 small nuclear ribonucleoprotein B" (U2 snRNP B" or U2B"), all of which consist of two RNA recognition motifs…	RNA-bind
277027	cd15552	PHD_PHF3_like	PHD finger found in PHD finger protein 3 (PHF3), and death-inducer obliterator variants Dido1, Dido2, and Dido3. PHF3 is a human homolog of yeast protein bypass of Ess1 (Bye1), a nuclear protein with a domain resembling the central domain in the transcription elongation factor TFIIS. It is ubiquitously expressed in normal tissues including brain, but its expression is significantly reduced or los…	RNA-bind
250194	PF00874	PRD	PRD domain. The PRD domain (for PTS Regulation Domain), is the phosphorylatable regulatory domain found in bacterial transcriptional antiterminator such as BglG, SacY and LicT, as well as in activators such as MtlR and LevR. The PRD is phosphorylated on one or two conserved histidine residues. PRD-containing proteins are involved in the regulation of catabolic operons in Gram+ and Gram- bacteria …	RNA-bind
184884	PRK14890	PRK14890	putative Zn-ribbon RNA-binding protein, Provisional	RNA-bind
240831	cd12385	RRM1_hnRNPM_like	RNA recognition motif 1 in heterogeneous nuclear ribonucleoprotein M (hnRNP M) and similar proteins. This subfamily corresponds to the RRM1 of heterogeneous nuclear ribonucleoprotein M (hnRNP M), myelin expression factor 2 (MEF-2 or MyEF-2 or MST156) and similar proteins. hnRNP M is pre-mRNA binding protein that may play an important role in the pre-mRNA processing. It also preferentially binds t…	RNA-bind
240581	cd12946	NOPS_p54nrb_PSF_PSPC1	NOPS domain, including C-terminal coiled-coil region, in p54nrb/PSF/PSPC1 family proteins. The family contains a DBHS domain (for Drosophila behavior, human splicing), which comprises two conserved RNA recognition motifs (RRMs), also termed RBDs (RNA binding domains) or RNPs (ribonucleoprotein domains), and a charged protein-protein interaction NOPS (NONA and PSP1) domain. This model corresponds …	RNA-bind
153423	cd07977	TFIIE_beta_winged_helix	TFIIE_beta_winged_helix domain, located at the central core region of TFIIE beta, with double-stranded DNA binding activity. Transcription Factor IIE (TFIIE) beta winged-helix (or forkhead) domain is located at the central core region of TFIIE beta. The winged-helix is a form of helix-turn-helix (HTH) domain which typically binds DNA with the 3rd helix. The winged-helix domain is distinguished by…	RNA-bind
241219	cd12775	RRM2_HuB	RNA recognition motif 2 in vertebrate Hu-antigen B (HuB). This subgroup corresponds to the RRM2 of HuB, also termed ELAV-like protein 2 (ELAV-2), or ELAV-like neuronal protein 1, or nervous system-specific RNA-binding protein Hel-N1 (Hel-N1), one of the neuronal members of the Hu family. The neuronal Hu proteins play important roles in neuronal differentiation, plasticity and memory. HuB is also …	RNA-bind
240834	cd12388	RRM1_RAVER	RNA recognition motif 1 in ribonucleoprotein PTB-binding raver-1, raver-2 and similar proteins. This subfamily corresponds to the RRM1 of raver-1 and raver-2. Raver-1 is a ubiquitously expressed heterogeneous nuclear ribonucleoprotein (hnRNP) that serves as a co-repressor of the nucleoplasmic splicing repressor polypyrimidine tract-binding protein (PTB)-directed splicing of select mRNAs. It shutt…	RNA-bind
241143	cd12699	RRM3_hnRNPL	RNA recognition motif 3 in vertebrate heterogeneous nuclear ribonucleoprotein L (hnRNP-L). This subgroup corresponds to the RRM3 of hnRNP-L, a higher eukaryotic specific subunit of human KMT3a (also known as HYPB or hSet2) complex required for histone H3 Lys-36 trimethylation activity. It plays both, nuclear and cytoplasmic, roles in mRNA export of intronless genes, IRES-mediated translation, mRN…	RNA-bind
240815	cd12369	RRM4_RBM45	RNA recognition motif 4 in RNA-binding protein 45 (RBM45) and similar proteins. This subfamily corresponds to the RRM4 of RBM45, also termed developmentally-regulated RNA-binding protein 1 (DRB1), a new member of RNA recognition motif (RRM)-type neural RNA-binding proteins, which expresses under spatiotemporal control. It is encoded by gene drb1 that is expressed in neurons, not in glial cells. R…	RNA-bind
241192	cd12748	RRM4_RBM12B	RNA recognition motif 4 in RNA-binding protein 12B (RBM12B) and similar proteins. This subgroup corresponds to the RRM4 of RBM12B which contains five distinct RNA binding motifs (RRMs), also termed RBDs (RNA binding domains) or RNPs (ribonucleoprotein domains). Its biological role remains unclear.	RNA-bind
240957	cd12513	RRM3_RBM12B	RNA recognition motif 3 in RNA-binding protein 12B (RBM12B) and similar proteins. This subgroup corresponds to the RRM3 of RBM12B which contains five distinct RNA binding motifs (RRMs), also termed RBDs (RNA binding domains) or RNPs (ribonucleoprotein domains). Its biological role remains unclear.	RNA-bind
271348	cd14805	Translin-like	Translin and translin-associated factor-X (TRAX). Translin (also known as TB-RBP), and its binding partner protein TRAX (translin-associated factor-X) are a paralogous pair of conserved proteins, and oligomeric complexes of TRAX and translin are known as C3PO proteins (for component 3 promoter of RNA-induced silencing complex or RISC). The Translin-Trax complex enhances the removal of the passeng…	RNA-bind
271815	cl17459	CHROMO	N/A. This is a novel knotted tudor domain which is required for binding to RNA. The know influences the loop conformation of the helical turn Ht2 - residues 61-6 3- that is located at the side opposite the knot in the tudor domain-chromodomain, stabilisation of Ht2 is essential for RNA binding.	RNA-bind
240987	cd12543	RRM2_PAR14	RNA recognition motif 2 in vertebrate poly [ADP-ribose] polymerase 14 (PARP-14). This subgroup corresponds to the RRM2 of PARP-14, also termed aggressive lymphoma protein 2, a member of the B aggressive lymphoma (BAL) family of macrodomain-containing PARPs. It is expressed in B lymphocytes and interacts with the IL-4-induced transcription factor Stat6. It plays a fundamental role in the regulatio…	RNA-bind
241214	cd12770	RRM1_HuD	RNA recognition motif 1 in vertebrate Hu-antigen D (HuD). This subgroup corresponds to the RRM1 of HuD, also termed ELAV-like protein 4 (ELAV-4), or paraneoplastic encephalomyelitis antigen HuD, one of the neuronal members of the Hu family. The neuronal Hu proteins play important roles in neuronal differentiation, plasticity and memory. HuD has been implicated in various aspects of neuronal funct…	RNA-bind
193589	cd09975	LOTUS_2_TDRD5	The second LOTUS domain on Tudor-containing protein 5 (TDRD5). The second LOTUS domain on Tudor-containing protein 5 (TDRD5): TDRD5 contains three N-terminal LOTUS domains and a C-terminal Tudor domain. It belongs to the evolutionary conserved Tudor domain-containing protein (TDRD) family involved in germ cell development. In mice TDRD5 is a component of the intermitochondrial cements (IMCs) and …	RNA-bind
240792	cd12346	RRM3_NGR1_NAM8_like	RNA recognition motif 3 in yeast negative growth regulatory protein NGR1 (RBP1), yeast protein NAM8 and similar proteins. This subfamily corresponds to the RRM3 of NGR1 and NAM8. NGR1, also termed RNA-binding protein RBP1, is a putative glucose-repressible protein that binds both RNA and single-stranded DNA (ssDNA) in yeast. It may function in regulating cell growth in early log phase, possibly t…	RNA-bind
241017	cd12573	RRM2_MSI2	RNA recognition motif 2 in RNA-binding protein Musashi homolog 2 (Musashi-2) and similar proteins. This subgroup corresponds to the RRM2 of Musashi-2 (also termed Msi2) which has been identified as a regulator of the hematopoietic stem cell (HSC) compartment and of leukemic stem cells after transplantation of cells with loss and gain of function of the gene. It influences proliferation and differ…	RNA-bind
241184	cd12740	RRM2_ESRP2	RNA recognition motif 2 in epithelial splicing regulatory protein 2 (ESRP2) and similar proteins. This subgroup corresponds to the RRM2 of ESRP2, also termed RNA-binding motif protein 35B (RBM35B), which has been identified as an epithelial cell type-specific regulator of fibroblast growth factor receptor 2 (FGFR2) splicing. It is required for expression of epithelial FGFR2-IIIb and the regulatio…	RNA-bind
241135	cd12691	RRM2_PTBPH1_PTBPH2	RNA recognition motif 2 in plant polypyrimidine tract-binding protein homolog 1 and 2 (PTBPH1 and PTBPH2). This subfamily corresponds to the RRM2 of PTBPH1 and PTBPH2. Although their biological roles remain unclear, PTBPH1 and PTBPH2 show significant sequence similarity to polypyrimidine tract binding protein (PTB) that is an important negative regulator of alternative splicing in mammalian cells…	RNA-bind
250881	PF01805	Surp	Surp module. This domain is also known as the SWAP domain. SWAP stands for Suppressor-of-White-APricot. It has been suggested that these domains may be RNA binding.	RNA-bind
238310	cd00555	Maf	Nucleotide binding protein Maf. Maf has been implicated in inhibition of septum formation in eukaryotes, bacteria and archaea, but homologs in B.subtilis and S.cerevisiae are nonessential for cell division. Maf has been predicted to be a nucleotide- or nucleic acid-binding protein with structural similarity to the hypoxanthine/xanthine NTP pyrophosphatase Ham1 from Methanococcus jannaschii, RNase…	RNA-bind
206687	cd01900	YchF	YchF GTPase. YchF is a member of the Obg family, which includes four other subfamilies of GTPases: Obg, DRG, Ygr210, and NOG1. Obg is an essential gene that is involved in DNA replication in C. crescentus and Streptomyces griseus and is associated with the ribosome. Several members of the family, including YchF, possess the TGS domain related to the RNA-binding proteins. Experimental data and gen…	RNA-bind
256537	PF11648	RIG-I_C-RD	C-terminal domain of RIG-I. This family of proteins represents the regulatory domain RD of RIG-I, a protein which initiates a signalling cascade that provides essential antiviral protection for the host. The RD domain binds viral RNA, activating the RIG-I ATPase by RNA-dependant dimerization. The structure of RD contains a zinc-binding domain and is thought to confer ligand specificity.	RNA-bind
241041	cd12597	RRM1_SRSF1	RNA recognition motif 1 in serine/arginine-rich splicing factor 1 (SRSF1) and similar proteins. This subgroup corresponds to the RRM1 of SRSF1, also termed alternative-splicing factor 1 (ASF-1), or pre-mRNA-splicing factor SF2, P33 subunit. SRSF1 is a splicing regulatory serine/arginine (SR) protein involved in constitutive and alternative splicing, nonsense-mediated mRNA decay (NMD), mRNA export…	RNA-bind
240948	cd12504	RRM2_hnRNPH_like	RNA recognition motif 2 in heterogeneous nuclear ribonucleoprotein (hnRNP) H protein family. This subfamily corresponds to the RRM2 of hnRNP H protein family which includes hnRNP H (also termed mcs94-1), hnRNP H2 (also termed FTP-3 or hnRNP H'), hnRNP F and hnRNP H3 (also termed hnRNP 2H9). They represent a group of nuclear RNA binding proteins that are involved in pre-mRNA processing, having sim…	RNA-bind
241018	cd12574	RRM1_DAZAP1	RNA recognition motif 1 in Deleted in azoospermia-associated protein 1 (DAZAP1) and similar proteins. This subfamily corresponds to the RRM1 of DAZAP1 or DAZ-associated protein 1, also termed proline-rich RNA binding protein (Prrp), a multi-functional ubiquitous RNA-binding protein expressed most abundantly in the testis and essential for normal cell growth, development, and spermatogenesis. DAZA…	RNA-bind
188955	cd09556	SAM_VTS1_fungal	SAM domain of VTS1 RNA-binding proteins. SAM (sterile alpha motif) domain of VTS1 subfamily proteins is RNA binding domain located in the C-terminal region. SAM interacts with stem-loop structures of mRNA. Proteins of this subfamily participate in regulation of transcript stability and degradation, and also may be involved in vacuolar protein transport regulation. VTS1 protein of S.cerevisiae ind…	RNA-bind
259796	cd13749	Zn-ribbon_TFIIS	domain III/zinc ribbon domain of Transcription Factor IIS. TFIIS is a zinc-containing transcription factor. It has been shown in vitro to have distinct biochemical activities, including binding to RNA polymerases, stimulation of transcript elongation, and activation of a nascent RNA cleavage activity in the RNA polymerase II (Pol II) elongation complex. TFIIS consists of three domains. Domain II …	RNA-bind
240794	cd12348	RRM1_SHARP	RNA recognition motif 1 in SMART/HDAC1-associated repressor protein (SHARP) and similar proteins. This subfamily corresponds to the RRM1 of SHARP, also termed Msx2-interacting protein (MINT), or SPEN homolog, an estrogen-inducible transcriptional repressor that interacts directly with the nuclear receptor corepressor SMRT, histone deacetylases (HDACs) and components of the NuRD complex. SHARP rec…	RNA-bind
240697	cd12251	RRM3_hnRNPR_like	RNA recognition motif 3 in heterogeneous nuclear ribonucleoprotein R (hnRNP R) and similar proteins. This subfamily corresponds to the RRM3 in hnRNP R, hnRNP Q, and APOBEC-1 complementation factor (ACF). hnRNP R is a ubiquitously expressed nuclear RNA-binding protein that specifically bind mRNAs with a preference for poly(U) stretches and has been implicated in mRNA processing and mRNA transport,…	RNA-bind
241014	cd12570	RRM5_MRD1	RNA recognition motif 5 in yeast multiple RNA-binding domain-containing protein 1 (MRD1) and similar proteins. This subgroup corresponds to the RRM5 of MRD1 which is encoded by a novel yeast gene MRD1 (multiple RNA-binding domain). It is well-conserved in yeast and its homologs exist in all eukaryotes. MRD1 is present in the nucleolus and the nucleoplasm. It interacts with the 35 S precursor rRNA…	RNA-bind
240702	cd12256	RRM2_LKAP	RNA recognition motif 2 in Limkain-b1 (LKAP) and similar proteins. This subfamily corresponds to the RRM2 of LKAP, a novel peroxisomal autoantigen that co-localizes with a subset of cytoplasmic microbodies marked by ABCD3 (ATP-binding cassette subfamily D member 3, known previously as PMP-70) and/or PXF (peroxisomal farnesylated protein, known previously as PEX19). It associates with LIM kinase 2…	RNA-bind
276945	cd15807	MDA5_C	C-terminal domain of Melanoma differentiation-associated protein 5, a cytoplasmic viral RNA receptor. Melanoma differentiation-associated protein 5 (MDA5) is also called Interferon-induced helicase C domain-containing protein 1 (IFIH1) or RIG-I-like receptor 2 (RLR-2). It is one of three members of the RLR family. RLRs are cytoplasmic RNA receptors that recognize non-self RNA and act as molecular…	RNA-bind
252292	PF03979	Sigma70_r1_1	Sigma-70 factor, region 1.1. Region 1.1 modulates DNA binding by region 2 and 4 when sigma is unbound by the core RNA polymerase. Region 1.1 is also involved in promoter binding	RNA-bind
275651	cl00755	zf-dskA_traR	Prokaryotic dksA/traR C4-type zinc finger. Members of this predicted regulatory protein are found only in endospore-forming members of the Firmicutes group of bacteria, and in nearly every such species, Clostridium perfringens seems to be an exception. The member from Bacillus subtilis, the model system for the study of the sporulation program, has been designated both yteA and yzwB. Some (but no…	RNA-bind
199940	cl03715	Mago_nashi	Mago nashi proteins, integral members of the exon junction complex. This family was originally identified in Drosophila and called mago nashi, it is a strict maternal effect, grandchildless-like, gene. The human homologue has been shown to interact with an RNA binding protein. An RNAi knockout of the C. elegans homologue causes masculinization of the germ line (Mog phenotype) hermaphrodites, sugg…	RNA-bind
212585	cd11716	THUMP_ThiI	THUMP domain of thiamine biosynthesis protein ThiI. ThiI is an enzyme responsible for the formation of the modified base S(4)U (4-thiouridine) found at position 8 in some prokaryotic tRNAs. This modification acts as a signal for UV exposure, triggering a response that provides protection against its damaging effects. ThiI consists of an N-terminal THUMP domain, followed by an NFLD domain, and a C…	RNA-bind
260009	cd09277	RNase_HI_bacteria_like	Bacterial RNase HI containing a hybrid binding domain (HBD) at the N-terminus. Ribonuclease H (RNase H) enzymes are divided into two major families, Type 1 and Type 2, based on amino acid sequence similarities and biochemical properties. RNase H is an endonuclease that cleaves the RNA strand of an RNA/DNA hybrid in a sequence non-specific manner in the presence of divalent cations. RNase H is inv…	RNA-bind
238225	cd00383	trans_reg_C	Effector domain of response regulator. Bacteria and certain eukaryotes like protozoa and higher plants use two-component signal transduction systems to detect and respond to changes in the environment. The system consists of a sensor histidine kinase and a response regulator. The former autophosphorylates in a histidine residue on detecting an external stimulus. The phosphate is then transferred …	RNA-bind
240729	cd12283	RRM1_RBM39_like	RNA recognition motif 1 in vertebrate RNA-binding protein 39 (RBM39) and similar proteins. This subfamily corresponds to the RRM1 of RNA-binding protein 39 (RBM39), RNA-binding protein 23 (RBM23) and similar proteins. RBM39 (also termed HCC1) is a nuclear autoantigen that contains an N-terminal arginine/serine rich (RS) motif and three RNA recognition motifs (RRMs), also termed RBDs (RNA binding …	RNA-bind
252671	PF04557	tRNA_synt_1c_R2	Glutaminyl-tRNA synthetase, non-specific RNA binding region part 2. This is a region found N terminal to the catalytic domain of glutaminyl-tRNA synthetase (EC 6.1.1.18) in eukaryotes but not in Escherichia coli. This region is thought to bind RNA in a non-specific manner, enhancing interactions between the tRNA and enzyme, but is not essential for enzyme function.	RNA-bind
241170	cd12726	RRM2_CPEB2_like	RNA recognition motif 2 found in cytoplasmic polyadenylation element-binding protein CPEB-2, CPEB-3, CPEB-4 and similar protiens. This subgroup corresponds to the RRM2 of the paralog proteins CPEB-2, CPEB-3 and CPEB-4, all well conserved in both, vertebrates and invertebrates. Due to the high sequence similarity, members in this family may share similar expression patterns and functions. CPEB-2 i…	RNA-bind
240941	cd12497	RRM3_RBM47	RNA recognition motif 3 in vertebrate RNA-binding protein 47 (RBM47). This subgroup corresponds to the RRM3 of RBM47, a putative RNA-binding protein that shows high sequence homology with heterogeneous nuclear ribonucleoprotein R (hnRNP R) and heterogeneous nuclear ribonucleoprotein Q (hnRNP Q). Its biological function remains unclear. Like hnRNP R and hnRNP Q, RBM47 contains two well defined and…	RNA-bind
241207	cd12763	RRM1_hnRNPA3	RNA recognition motif 1 in heterogeneous nuclear ribonucleoprotein A3 (hnRNP A3) and similar proteins. This subgroup corresponds to the RRM1 of hnRNP A3 which is a novel RNA trafficking response element-binding protein that interacts with the hnRNP A2 response element (A2RE) independently of hnRNP A2 and participates in the trafficking of A2RE-containing RNA. hnRNP A3 can shuttle between the nucl…	RNA-bind
227803	COG5516	COG5516	Conserved protein containing a Zn-ribbon-like motif, possibly RNA-binding [General function prediction only].	RNA-bind
241073	cd12629	RRM2_IGF2BP2	RNA recognition motif 2 in vertebrate insulin-like growth factor 2 mRNA-binding protein 2 (IGF2BP2). This subgroup corresponds to the RRM2 of IGF2BP2 (IGF2 mRNA-binding protein 2 or IMP-2), also termed hepatocellular carcinoma autoantigen p62, or VICKZ family member 2, a ubiquitously expressed RNA-binding protein involved in the stimulation of insulin action. It is predominantly nuclear. SNPs in …	RNA-bind
252210	PF03861	ANTAR	ANTAR domain. ANTAR (AmiR and NasR transcription antitermination regulators) is an RNA-binding domain found in bacterial transcription antitermination regulatory proteins. The majority of the domain consists of a coiled-coil.	RNA-bind
240833	cd12387	RRM3_hnRNPM_like	RNA recognition motif 3 in heterogeneous nuclear ribonucleoprotein M (hnRNP M) and similar proteins. This subfamily corresponds to the RRM3 of heterogeneous nuclear ribonucleoprotein M (hnRNP M), myelin expression factor 2 (MEF-2 or MyEF-2 or MST156) and similar proteins. hnRNP M is pre-mRNA binding protein that may play an important role in the pre-mRNA processing. It also preferentially binds t…	RNA-bind
240723	cd12277	RRM3_MEI2_EAR1_like	RNA recognition motif 3 in Mei2-like proteins and terminal EAR1-like proteins. This subfamily corresponds to the RRM3 of Mei2-like proteins from plant and fungi, terminal EAR1-like proteins from plant, and other eukaryotic homologs. Mei2-like proteins represent an ancient eukaryotic RNA-binding proteins family whose corresponding Mei2-like genes appear to have arisen early in eukaryote evolution,…	RNA-bind
274340	TIGR02890	bacill_yteA	regulatory protein, yteA family. Members of this predicted regulatory protein are found only in endospore-forming members of the Firmicutes group of bacteria, and in nearly every such species, Clostridium perfringens seems to be an exception. The member from Bacillus subtilis, the model system for the study of the sporulation program, has been designated both yteA and yzwB. Some (but not all) mem…	RNA-bind
251204	PF02290	SRP14	Signal recognition particle 14kD protein. The signal recognition particle (SRP) is a multimeric protein involved in targeting secretory proteins to the rough endoplasmic reticulum membrane. SRP14 and SRP9 form a complex essential for SRP RNA binding.	RNA-bind
253362	PF05741	zf-nanos	Nanos RNA binding domain. This family consists of several conserved novel zinc finger domains found in the eukaryotic proteins Nanos and Xcat-2. In Drosophila melanogaster, Nanos functions as a localized determinant of posterior pattern. Nanos RNA is localized to the posterior pole of the maturing egg cell and encodes a protein that emanates from this localized source. Nanos acts as a translation…	RNA-bind
117248	PF08675	RNA_bind	RNA binding domain. This domain corresponds to the RNA binding domain of Poly(A)-specific ribonuclease (PARN).	RNA-bind
241063	cd12619	RRM2_PUB1	RNA recognition motif 2 in yeast nuclear and cytoplasmic polyadenylated RNA-binding protein PUB1 and similar proteins. This subgroup corresponds to the RRM2 of yeast protein PUB1, also termed ARS consensus-binding protein ACBP-60, or poly uridylate-binding protein, or poly(U)-binding protein. PUB1 has been identified as both, a heterogeneous nuclear RNA-binding protein (hnRNP) and a cytoplasmic m…	RNA-bind
236547	PRK09521	PRK09521	exosome complex RNA-binding protein Csl4, Provisional	RNA-bind
212781	cd11847	SH3_Brk	Src homology 3 domain of Brk (Breast tumor kinase) Protein Tyrosine Kinase (PTK), also called PTK6. Brk is a cytoplasmic (or non-receptor) PTK with limited homology to Src kinases. It has been found to be overexpressed in a majority of breast tumors. It plays roles in normal cell differentiation, proliferation, survival, migration, and cell cycle progression. Brk substrates include RNA-binding pr…	RNA-bind
238605	cd01200	WHEPGMRS_RNA	EPRS-like_RNA binding domain. This short RNA-binding domain is found in several higher eukaryote aminoacyl-tRNA synthetases (aaRSs). It is found in three copies in the mammalian bifunctional EPRS in a region that separates the N-terminal GluRS from the C-terminal ProRS. In the Drosophila EPRS, this domain is repeated six times. It is found at the N-terminus of TrpRS, HisRS and GlyR and at the C-t…	RNA-bind
240719	cd12273	RRM1_NEFsp	RNA recognition motif 1 in vertebrate putative RNA exonuclease NEF-sp. This subfamily corresponds to the RRM1 of NEF-sp., including uncharacterized putative RNA exonuclease NEF-sp found in vertebrates. Although its cellular functions remains unclear, NEF-sp contains an exonuclease domain and two RNA recognition motifs (RRMs), also termed RBDs (RNA binding domains) or RNPs (ribonucleoprotein domai…	RNA-bind
241066	cd12622	RRM3_PUB1	RNA recognition motif 3 in yeast nuclear and cytoplasmic polyadenylated RNA-binding protein PUB1 and similar proteins. This subfamily corresponds to the RRM3 of yeast protein PUB1, also termed ARS consensus-binding protein ACBP-60, or poly uridylate-binding protein, or poly(U)-binding protein. PUB1 has been identified as both, a heterogeneous nuclear RNA-binding protein (hnRNP) and a cytoplasmic …	RNA-bind
241042	cd12598	RRM1_SRSF9	RNA recognition motif 1 in vertebrate serine/arginine-rich splicing factor 9 (SRSF9). This subgroup corresponds to the RRM1 of SRSF9, also termed pre-mRNA-splicing factor SRp30C. SRSF9 is an essential splicing regulatory serine/arginine (SR) protein that has been implicated in the activity of many elements that control splice site selection, the alternative splicing of the glucocorticoid receptor…	RNA-bind
206772	cd11367	RNase_PH_RRP42	RRP42 subunit of eukaryotic exosome. The RRP42 subunit of eukaryotic exosome is a member of the RNase_PH family, named after the bacterial Ribonuclease PH, a 3'-5' exoribonuclease. Structurally all members of this family form hexameric rings (trimers of Rrp41-Rrp45, Rrp46-Rrp43, and Mtr3-Rrp42 dimers). The eukaryotic exosome core is composed of six individually encoded RNase PH-like subunits and …	RNA-bind
240812	cd12366	RRM1_RBM45	RNA recognition motif 1 in RNA-binding protein 45 (RBM45) and similar proteins. This subfamily corresponds to the RRM1 of RBM45, also termed developmentally-regulated RNA-binding protein 1 (DRB1), a new member of RNA recognition motif (RRM)-type neural RNA-binding proteins, which expresses under spatiotemporal control. It is encoded by gene drb1 that is expressed in neurons, not in glial cells. R…	RNA-bind
240971	cd12527	RRM2_EAR1_like	RNA recognition motif 2 in terminal EAR1-like proteins. This subgroup corresponds to the RRM2 of terminal EAR1-like proteins, including terminal EAR1-like protein 1 and 2 (TEL1 and TEL2) found in land plants. They may play a role in the regulation of leaf initiation. The terminal EAR1-like proteins are putative RNA-binding proteins carrying three RNA recognition motifs (RRMs), also termed RBDs (R…	RNA-bind
255030	PF08772	NOB1_Zn_bind	Nin one binding (NOB1) Zn-ribbon like. This domain corresponds to a zinc ribbon and is found on the RNA binding protein NOB1 (Nin one binding).	RNA-bind
240743	cd12297	RRM2_Prp24	RNA recognition motif 2 in fungal pre-messenger RNA splicing protein 24 (Prp24) and similar proteins. This subfamily corresponds to the RRM2 of Prp24, also termed U4/U6 snRNA-associated-splicing factor PRP24 (U4/U6 snRNP), an RNA-binding protein with four well conserved RNA recognition motifs (RRMs), also termed RBDs (RNA binding domains) or RNPs (ribonucleoprotein domains). It facilitates U6 RNA…	RNA-bind
240746	cd12300	RRM1_PAR14	RNA recognition motif 1 in vertebrate poly [ADP-ribose] polymerase 14 (PARP-14). This subfamily corresponds to the RRM1 of PARP-14, also termed aggressive lymphoma protein 2, a member of the B aggressive lymphoma (BAL) family of macrodomain-containing PARPs. It is expressed in B lymphocytes and interacts with the IL-4-induced transcription factor Stat6. It plays a fundamental role in the regulati…	RNA-bind
240583	cd12948	NOPS_PSF	NOPS domain, including C-terminal coiled-coil region, in polypyrimidine tract-binding protein (PTB)-associated-splicing factor (PSF) and similar proteins. This model contains the NOPS (NONA and PSP1) domain PSF (also termed proline- and glutamine-rich splicing factor, or 100 kDa DNA-pairing protein (POMp100), or 100 kDa subunit of DNA-binding p52/p100 complex), with a long helical C-terminal exte…	RNA-bind
240582	cd12947	NOPS_p54nrb	NOPS domain, including C-terminal coiled-coil region, in 54 kDa nuclear RNA- and DNA-binding protein (p54nrb) and similar proteins. The family contains a DBHS domain (for Drosophila behavior, human splicing), which comprises two conserved RNA recognition motifs (RRMs), also termed RBDs (RNA binding domains) or RNPs (ribonucleoprotein domains), and a charged protein-protein interaction NOPS (NONA …	RNA-bind
241107	cd12663	RRM1_RAVER1	RNA recognition motif 1 in vertebrate ribonucleoprotein PTB-binding 1 (raver-1). This subgroup corresponds to the RRM1 of raver-1, a ubiquitously expressed heterogeneous nuclear ribonucleoprotein (hnRNP) that serves as a co-repressor of the nucleoplasmic splicing repressor polypyrimidine tract-binding protein (PTB)-directed splicing of select mRNAs. It shuttles between the cytoplasm and the nucle…	RNA-bind
114474	PF05750	Rubella_Capsid	Rubella capsid protein. Rubella virus is an enveloped positive-strand RNA virus of the family Togaviridae. Virions are composed of three structural proteins: a capsid and two membrane-spanning glycoproteins, E2 and E1. During virus assembly, the capsid interacts with genomic RNA to form nucleocapsids. It has been discovered that capsid phosphorylation serves to negatively regulate binding of vira…	RNA-bind
224842	COG1931	COG1931	Predicted RNA binding protein with dsRBD fold, UPF0201 family [General function prediction only].	RNA-bind
274124	TIGR02420	dksA	RNA polymerase-binding protein DksA. The model that is the basis for this family describes a small, pleiotropic protein, DksA (DnaK suppressor A), originally named as a multicopy suppressor of temperature sensitivity of dnaKJ mutants. DksA mutants are defective in quorum sensing, virulence, etc. DksA is now understood to bind RNA polymerase directly and modulate its response to small molecules to…	RNA-bind
145054	PF01700	Orbi_VP3	Orbivirus VP3 (T2) protein. The orbivirus VP3 protein is part of the virus core and makes a 'subcore' shell made up of 120 copies of the 100K protein. VP3 particles can also bind RNA and are fundamental in the early stages of viral core formation. Also found in the family is structural core protein VP2 from broadhaven virus which is similar to VP3 in bluetongue virus. Orbivirus are part of the la…	RNA-bind
264537	cl12076	THUMP	THUMP domain, predicted to bind RNA. The THUMP domain is named after after thiouridine synthases, methylases and PSUSs. The THUMP domain consists of about 110 amino acid residues. The structure of ThiI reveals that the THUMP has a fold unlike that of previously characterized RNA-binding domains. It is predicted that this domain is an RNA-binding domain The THUMP domain probably functions by deliv…	RNA-bind
249942	PF00539	Tat	Transactivating regulatory protein (Tat). The retroviral Tat protein binds to the Tar RNA. This activates transcriptional initiation and elongation from the LTR promoter. Binding is mediated by an arginine rich region.	RNA-bind
240915	cd12471	RRM1_MSSP2	RNA recognition motif 1 in vertebrate single-stranded DNA-binding protein MSSP-2. This subgroup corresponds to the RRM1 of MSSP-2, also termed RNA-binding motif, single-stranded-interacting protein 2 (RBMS2), or suppressor of CDC2 with RNA-binding motif 3 (SCR3), a double- and single-stranded DNA binding protein that belongs to the c-myc single-strand binding proteins (MSSP) family. It specifical…	RNA-bind
150002	PF09162	Tap-RNA_bind	Tap, RNA-binding. Members of this family adopt a structure consisting of an alpha+beta sandwich with an antiparallel beta-sheet, arranged in a 2(beta-alpha-beta) motif. They are mainly found in mRNA export factors, and mediate the sequence nonspecific nuclear export of cellular mRNAs as well as the sequence-specific export of retroviral mRNAs bearing the constitutive transport element.	RNA-bind
258838	PF14700	RPOL_N	DNA-directed RNA polymerase N-terminal. This is the N-terminal domain of DNA-directed RNA polymerase. This domain has a role in interaction with regions of upstream promoter DNA and the nascent RNA chain, leading to the processivity of the enzyme. In order to make mRNA transcripts the RNA polymerase undergoes a transition from the initiation phase (which only makes short fragments of RNA) to an e…	RNA-bind
260073	cd08811	CARD_IPS1	Caspase activation and recruitment domain (CARD) found in IPS-1. Caspase activation and recruitment domain (CARD) found in IPS-1 (Interferon beta promoter stimulator protein 1), also known as CARDIF, VISA or MAVS. IPS-1 is an adaptor protein that plays an important role in interferon induction in response to viral infection. It is crucial in triggering innate immunity and in developing adaptive i…	RNA-bind
253291	PF05634	APO_RNA-bind	APO RNA-binding. This domain contains conserved cysteine and histidine residues. It resembles zinc fingers, and binds to zinc. This domain functions as an RNA-binding domain.	RNA-bind
240991	cd12547	RRM1_2_PAR10	RNA recognition motif 1 and 2 in poly [ADP-ribose] polymerase 10 (PARP-10) and similar proteins. This subgroup corresponds to the RRM1 and RRM2 of PARP-10, a novel oncoprotein c-Myc-interacting protein with poly(ADP-ribose) polymerase activity. It is localized to the nuclear and cytoplasmic compartments. In addition to the PARP activity, PARP-10 is also involved in the control of cell proliferati…	RNA-bind
254759	PF08368	FAST_2	FAST kinase-like protein, subdomain 2. This family represents a conserved region of eukaryotic Fas-activated serine/threonine (FAST) kinases (EC:2.7.1.-) that contains several conserved leucine residues. FAST kinase is rapidly activated during Fas-mediated apoptosis, when it phosphorylates TIA-1, a nuclear RNA-binding protein that has been implicated as an effector of apoptosis. Note that many fa…	RNA-bind
151874	PF11435	She2p	RNA binding protein She2p. She2p is a RNA binding protein which binds to RNA via a helical hairpin. The protein is required for the actin dependent transport of ASH1 mRNA in yeast, a form of mRNP translocation. ASH1 mRNP requires recognition of zip code elements by the RNA binding protein She2p. She2p contains a globular domain consisting of a bundle of five alpha-helices.	RNA-bind
240775	cd12329	RRM2_hnRNPD_like	RNA recognition motif 2 in heterogeneous nuclear ribonucleoprotein hnRNP D0, hnRNP A/B, hnRNP DL and similar proteins. This subfamily corresponds to the RRM2 of hnRNP D0, hnRNP A/B, hnRNP DL and similar proteins. hnRNP D0, a UUAG-specific nuclear RNA binding protein that may be involved in pre-mRNA splicing and telomere elongation. hnRNP A/B is an RNA unwinding protein with a high affinity for G-…	RNA-bind
251906	PF03371	PRP38	PRP38 family. Members of this family are related to the pre mRNA splicing factor PRP38 from yeast. Therefore all the members of this family could be involved in splicing. This conserved region could be involved in RNA binding. The putative domain is about 180 amino acids in length. PRP38 is a unique component of the U4/U6.U5 tri-small nuclear ribonucleoprotein (snRNP) particle and is necessary fo…	RNA-bind
277488	cl15270	FinO_conjug_rep	N/A. This family includes ProQ, which is required for full activation of the osmoprotectant transporter, ProQ, in Escherichia coli. This family includes several bacterial fertility inhibition (FINO) proteins. The conjugative transfer of F-like plasmids is repressed by FinO, an RNA binding protein. FinO interacts with the F-plasmid encoded traJ mRNA and its antisense RNA, FinP, stabilizing FinP ag…	RNA-bind
111665	PF02792	Mago_nashi	Mago nashi protein. This family was originally identified in Drosophila and called mago nashi, it is a strict maternal effect, grandchildless-like, gene. The human homologue has been shown to interact with an RNA binding protein. An RNAi knockout of the C. elegans homologue causes masculinization of the germ line (Mog phenotype) hermaphrodites, suggesting it is involved in hermaphrodite germ-line…	RNA-bind
241168	cd12724	RRM1_CPEB2_like	RNA recognition motif 1 in cytoplasmic polyadenylation element-binding protein CPEB-2, CPEB-3, CPEB-4 and similar protiens. This subgroup corresponds to the RRM1 of the paralog proteins CPEB-2, CPEB-3 and CPEB-4, all well-conserved in both, vertebrates and invertebrates. Due to the high sequence similarity, members in this family may share similar expression patterns and functions. CPEB-2 is an R…	RNA-bind
241215	cd12771	RRM1_HuB	RNA recognition motif 1 in vertebrate Hu-antigen B (HuB). This subgroup corresponds to the RRM1 of HuB, also termed ELAV-like protein 2 (ELAV-2), or ELAV-like neuronal protein 1, or nervous system-specific RNA-binding protein Hel-N1 (Hel-N1), one of the neuronal members of the Hu family. The neuronal Hu proteins play important roles in neuronal differentiation, plasticity and memory. HuB is also …	RNA-bind
193594	cd09980	LOTUS_4_Limkain_b1	The fourth LOTUS domain on Limkain b1(LKAP). The fourth LOTUS domain on Limkain b1(LKAP): Limkain b1 is a novel human autoantigen, localized to a subset of ABCD3 and PXF marked peroxisomes. Limkain b1 may be a relatively common target of human autoantibodies reactive to cytoplasmic vesicle-like structures. The protein contains multiple copies of LOTUS domains and a conserved RNA recognition motif…	RNA-bind
241102	cd12658	RRM1_MYEF2	RNA recognition motif 1 in vertebrate myelin expression factor 2 (MEF-2). This subgroup corresponds to the RRM1 of MEF-2, also termed MyEF-2 or MST156, a sequence-specific single-stranded DNA (ssDNA) binding protein that binds specifically to ssDNA derived from the proximal (MB1) element of the myelin basic protein (MBP) promoter and represses transcription of the MBP gene. MEF-2 contains three R…	RNA-bind
235268	PRK04282	PRK04282	exosome complex RNA-binding protein Rrp42, Provisional	RNA-bind
241056	cd12612	RRM2_SECp43	RNA recognition motif 2 in tRNA selenocysteine-associated protein 1 (SECp43). This subgroup corresponds to the RRM2 of SECp43, an RNA-binding protein associated specifically with eukaryotic selenocysteine tRNA [tRNA(Sec)]. It may play an adaptor role in the mechanism of selenocysteine insertion. SECp43 is located primarily in the nucleus and contains two N-terminal RNA recognition motifs (RRMs), …	RNA-bind
240985	cd12541	RRM2_La	RNA recognition motif 2 in La autoantigen (La or LARP3) and similar proteins. This subgroup corresponds to the RRM2 of La autoantigen, also termed Lupus La protein, or La ribonucleoprotein, or Sjoegren syndrome type B antigen (SS-B), a highly abundant nuclear phosphoprotein and well conserved in eukaryotes. It specifically binds the 3'-terminal UUU-OH motif of nascent RNA polymerase III transcrip…	RNA-bind
130706	TIGR01645	half-pint	poly-U binding splicing factor, half-pint family. The proteins represented by this model contain three RNA recognition motifs (rrm: pfam00076) and have been characterized as poly-pyrimidine tract binding proteins associated with RNA splicing factors. In the case of PUF60 (GP|6176532), in complex with p54, and in the presence of U2AF, facilitates association of U2 snRNP with pre-mRNA.	RNA-bind
240870	cd12424	RRM3_hnRNPL_like	RNA recognition motif 1 in heterogeneous nuclear ribonucleoprotein L (hnRNP-L) and similar proteins. This subfamily corresponds to the RRM3 of heterogeneous nuclear ribonucleoprotein L (hnRNP-L), heterogeneous nuclear ribonucleoprotein L-like (hnRNP-LL), and similar proteins. hnRNP-L is a higher eukaryotic specific subunit of human KMT3a (also known as HYPB or hSet2) complex required for histone …	RNA-bind
240720	cd12274	RRM2_NEFsp	RNA recognition motif 2 in vertebrate putative RNA exonuclease NEF-sp. This subfamily corresponds to the RRM2 of NEF-sp., including uncharacterized putative RNA exonuclease NEF-sp found in vertebrates. Although its cellular functions remains unclear, NEF-sp contains an exonuclease domain and two RNA recognition motifs (RRMs), also termed RBDs (RNA binding domains) or RNPs (ribonucleoprotein domai…	RNA-bind
241133	cd12689	RRM1_hnRNPL_like	RNA recognition motif 1 in heterogeneous nuclear ribonucleoprotein L (hnRNP-L) and similar proteins. This subfamily corresponds to the RRM1 of heterogeneous nuclear ribonucleoprotein L (hnRNP-L), heterogeneous nuclear ribonucleoprotein L-like (hnRNP-LL), and similar proteins. hnRNP-L is a higher eukaryotic specific subunit of human KMT3a (also known as HYPB or hSet2) complex required for histone …	RNA-bind
193587	cd09973	LOTUS_2_TDRD7	The second LOTUS domain on Tudor-containing protein 7 (TDRD7). The second LOTUS domain on Tudor-containing protein 7 (TDRD7): TDRD7 contains three N-terminal LOTUS domains and three Tudor domain repeats at the C-terminus. It belongs to the evolutionary conserved Tudor domain-containing protein (TDRD) family involved in germ cell development. In mice, TDRD7 together with TDRD1/MTR-1, TDRD5 and TDR…	RNA-bind
240773	cd12327	RRM2_DAZAP1	RNA recognition motif 2 in Deleted in azoospermia-associated protein 1 (DAZAP1) and similar proteins. This subfamily corresponds to the RRM2 of DAZAP1 or DAZ-associated protein 1, also termed proline-rich RNA binding protein (Prrp), a multi-functional ubiquitous RNA-binding protein expressed most abundantly in the testis and essential for normal cell growth, development, and spermatogenesis. DAZA…	RNA-bind
240722	cd12276	RRM2_MEI2_EAR1_like	RNA recognition motif 2 in Mei2-like proteins and terminal EAR1-like proteins. This subfamily corresponds to the RRM2 of Mei2-like proteins from plant and fungi, terminal EAR1-like proteins from plant, and other eukaryotic homologs. Mei2-like proteins represent an ancient eukaryotic RNA-binding proteins family whose corresponding Mei2-like genes appear to have arisen early in eukaryote evolution,…	RNA-bind
241113	cd12669	RRM1_Nop12p_like	RNA recognition motif 1 in yeast nucleolar protein 12 (Nop12p) and similar proteins. This subgroup corresponds to the RRM1 of Nop12p which is encoded by YOL041C from Saccharomyces cerevisiae. It is a novel nucleolar protein required for pre-25S rRNA processing and normal rates of cell growth at low temperatures. Nop12p shares high sequence similarity with nucleolar protein 13 (Nop13p). Both, Nop1…	RNA-bind
240928	cd12484	RRM1_RBM46	RNA recognition motif 1 found in vertebrate RNA-binding protein 46 (RBM46). This subgroup corresponds to the RRM1 of RBM46, also termed cancer/testis antigen 68 (CT68), a putative RNA-binding protein that shows high sequence homology with heterogeneous nuclear ribonucleoprotein R (hnRNP R) and heterogeneous nuclear ribonucleoprotein Q (hnRNP Q). Its biological function remains unclear. Like hnRNP…	RNA-bind
193374	PF12901	SUZ-C	SUZ-C motif. The SUZ-C domain is a conserved motif found in one or more copies in several RNA-binding proteins. It is always found at the C-terminus of the protein and appear to be required for localization of the protein to specific subcellular structures. It was first characterized in the C.elegans protein Szy-20 which localizes to the centrosome. It is widely distributed in eukaryotes.	RNA-bind
215004	SM01061	CAT_RBD	CAT RNA binding domain. This RNA binding domain is found at the amino terminus of transcriptional antitermination proteins such as BglG, SacY and LicT. These proteins control the expression of sugar metabolising operons in Gram+ and Gram- bacteria. This domain has been called the CAT (Co-AntiTerminator) domain. It binds as a dimer.to short Ribonucleotidic Anti-Terminator (RAT) hairpin, each monom…	RNA-bind
268082	cl19729	COG2888	Predicted RNA-binding protein involved in translation, contains Zn-ribbon domain, DUF1610 family [General function prediction only]. putative Zn-ribbon RNA-binding protein, Provisional	RNA-bind
241142	cd12698	RRM3_PTBPH3	RNA recognition motif 3 in plant polypyrimidine tract-binding protein homolog 3 (PTBPH3). This subgroup corresponds to the RRM3 of PTBPH3. Although its biological roles remain unclear, PTBPH3 shows significant sequence similarity to polypyrimidine tract binding protein (PTB) that is an important negative regulator of alternative splicing in mammalian cells and also functions at several other aspe…	RNA-bind
240708	cd12262	RRM2_4_MRN1	RNA recognition motif 2 and 4 in RNA-binding protein MRN1 and similar proteins. This subgroup corresponds to the RRM2 and RRM4 of MRN1, also termed multicopy suppressor of RSC-NHP6 synthetic lethality protein 1, or post-transcriptional regulator of 69 kDa, and is an RNA-binding protein found in yeast. Although its specific biological role remains unclear, MRN1 might be involved in translational r…	RNA-bind
241016	cd12572	RRM2_MSI1	RNA recognition motif 2 in RNA-binding protein Musashi homolog 1 (Musashi-1) and similar proteins. This subgroup corresponds to the RRM2 of Musashi-1. The mammalian MSI1 gene encoding Musashi-1 (also termed Msi1) is a neural RNA-binding protein putatively expressed in central nervous system (CNS) stem cells and neural progenitor cells, and associated with asymmetric divisions in neural progenitor…	RNA-bind
253557	PF06093	Spt4	Spt4/RpoE2 zinc finger. This family consists of several eukaryotic transcription elongation Spt4 proteins as well as archaebacterial RpoE2. Three transcription-elongation factors Spt4, Spt5, and Spt6 are conserved among eukaryotes and are essential for transcription via the modulation of chromatin structure. Spt4 and Spt5 are tightly associated in a complex, while the physical association of the …	RNA-bind
252128	PF03726	PNPase	Polyribonucleotide nucleotidyltransferase, RNA binding domain. This family contains the RNA binding domain of Polyribonucleotide nucleotidyltransferase (PNPase) PNPase is involved in mRNA degradation in a 3'-5' direction.	RNA-bind
193592	cd09978	LOTUS_2_Limkain_b1	The second LOTUS domain on Limkain b1(LKAP). The second LOTUS domain on Limkain b1(LKAP): Limkain b1 is a novel human autoantigen, localized to a subset of ABCD3 and PXF marked peroxisomes. Limkain b1 may be a relatively common target of human autoantibodies reactive to cytoplasmic vesicle-like structures. The protein contains multiple copies of LOTUS domains and a conserved RNA recognition motif…	RNA-bind
255521	PF09738	DUF2051	Double stranded RNA binding protein (DUF2051). This is a novel protein identified as interacting with the leucine-rich repeat domain of human flightless-I, FliI protein.	RNA-bind
252661	PF04542	Sigma70_r2	Sigma-70 region 2. Region 2 of sigma-70 is the most conserved region of the entire protein. All members of this class of sigma-factor contain region 2. The high conservation is due to region 2 containing both the -10 promoter recognition helix and the primary core RNA polymerase binding determinant. The core binding helix, interacts with the clamp domain of the largest polymerase subunit, beta pr…	RNA-bind
199910	cd10748	anti-TRAP	anti-TRAP (AT) protein specific to Bacilli. In Bacillus subtilis and related bacteria, AT binds to the TRAP protein, (tryptophan-activated trp RNA-binding attenuation protein), effectively disrupting interaction of TRAP with mRNAs. Upon binding of tryptophan, TRAP (which forms a complex of 11 identical subunits) interacts with a specific location in the leader RNA and blocks translation of the tr…	RNA-bind
240872	cd12426	RRM4_PTBPH3	RNA recognition motif 4 in plant polypyrimidine tract-binding protein homolog 3 (PTBPH3). This subfamily corresponds to the RRM4 of PTBPH3. Although its biological roles remain unclear, PTBPH3 shows significant sequence similarity to polypyrimidine tract binding protein (PTB) that is an important negative regulator of alternative splicing in mammalian cells and also functions at several other asp…	RNA-bind
240813	cd12367	RRM2_RBM45	RNA recognition motif 2 in RNA-binding protein 45 (RBM45) and similar proteins. This subfamily corresponds to the RRM2 of RBM45, also termed developmentally-regulated RNA-binding protein 1 (DRB1), a new member of RNA recognition motif (RRM)-type neural RNA-binding proteins, which expresses under spatiotemporal control. It is encoded by gene drb1 that is expressed in neurons, not in glial cells. R…	RNA-bind
189018	cd09839	M1_TAF2	TATA binding protein (TBP) associated factor 2. This family includes TATA binding protein (TBP) associated factor 2 (TAF2, TBP-associated factor TAFII150, transcription initiation factor TFIID subunit 2, RNA polymerase II TBP-associated factor subunit B), and has homology to the aminopeptidase N (APN) subfamily, belonging to the M1 gluzincin family. TAF2 is part of the TFIID multidomain subunit c…	RNA-bind
254674	PF08228	RNase_P_pop3	RNase P subunit Pop3. This family of fungal proteins form a subunit of RNase P, the ribonucleoprotein enzyme that cleaves the leader sequence of precursor tRNAs to generate mature tRNAs. The structure of Pop3 has been assigned the L7Ae/L30e fold. This RNA-binding fold is also present in human RNase P subunit Rpp38, raising the possibility that Pop3p and Rpp38 are functional homologs.	RNA-bind
240974	cd12530	RRM3_EAR1_like	RNA recognition motif 3 in terminal EAR1-like proteins. This subgroup corresponds to the RRM3 of terminal EAR1-like proteins, including terminal EAR1-like protein 1 and 2 (TEL1 and TEL2) found in land plants. They may play a role in the regulation of leaf initiation. The terminal EAR1-like proteins are putative RNA-binding proteins carrying three RNA recognition motifs (RRMs), also termed RBDs (R…	RNA-bind
271538	cl00977	Nop10p	Nucleolar RNA-binding protein, Nop10p family. H/ACA RNA-protein complex component Nop10p, Reviewed	RNA-bind
198182	cd09928	SH2_Cterm_SPT6_like	C-terminal Src homology 2 (SH2) domain found in Spt6. Spt6 is an essential transcription elongation factor and histone chaperone that binds the C-terminal repeat domain (CTD) of RNA polymerase II. Spt6 contains a tandem SH2 domain with a novel structure and CTD-binding mode. The tandem SH2 domain binds to a serine 2-phosphorylated CTD peptide in vitro, whereas its N-terminal SH2 subdomain does no…	RNA-bind
240899	cd12453	RRM1_RIM4_like	RNA recognition motif 1 in yeast meiotic activator RIM4 and similar proteins. This subfamily corresponds to the RRM1 of RIM4, also termed regulator of IME2 protein 4, a putative RNA binding protein that is expressed at elevated levels early in meiosis. It functions as a meiotic activator required for both the IME1- and IME2-dependent pathways of meiotic gene expression, as well as early events of…	RNA-bind
241224	cd12780	RRM1_hnRNPL	RNA recognition motif 1 in vertebrate heterogeneous nuclear ribonucleoprotein L (hnRNP-L). This subgroup corresponds to the RRM1 of hnRNP-L, a higher eukaryotic specific subunit of human KMT3a (also known as HYPB or hSet2) complex required for histone H3 Lys-36 trimethylation activity. It plays both, nuclear and cytoplasmic, roles in mRNA export of intronless genes, IRES-mediated translation, mRN…	RNA-bind
275691	cl01020	ASCH	N/A. The ASCH domain adopts a beta-barrel fold similar to the pfam01472 domain. It is thought to function as an RNA-binding domain during coactivation, RNA-processing and possibly during prokaryotic translation regulation.	RNA-bind
254663	PF08210	APOBEC_N	APOBEC-like N-terminal domain. A mechanism of generating protein diversity is mRNA editing. Members of this family are C-to-U editing enzymes. The N-terminal domain of APOBEC-1 like proteins is the catalytic domain, while the C-terminal domain is a pseudocatalyitc domain. More specifically, the catalytic domain is a zinc dependent deaminases domain and is essential for cytidine deamination.APOBEC…	RNA-bind
241173	cd12729	RRM1_hnRNPH_hnRNPH2_hnRNPF	RNA recognition motif 1 in heterogeneous nuclear ribonucleoprotein hnRNP H , hnRNP H2, hnRNP F and similar proteins. This subgroup corresponds to the RRM1 of hnRNP H (also termed mcs94-1), hnRNP H2 (also termed FTP-3 or hnRNP H') and hnRNP F. These represent a group of nuclear RNA binding proteins that play important roles in the regulation of alternative splicing decisions. hnRNP H and hnRNP F a…	RNA-bind
251426	PF02623	FliW	FliW protein. The protein BSU35380 from Bacillus subtilis (renamed FliW) was characterized as being a flagellar assembly factor. Experimental characterisation was also carried out in Treponema pallidum (TP0658). In Campylobacter jejuni, Cj1075 has been shown to be involved in motility and flagellin biosynthesis. The two paralogues in Helicobacter pylori (HP1154 and HP1377) were found to be able t…	RNA-bind
176383	cd01788	ElonginB	Ubiquitin-like domain of Elongin B. Elongin B is part of an E3 ubiquitin ligase complex called VEC that activates ubiquitylation by the E2 ubiquitin-conjugating enzyme Ubc5. VEC is composed of von Hippel-Lindau tumor suppressor protein (pVHL), elongin C, cullin 2, NEDD8, and Rbx1. ElonginB binds elonginC to form the elonginBC complex which is a positive regulator of RNA polymerase II elongation f…	RNA-bind
240718	cd12272	RRM2_PHIP1	RNA recognition motif 2 in Arabidopsis thaliana phragmoplastin interacting protein 1 (PHIP1) and similar proteins. The CD corresponds to the RRM2 of PHIP1. A. thaliana PHIP1 and its homologs represent a novel class of plant-specific RNA-binding proteins that may play a unique role in the polarized mRNA transport to the vicinity of the cell plate. The family members consist of multiple functional …	RNA-bind
241141	cd12697	RRM3_ROD1	RNA recognition motif 3 in vertebrate regulator of differentiation 1 (Rod1). This subgroup corresponds to the RRM3 of ROD1 coding protein Rod1, a mammalian polypyrimidine tract binding protein (PTB) homolog of a regulator of differentiation in the fission yeast Schizosaccharomyces pombe, where the nrd1 gene encodes an RNA binding protein negatively regulates the onset of differentiation. ROD1 is …	RNA-bind
251741	PF03123	CAT_RBD	CAT RNA binding domain. This RNA binding domain is found at the amino terminus of transcriptional antitermination proteins such as BglG, SacY and LicT. These proteins control the expression of sugar metabolizing operons in Gram+ and Gram- bacteria. This domain has been called the CAT (Co-AntiTerminator) domain. It binds as a dimer to short Ribonucleotidic Anti-Terminator (RAT) hairpin, each monom…	RNA-bind
240967	cd12523	RRM2_MRN1	RNA recognition motif 2 of RNA-binding protein MRN1 and similar proteins. This subgroup corresponds to the RRM2 of MRN1, also termed multicopy suppressor of RSC-NHP6 synthetic lethality protein 1, or post-transcriptional regulator of 69 kDa, which is a RNA-binding protein found in yeast. Although its specific biological role remains unclear, MRN1 might be involved in translational regulation. Mem…	RNA-bind
241058	cd12614	RRM1_PUB1	RNA recognition motif 1 in yeast nuclear and cytoplasmic polyadenylated RNA-binding protein PUB1 and similar proteins. This subgroup corresponds to the RRM1 of yeast protein PUB1, also termed ARS consensus-binding protein ACBP-60, or poly uridylate-binding protein, or poly(U)-binding protein. PUB1 has been identified as both, a heterogeneous nuclear RNA-binding protein (hnRNP) and a cytoplasmic m…	RNA-bind
252817	PF04818	CTD_bind	RNA polymerase II-binding domain. This domain binds to the phosphorylated C-terminal domain (CTD) of RNA polymerase II.	RNA-bind
241202	cd12758	RRM1_hnRPDL	RNA recognition motif 1 in heterogeneous nuclear ribonucleoprotein D-like (hnRNP D-like or hnRNP DL) and similar proteins. This subgroup corresponds to the RRM1 of hnRNP DL (or hnRNP D-like), also termed AU-rich element RNA-binding factor, or JKT41-binding protein (protein laAUF1 or JKTBP), which is a dual functional protein that possesses DNA- and RNA-binding properties. It has been implicated i…	RNA-bind
241199	cd12755	RRM2_RBM5	RNA recognition motif 2 in vertebrate RNA-binding protein 5 (RBM5). This subgroup corresponds to the RRM2 of RBM5, also termed protein G15, or putative tumor suppressor LUCA15, or renal carcinoma antigen NY-REN-9, a known modulator of apoptosis. It may also act as a tumor suppressor or an RNA splicing factor. RBM5 shows high sequence similarity to RNA-binding protein 6 (RBM6 or NY-LU-12 or g16 or…	RNA-bind
250395	PF01142	TruD	tRNA pseudouridine synthase D (TruD). TruD is responsible for synthesis of pseudouridine from uracil-13 in transfer RNAs. The structure of TruD reveals an overall V-shaped molecule which contains an RNA-binding cleft.	RNA-bind
240798	cd12352	RRM1_TIA1_like	RNA recognition motif 1 in granule-associated RNA binding proteins p40-TIA-1 and TIAR. This subfamily corresponds to the RRM1 of nucleolysin TIA-1 isoform p40 (p40-TIA-1 or TIA-1) and nucleolysin TIA-1-related protein (TIAR), both of which are granule-associated RNA binding proteins involved in inducing apoptosis in cytotoxic lymphocyte (CTL) target cells. TIA-1 and TIAR share high sequence simil…	RNA-bind
133478	cd07153	Fur_like	Ferric uptake regulator(Fur) and related metalloregulatory proteins, typically iron-dependent, DNA-binding repressors and activators. Ferric uptake regulator (Fur) and related metalloregulatory proteins are iron-dependent, DNA-binding repressors and activators mainly involved in iron metabolism. A general model for Fur repression under iron-rich conditions is that activated Fur (a dimer having on…	RNA-bind
241035	cd12591	RRM2_p54nrb	RNA recognition motif 2 in vertebrate 54 kDa nuclear RNA- and DNA-binding protein (p54nrb). This subgroup corresponds to the RRM2 of p54nrb, also termed non-POU domain-containing octamer-binding protein (NonO), or 55 kDa nuclear protein (NMT55), or DNA-binding p52/p100 complex 52 kDa subunit. p54nrb is a multifunctional protein involved in numerous nuclear processes including transcriptional regu…	RNA-bind
240717	cd12271	RRM1_PHIP1	RNA recognition motif 1 in Arabidopsis thaliana phragmoplastin interacting protein 1 (PHIP1) and similar proteins. This subfamily corresponds to the RRM1 of PHIP1. A. thaliana PHIP1 and its homologs represent a novel class of plant-specific RNA-binding proteins that may play a unique role in the polarized mRNA transport to the vicinity of the cell plate. The family members consist of multiple fun…	RNA-bind
240897	cd12451	RRM2_NUCLs	RNA recognition motif 2 in nucleolin-like proteins mainly from plants. This subfamily corresponds to the RRM2 of a group of plant nucleolin-like proteins, including nucleolin 1 (also termed protein nucleolin like 1) and nucleolin 2 (also termed protein nucleolin like 2, or protein parallel like 1). They play roles in the regulation of ribosome synthesis and in the growth and development of plants…	RNA-bind
273615	TIGR01425	SRP54_euk	signal recognition particle protein SRP54. This model represents examples from the eukaryotic cytosol of the signal recognition particle protein component, SRP54. This GTP-binding protein is a component of the eukaryotic signal recognition particle, along with several other protein subunits and a 7S RNA. Some species, including Arabidopsis, have several closely related forms. The extreme C-termin…	RNA-bind
192499	PF10258	RNA_GG_bind	PHAX RNA-binding domain. RNA_GG_bind is the highly conserved U3 snoRNA-binding domain of PHAX (phosphorylated adaptor for RNA export) whose function is to transport U3 snoRNA from the nucleus after transcription. It is characterized by having two pairs of adjacent glycines, as GGx12GG.	RNA-bind
188888	cd09489	SAM_Smaug-like	SAM (Sterile alpha motif ). SAM (sterile alpha motif) domain of Smaug-like subfamily proteins is an RNA binding domain. SAM interacts with stem-loop structures in target mRNAs. Proteins of this subfamily are post-transcriptional regulators involved in mRNA silencing and deadenylation, they can be implicated in transcript stability regulation and vacuolar protein transport as well. SAM_Smaug-like …	RNA-bind
240680	cd12234	RRM1_AtRSp31_like	RNA recognition motif in Arabidopsis thaliana arginine/serine-rich-splicing factor RSp31 and similar proteins from plants. This subfamily corresponds to the RRM1in a family that represents a novel group of arginine/serine (RS) or serine/arginine (SR) splicing factors existing in plants, such as A. thaliana RSp31, RSp35, RSp41 and similar proteins. Like vertebrate RS splicing factors, these protei…	RNA-bind
225350	COG2740	YlxR	Predicted RNA-binding protein YlxR, DUF448 family [General function prediction only].	RNA-bind
249960	PF00562	RNA_pol_Rpb2_6	RNA polymerase Rpb2, domain 6. RNA polymerases catalyse the DNA dependent polymerization of RNA. Prokaryotes contain a single RNA polymerase compared to three in eukaryotes (not including mitochondrial. and chloroplast polymerases). This domain represents the hybrid binding domain and the wall domain. The hybrid binding domain binds the nascent RNA strand / template DNA strand in the Pol II trans…	RNA-bind
241230	cd12786	RRM2_hnRPLL	RNA recognition motif 2 in vertebrate heterogeneous nuclear ribonucleoprotein L-like (hnRNP-LL). The subgroup corresponds to the RRM2 of hnRNP-LL which plays a critical and unique role in the signal-induced regulation of CD45 and acts as a global regulator of alternative splicing in activated T cells. It is closely related in domain structure and sequence to heterogeneous nuclear ribonucleoprotei…	RNA-bind
254762	PF08373	RAP	RAP domain. This domain is found in various eukaryotic species, where it is found in proteins that are important in various parasite-host cell interactions. It is thought to be an RNA-binding domain. The domain is involved in plant defence in response to bacterial infection.	RNA-bind
205797	PF13619	KTSC	KTSC domain. This short domain is named after Lysine tRNA synthetase C-terminal domain. It is found at the C-terminus of some Lysyl tRNA synthetases as well as a single domain in bacterial proteins. The domain is about 60 amino acids in length and contains a reasonably conserved YXY motif in the centre of the sequence. The function of this domain is unknown but it could be an RNA binding domain.	RNA-bind
256905	PF12220	U1snRNP70_N	U1 small nuclear ribonucleoprotein of 70kDa MW N terminal. This domain is found in eukaryotes. This domain is about 90 amino acids in length. This domain is found associated with pfam00076. This domain is part of U1 snRNP, which is the pre-mRNA binding protein of the penta-snRNP spliceosome complex. It extends over a distance of 180 A from its RNA binding domain, wraps around the core domain of U…	RNA-bind
241109	cd12665	RRM2_RAVER1	RNA recognition motif 2 found in vertebrate ribonucleoprotein PTB-binding 1 (raver-1). This subgroup corresponds to the RRM2 of raver-1, a ubiquitously expressed heterogeneous nuclear ribonucleoprotein (hnRNP) that serves as a co-repressor of the nucleoplasmic splicing repressor polypyrimidine tract-binding protein (PTB)-directed splicing of select mRNAs. It shuttles between the cytoplasm and the…	RNA-bind
241216	cd12772	RRM1_HuC	RNA recognition motif 1 in vertebrate Hu-antigen C (HuC). This subgroup corresponds to the RRM1 of HuC, also termed ELAV-like protein 3 (ELAV-3), or paraneoplastic cerebellar degeneration-associated antigen, or paraneoplastic limbic encephalitis antigen 21 (PLE21), one of the neuronal members of the Hu family. The neuronal Hu proteins play important roles in neuronal differentiation, plasticity a…	RNA-bind
277108	cd15638	PHD_PHF3	PHD finger found in PHD finger protein 3 (PHF3). PHF3 is a human homolog of yeast protein bypass of Ess1 (Bye1), a nuclear protein with a domain resembling the central domain in the transcription elongation factor TFIIS. It is ubiquitously expressed in normal tissues including brain, but its expression is significantly reduced or lost in glioblastomas. PHF3 contains an N-terminal plant homeodomai…	RNA-bind
111411	PF02509	Rota_NS35	Rotavirus non-structural protein 35. Rotavirus non-structural protein 35 (NS35) is a basic protein which possesses RNA-binding activity and is essential for genome replication.	RNA-bind
151919	PF11480	ImmE5	Colicin-E5 Imm protein. Imms bind specifically to cognate colicins in order to protect their host cells. Imm-E5 is a specific inhibitor protein of colicin E5. It binds to E5 C-terminal ribonuclease domain (CRD) to prevent cell death. The binding mode of E5-CRD and Imm-E5 mimics that of mRNA and tRNA suggesting an evolutionary pathway from the RNA-RNA interaction through the RNA-protein interactio…	RNA-bind
241055	cd12611	RRM1_NGR1_NAM8_like	RNA recognition motif 1 in yeast negative growth regulatory protein NGR1, yeast protein NAM8 and similar proteins. This subgroup corresponds to the RRM1 of NGR1 and NAM8. NGR1, also termed RNA-binding protein RBP1, is a putative glucose-repressible protein that binds both, RNA and single-stranded DNA (ssDNA), in yeast. It may function in regulating cell growth in early log phase, possibly through…	RNA-bind
241021	cd12577	RRM1_Hrp1p	RNA recognition motif 1 in yeast nuclear polyadenylated RNA-binding protein 4 (Hrp1p or Nab4p) and similar proteins. This subfamily corresponds to the RRM1 of Hrp1p and similar proteins. Hrp1p or Nab4p, also termed cleavage factor IB (CFIB), is a sequence-specific trans-acting factor that is essential for mRNA 3'-end formation in yeast Saccharomyces cerevisiae. It can be UV cross-linked to RNA an…	RNA-bind
260099	cd13777	Aar2_N	N-terminal domain of Aar2, a U5 small nuclear ribonucleoprotein particle assembly factor. This family consists of the N-terminal domain of eukaryotic Aar2 and Aar2-like proteins. Aar2 is a U5 small nuclear ribonucleoprotein (snRNP) particle assembly factor and part of Prp8, which forms a large complex containing U5 snRNA, Snu114, and seven Sm proteins (B, D1, D2, D3, E, F and G). Upon import of t…	RNA-bind
241032	cd12588	RRM1_p54nrb	RNA recognition motif 1 in vertebrate 54 kDa nuclear RNA- and DNA-binding protein (p54nrb). This subgroup corresponds to the RRM1 of p54nrb, also termed non-POU domain-containing octamer-binding protein (NonO), or 55 kDa nuclear protein (NMT55), or DNA-binding p52/p100 complex 52 kDa subunit. p54nrb is a multifunctional protein involved in numerous nuclear processes including transcriptional regu…	RNA-bind
251196	PF02272	DHHA1	DHHA1 domain. This domain is often found adjacent to the DHH domain pfam01368 and is called DHHA1 for DHH associated domain. This domain is diagnostic of DHH subfamily 1 members. This domains is also found in alanyl tRNA synthetase, suggesting that this domain may have an RNA binding function. The domain is about 60 residues long and contains a conserved GG motif.	RNA-bind
240690	cd12244	RRM2_MSSP	RNA recognition motif 2 in the c-myc gene single-strand binding proteins (MSSP) family. This subfamily corresponds to the RRM2 of c-myc gene single-strand binding proteins (MSSP) family, including single-stranded DNA-binding protein MSSP-1 (also termed RBMS1 or SCR2) and MSSP-2 (also termed RBMS2 or SCR3). All MSSP family members contain two RNA recognition motifs (RRMs), also termed RBDs (RNA bi…	RNA-bind
241201	cd12757	RRM1_hnRNPAB	RNA recognition motif 1 in heterogeneous nuclear ribonucleoprotein A/B (hnRNP A/B) and similar proteins. This subgroup corresponds to the RRM1 of hnRNP A/B, also termed APOBEC1-binding protein 1 (ABBP-1), which is an RNA unwinding protein with a high affinity for G- followed by U-rich regions. hnRNP A/B has also been identified as an APOBEC1-binding protein that interacts with apolipoprotein B (a…	RNA-bind
240836	cd12390	RRM3_RAVER	RNA recognition motif 3 in ribonucleoprotein PTB-binding raver-1, raver-2 and similar proteins. This subfamily corresponds to the RRM3 of raver-1 and raver-2. Raver-1 is a ubiquitously expressed heterogeneous nuclear ribonucleoprotein (hnRNP) that serves as a co-repressor of the nucleoplasmic splicing repressor polypyrimidine tract-binding protein (PTB)-directed splicing of select mRNAs. It shutt…	RNA-bind
277481	cl13152	RLR_C_like	C-terminal domain of Retinoic acid-inducible gene (RIG)-I-like Receptors, Cereblon (CRBN), and similar protein domains. Melanoma differentiation-associated protein 5 (MDA5) is also called Interferon-induced helicase C domain-containing protein 1 (IFIH1) or RIG-I-like receptor 2 (RLR-2). It is one of three members of the RLR family. RLRs are cytoplasmic RNA receptors that recognize non-self RNA an…	RNA-bind
225188	COG2306	COG2306	Predicted RNA-binding protein, associated with RNAse of E/G family [General function prediction only].	RNA-bind
261392	cl02652	MIF4G	MIF4G domain. Also occurs in NMD2p and CBP80. The domain is rich in alpha-helices and may contain multiple alpha-helical repeats. In eIF4G, this domain binds eIF4A, eIF3, RNA and DNA. Ponting (TiBS) "Novel eIF4G domain homologues (in press)	RNA-bind
240704	cd12258	RRM2_RBM26_like	RNA recognition motif 2 of vertebrate RNA-binding protein 26 (RBM26) and similar proteins. This subfamily corresponds to the RRM2 of RBM26, also known as cutaneous T-cell lymphoma (CTCL) tumor antigen se70-2, which represents a cutaneous lymphoma (CL)-associated antigen. RBM26 contains two RNA recognition motifs (RRMs), also known as RBDs (RNA binding domains) or RNPs (ribonucleoprotein domains).…	RNA-bind
258478	PF14299	PP2	Phloem protein 2. Phloem protein 2 (PP2) is one of the most abundant and enigmatic proteins in the phloem sap. PP2 is translocated in the assimilate stream where its lectin activity or RNA-binding properties can exert effects over long distances.	RNA-bind
241221	cd12777	RRM1_PTBP1	RNA recognition motif 1 in vertebrate polypyrimidine tract-binding protein 1 (PTB). This subgroup corresponds to the RRM1 of PTB, also known as 58 kDa RNA-binding protein PPTB-1 or heterogeneous nuclear ribonucleoprotein I (hnRNP I), an important negative regulator of alternative splicing in mammalian cells. PTB also functions at several other aspects of mRNA metabolism, including mRNA localizati…	RNA-bind
241190	cd12746	RRM2_RBM12B	RNA recognition motif 2 in RNA-binding protein 12B (RBM12B) and similar proteins. This subgroup corresponds to the RRM2 of RBM12B which contains five distinct RNA binding motifs (RRMs), also termed RBDs (RNA binding domains) or RNPs (ribonucleoprotein domains). Its biological role remains unclear.	RNA-bind
240766	cd12320	RRM6_RBM19_RRM5_MRD1	RNA recognition motif 6 in RNA-binding protein 19 (RBM19 or RBD-1) and RNA recognition motif 5 in multiple RNA-binding domain-containing protein 1 (MRD1). This subfamily corresponds to the RRM6 of RBM19 and RRM5 of MRD1. RBM19, also termed RNA-binding domain-1 (RBD-1), is a nucleolar protein conserved in eukaryotes. It is involved in ribosome biogenesis by processing rRNA and is essential for pre…	RNA-bind
241022	cd12578	RRM1_hnRNPA_like	RNA recognition motif 1 in heterogeneous nuclear ribonucleoprotein A subfamily. This subfamily corresponds to the RRM1 in hnRNP A0, hnRNP A1, hnRNP A2/B1, hnRNP A3 and similar proteins. hnRNP A0 is a low abundance hnRNP protein that has been implicated in mRNA stability in mammalian cells. It has been identified as the substrate for MAPKAP-K2 and may be involved in the lipopolysaccharide (LPS)-in…	RNA-bind
239621	cd03562	CID	CID (CTD-Interacting Domain) domain family, CID is present in several RNA-processing factors such as Pcf11 and Nrd1. Pcf11 is a conserved and essential subunit of the yeast cleavage factor IA, which is required for polyadenylation-dependent 3'-RNA processing and transcription termination. Nrd1 is implicated in polyadenylation-independent 3'-RNA processing. CID binds tightly to the carboxy-termina…	RNA-bind
241223	cd12779	RRM1_ROD1	RNA recognition motif 1 in vertebrate regulator of differentiation 1 (Rod1). This subgroup corresponds to the RRM1 of ROD1 coding protein Rod1, a mammalian polypyrimidine tract binding protein (PTB) homolog of a regulator of differentiation in the fission yeast Schizosaccharomyces pombe, where the nrd1 gene encodes an RNA binding protein that negatively regulates the onset of differentiation. ROD…	RNA-bind
257319	PF12815	CTD	Spt5 C-terminal nonapeptide repeat binding Spt4. The C-terminal domain of the transcription elongation factor protein Spt5 is necessary for binding to Spt4 to form the functional complex that regulates early transcription elongation by RNA polymerase II. The complex may be involved in pre-mRNA processing through its association with mRNA capping enzymes. This CTD domain carries a regular nonapept…	RNA-bind
240822	cd12376	RRM2_Hu_like	RNA recognition motif 2 in the Hu proteins family, Drosophila sex-lethal (SXL), and similar proteins. This subfamily corresponds to the RRM2 of Hu proteins and SXL. The Hu proteins family represents a group of RNA-binding proteins involved in diverse biological processes. Since the Hu proteins share high homology with the Drosophila embryonic lethal abnormal vision (ELAV) protein, the Hu family i…	RNA-bind
241101	cd12657	RRM1_hnRNPM	RNA recognition motif 1 in vertebrate heterogeneous nuclear ribonucleoprotein M (hnRNP M). This subgroup corresponds to the RRM1 of hnRNP M, a pre-mRNA binding protein that may play an important role in the pre-mRNA processing. It also preferentially binds to poly(G) and poly(U) RNA homopolymers. Moreover, hnRNP M is able to interact with early spliceosomes, further influencing splicing patterns …	RNA-bind
193595	cd09981	LOTUS_5_Limkain_b1	The fifth LOTUS domain on Limkain b1(LKAP). The fifth LOTUS domain on Limkain b1(LKAP): Limkain b1 is a novel human autoantigen, localized to a subset of ABCD3 and PXF marked peroxisomes. Limkain b1 may be a relatively common target of human autoantibodies reactive to cytoplasmic vesicle-like structures. The protein contains multiple copies of LOTUS domains and a conserved RNA recognition motif. …	RNA-bind
113290	PF04514	BTV_NS2	Bluetongue virus non-structural protein NS2. This family includes NS2 proteins from other members of the Orbivirus genus. NS2 is a non-specific single-stranded RNA-binding protein that forms large homomultimers and accumulates in viral inclusion bodies of infected cells. Three RNA binding regions have been identified in Bluetongue virus serotype 17 at residues 2-11, 153-166 and 274-286. NS2 multi…	RNA-bind
150769	PF10133	RNA_bind_2	Predicted RNA-binding protein. Members of this family of bacterial proteins are thought to have RNA-binding properties, however, their exact function has not, as yet, been defined.	RNA-bind
256956	PF12287	Caprin-1_C	Cytoplasmic activation/proliferation-associated protein-1 C term. This family of proteins is found in eukaryotes. Proteins in this family are typically between 343 and 708 amino acids in length. This family is the C terminal region of caprin-1. Caprin-1 is a protein involved in regulating cellular proliferation. In mutated phenotypes, the G1 phase of the cell cycle is greatly lengthened, impairin…	RNA-bind
241077	cd12633	RRM1_FCA	RNA recognition motif 1 in plant flowering time control protein FCA and similar proteins. This subgroup corresponds to the RRM1 of FCA, a gene controlling flowering time in Arabidopsis, encoding a flowering time control protein that functions in the posttranscriptional regulation of transcripts involved in the flowering process. FCA contains two RNA recognition motifs (RRMs), also known as RBDs (…	RNA-bind
241139	cd12695	RRM3_PTBP1	RNA recognition motif 3 in vertebrate polypyrimidine tract-binding protein 1 (PTB). This subgroup corresponds to the RRM3 of PTB, also known as 58 kDa RNA-binding protein PPTB-1 or heterogeneous nuclear ribonucleoprotein I (hnRNP I), an important negative regulator of alternative splicing in mammalian cells. PTB also functions at several other aspects of mRNA metabolism, including mRNA localizati…	RNA-bind
241062	cd12618	RRM2_TIA1	RNA recognition motif 2 in nucleolysin TIA-1 isoform p40 (p40-TIA-1) and similar proteins. This subgroup corresponds to the RRM2 of p40-TIA-1, the 40-kDa isoform of T-cell-restricted intracellular antigen-1 (TIA-1), and a cytotoxic granule-associated RNA-binding protein mainly found in the granules of cytotoxic lymphocytes. TIA-1 can be phosphorylated by a serine/threonine kinase that is activate…	RNA-bind
241212	cd12768	RRM2_SRSF9	RNA recognition motif 2 in vertebrate serine/arginine-rich splicing factor 9 (SRSF9). This subgroup corresponds to the RRM2 of SRSF9, also termed pre-mRNA-splicing factor SRp30C, an essential splicing regulatory serine/arginine (SR) protein that has been implicated in the activity of many elements that control splice site selection, the alternative splicing of the glucocorticoid receptor beta in …	RNA-bind
241175	cd12731	RRM2_hnRNPH_hnRNPH2_hnRNPF	RNA recognition motif 2 in heterogeneous nuclear ribonucleoprotein hnRNP H, hnRNP H2, hnRNP F and similar proteins. This subgroup corresponds to the RRM2 of hnRNP H (also termed mcs94-1), hnRNP H2 (also termed FTP-3 or hnRNP H') and hnRNP F. These represent a group of nuclear RNA binding proteins that play important roles in the regulation of alternative splicing decisions. hnRNP H and hnRNP F ar…	RNA-bind
240727	cd12281	RRM1_TatSF1_like	RNA recognition motif 1 in HIV Tat-specific factor 1 (Tat-SF1) and similar proteins. This subfamily corresponds to the RRM1 of Tat-SF1 and CUS2. Tat-SF1 is the cofactor for stimulation of transcriptional elongation by human immunodeficiency virus-type 1 (HIV-1) Tat. It is a substrate of an associated cellular kinase. Tat-SF1 contains two RNA recognition motifs (RRMs), also termed RBDs (RNA bindin…	RNA-bind
275503	cl00259	Sm_like	Sm and related proteins. This model represents the RNA-binding pleiotropic regulator Hfq, a small, Sm-like protein of bacteria. It helps pair regulatory noncoding RNAs with complementary mRNA target regions. It enhances the elongation of poly(A) tails on mRNA. It appears also to protect RNase E recognition sites (A/U-rich sequences with adjacent stem-loop structures) from cleavage. Being pleiotro…	RNA-bind
241191	cd12747	RRM2_RBM12	RNA recognition motif 2 in RNA-binding protein 12 (RBM12) and similar proteins. This subgroup corresponds to the RRM2 of RBM12, also termed SH3/WW domain anchor protein in the nucleus (SWAN), which is ubiquitously expressed. It contains five distinct RNA binding motifs (RRMs), also termed RBDs (RNA binding domains) or RNPs (ribonucleoprotein domains), two proline-rich regions, and several putativ…	RNA-bind
241059	cd12615	RRM1_TIA1	RNA recognition motif 1 in nucleolysin TIA-1 isoform p40 (p40-TIA-1) and similar proteins. This subgroup corresponds to the RRM1 of TIA-1, the 40-kDa isoform of T-cell-restricted intracellular antigen-1 (TIA-1) and a cytotoxic granule-associated RNA-binding protein mainly found in the granules of cytotoxic lymphocytes. TIA-1 can be phosphorylated by a serine/threonine kinase that is activated dur…	RNA-bind
241205	cd12761	RRM1_hnRNPA1	RNA recognition motif 1 in heterogeneous nuclear ribonucleoprotein A1 (hnRNP A1) and similar proteins. This subgroup corresponds to the RRM1 of hnRNP A1, also termed helix-destabilizing protein, or single-strand RNA-binding protein, or hnRNP core protein A1, and is an abundant eukaryotic nuclear RNA-binding protein that may modulate splice site selection in pre-mRNA splicing. hnRNP A1 has been ch…	RNA-bind
254595	PF08032	SpoU_sub_bind	RNA 2'-O ribose methyltransferase substrate binding. This domain is a RNA 2'-O ribose methyltransferase substrate binding domain.	RNA-bind
263113	cl06960	GUCT	RNA-binding GUCT domain found in the RNA helicase II/Gu protein family. This is the C terminal domain found in the RNA helicase II / Gu protein family.	RNA-bind
264517	cl12033	Spt4	Transcription elongation factor Spt4. This family consists of several eukaryotic transcription elongation Spt4 proteins as well as archaebacterial RpoE2. Three transcription-elongation factors Spt4, Spt5, and Spt6 are conserved among eukaryotes and are essential for transcription via the modulation of chromatin structure. Spt4 and Spt5 are tightly associated in a complex, while the physical assoc…	RNA-bind
193586	cd09972	LOTUS_TDRD_OSKAR	The first LOTUS domain in Oskar and Tudor-containing proteins 5 and 7. The first LOTUS domain in Oskar and Tudor-containing proteins 5 and 7: The LOTUS containing proteins are germline-specific and are found in the nuage/polar granules of germ cells. Tudor-containing protein 5 and 7 belong to the evolutionary conserved Tudor domain-containing protein (TDRD) family involved in germ cell developmen…	RNA-bind
241013	cd12569	RRM4_RBM19	RNA recognition motif 4 in RNA-binding protein 19 (RBM19) and similar proteins. This subgroup corresponds to the RRM4 of RBM19, also termed RNA-binding domain-1 (RBD-1), which is a nucleolar protein conserved in eukaryotes. It is involved in ribosome biogenesis by processing rRNA. In addition, it is essential for preimplantation development. RBM19 has a unique domain organization containing 6 con…	RNA-bind
255580	PF09816	EAF	RNA polymerase II transcription elongation factor. Members of this family act as transcriptional transactivators of ELL and ELL2 elongation activities. Eaf proteins form a stable heterodimer complex with ELL proteins to facilitate the binding of RNA polymerase II to activate transcription elongation. The N-terminus of approx 120 residues is globular and highly conserved.	RNA-bind
240774	cd12328	RRM2_hnRNPA_like	RNA recognition motif 2 in heterogeneous nuclear ribonucleoprotein A subfamily. This subfamily corresponds to the RRM2 of hnRNP A0, hnRNP A1, hnRNP A2/B1, hnRNP A3 and similar proteins. hnRNP A0 is a low abundance hnRNP protein that has been implicated in mRNA stability in mammalian cells. It has been identified as the substrate for MAPKAP-K2 and may be involved in the lipopolysaccharide (LPS)-in…	RNA-bind
145910	PF03012	PP_M1	Phosphoprotein. This family includes the M1 phosphoprotein non-structural RNA polymerase alpha subunit, which is thought to be a component of the active polymerase, and may be involved in template binding.	RNA-bind
225808	COG3269	COG3269	Predicted RNA-binding protein, contains TRAM domain [General function prediction only].	RNA-bind
252328	PF04032	Rpr2	RNAse P Rpr2/Rpp21/SNM1 subunit domain. This family contains a ribonuclease P subunit of humans and yeast. Other members of the family include the probable archaeal homologues. This family includes SNM1. It is a subunit of RNase MRP (mitochondrial RNA processing), a ribonucleoprotein endoribonuclease that has roles in both mitochondrial DNA replication and nuclear 5.8S rRNA processing. SNM1 is an…	RNA-bind
131985	TIGR02939	RpoE_Sigma70	RNA polymerase sigma factor RpoE. A sigma factor is a DNA-binding protein protein that binds to the DNA-directed RNA polymerase core to produce the holoenzyme capable of initiating transcription at specific sites. Different sigma factors act in vegetative growth, heat shock, extracytoplasmic functions (ECF), etc. This model represents the clade of sigma factors called RpoE. This protein may be ca…	RNA-bind
251144	PF02186	TFIIE_beta	TFIIE beta subunit core domain. General transcription factor TFIIE consists of two subunits, TFIIE alpha pfam02002 and TFIIE beta. TFIIE beta has been found to bind to the region where the promoter starts to open to be single-stranded upon transcription initiation by RNA polymerase II. The structure of the DNA binding core region has been solved and has a winged helix fold.	RNA-bind
255875	PF10280	Med11	Mediator complex protein. Mediator is a large, modular protein complex that is conserved from yeast to human and conveys regulatory signals from DNA-binding transcription factors to RNA polymerase II. Not only are the polypeptides conserved but the structural organisation is also largely conserved. One or two subunits are either fungal or vertebral specific but Med11 is one of the subunits that i…	RNA-bind
257365	PF12872	OST-HTH	OST-HTH/LOTUS domain. A predicted RNA-binding domain found in insect Oskar and vertebrate TDRD5/TDRD7 proteins that nucleate or organize structurally related ribonucleoprotein (RNP) complexes, the polar granule and nuage, is poorly understood. The domain adopts the winged helix-turn- helix fold and bind RNA with a potential specificity for dsRNA.In eukaryotes this domain is often combined in the …	RNA-bind
151969	PF11532	HnRNP_M	Heterogeneous nuclear ribonucleoprotein M. HnRNP M is a splicing regulatory factor that binds to the auxiliary RNA cis-element ISE/ISS-2 which promotes splicing of exon IIIb and silencing of exon IIIC in the fibroblast growth factor receptor 2 (FGFR2). By binding to ISE/ISS-3, HnRNP M plays a role in the regulation of alternative splicing in FGFR2 as it induces exon skipping and promotes exon inc…	RNA-bind
240837	cd12391	RRM1_SART3	RNA recognition motif 1 in squamous cell carcinoma antigen recognized by T-cells 3 (SART3) and similar proteins. This subfamily corresponds to the RRM1 of SART3, also termed Tat-interacting protein of 110 kDa (Tip110), an RNA-binding protein expressed in the nucleus of the majority of proliferating cells, including normal cells and malignant cells, but not in normal tissues except for the testes …	RNA-bind
[truncated: 3,707 more rows]

## Sheet: S6_C-Human_reference_RBPs
S6 (C): RBPs from different studies selected as reference RBP set for human
ReferenceGene	Name	UniProt ID	Synonyms
RBM47	RNA binding motif protein 47 [Source:HGNC Symbol;Acc:30358]	A0AV96	RBM47
[truncated: 1,561 more rows]

## Sheet: S6_D-APRICOT_selected_human_RBP
S6 (D): Summary of the human RBP set analysis by APRICOT.
[truncated: 43,836 more rows]
