# Supplementary material for: APRICOT: an integrated computational pipeline for the sequence-based identification and characterization of RNA-binding proteins
Source: Nucleic Acids Res. 2017 Mar 2;45(11):e96. doi: 10.1093/nar/gkx137 (PMC5499795; doi:10.1093/nar/gkx137)
Supplement: Supplementary Data [file gkx137_supp.zip › nar-01420-met-n-2016-File013.xlsx]

## Sheet: S7_A-strain-K12_reference_RBPs
S7 (A): 180 RBPs of Escherichia coli (strain K-12) selected from UniProt using Gene Ontology term GO:0003723
Undetected as RBP by APRICOT
Experimentally validated RBPs that were also detecetd by APRICOT
Detected as RBP by APRICOT
UniProt ID	Entry Name	Status	Protein Name	Gene Names	RBP type
C3UPD1	C3UPD1_ECOLI	unreviewed	SsrA-binding protein (Fragment)	smpB	Experimentally validated
P0A6X3	HFQ_ECOLI	reviewed	RNA-binding protein Hfq (HF-1) (Host factor-I protein) (HF-I)	hfq b4172 JW4130	Experimentally validated
P0A9X9	CSPA_ECOLI	reviewed	Cold shock protein CspA (CSP-A) (7.4 kDa cold shock protein) (CS7.4)	cspA cspS b3556 JW3525	Experimentally validated
P0AGK4	YHBY_ECOLI	reviewed	RNA-binding protein YhbY	yhbY b3180 JW3147	Experimentally validated
P36995	CSPB_ECOLI	reviewed	Cold shock-like protein CspB (CSP-B)	cspB b1557 JW1549	Experimentally validated
P45577	PROQ_ECOLI	reviewed	RNA chaperone ProQ	proQ yebJ yobE yoeC b1831 JW5300	Experimentally validated
P69913	CSRA_ECOLI	reviewed	Carbon storage regulator	csrA zfiA b2696 JW2666	Experimentally validated
P04805	SYE_ECOLI	reviewed	Glutamate--tRNA ligase (EC 6.1.1.17) (Glutamyl-tRNA synthetase) (GluRS)	gltX b2400 JW2395	Undetected as RBP by APRICOT
P06992	RSMA_ECOLI	reviewed	Ribosomal RNA small subunit methyltransferase A (EC 2.1.1.182) (16S rRNA (adenine(1518)-N(6)/adenine(1519)-N(6))-dimethyltransferase) (16S rRNA dimethyladenosine transferase) (16S rRNA dimethylase) (High level kasugamycin resistance protein KsgA) (Kasugamycin dimethyltransferase) (S-adenosylmethionine-6-N', N'-adenosyl(rRNA) dimethyltransferase)	rsmA ksgA b0051 JW0050	Undetected as RBP by APRICOT
P08365	CHPS_ECOLI	reviewed	Antitoxin ChpS	chpS chpBI yjfB b4224 JW5750	Undetected as RBP by APRICOT
P0A707	IF3_ECOLI	reviewed	Translation initiation factor IF-3 [Cleaved into: Translation initiation factor IF-3, N-terminally processed; Translation initiation factor IF-3S]	infC fit srjA b1718 JW5829	Undetected as RBP by APRICOT
P0A9W3	ETTA_ECOLI	reviewed	Energy-dependent translational throttle protein EttA (Translational regulatory factor EttA)	ettA yjjK b4391 JW4354	Undetected as RBP by APRICOT
P0ABT5	DUSB_ECOLI	reviewed	tRNA-dihydrouridine synthase B (EC 1.3.1.-)	dusB yhdG b3260 JW3228	Undetected as RBP by APRICOT
P0AE70	MAZF_ECOLI	reviewed	Endoribonuclease MazF (EC 3.1.27.-) (Toxin MazF) (mRNA interferase MazF)	mazF chpA chpAK b2782 JW2753	Undetected as RBP by APRICOT
P0AFB1	NLPI_ECOLI	reviewed	Lipoprotein NlpI	nlpI yhbM b3163 JW3132	Undetected as RBP by APRICOT
P0C077	RELE_ECOLI	reviewed	mRNA interferase RelE (EC 3.1.-.-) (Endoribonuclease RelE) (Toxin RelE)	relE b1563 JW1555	Undetected as RBP by APRICOT
P25745	MNMA_ECOLI	reviewed	tRNA-specific 2-thiouridylase MnmA (EC 2.8.1.-)	mnmA asuE trmU ycfB b1133 JW1119	Undetected as RBP by APRICOT
P31129	YDEH_ECOLI	reviewed	Diguanylate cyclase YdeH (DGC) (EC 2.7.7.65)	ydeH ydeG b1535 JW1528	Undetected as RBP by APRICOT
P32695	DUSA_ECOLI	reviewed	tRNA-dihydrouridine(20/20a) synthase (EC 1.3.1.-) (EC 1.3.1.91) (U20-specific dihydrouridine synthase) (U20-specific Dus) (tRNA-dihydrouridine synthase A)	dusA yjbN b4049 JW5950	Undetected as RBP by APRICOT
P33371	DUSC_ECOLI	reviewed	tRNA-dihydrouridine(16) synthase (EC 1.3.1.-) (U16-specific dihydrouridine synthase) (U16-specific Dus) (tRNA-dihydrouridine synthase C)	dusC yohI b2140 JW2128	Undetected as RBP by APRICOT
P33647	CHPB_ECOLI	reviewed	Endoribonuclease ChpB (EC 3.1.-.-) (Toxin ChpB) (mRNA interferase ChpB)	chpB chpBK yjfE b4225 JW4184	Undetected as RBP by APRICOT
P33920	NDPA_ECOLI	reviewed	Nucleoid-associated protein YejK	yejK b2186 JW2174	Undetected as RBP by APRICOT
P37634	RLMJ_ECOLI	reviewed	Ribosomal RNA large subunit methyltransferase J (EC 2.1.1.266) (23S rRNA (adenine(2030)-N6)-methyltransferase) (23S rRNA m6A2030 methyltransferase)	rlmJ yhiR b3499 JW3466	Undetected as RBP by APRICOT
P46849	RTCA_ECOLI	reviewed	RNA 3'-terminal phosphate cyclase (RNA cyclase) (RNA-3'-phosphate cyclase) (EC 6.5.1.4)	rtcA yhgJ yhgK b4475 JW5688	Undetected as RBP by APRICOT
P64578	HIGB_ECOLI	reviewed	mRNA interferase HigB (EC 3.1.-.-) (Endoribonuclease HigB) (Toxin HigB)	higB ygjN b3083 JW3054	Undetected as RBP by APRICOT
P69348	YOEB_ECOLI	reviewed	Toxin YoeB (EC 3.1.-.-) (Putative endoribonuclease YoeB) (Putative mRNA interferase Yoeb)	yoeB b4539 JW5331	Undetected as RBP by APRICOT
P76632	CSE2_ECOLI	reviewed	CRISPR system Cascade subunit CasB	casB cse2 ygcK b2759 JW2729	Undetected as RBP by APRICOT
Q46899	CASC_ECOLI	reviewed	CRISPR system Cascade subunit CasC	casC cas4 cse4 ygcJ b2758 JW2728	Undetected as RBP by APRICOT
Q46901	CSE1_ECOLI	reviewed	CRISPR system Cascade subunit CasA (CRISPR type I-E/Ecoli-associated protein CasA/Cse1) (CRISPR-associated protein CasA/Cse1)	casA cse1 ygcL b2760 JW2730	Undetected as RBP by APRICOT
Q47149	YAFQ_ECOLI	reviewed	mRNA interferase YafQ (EC 3.1.-.-) (Endoribonuclease YafQ) (Toxin YafQ)	yafQ b0225 JW0215	Undetected as RBP by APRICOT
Q47157	YAFO_ECOLI	reviewed	mRNA interferase YafO (EC 3.1.-.-) (Endoribonuclease YafO) (Toxin YafO)	yafO b0233 JW0223	Undetected as RBP by APRICOT
P00957	SYA_ECOLI	reviewed	Alanine--tRNA ligase (EC 6.1.1.7) (Alanyl-tRNA synthetase) (AlaRS)	alaS lovB b2697 JW2667	Detected as RBP by APRICOT
P00959	SYM_ECOLI	reviewed	Methionine--tRNA ligase (EC 6.1.1.10) (Methionyl-tRNA synthetase) (MetRS)	metG b2114 JW2101	Detected as RBP by APRICOT
P02358	RS6_ECOLI	reviewed	30S ribosomal protein S6 [Cleaved into: 30S ribosomal protein S6, fully modified isoform; 30S ribosomal protein S6, non-modified isoform]	rpsF b4200 JW4158	Detected as RBP by APRICOT
P02359	RS7_ECOLI	reviewed	30S ribosomal protein S7	rpsG b3341 JW3303	Detected as RBP by APRICOT
P02413	RL15_ECOLI	reviewed	50S ribosomal protein L15	rplO b3301 JW3263	Detected as RBP by APRICOT
P05055	PNP_ECOLI	reviewed	Polyribonucleotide nucleotidyltransferase (EC 2.7.7.8) (Polynucleotide phosphorylase) (PNPase)	pnp b3164 JW5851	Detected as RBP by APRICOT
P06616	ERA_ECOLI	reviewed	GTPase Era (ERA) (GTP-binding protein Era)	era rbaA sdgE b2566 JW2550	Detected as RBP by APRICOT
P06961	CCA_ECOLI	reviewed	Multifunctional CCA protein [Includes: CCA-adding enzyme (EC 2.7.7.72) (CCA tRNA nucleotidyltransferase) (tRNA CCA-pyrophosphorylase) (tRNA adenylyl-/cytidylyl-transferase) (tRNA nucleotidyltransferase) (tRNA-NT); 2'-nucleotidase (EC 3.1.3.-); 2',3'-cyclic phosphodiesterase (EC 3.1.4.-); Phosphatase (EC 3.1.3.-)]	cca b3056 JW3028	Detected as RBP by APRICOT
P07395	SYFB_ECOLI	reviewed	Phenylalanine--tRNA ligase beta subunit (EC 6.1.1.20) (Phenylalanyl-tRNA synthetase beta subunit) (PheRS)	pheT b1713 JW1703	Detected as RBP by APRICOT
P07649	TRUA_ECOLI	reviewed	tRNA pseudouridine synthase A (EC 5.4.99.12) (tRNA pseudouridine(38-40) synthase) (tRNA pseudouridylate synthase I) (PSU-I) (tRNA-uridine isomerase I)	truA asuC hisT leuK b2318 JW2315	Detected as RBP by APRICOT
P0A6N8	EFPL_ECOLI	reviewed	Elongation factor P-like protein	yeiP b2171 JW5362	Detected as RBP by APRICOT
P0A705	IF2_ECOLI	reviewed	Translation initiation factor IF-2	infB gicD ssyG b3168 JW3137	Detected as RBP by APRICOT
P0A780	NUSB_ECOLI	reviewed	N utilization substance protein B (Protein NusB)	nusB ssyB b0416 JW0406	Detected as RBP by APRICOT
P0A7B5	PROB_ECOLI	reviewed	Glutamate 5-kinase (EC 2.7.2.11) (Gamma-glutamyl kinase) (GK)	proB b0242 JW0232	Detected as RBP by APRICOT
P0A7J3	RL10_ECOLI	reviewed	50S ribosomal protein L10 (50S ribosomal protein L8)	rplJ b3985 JW3948	Detected as RBP by APRICOT
P0A7J7	RL11_ECOLI	reviewed	50S ribosomal protein L11	rplK relC b3983 JW3946	Detected as RBP by APRICOT
P0A7K6	RL19_ECOLI	reviewed	50S ribosomal protein L19	rplS b2606 JW2587	Detected as RBP by APRICOT
P0A7L0	RL1_ECOLI	reviewed	50S ribosomal protein L1	rplA b3984 JW3947	Detected as RBP by APRICOT
P0A7L3	RL20_ECOLI	reviewed	50S ribosomal protein L20	rplT pdzA b1716 JW1706	Detected as RBP by APRICOT
P0A7L8	RL27_ECOLI	reviewed	50S ribosomal protein L27	rpmA b3185 JW3152	Detected as RBP by APRICOT
P0A7M6	RL29_ECOLI	reviewed	50S ribosomal protein L29	rpmC b3312 JW3274	Detected as RBP by APRICOT
P0A7M9	RL31_ECOLI	reviewed	50S ribosomal protein L31	rpmE b3936 JW3907	Detected as RBP by APRICOT
P0A7N9	RL33_ECOLI	reviewed	50S ribosomal protein L33	rpmG b3636 JW3611	Detected as RBP by APRICOT
P0A7R1	RL9_ECOLI	reviewed	50S ribosomal protein L9	rplI b4203 JW4161	Detected as RBP by APRICOT
P0A7R5	RS10_ECOLI	reviewed	30S ribosomal protein S10	rpsJ nusE b3321 JW3283	Detected as RBP by APRICOT
P0A7R9	RS11_ECOLI	reviewed	30S ribosomal protein S11	rpsK b3297 JW3259	Detected as RBP by APRICOT
P0A7S3	RS12_ECOLI	reviewed	30S ribosomal protein S12	rpsL strA b3342 JW3304	Detected as RBP by APRICOT
P0A7S9	RS13_ECOLI	reviewed	30S ribosomal protein S13	rpsM b3298 JW3260	Detected as RBP by APRICOT
P0A7T7	RS18_ECOLI	reviewed	30S ribosomal protein S18	rpsR b4202 JW4160	Detected as RBP by APRICOT
P0A7U3	RS19_ECOLI	reviewed	30S ribosomal protein S19	rpsS b3316 JW3278	Detected as RBP by APRICOT
P0A7U7	RS20_ECOLI	reviewed	30S ribosomal protein S20	rpsT b0023 JW0022	Detected as RBP by APRICOT
P0A7V3	RS3_ECOLI	reviewed	30S ribosomal protein S3	rpsC b3314 JW3276	Detected as RBP by APRICOT
P0A7V8	RS4_ECOLI	reviewed	30S ribosomal protein S4	rpsD ramA b3296 JW3258	Detected as RBP by APRICOT
P0A7W1	RS5_ECOLI	reviewed	30S ribosomal protein S5	rpsE spc b3303 JW3265	Detected as RBP by APRICOT
P0A7W7	RS8_ECOLI	reviewed	30S ribosomal protein S8	rpsH b3306 JW3268	Detected as RBP by APRICOT
P0A7X3	RS9_ECOLI	reviewed	30S ribosomal protein S9	rpsI b3230 JW3199	Detected as RBP by APRICOT
P0A7Y0	RNC_ECOLI	reviewed	Ribonuclease 3 (EC 3.1.26.3) (Ribonuclease III) (RNase III)	rnc b2567 JW2551	Detected as RBP by APRICOT
P0A7Y8	RNPA_ECOLI	reviewed	Ribonuclease P protein component (RNase P protein) (RNaseP protein) (EC 3.1.26.5) (Protein C5)	rnpA b3704 JW3681	Detected as RBP by APRICOT
P0A832	SSRP_ECOLI	reviewed	SsrA-binding protein (Small protein B)	smpB smqB b2620 JW2601	Detected as RBP by APRICOT
P0A884	TYSY_ECOLI	reviewed	Thymidylate synthase (TS) (TSase) (EC 2.1.1.45)	thyA b2827 JW2795	Detected as RBP by APRICOT
P0A894	RAPZ_ECOLI	reviewed	RNase adapter protein RapZ	rapZ yhbJ b3205 JW3172	Detected as RBP by APRICOT
P0A8J8	RHLB_ECOLI	reviewed	ATP-dependent RNA helicase RhlB (EC 3.6.4.13)	rhlB mmrA b3780 JW3753	Detected as RBP by APRICOT
P0A8M3	SYT_ECOLI	reviewed	Threonine--tRNA ligase (EC 6.1.1.3) (Threonyl-tRNA synthetase) (ThrRS)	thrS b1719 JW1709	Detected as RBP by APRICOT
P0A8R0	RRAA_ECOLI	reviewed	Regulator of ribonuclease activity A	rraA menG yiiV b3929 JW3900	Detected as RBP by APRICOT
P0A968	CSPD_ECOLI	reviewed	Cold shock-like protein CspD (CSP-D)	cspD cspH ybjA b0880 JW0864	Detected as RBP by APRICOT
P0A972	CSPE_ECOLI	reviewed	Cold shock-like protein CspE (CSP-E)	cspE gicA msmC b0623 JW0618	Detected as RBP by APRICOT
P0A9J0	RNG_ECOLI	reviewed	Ribonuclease G (RNase G) (EC 3.1.26.-) (Cytoplasmic axial filament protein)	rng cafA yhdF b3247 JW3216	Detected as RBP by APRICOT
P0A9P6	DEAD_ECOLI	reviewed	ATP-dependent RNA helicase DeaD (EC 3.6.4.13) (Cold-shock DEAD box protein A) (Translation factor W2)	deaD csdA mssB rhlD b3162 JW5531	Detected as RBP by APRICOT
P0A9Q5	ACCD_ECOLI	reviewed	Acetyl-coenzyme A carboxylase carboxyl transferase subunit beta (ACCase subunit beta) (Acetyl-CoA carboxylase carboxyltransferase subunit beta) (EC 6.4.1.2)	accD dedB usg b2316 JW2313	Detected as RBP by APRICOT
P0A9Y6	CSPC_ECOLI	reviewed	Cold shock-like protein CspC (CSP-C)	cspC msmB b1823 JW1812	Detected as RBP by APRICOT
P0AA37	RLUA_ECOLI	reviewed	Ribosomal large subunit pseudouridine synthase A (EC 5.4.99.28) (EC 5.4.99.29) (23S rRNA pseudouridine(746) synthase) (rRNA pseudouridylate synthase A) (rRNA-uridine isomerase A) (tRNA pseudouridine(32) synthase)	rluA yabO b0058 JW0057	Detected as RBP by APRICOT
P0AA39	RLUC_ECOLI	reviewed	Ribosomal large subunit pseudouridine synthase C (EC 5.4.99.24) (23S rRNA pseudouridine(955/2504/2580) synthase) (rRNA pseudouridylate synthase C) (rRNA-uridine isomerase C)	rluC yceC b1086 JW1072	Detected as RBP by APRICOT
P0AA41	TRUC_ECOLI	reviewed	tRNA pseudouridine synthase C (EC 5.4.99.26) (tRNA pseudouridine(65) synthase) (tRNA pseudouridylate synthase C) (tRNA-uridine isomerase C)	truC yqcB b2791 JW2762	Detected as RBP by APRICOT
P0AA43	RSUA_ECOLI	reviewed	Ribosomal small subunit pseudouridine synthase A (EC 5.4.99.19) (16S pseudouridylate 516 synthase) (16S rRNA pseudouridine(516) synthase) (rRNA pseudouridylate synthase A) (rRNA-uridine isomerase A)	rsuA yejD b2183 JW2171	Detected as RBP by APRICOT
P0AAS7	YBCJ_ECOLI	reviewed	Uncharacterized protein YbcJ	ybcJ b0528 JW5070	Detected as RBP by APRICOT
P0ABF1	PCNB_ECOLI	reviewed	Poly(A) polymerase I (PAP I) (EC 2.7.7.19) (Plasmid copy number protein)	pcnB b0143 JW5808	Detected as RBP by APRICOT
P0ACG8	HSLR_ECOLI	reviewed	Heat shock protein 15 (HSP15)	hslR yrfH b3400 JW3363	Detected as RBP by APRICOT
P0AD49	RAIA_ECOLI	reviewed	Ribosome-associated inhibitor A (Protein Y) (SpotY) (pY)	raiA yfiA b2597 JW2578	Detected as RBP by APRICOT
P0ADY3	RL14_ECOLI	reviewed	50S ribosomal protein L14	rplN b3310 JW3272	Detected as RBP by APRICOT
P0ADY7	RL16_ECOLI	reviewed	50S ribosomal protein L16	rplP b3313 JW3275	Detected as RBP by APRICOT
P0ADZ0	RL23_ECOLI	reviewed	50S ribosomal protein L23	rplW b3318 JW3280	Detected as RBP by APRICOT
P0ADZ4	RS15_ECOLI	reviewed	30S ribosomal protein S15	rpsO secC b3165 JW3134	Detected as RBP by APRICOT
P0AE01	TRMJ_ECOLI	reviewed	tRNA (cytidine/uridine-2'-O-)-methyltransferase TrmJ (EC 2.1.1.200) (tRNA (cytidine(32)/uridine(32)-2'-O)-methyltransferase) (tRNA Cm32/Um32 methyltransferase)	trmJ yfhQ b2532 JW2516	Detected as RBP by APRICOT
P0AFF6	NUSA_ECOLI	reviewed	Transcription termination/antitermination protein NusA (N utilization substance protein A) (Transcription termination/antitermination L factor)	nusA b3169 JW3138	Detected as RBP by APRICOT
P0AFR4	YCIO_ECOLI	reviewed	Uncharacterized protein YciO	yciO b1267 JW5196	Detected as RBP by APRICOT
P0AG30	RHO_ECOLI	reviewed	Transcription termination factor Rho (EC 3.6.4.-) (ATP-dependent helicase Rho)	rho nitA psuA rnsC sbaA tsu b3783 JW3756	Detected as RBP by APRICOT
P0AG48	RL21_ECOLI	reviewed	50S ribosomal protein L21	rplU b3186 JW3153	Detected as RBP by APRICOT
P0AG55	RL6_ECOLI	reviewed	50S ribosomal protein L6	rplF b3305 JW3267	Detected as RBP by APRICOT
P0AG59	RS14_ECOLI	reviewed	30S ribosomal protein S14	rpsN b3307 JW3269	Detected as RBP by APRICOT
P0AG63	RS17_ECOLI	reviewed	30S ribosomal protein S17	rpsQ neaA b3311 JW3273	Detected as RBP by APRICOT
P0AG67	RS1_ECOLI	reviewed	30S ribosomal protein S1 (Bacteriophage Q beta RNA-directed RNA polymerase subunit I)	rpsA ssyF b0911 JW0894	Detected as RBP by APRICOT
P0AGD7	SRP54_ECOLI	reviewed	Signal recognition particle protein (Fifty-four homolog) (Ffh) (p48)	ffh b2610 JW5414	Detected as RBP by APRICOT
P0AGJ2	TRMH_ECOLI	reviewed	tRNA (guanosine(18)-2'-O)-methyltransferase (EC 2.1.1.34) (tRNA [Gm18] methyltransferase)	trmH spoU b3651 JW3626	Detected as RBP by APRICOT
P0AGJ5	YFIF_ECOLI	reviewed	Uncharacterized tRNA/rRNA methyltransferase YfiF (EC 2.1.1.-)	yfiF b2581 JW2565	Detected as RBP by APRICOT
P0AGJ7	TRML_ECOLI	reviewed	tRNA (cytidine(34)-2'-O)-methyltransferase (EC 2.1.1.207) (tRNA (cytidine/uridine-2'-O-)-methyltransferase TrmL)	trmL yibK b3606 JW3581	Detected as RBP by APRICOT
P0AGJ9	SYY_ECOLI	reviewed	Tyrosine--tRNA ligase (EC 6.1.1.1) (Tyrosyl-tRNA synthetase) (TyrRS)	tyrS b1637 JW1629	Detected as RBP by APRICOT
P0C018	RL18_ECOLI	reviewed	50S ribosomal protein L18	rplR b3304 JW3266	Detected as RBP by APRICOT
P0CE47	EFTU1_ECOLI	reviewed	Elongation factor Tu 1 (EF-Tu 1) (Bacteriophage Q beta RNA-directed RNA polymerase subunit III) (P-43)	tufA b3339 JW3301	Detected as RBP by APRICOT
P0CE48	EFTU2_ECOLI	reviewed	Elongation factor Tu 2 (EF-Tu 2) (Bacteriophage Q beta RNA-directed RNA polymerase subunit III) (P-43)	tufB b3980 JW3943	Detected as RBP by APRICOT
P10442	RNH2_ECOLI	reviewed	Ribonuclease HII (RNase HII) (EC 3.1.26.4)	rnhB b0183 JW0178	Detected as RBP by APRICOT
P11989	BGLG_ECOLI	reviewed	Cryptic beta-glucoside bgl operon antiterminator	bglG bglC b3723 JW3701	Detected as RBP by APRICOT
P14081	SELB_ECOLI	reviewed	Selenocysteine-specific elongation factor (SelB translation factor)	selB fdhA b3590 JW3563	Detected as RBP by APRICOT
P21338	RNI_ECOLI	reviewed	Ribonuclease I (RNase I) (EC 3.1.27.6) (Enterobacter ribonuclease)	rna rnsA b0611 JW0603	Detected as RBP by APRICOT
P21499	RNR_ECOLI	reviewed	Ribonuclease R (RNase R) (EC 3.1.13.1) (Protein VacB)	rnr vacB yjeC b4179 JW5741	Detected as RBP by APRICOT
P21507	SRMB_ECOLI	reviewed	ATP-dependent RNA helicase SrmB (EC 3.6.4.13)	srmB rbaB rhlA b2576 JW2560	Detected as RBP by APRICOT
P21513	RNE_ECOLI	reviewed	Ribonuclease E (RNase E) (EC 3.1.26.12)	rne ams hmp1 b1084 JW1071	Detected as RBP by APRICOT
P21693	DBPA_ECOLI	reviewed	ATP-dependent RNA helicase DbpA (EC 3.6.4.13)	dbpA b1343 JW1337	Detected as RBP by APRICOT
P22707	FINO_ECOLI	reviewed	Fertility inhibition protein (Conjugal transfer repressor)	finO	Detected as RBP by APRICOT
P25516	ACNA_ECOLI	reviewed	Aconitate hydratase A (ACN) (Aconitase) (EC 4.2.1.3) (Iron-responsive protein-like) (IRP-like) (RNA-binding protein) (Stationary phase enzyme)	acnA acn b1276 JW1268	Detected as RBP by APRICOT
P25519	HFLX_ECOLI	reviewed	GTPase HflX (GTP-binding protein HflX)	hflX b4173 JW4131	Detected as RBP by APRICOT
P25888	RHLE_ECOLI	reviewed	ATP-dependent RNA helicase RhlE (EC 3.6.4.13)	rhlE b0797 JW0781	Detected as RBP by APRICOT
P30131	HYPF_ECOLI	reviewed	Carbamoyltransferase HypF (EC 2.1.3.-) (Carbamoyl phosphate-converting enzyme HypF) ([NiFe]-hydrogenase maturation factor HypF) (Hydrogenase maturation protein HypF)	hypF hydA b2712 JW5433	Detected as RBP by APRICOT
P30850	RNB_ECOLI	reviewed	Exoribonuclease 2 (EC 3.1.13.1) (Exoribonuclease II) (RNase II) (Ribonuclease II)	rnb b1286 JW1279	Detected as RBP by APRICOT
P32684	RLUF_ECOLI	reviewed	Ribosomal large subunit pseudouridine synthase F (EC 5.4.99.21) (23S rRNA pseudouridine(2604) synthase) (rRNA pseudouridylate synthase F) (rRNA-uridine isomerase F)	rluF yjbC b4022 JW3982	Detected as RBP by APRICOT
P33643	RLUD_ECOLI	reviewed	Ribosomal large subunit pseudouridine synthase D (EC 5.4.99.23) (23S rRNA pseudouridine(1911/1915/1917) synthase) (rRNA pseudouridylate synthase D) (rRNA-uridine isomerase D)	rluD sfhB yfiI b2594 JW2576	Detected as RBP by APRICOT
P36683	ACNB_ECOLI	reviewed	Aconitate hydratase B (ACN) (Aconitase) (EC 4.2.1.3) ((2R,3S)-2-methylisocitrate dehydratase) ((2S,3R)-3-hydroxybutane-1,2,3-tricarboxylate dehydratase) (2-methyl-cis-aconitate hydratase) (EC 4.2.1.99) (Iron-responsive protein-like) (IRP-like) (RNA-binding protein)	acnB yacI yacJ b0118 JW0114	Detected as RBP by APRICOT
P36929	RSMB_ECOLI	reviewed	Ribosomal RNA small subunit methyltransferase B (EC 2.1.1.176) (16S rRNA m5C967 methyltransferase) (rRNA (cytosine-C(5)-)-methyltransferase RsmB)	rsmB fmu/fmv rrmB sun yhdB b3289 JW3250	Detected as RBP by APRICOT
P37005	LAST_ECOLI	reviewed	Uncharacterized tRNA/rRNA methyltransferase LasT (EC 2.1.1.-)	lasT yjtD b4403 JW4366	Detected as RBP by APRICOT
P37024	HRPB_ECOLI	reviewed	ATP-dependent RNA helicase HrpB (EC 3.6.4.13)	hrpB yadO b0148 JW0144	Detected as RBP by APRICOT
P37765	RLUB_ECOLI	reviewed	Ribosomal large subunit pseudouridine synthase B (EC 5.4.99.22) (23S rRNA pseudouridine(2605) synthase) (rRNA pseudouridylate synthase B) (rRNA-uridine isomerase B)	rluB yciL b1269 JW1261	Detected as RBP by APRICOT
P39394	SYME_ECOLI	reviewed	Toxic protein SymE (Putative endoribonuclease SymE) (EC 3.1.-.-)	symE dinL sosC yjiW b4347 JW4310	Detected as RBP by APRICOT
P42589	YGJH_ECOLI	reviewed	tRNA-binding protein YgjH	ygjH b3074 JW3045	Detected as RBP by APRICOT
P42641	OBG_ECOLI	reviewed	GTPase ObgE/CgtA (EC 3.6.5.-) (GTP-binding protein Obg)	obgE cgtA obg yhbZ b3183 JW3150	Detected as RBP by APRICOT
P43329	HRPA_ECOLI	reviewed	ATP-dependent RNA helicase HrpA (EC 3.6.4.13)	hrpA b1413 JW5905	Detected as RBP by APRICOT
P45748	TSAC_ECOLI	reviewed	Threonylcarbamoyl-AMP synthase (TC-AMP synthase) (EC 2.7.7.87) (L-threonylcarbamoyladenylate synthase) (Ribosome maturation factor TsaC) (t(6)A37 threonylcarbamoyladenosine biosynthesis protein TsaC) (tRNA threonylcarbamoyladenosine biosynthesis protein TsaC)	tsaC rimN yrdC b3282 JW3243	Detected as RBP by APRICOT
P46837	YHGF_ECOLI	reviewed	Protein YhgF	yhgF b3407 JW3370	Detected as RBP by APRICOT
P55135	RLMD_ECOLI	reviewed	23S rRNA (uracil(1939)-C(5))-methyltransferase RlmD (EC 2.1.1.190) (23S rRNA(m5U1939)-methyltransferase)	rlmD rumA ygcA b2785 JW2756	Detected as RBP by APRICOT
P60340	TRUB_ECOLI	reviewed	tRNA pseudouridine synthase B (EC 5.4.99.25) (Protein p35) (tRNA pseudouridine(55) synthase) (Psi55 synthase) (tRNA pseudouridylate synthase) (tRNA-uridine isomerase)	truB yhbA b3166 JW3135	Detected as RBP by APRICOT
P60422	RL2_ECOLI	reviewed	50S ribosomal protein L2	rplB b3317 JW3279	Detected as RBP by APRICOT
P60438	RL3_ECOLI	reviewed	50S ribosomal protein L3	rplC b3320 JW3282	Detected as RBP by APRICOT
P60624	RL24_ECOLI	reviewed	50S ribosomal protein L24	rplX b3309 JW3271	Detected as RBP by APRICOT
P60723	RL4_ECOLI	reviewed	50S ribosomal protein L4	rplD eryA b3319 JW3281	Detected as RBP by APRICOT
P61175	RL22_ECOLI	reviewed	50S ribosomal protein L22	rplV eryB b3315 JW3277	Detected as RBP by APRICOT
P62399	RL5_ECOLI	reviewed	50S ribosomal protein L5	rplE b3308 JW3270	Detected as RBP by APRICOT
P63177	RLMB_ECOLI	reviewed	23S rRNA (guanosine-2'-O-)-methyltransferase RlmB (EC 2.1.1.185) (23S rRNA (guanosine2251 2'-O)-methyltransferase) (23S rRNA Gm2251 2'-O-methyltransferase)	rlmB yjfH b4180 JW4138	Detected as RBP by APRICOT
P68919	RL25_ECOLI	reviewed	50S ribosomal protein L25	rplY b2185 JW2173	Detected as RBP by APRICOT
P69222	IF1_ECOLI	reviewed	Translation initiation factor IF-1	infA b0884 JW0867	Detected as RBP by APRICOT
P75864	RLMKL_ECOLI	reviewed	Ribosomal RNA large subunit methyltransferase K/L [Includes: 23S rRNA m2G2445 methyltransferase (EC 2.1.1.173) (rRNA (guanine-N(2)-)-methyltransferase RlmL); 23S rRNA m7G2069 methyltransferase (EC 2.1.1.264) (rRNA (guanine-N(7)-)-methyltransferase RlmK)]	rlmL rlmK rlmKL ycbY b0948 JW0931	Detected as RBP by APRICOT
P75876	RLMI_ECOLI	reviewed	Ribosomal RNA large subunit methyltransferase I (EC 2.1.1.191) (23S rRNA m5C1962 methyltransferase) (rRNA (cytosine-C(5)-)-methyltransferase RlmI)	rlmI yccW b0967 JW5898	Detected as RBP by APRICOT
P75908	YCDT_ECOLI	reviewed	Probable diguanylate cyclase YcdT (DGC) (EC 2.7.7.65)	ycdT b1025 JW5143	Detected as RBP by APRICOT
P75966	RLUE_ECOLI	reviewed	Ribosomal large subunit pseudouridine synthase E (EC 5.4.99.20) (rRNA pseudouridylate synthase E) (rRNA-uridine isomerase E)	rluE ymfC b1135 JW1121	Detected as RBP by APRICOT
P76106	HICA_ECOLI	reviewed	Probable mRNA interferase HicA (EC 3.1.-.-) (Endoribonuclease HicA) (Toxin HicA)	hicA yncN b4532 JW5230	Detected as RBP by APRICOT
P76273	RSMF_ECOLI	reviewed	Ribosomal RNA small subunit methyltransferase F (EC 2.1.1.178) (16S rRNA m5C1407 methyltransferase) (rRNA (cytosine-C(5)-)-methyltransferase RsmF)	rsmF yebU b1835 JW5301	Detected as RBP by APRICOT
P76562	TMCA_ECOLI	reviewed	tRNA(Met) cytidine acetyltransferase TmcA (EC 2.3.1.193)	tmcA ypfI b2474 JW2459	Detected as RBP by APRICOT
P77718	THII_ECOLI	reviewed	tRNA sulfurtransferase (EC 2.8.1.4) (Sulfur carrier protein ThiS sulfurtransferase) (Thiamine biosynthesis protein ThiI) (tRNA 4-thiouridine synthase)	thiI yajK b0423 JW0413	Detected as RBP by APRICOT
Q46897	CAS6_ECOLI	reviewed	CRISPR system Cascade subunit CasE (EC 3.1.-.-) (CasE endoRNase) (crRNA endonuclease)	casE cas6e ygcH b2756 JW2726	Detected as RBP by APRICOT
Q46898	CAS5_ECOLI	reviewed	CRISPR system Cascade subunit CasD	casD cas5 ygcI b2757 JW5844	Detected as RBP by APRICOT
Q57261	TRUD_ECOLI	reviewed	tRNA pseudouridine synthase D (EC 5.4.99.27) (tRNA pseudouridine(13) synthase) (tRNA pseudouridylate synthase D) (tRNA-uridine isomerase D)	truD ygbO b2745 JW2715	Detected as RBP by APRICOT
Q9F5L1	Q9F5L1_ECOLI	unreviewed	Antiterminator BglG (Fragment)	bglG	Detected as RBP by APRICOT

## Sheet: S7_B-APRICOT_selected_ecoli_RBP
S7 (B): Results obtained from APRICOT analysis of the RBPs from E. coli (strain K-12).																																				A5PFJ8	Identified as RBP by InterPro and CDD
																																				A5PFJ9	Identified as RBP by InterPro
GO tagged = 122/153 (SN = 0.80)																																				A5PFK0	Identified as RBP by InterPro
Known = 7/7 (SN = 1)																																				B8LFD5	Identified as RBP by InterPro
Remaining APRICOT Selected RBPs = 677																																				C0Z3X9	Identified as RBP by InterPro
																																				C3UPD1	Known (SsrA)
806 entries	RBP annotation	Entry name	Protein names	Organism	Length	Gene names	Locus-tag	Existance-Type	GO	EMBL-ID	PDB-ID	KEGG-ID	Pubmed-ID	Resource	ResourceID	DomainID	ShortName	FullName	DomainKeyword	DomainLength	Start	Stop	Evalue	BitScore	CoverLength	CoveragePercent	IdentityPercent	SimilarityPercent	GapPercent							O52982	Identified as RBP by CDD
Q9S4X3	Identified as RBP by CDD	YUBC_ECOLI	Uncharacterized protein YubC	Escherichia coli (strain K12)	101	yubC yfdB ECOK12F051	ECOK12F051	predicted		AF106329	None	pg:1263490	10366527	CDD	256616	PF11781	RRN7	RNA polymerase I-specific transcription initiation factor Rrn7. Rrn7 is a transcription binding factor that associates strongly with both Rrn6 and Rrn11 to form a complex which itself binds the TATA-binding protein and is required for transcription by the core domain of the RNA PolI promoter.	RNA-bind	33	33	51	8.2	23.5 bits (51)	18	54.55	30.3	36.36	9.09							P00370	Identified as RBP by CDD
Q9JMT8	Identified as RBP by InterPro	YUAB_ECOLI	Uncharacterized HTH-type transcriptional regulator YuaB	Escherichia coli (strain K12)	353	yuaB ybaA ECOK12F011	ECOK12F011	inferred from homology	GO:0003677->F:DNA binding', 'GO:0003700->F:transcription factor activity, sequence-specific DNA binding', 'GO:0003700->F:transcription factor activity, sequence-specific DNA binding', 'GO:0006351->P:transcription, DNA-templated', 'GO:0006351->P:transcription, DNA-templated', 'GO:0006351->P:transcription, DNA-templated	AP001918	None	pg:1263551	None	INTERPRO	IPR016032	SSF46894		Two-component signal transduction systems enable bacteria to sense, respond, and adapt to a wide range of environments, stressors, and growth conditions. Some bacteria can contain up to as many as 200 two-component systems that need tight regulation to prevent unwanted cross-talk. These pathways have been adapted to response to a wide variety of stimuli, including nutrients, cellular redox state,…	RNA-bind	NA	21	77	5.44e-11	-	56	-	-	-	-							P00452	Identified as RBP by CDD
Q9JMT3	Identified as RBP by InterPro	INSF7_ECOLI	Transposase InsF for insertion sequence IS3fB	Escherichia coli (strain K12)	288	insF7 ybfB ECOK12F017	ECOK12F017	inferred from homology	GO:0003677->F:DNA binding', 'GO:0015074->P:DNA integration', 'GO:0015074->P:DNA integration', 'GO:0006310->P:DNA recombination', 'GO:0006310->P:DNA recombination', 'GO:0006310->P:DNA recombination', 'GO:0032196->P:transposition', 'GO:0032196->P:transposition', 'GO:0032196->P:transposition', 'GO:0032196->P:transposition	AP001918	None	pg:1263538	None	INTERPRO	IPR012337	G3DSA:3.30.420.10		The catalytic domain of several polynucleotidyl transferases share a similar structure, consisting of a 3-layer alpha/beta/alpha fold that contains mixed beta sheets, suggesting that they share a similar mechanism of catalysis. Polynucleotidyl transferases containing this domain include ribonuclease H class I (RNase HI) and class II (RNase HII), HIV RNase (reverse transcriptase domain), retrovira…	RNase-H	NA	121	279	9.1e-35	-	158	-	-	-	-							P00490	Identified as RBP by CDD
Q9JMT3	Identified as RBP by InterPro	INSF7_ECOLI	Transposase InsF for insertion sequence IS3fB	Escherichia coli (strain K12)	288	insF7 ybfB ECOK12F017	ECOK12F017	inferred from homology	GO:0003677->F:DNA binding', 'GO:0015074->P:DNA integration', 'GO:0015074->P:DNA integration', 'GO:0006310->P:DNA recombination', 'GO:0006310->P:DNA recombination', 'GO:0006310->P:DNA recombination', 'GO:0032196->P:transposition', 'GO:0032196->P:transposition', 'GO:0032196->P:transposition', 'GO:0032196->P:transposition	AP001918	None	pg:1263538	None	INTERPRO	IPR012337	SSF53098		The catalytic domain of several polynucleotidyl transferases share a similar structure, consisting of a 3-layer alpha/beta/alpha fold that contains mixed beta sheets, suggesting that they share a similar mechanism of catalysis. Polynucleotidyl transferases containing this domain include ribonuclease H class I (RNase HI) and class II (RNase HII), HIV RNase (reverse transcriptase domain), retrovira…	RNase-H	NA	120	282	2.02e-39	-	162	-	-	-	-							P00547	Identified as RBP by InterPro
Q9JMS8	Identified as RBP by InterPro	YUAL_ECOLI	Uncharacterized protein YuaL	Escherichia coli (strain K12)	69	yuaL ybjA ECOK12F023	ECOK12F023	predicted	GO:0003676->F:nucleic acid binding	AP001918	None	pg:1263539	None	INTERPRO	IPR012337	G3DSA:3.30.420.10		The catalytic domain of several polynucleotidyl transferases share a similar structure, consisting of a 3-layer alpha/beta/alpha fold that contains mixed beta sheets, suggesting that they share a similar mechanism of catalysis. Polynucleotidyl transferases containing this domain include ribonuclease H class I (RNase HI) and class II (RNase HII), HIV RNase (reverse transcriptase domain), retrovira…	RNase-H	NA	1	53	8.9e-06	-	52	-	-	-	-							P00550	Identified as RBP by CDD
Q9JMS8	Identified as RBP by InterPro	YUAL_ECOLI	Uncharacterized protein YuaL	Escherichia coli (strain K12)	69	yuaL ybjA ECOK12F023	ECOK12F023	predicted	GO:0003676->F:nucleic acid binding	AP001918	None	pg:1263539	None	INTERPRO	IPR012337	SSF53098		The catalytic domain of several polynucleotidyl transferases share a similar structure, consisting of a 3-layer alpha/beta/alpha fold that contains mixed beta sheets, suggesting that they share a similar mechanism of catalysis. Polynucleotidyl transferases containing this domain include ribonuclease H class I (RNase HI) and class II (RNase HII), HIV RNase (reverse transcriptase domain), retrovira…	RNase-H	NA	1	57	1.31e-08	-	56	-	-	-	-							P00579	Identified as RBP by InterPro and CDD
Q9F5L1	GO tagged RBP	Q9F5L1_ECOLI	Antiterminator BglG (Fragment)	Escherichia coli (strain K12)	22	bglG		predicted	GO:0003723->F:RNA binding	AF316396	None	None	None	INTERPRO	IPR004341	PF03123	CAT RNA binding domain	This RNA binding domain is found at the amino terminus of transcriptional antitermination proteins such as BglG, SacY and LicT. These proteins control the expression of sugar metabolising operons in Gram+ and Gram- bacteria. This domain has been called the CAT (Co-AntiTerminator) domain. It binds as a dimer to short Ribonucleotidic Anti-Terminator (RAT) hairpin, each monomer interacting symmetric…	RNA-bind	59	3	21	1e-06	-	18	30.51	-	-	-							P00582	Identified as RBP by InterPro and CDD
Q9F5L1	GO tagged RBP	Q9F5L1_ECOLI	Antiterminator BglG (Fragment)	Escherichia coli (strain K12)	22	bglG		predicted	GO:0003723->F:RNA binding	AF316396	None	None	None	INTERPRO	IPR004341	G3DSA:2.30.24.10		This RNA binding domain is found at the amino terminus of transcriptional antitermination proteins such as BglG, SacY and LicT. These proteins control the expression of sugar metabolising operons in Gram+ and Gram- bacteria. This domain has been called the CAT (Co-AntiTerminator) domain. It binds as a dimer to short Ribonucleotidic Anti-Terminator (RAT) hairpin, each monomer interacting symmetric…	RNA-bind	55	3	21	4.4e-07	-	18	32.73	-	-	-							P00816	Identified as RBP by InterPro
Q9F5L1	GO tagged RBP	Q9F5L1_ECOLI	Antiterminator BglG (Fragment)	Escherichia coli (strain K12)	22	bglG		predicted	GO:0003723->F:RNA binding	AF316396	None	None	None	INTERPRO	IPR004341	SSF50151		This RNA binding domain is found at the amino terminus of transcriptional antitermination proteins such as BglG, SacY and LicT. These proteins control the expression of sugar metabolising operons in Gram+ and Gram- bacteria. This domain has been called the CAT (Co-AntiTerminator) domain. It binds as a dimer to short Ribonucleotidic Anti-Terminator (RAT) hairpin, each monomer interacting symmetric…	RNA-bind	55	3	21	5.49e-05	-	18	32.73	-	-	-							P00893	Identified as RBP by CDD
Q93K97	Identified as RBP by InterPro and CDD	ADPP_ECOLI	ADP-ribose pyrophosphatase (EC 3.6.1.13) (ADP-ribose diphosphatase) (ADP-ribose phosphohydrolase) (ASPPase) (Adenosine diphosphoribose pyrophosphatase) (ADPR-PPase)	Escherichia coli (strain K12)	209	nudF aspP yqiE yzzG b3034 JW3002	b3034,JW3002	evidence at protein level	GO:0005829->C:cytosol', 'GO:0047631->F:ADP-ribose diphosphatase activity', 'GO:0047631->F:ADP-ribose diphosphatase activity', 'GO:0019144->F:ADP-sugar diphosphatase activity', 'GO:0019144->F:ADP-sugar diphosphatase activity', 'GO:0019144->F:ADP-sugar diphosphatase activity', 'GO:0000287->F:magnesium ion binding', 'GO:0000287->F:magnesium ion binding', 'GO:0000287->F:magnesium ion binding', 'GO:00…	AJ298136	1G0S	eco:b3034	11416161	INTERPRO	IPR015797	SSF55811		MutT is a small bacterial protein (~12-15Kd) involved in the GO system responsible for removing an oxidatively damaged form of guanine (8-hydroxy- guanine or 7,8-dihydro-8-oxoguanine) from DNA and the nucleotide pool. 8-oxo-dGTP is inserted opposite dA and dC residues of template DNA with near equal efficiency, leading to A-T to G-C transversions. MutT specifically degrades 8-oxo-dGTP to the mono…	nudix	NA	6	208	1.14e-50	-	202	-	-	-	-							P00914	Identified as RBP by CDD
Q93K97	Identified as RBP by InterPro and CDD	ADPP_ECOLI	ADP-ribose pyrophosphatase (EC 3.6.1.13) (ADP-ribose diphosphatase) (ADP-ribose phosphohydrolase) (ASPPase) (Adenosine diphosphoribose pyrophosphatase) (ADPR-PPase)	Escherichia coli (strain K12)	209	nudF aspP yqiE yzzG b3034 JW3002	b3034,JW3002	evidence at protein level	GO:0005829->C:cytosol', 'GO:0047631->F:ADP-ribose diphosphatase activity', 'GO:0047631->F:ADP-ribose diphosphatase activity', 'GO:0019144->F:ADP-sugar diphosphatase activity', 'GO:0019144->F:ADP-sugar diphosphatase activity', 'GO:0019144->F:ADP-sugar diphosphatase activity', 'GO:0000287->F:magnesium ion binding', 'GO:0000287->F:magnesium ion binding', 'GO:0000287->F:magnesium ion binding', 'GO:00…	AJ298136	1G0S	eco:b3034	11416161	INTERPRO	IPR015797	G3DSA:3.90.79.10		MutT is a small bacterial protein (~12-15Kd) involved in the GO system responsible for removing an oxidatively damaged form of guanine (8-hydroxy- guanine or 7,8-dihydro-8-oxoguanine) from DNA and the nucleotide pool. 8-oxo-dGTP is inserted opposite dA and dC residues of template DNA with near equal efficiency, leading to A-T to G-C transversions. MutT specifically degrades 8-oxo-dGTP to the mono…	nudix	NA	11	208	1.1e-56	-	197	-	-	-	-							P00946	Identified as RBP by CDD
Q93K97	Identified as RBP by InterPro and CDD	ADPP_ECOLI	ADP-ribose pyrophosphatase (EC 3.6.1.13) (ADP-ribose diphosphatase) (ADP-ribose phosphohydrolase) (ASPPase) (Adenosine diphosphoribose pyrophosphatase) (ADPR-PPase)	Escherichia coli (strain K12)	209	nudF aspP yqiE yzzG b3034 JW3002	b3034,JW3002	evidence at protein level	GO:0005829->C:cytosol', 'GO:0047631->F:ADP-ribose diphosphatase activity', 'GO:0047631->F:ADP-ribose diphosphatase activity', 'GO:0019144->F:ADP-sugar diphosphatase activity', 'GO:0019144->F:ADP-sugar diphosphatase activity', 'GO:0019144->F:ADP-sugar diphosphatase activity', 'GO:0000287->F:magnesium ion binding', 'GO:0000287->F:magnesium ion binding', 'GO:0000287->F:magnesium ion binding', 'GO:00…	AJ298136	1G0S	eco:b3034	11416161	INTERPRO	IPR000086	PS51462	Nudix hydrolase domain profile.	The Nudix superfamily is widespread among eucaryotes, bacteria, archaea and viruses and consists mainly of pyrophosphohydrolases that act upon substrates of general structure NUcleoside DIphosphate linked to another moiety, X (NDP-X) to yield NMP plus P-X. Such substrates include (d)NTPs (both canonical and oxidised derivatives), nucleotide sugars and alcohols, dinucleoside polyphosphates (NpnN),…	nudix	133	55	193	13.655	-	138	103.76	-	-	-							P00954	Identified as RBP by CDD
Q93K97	Identified as RBP by InterPro and CDD	ADPP_ECOLI	ADP-ribose pyrophosphatase (EC 3.6.1.13) (ADP-ribose diphosphatase) (ADP-ribose phosphohydrolase) (ASPPase) (Adenosine diphosphoribose pyrophosphatase) (ADPR-PPase)	Escherichia coli (strain K12)	209	nudF aspP yqiE yzzG b3034 JW3002	b3034,JW3002	evidence at protein level	GO:0005829->C:cytosol', 'GO:0047631->F:ADP-ribose diphosphatase activity', 'GO:0047631->F:ADP-ribose diphosphatase activity', 'GO:0019144->F:ADP-sugar diphosphatase activity', 'GO:0019144->F:ADP-sugar diphosphatase activity', 'GO:0019144->F:ADP-sugar diphosphatase activity', 'GO:0000287->F:magnesium ion binding', 'GO:0000287->F:magnesium ion binding', 'GO:0000287->F:magnesium ion binding', 'GO:00…	AJ298136	1G0S	eco:b3034	11416161	INTERPRO	IPR020084	PS00893	Nudix box signature.	MutT is a small bacterial protein (~12-15Kd) involved in the GO system responsible for removing an oxidatively damaged form of guanine (8-hydroxy- guanine or 7,8-dihydro-8-oxoguanine) from DNA and the nucleotide pool. 8-oxo-dGTP is inserted opposite dA and dC residues of template DNA with near equal efficiency, leading to A.T to G.C transversions. MutT specifically degrades 8-oxo-dGTP to the mono…	nudix	133	97	118	0	-	21	15.79	-	-	-							P00957	GO tagged RBP
Q93K97	Identified as RBP by InterPro and CDD	ADPP_ECOLI	ADP-ribose pyrophosphatase (EC 3.6.1.13) (ADP-ribose diphosphatase) (ADP-ribose phosphohydrolase) (ASPPase) (Adenosine diphosphoribose pyrophosphatase) (ADPR-PPase)	Escherichia coli (strain K12)	209	nudF aspP yqiE yzzG b3034 JW3002	b3034,JW3002	evidence at protein level	GO:0005829->C:cytosol', 'GO:0047631->F:ADP-ribose diphosphatase activity', 'GO:0047631->F:ADP-ribose diphosphatase activity', 'GO:0019144->F:ADP-sugar diphosphatase activity', 'GO:0019144->F:ADP-sugar diphosphatase activity', 'GO:0019144->F:ADP-sugar diphosphatase activity', 'GO:0000287->F:magnesium ion binding', 'GO:0000287->F:magnesium ion binding', 'GO:0000287->F:magnesium ion binding', 'GO:00…	AJ298136	1G0S	eco:b3034	11416161	INTERPRO	IPR000086	PF00293	NUDIX domain	The Nudix superfamily is widespread among eucaryotes, bacteria, archaea and viruses and consists mainly of pyrophosphohydrolases that act upon substrates of general structure NUcleoside DIphosphate linked to another moiety, X (NDP-X) to yield NMP plus P-X. Such substrates include (d)NTPs (both canonical and oxidised derivatives), nucleotide sugars and alcohols, dinucleoside polyphosphates (NpnN),…	nudix	133	59	190	4.9e-13	-	131	98.5	-	-	-							P00959	GO tagged RBP
Q93K97	Identified as RBP by InterPro and CDD	ADPP_ECOLI	ADP-ribose pyrophosphatase (EC 3.6.1.13) (ADP-ribose diphosphatase) (ADP-ribose phosphohydrolase) (ASPPase) (Adenosine diphosphoribose pyrophosphatase) (ADPR-PPase)	Escherichia coli (strain K12)	209	nudF aspP yqiE yzzG b3034 JW3002	b3034,JW3002	evidence at protein level	GO:0005829->C:cytosol', 'GO:0047631->F:ADP-ribose diphosphatase activity', 'GO:0047631->F:ADP-ribose diphosphatase activity', 'GO:0019144->F:ADP-sugar diphosphatase activity', 'GO:0019144->F:ADP-sugar diphosphatase activity', 'GO:0019144->F:ADP-sugar diphosphatase activity', 'GO:0000287->F:magnesium ion binding', 'GO:0000287->F:magnesium ion binding', 'GO:0000287->F:magnesium ion binding', 'GO:00…	AJ298136	1G0S	eco:b3034	11416161	CDD	129162	TIGR00052	TIGR00052	nudix-type nucleoside diphosphatase, YffH/AdpP family. Members of this family include proteins of about 200 amino acids, including the recently characterized nudix hydrolase YffH, shows to be highly active as a GDP-mannose pyrophosphatase. It also includes the C-terminal half of a 361-amino acid protein, TrgB from Rhodobacter sphaeroides, shown experimentally to help confer tellurite resistance. …	nudix	185	14	199	4e-95	279 bits (714)	185	100	58.92	70.81	0.54							P00961	Identified as RBP by CDD
Q93K97	Identified as RBP by InterPro and CDD	ADPP_ECOLI	ADP-ribose pyrophosphatase (EC 3.6.1.13) (ADP-ribose diphosphatase) (ADP-ribose phosphohydrolase) (ASPPase) (Adenosine diphosphoribose pyrophosphatase) (ADPR-PPase)	Escherichia coli (strain K12)	209	nudF aspP yqiE yzzG b3034 JW3002	b3034,JW3002	evidence at protein level	GO:0005829->C:cytosol', 'GO:0047631->F:ADP-ribose diphosphatase activity', 'GO:0047631->F:ADP-ribose diphosphatase activity', 'GO:0019144->F:ADP-sugar diphosphatase activity', 'GO:0019144->F:ADP-sugar diphosphatase activity', 'GO:0019144->F:ADP-sugar diphosphatase activity', 'GO:0000287->F:magnesium ion binding', 'GO:0000287->F:magnesium ion binding', 'GO:0000287->F:magnesium ion binding', 'GO:00…	AJ298136	1G0S	eco:b3034	11416161	CDD	240026	cd04669	Nudix_Hydrolase_11	Members of the Nudix hydrolase superfamily catalyze the hydrolysis of NUcleoside DIphosphates linked to other moieties, X. Enzymes belonging to this superfamily require a divalent cation, such as Mg2+ or Mn2+, for their activity and contain a highly conserved 23-residue nudix motif (GX5EX7REUXEEXGU, where U = I, L or V), which functions as a metal binding and catalytic site. Substrates of nudix h…	nudix	121	69	135	0.008	34.7 bits (80)	66	54.55	18.18	30.58	5.79							P00962	Identified as RBP by InterPro
Q93K97	Identified as RBP by InterPro and CDD	ADPP_ECOLI	ADP-ribose pyrophosphatase (EC 3.6.1.13) (ADP-ribose diphosphatase) (ADP-ribose phosphohydrolase) (ASPPase) (Adenosine diphosphoribose pyrophosphatase) (ADPR-PPase)	Escherichia coli (strain K12)	209	nudF aspP yqiE yzzG b3034 JW3002	b3034,JW3002	evidence at protein level	GO:0005829->C:cytosol', 'GO:0047631->F:ADP-ribose diphosphatase activity', 'GO:0047631->F:ADP-ribose diphosphatase activity', 'GO:0019144->F:ADP-sugar diphosphatase activity', 'GO:0019144->F:ADP-sugar diphosphatase activity', 'GO:0019144->F:ADP-sugar diphosphatase activity', 'GO:0000287->F:magnesium ion binding', 'GO:0000287->F:magnesium ion binding', 'GO:0000287->F:magnesium ion binding', 'GO:00…	AJ298136	1G0S	eco:b3034	11416161	CDD	239516	cd03424	ADPRase_NUDT5	ADP-ribose pyrophosphatase (ADPRase) catalyzes the hydrolysis of ADP-ribose and a variety of additional ADP-sugar conjugates to AMP and ribose-5-phosphate. Like other members of the Nudix hydrolase superfamily, it requires a divalent cation, such as Mg2+, for its activity. It also contains a highly conserved 23-residue Nudix motif (GX5EX7REUXEEXGU, where U = I, L or V) which functions as a metal …	nudix	137	56	200	3e-41	139 bits (353)	144	105.11	38.69	56.2	7.3							P00968	Identified as RBP by CDD
Q93K97	Identified as RBP by InterPro and CDD	ADPP_ECOLI	ADP-ribose pyrophosphatase (EC 3.6.1.13) (ADP-ribose diphosphatase) (ADP-ribose phosphohydrolase) (ASPPase) (Adenosine diphosphoribose pyrophosphatase) (ADPR-PPase)	Escherichia coli (strain K12)	209	nudF aspP yqiE yzzG b3034 JW3002	b3034,JW3002	evidence at protein level	GO:0005829->C:cytosol', 'GO:0047631->F:ADP-ribose diphosphatase activity', 'GO:0047631->F:ADP-ribose diphosphatase activity', 'GO:0019144->F:ADP-sugar diphosphatase activity', 'GO:0019144->F:ADP-sugar diphosphatase activity', 'GO:0019144->F:ADP-sugar diphosphatase activity', 'GO:0000287->F:magnesium ion binding', 'GO:0000287->F:magnesium ion binding', 'GO:0000287->F:magnesium ion binding', 'GO:00…	AJ298136	1G0S	eco:b3034	11416161	CDD	240055	cd04700	DR1025_like	DR1025 from Deinococcus radiodurans, a member of the Nudix hydrolase superfamily, show nucleoside triphosphatase and dinucleoside polyphosphate pyrophosphatase activities. Like other enzymes belonging to this superfamily, it requires a divalent cation, in this case Mg2+, for its activity. It also contains a highly conserved 23-residue nudix motif (GX5EX7REUXEEXGU, where U = I, L or V), which func…	nudix	142	45	185	0.006	35.6 bits (82)	140	98.59	23.94	42.25	8.45							P02358	GO tagged RBP
Q93K97	Identified as RBP by InterPro and CDD	ADPP_ECOLI	ADP-ribose pyrophosphatase (EC 3.6.1.13) (ADP-ribose diphosphatase) (ADP-ribose phosphohydrolase) (ASPPase) (Adenosine diphosphoribose pyrophosphatase) (ADPR-PPase)	Escherichia coli (strain K12)	209	nudF aspP yqiE yzzG b3034 JW3002	b3034,JW3002	evidence at protein level	GO:0005829->C:cytosol', 'GO:0047631->F:ADP-ribose diphosphatase activity', 'GO:0047631->F:ADP-ribose diphosphatase activity', 'GO:0019144->F:ADP-sugar diphosphatase activity', 'GO:0019144->F:ADP-sugar diphosphatase activity', 'GO:0019144->F:ADP-sugar diphosphatase activity', 'GO:0000287->F:magnesium ion binding', 'GO:0000287->F:magnesium ion binding', 'GO:0000287->F:magnesium ion binding', 'GO:00…	AJ298136	1G0S	eco:b3034	11416161	CDD	239521	cd03429	NADH_pyrophosphatase	NADH pyrophosphatase, a member of the Nudix hydrolase superfamily, catalyzes the cleavage of NADH into reduced nicotinamide mononucleotide (NMNH) and AMP. Like other members of the Nudix family, it requires a divalent cation, such as Mg2+ or Mn2+, for activity. Members of this family are also recognized by the Nudix motif, a highly conserved 23-residue block (GX5EX7REUXEEXGU, where U = I, L or V)…	nudix	131	95	183	8e-07	46.4 bits (111)	88	67.18	22.14	33.59	12.98							P02359	GO tagged RBP
Q93K97	Identified as RBP by InterPro and CDD	ADPP_ECOLI	ADP-ribose pyrophosphatase (EC 3.6.1.13) (ADP-ribose diphosphatase) (ADP-ribose phosphohydrolase) (ASPPase) (Adenosine diphosphoribose pyrophosphatase) (ADPR-PPase)	Escherichia coli (strain K12)	209	nudF aspP yqiE yzzG b3034 JW3002	b3034,JW3002	evidence at protein level	GO:0005829->C:cytosol', 'GO:0047631->F:ADP-ribose diphosphatase activity', 'GO:0047631->F:ADP-ribose diphosphatase activity', 'GO:0019144->F:ADP-sugar diphosphatase activity', 'GO:0019144->F:ADP-sugar diphosphatase activity', 'GO:0019144->F:ADP-sugar diphosphatase activity', 'GO:0000287->F:magnesium ion binding', 'GO:0000287->F:magnesium ion binding', 'GO:0000287->F:magnesium ion binding', 'GO:00…	AJ298136	1G0S	eco:b3034	11416161	CDD	249747	PF00293	NUDIX	NUDIX domain.	nudix	133	56	188	2e-13	64.4 bits (157)	132	99.25	25.56	39.1	8.27							P02413	GO tagged RBP
Q93K97	Identified as RBP by InterPro and CDD	ADPP_ECOLI	ADP-ribose pyrophosphatase (EC 3.6.1.13) (ADP-ribose diphosphatase) (ADP-ribose phosphohydrolase) (ASPPase) (Adenosine diphosphoribose pyrophosphatase) (ADPR-PPase)	Escherichia coli (strain K12)	209	nudF aspP yqiE yzzG b3034 JW3002	b3034,JW3002	evidence at protein level	GO:0005829->C:cytosol', 'GO:0047631->F:ADP-ribose diphosphatase activity', 'GO:0047631->F:ADP-ribose diphosphatase activity', 'GO:0019144->F:ADP-sugar diphosphatase activity', 'GO:0019144->F:ADP-sugar diphosphatase activity', 'GO:0019144->F:ADP-sugar diphosphatase activity', 'GO:0000287->F:magnesium ion binding', 'GO:0000287->F:magnesium ion binding', 'GO:0000287->F:magnesium ion binding', 'GO:00…	AJ298136	1G0S	eco:b3034	11416161	CDD	223568	COG0494	MutT	8-oxo-dGTP pyrophosphatase MutT and related house-cleaning NTP pyrophosphohydrolases, NUDIX family [Defense mechanisms].	nudix	161	50	201	9e-07	46.8 bits (110)	151	93.79	27.33	37.89	11.18							P02918	Identified as RBP by InterPro
Q93K97	Identified as RBP by InterPro and CDD	ADPP_ECOLI	ADP-ribose pyrophosphatase (EC 3.6.1.13) (ADP-ribose diphosphatase) (ADP-ribose phosphohydrolase) (ASPPase) (Adenosine diphosphoribose pyrophosphatase) (ADPR-PPase)	Escherichia coli (strain K12)	209	nudF aspP yqiE yzzG b3034 JW3002	b3034,JW3002	evidence at protein level	GO:0005829->C:cytosol', 'GO:0047631->F:ADP-ribose diphosphatase activity', 'GO:0047631->F:ADP-ribose diphosphatase activity', 'GO:0019144->F:ADP-sugar diphosphatase activity', 'GO:0019144->F:ADP-sugar diphosphatase activity', 'GO:0019144->F:ADP-sugar diphosphatase activity', 'GO:0000287->F:magnesium ion binding', 'GO:0000287->F:magnesium ion binding', 'GO:0000287->F:magnesium ion binding', 'GO:00…	AJ298136	1G0S	eco:b3034	11416161	CDD	215602	PLN03143	PLN03143	nudix hydrolase, Provisional	nudix	291	35	194	2e-05	44.0 bits (104)	159	54.64	18.21	27.49	10.31							P02930	Identified as RBP by CDD
Q93K97	Identified as RBP by InterPro and CDD	ADPP_ECOLI	ADP-ribose pyrophosphatase (EC 3.6.1.13) (ADP-ribose diphosphatase) (ADP-ribose phosphohydrolase) (ASPPase) (Adenosine diphosphoribose pyrophosphatase) (ADPR-PPase)	Escherichia coli (strain K12)	209	nudF aspP yqiE yzzG b3034 JW3002	b3034,JW3002	evidence at protein level	GO:0005829->C:cytosol', 'GO:0047631->F:ADP-ribose diphosphatase activity', 'GO:0047631->F:ADP-ribose diphosphatase activity', 'GO:0019144->F:ADP-sugar diphosphatase activity', 'GO:0019144->F:ADP-sugar diphosphatase activity', 'GO:0019144->F:ADP-sugar diphosphatase activity', 'GO:0000287->F:magnesium ion binding', 'GO:0000287->F:magnesium ion binding', 'GO:0000287->F:magnesium ion binding', 'GO:00…	AJ298136	1G0S	eco:b3034	11416161	CDD	240041	cd04685	Nudix_Hydrolase_26	Members of the Nudix hydrolase superfamily catalyze the hydrolysis of NUcleoside DIphosphates linked to other moieties, X. Enzymes belonging to this superfamily requires a divalent cation, such as Mg2+ or Mn2+, for their activity and contain a highly conserved 23-residue nudix motif (GX5EX7REUXEEXGU, where U = I, L or V), which functions as a metal binding and catalytic site. Substrates of nudix …	nudix	133	59	169	0.037	33.1 bits (76)	110	82.71	26.32	33.08	10.53							P03004	Identified as RBP by InterPro and CDD
Q93K97	Identified as RBP by InterPro and CDD	ADPP_ECOLI	ADP-ribose pyrophosphatase (EC 3.6.1.13) (ADP-ribose diphosphatase) (ADP-ribose phosphohydrolase) (ASPPase) (Adenosine diphosphoribose pyrophosphatase) (ADPR-PPase)	Escherichia coli (strain K12)	209	nudF aspP yqiE yzzG b3034 JW3002	b3034,JW3002	evidence at protein level	GO:0005829->C:cytosol', 'GO:0047631->F:ADP-ribose diphosphatase activity', 'GO:0047631->F:ADP-ribose diphosphatase activity', 'GO:0019144->F:ADP-sugar diphosphatase activity', 'GO:0019144->F:ADP-sugar diphosphatase activity', 'GO:0019144->F:ADP-sugar diphosphatase activity', 'GO:0000287->F:magnesium ion binding', 'GO:0000287->F:magnesium ion binding', 'GO:0000287->F:magnesium ion binding', 'GO:00…	AJ298136	1G0S	eco:b3034	11416161	CDD	240054	cd04699	Nudix_Hydrolase_39	Members of the Nudix hydrolase superfamily catalyze the hydrolysis of NUcleoside DIphosphates linked to other moieties, X. Enzymes belonging to this superfamily require a divalent cation, such as Mg2+ or Mn2+, for their activity and contain a highly conserved 23-residue nudix motif (GX5EX7REUXEEXGU, where U = I, L or V), which functions as a metal binding and catalytic site. Substrates of nudix h…	nudix	129	92	167	0.024	33.5 bits (77)	75	58.14	16.28	25.58	1.55							P03007	Identified as RBP by InterPro and CDD
Q93K97	Identified as RBP by InterPro and CDD	ADPP_ECOLI	ADP-ribose pyrophosphatase (EC 3.6.1.13) (ADP-ribose diphosphatase) (ADP-ribose phosphohydrolase) (ASPPase) (Adenosine diphosphoribose pyrophosphatase) (ADPR-PPase)	Escherichia coli (strain K12)	209	nudF aspP yqiE yzzG b3034 JW3002	b3034,JW3002	evidence at protein level	GO:0005829->C:cytosol', 'GO:0047631->F:ADP-ribose diphosphatase activity', 'GO:0047631->F:ADP-ribose diphosphatase activity', 'GO:0019144->F:ADP-sugar diphosphatase activity', 'GO:0019144->F:ADP-sugar diphosphatase activity', 'GO:0019144->F:ADP-sugar diphosphatase activity', 'GO:0000287->F:magnesium ion binding', 'GO:0000287->F:magnesium ion binding', 'GO:0000287->F:magnesium ion binding', 'GO:00…	AJ298136	1G0S	eco:b3034	11416161	CDD	239217	cd02883	Nudix_Hydrolase	Nudix hydrolase is a superfamily of enzymes found in all three kingdoms of life, and it catalyzes the hydrolysis of NUcleoside DIphosphates linked to other moieties, X. Enzymes belonging to this superfamily require a divalent cation, such as Mg2+ or Mn2+ for their activity. Members of this family are recognized by a highly conserved 23-residue nudix motif (GX5EX7REUXEEXGU, where U = I, L or V), w…	nudix	123	58	179	2e-07	48.3 bits (115)	121	98.37	21.95	36.59	8.13							P03023	Identified as RBP by InterPro
Q5H775	Identified as RBP by InterPro and CDD	Q5H775_ECOLI	Transcriptional repressor	Escherichia coli (strain K12)	185	puuR		predicted	GO:0043565->F:sequence-specific DNA binding	AB200318	None	None	15590624	INTERPRO	IPR010982	SSF47413		Bacteriophage lambda C1 repressor controls the expression of viral genes as part of the lysogeny/lytic growth switch. C1 is essential for maintaining lysogeny, where the phage replicates non-disruptively along with the host. If the host cell is threatened, then lytic growth is induced. The Lambda C1 repressor consists of two domains connected by a linker: an N-terminal DNA-binding domain that als…	RNA-bind	62	8	73	2.68e-16	-	65	104.84	-	-	-							P03024	Identified as RBP by InterPro and CDD
Q5H775	Identified as RBP by InterPro and CDD	Q5H775_ECOLI	Transcriptional repressor	Escherichia coli (strain K12)	185	puuR		predicted	GO:0043565->F:sequence-specific DNA binding	AB200318	None	None	15590624	INTERPRO	IPR010982	G3DSA:1.10.260.40		Bacteriophage lambda C1 repressor controls the expression of viral genes as part of the lysogeny/lytic growth switch. C1 is essential for maintaining lysogeny, where the phage replicates non-disruptively along with the host. If the host cell is threatened, then lytic growth is induced. The Lambda C1 repressor consists of two domains connected by a linker: an N-terminal DNA-binding domain that als…	RNA-bind	62	7	74	5.7e-22	-	67	108.06	-	-	-							P03835	Identified as RBP by InterPro
Q5H775	Identified as RBP by InterPro and CDD	Q5H775_ECOLI	Transcriptional repressor	Escherichia coli (strain K12)	185	puuR		predicted	GO:0043565->F:sequence-specific DNA binding	AB200318	None	None	15590624	CDD	257738	PF13413	Lambda repressor-like, DNA-binding domain	Bacteriophage lambda C1 repressor controls the expression of viral genes as part of the lysogeny/lytic growth switch. C1 is essential for maintaining lysogeny, where the phage replicates non-disruptively along with the host. If the host cell is threatened, then lytic growth is induced. The Lambda C1 repressor consists of two domains connected by a linker: an N-terminal DNA-binding domain that als…	RNA-bind	62	11	43	1.6	27.0 bits (61)	32	51.61	14.52	25.81	0							P03841	Identified as RBP by CDD
Q57261	GO tagged RBP	TRUD_ECOLI	tRNA pseudouridine synthase D (EC 5.4.99.27) (tRNA pseudouridine(13) synthase) (tRNA pseudouridylate synthase D) (tRNA-uridine isomerase D)	Escherichia coli (strain K12)	349	truD ygbO b2745 JW2715	b2745,JW2715	evidence at protein level	GO:0005829->C:cytosol', 'GO:0009982->F:pseudouridine synthase activity', 'GO:0009982->F:pseudouridine synthase activity', 'GO:0003723->F:RNA binding', 'GO:0003723->F:RNA binding', 'GO:0003723->F:RNA binding', 'GO:0001522->P:pseudouridine synthesis', 'GO:0001522->P:pseudouridine synthesis', 'GO:0001522->P:pseudouridine synthesis', 'GO:0001522->P:pseudouridine synthesis', 'GO:0031119->P:tRNA pseudo…	L07942	1SB7	eco:b2745	7928962	INTERPRO	IPR020103	SSF55120		Pseudouridine synthases catalyse the isomerisation of uridine to pseudouridine (Psi) in a variety of RNA molecules, and may function as RNA chaperones. Pseudouridine is the most abundant modified nucleotide found in all cellular RNAs. There are four distinct families of pseudouridine synthases that share no global sequence similarity, but which do share the same fold of their catalytic domain(s) …	Ribosomal_S4, RNA-bind	NA	2	340	2.73e-101	-	338	-	-	-	-							P04425	Identified as RBP by CDD
Q57261	GO tagged RBP	TRUD_ECOLI	tRNA pseudouridine synthase D (EC 5.4.99.27) (tRNA pseudouridine(13) synthase) (tRNA pseudouridylate synthase D) (tRNA-uridine isomerase D)	Escherichia coli (strain K12)	349	truD ygbO b2745 JW2715	b2745,JW2715	evidence at protein level	GO:0005829->C:cytosol', 'GO:0009982->F:pseudouridine synthase activity', 'GO:0009982->F:pseudouridine synthase activity', 'GO:0003723->F:RNA binding', 'GO:0003723->F:RNA binding', 'GO:0003723->F:RNA binding', 'GO:0001522->P:pseudouridine synthesis', 'GO:0001522->P:pseudouridine synthesis', 'GO:0001522->P:pseudouridine synthesis', 'GO:0001522->P:pseudouridine synthesis', 'GO:0031119->P:tRNA pseudo…	L07942	1SB7	eco:b2745	7928962	INTERPRO	IPR020119	PS01268	Uncharacterized protein family UPF0024 signature.	Pseudouridine synthases catalyse the isomerisation of uridine to pseudouridine (Psi) in a variety of RNA molecules, and may function as RNA chaperones. Pseudouridine is the most abundant modified nucleotide found in all cellular RNAs. There are four distinct families of pseudouridine synthases that share no global sequence similarity, but which do share the same fold of their catalytic domain(s) …	RNA-bind	336	77	90	0	-	13	3.87	-	-	-							P04993	Identified as RBP by CDD
Q57261	GO tagged RBP	TRUD_ECOLI	tRNA pseudouridine synthase D (EC 5.4.99.27) (tRNA pseudouridine(13) synthase) (tRNA pseudouridylate synthase D) (tRNA-uridine isomerase D)	Escherichia coli (strain K12)	349	truD ygbO b2745 JW2715	b2745,JW2715	evidence at protein level	GO:0005829->C:cytosol', 'GO:0009982->F:pseudouridine synthase activity', 'GO:0009982->F:pseudouridine synthase activity', 'GO:0003723->F:RNA binding', 'GO:0003723->F:RNA binding', 'GO:0003723->F:RNA binding', 'GO:0001522->P:pseudouridine synthesis', 'GO:0001522->P:pseudouridine synthesis', 'GO:0001522->P:pseudouridine synthesis', 'GO:0001522->P:pseudouridine synthesis', 'GO:0031119->P:tRNA pseudo…	L07942	1SB7	eco:b2745	7928962	INTERPRO	IPR011760	PS50984	TRUD domain profile.	Pseudouridine synthases catalyse the isomerisation of uridine to pseudouridine (Psi) in a variety of RNA molecules, and may function as RNA chaperones. Pseudouridine is the most abundant modified nucleotide found in all cellular RNAs. There are four distinct families of pseudouridine synthases that share no global sequence similarity, but which do share the same fold of their catalytic domain(s) …	RNA-bind	NA	155	303	18.907	-	148	-	-	-	-							P04994	Identified as RBP by CDD
Q57261	GO tagged RBP	TRUD_ECOLI	tRNA pseudouridine synthase D (EC 5.4.99.27) (tRNA pseudouridine(13) synthase) (tRNA pseudouridylate synthase D) (tRNA-uridine isomerase D)	Escherichia coli (strain K12)	349	truD ygbO b2745 JW2715	b2745,JW2715	evidence at protein level	GO:0005829->C:cytosol', 'GO:0009982->F:pseudouridine synthase activity', 'GO:0009982->F:pseudouridine synthase activity', 'GO:0003723->F:RNA binding', 'GO:0003723->F:RNA binding', 'GO:0003723->F:RNA binding', 'GO:0001522->P:pseudouridine synthesis', 'GO:0001522->P:pseudouridine synthesis', 'GO:0001522->P:pseudouridine synthesis', 'GO:0001522->P:pseudouridine synthesis', 'GO:0031119->P:tRNA pseudo…	L07942	1SB7	eco:b2745	7928962	INTERPRO	IPR001656	PF01142	tRNA pseudouridine synthase D (TruD)	Pseudouridine synthases catalyse the isomerisation of uridine to pseudouridine (Psi) in a variety of RNA molecules, and may function as RNA chaperones. Pseudouridine is the most abundant modified nucleotide found in all cellular RNAs. There are four distinct families of pseudouridine synthases that share no global sequence similarity, but which do share the same fold of their catalytic domain(s) …	RNA-bind	336	8	167	2.9e-40	-	159	47.32	-	-	-							P04995	Identified as RBP by InterPro
Q57261	GO tagged RBP	TRUD_ECOLI	tRNA pseudouridine synthase D (EC 5.4.99.27) (tRNA pseudouridine(13) synthase) (tRNA pseudouridylate synthase D) (tRNA-uridine isomerase D)	Escherichia coli (strain K12)	349	truD ygbO b2745 JW2715	b2745,JW2715	evidence at protein level	GO:0005829->C:cytosol', 'GO:0009982->F:pseudouridine synthase activity', 'GO:0009982->F:pseudouridine synthase activity', 'GO:0003723->F:RNA binding', 'GO:0003723->F:RNA binding', 'GO:0003723->F:RNA binding', 'GO:0001522->P:pseudouridine synthesis', 'GO:0001522->P:pseudouridine synthesis', 'GO:0001522->P:pseudouridine synthesis', 'GO:0001522->P:pseudouridine synthesis', 'GO:0031119->P:tRNA pseudo…	L07942	1SB7	eco:b2745	7928962	INTERPRO	IPR001656	TIGR00094	tRNA_TruD_broad: tRNA pseudouridine synthase, TruD family	Pseudouridine synthases catalyse the isomerisation of uridine to pseudouridine (Psi) in a variety of RNA molecules, and may function as RNA chaperones. Pseudouridine is the most abundant modified nucleotide found in all cellular RNAs. There are four distinct families of pseudouridine synthases that share no global sequence similarity, but which do share the same fold of their catalytic domain(s) …	RNA-bind	336	1	342	4.1e-107	-	341	101.49	-	-	-							P05055	GO tagged RBP
Q57261	GO tagged RBP	TRUD_ECOLI	tRNA pseudouridine synthase D (EC 5.4.99.27) (tRNA pseudouridine(13) synthase) (tRNA pseudouridylate synthase D) (tRNA-uridine isomerase D)	Escherichia coli (strain K12)	349	truD ygbO b2745 JW2715	b2745,JW2715	evidence at protein level	GO:0005829->C:cytosol', 'GO:0009982->F:pseudouridine synthase activity', 'GO:0009982->F:pseudouridine synthase activity', 'GO:0003723->F:RNA binding', 'GO:0003723->F:RNA binding', 'GO:0003723->F:RNA binding', 'GO:0001522->P:pseudouridine synthesis', 'GO:0001522->P:pseudouridine synthesis', 'GO:0001522->P:pseudouridine synthesis', 'GO:0001522->P:pseudouridine synthesis', 'GO:0031119->P:tRNA pseudo…	L07942	1SB7	eco:b2745	7928962	INTERPRO	IPR001656	PF01142	tRNA pseudouridine synthase D (TruD)	Pseudouridine synthases catalyse the isomerisation of uridine to pseudouridine (Psi) in a variety of RNA molecules, and may function as RNA chaperones. Pseudouridine is the most abundant modified nucleotide found in all cellular RNAs. There are four distinct families of pseudouridine synthases that share no global sequence similarity, but which do share the same fold of their catalytic domain(s) …	RNA-bind	336	188	337	1.2e-18	-	149	44.35	-	-	-							P05523	Identified as RBP by InterPro
Q57261	GO tagged RBP	TRUD_ECOLI	tRNA pseudouridine synthase D (EC 5.4.99.27) (tRNA pseudouridine(13) synthase) (tRNA pseudouridylate synthase D) (tRNA-uridine isomerase D)	Escherichia coli (strain K12)	349	truD ygbO b2745 JW2715	b2745,JW2715	evidence at protein level	GO:0005829->C:cytosol', 'GO:0009982->F:pseudouridine synthase activity', 'GO:0009982->F:pseudouridine synthase activity', 'GO:0003723->F:RNA binding', 'GO:0003723->F:RNA binding', 'GO:0003723->F:RNA binding', 'GO:0001522->P:pseudouridine synthesis', 'GO:0001522->P:pseudouridine synthesis', 'GO:0001522->P:pseudouridine synthesis', 'GO:0001522->P:pseudouridine synthesis', 'GO:0031119->P:tRNA pseudo…	L07942	1SB7	eco:b2745	7928962	CDD	272903	TIGR00094	Pseudouridine synthase, TruD	Pseudouridine synthases catalyse the isomerisation of uridine to pseudouridine (Psi) in a variety of RNA molecules, and may function as RNA chaperones. Pseudouridine is the most abundant modified nucleotide found in all cellular RNAs. There are four distinct families of pseudouridine synthases that share no global sequence similarity, but which do share the same fold of their catalytic domain(s) …	RNA-bind	387	1	343	1e-150	431 bits (1111)	342	88.37	40.05	53.75	11.11							P05637	Identified as RBP by CDD
Q57261	GO tagged RBP	TRUD_ECOLI	tRNA pseudouridine synthase D (EC 5.4.99.27) (tRNA pseudouridine(13) synthase) (tRNA pseudouridylate synthase D) (tRNA-uridine isomerase D)	Escherichia coli (strain K12)	349	truD ygbO b2745 JW2715	b2745,JW2715	evidence at protein level	GO:0005829->C:cytosol', 'GO:0009982->F:pseudouridine synthase activity', 'GO:0009982->F:pseudouridine synthase activity', 'GO:0003723->F:RNA binding', 'GO:0003723->F:RNA binding', 'GO:0003723->F:RNA binding', 'GO:0001522->P:pseudouridine synthesis', 'GO:0001522->P:pseudouridine synthesis', 'GO:0001522->P:pseudouridine synthesis', 'GO:0001522->P:pseudouridine synthesis', 'GO:0031119->P:tRNA pseudo…	L07942	1SB7	eco:b2745	7928962	CDD	250395	PF01142	TruD	tRNA pseudouridine synthase D (TruD). TruD is responsible for synthesis of pseudouridine from uracil-13 in transfer RNAs. The structure of TruD reveals an overall V-shaped molecule which contains an RNA-binding cleft.	RNA-bind	336	2	337	1e-150	430 bits (1109)	335	99.7	47.92	63.1	3.57							P05719	Identified as RBP by CDD
Q47718	Identified as RBP by InterPro	INSO2_ECOLI	Putative transposase InsO for insertion sequence element IS911B	Escherichia coli (strain K12)	198	insO2 b4285	b4285	uncertain	GO:0003677->F:DNA binding', 'GO:0015074->P:DNA integration', 'GO:0015074->P:DNA integration', 'GO:0006310->P:DNA recombination', 'GO:0006310->P:DNA recombination', 'GO:0006310->P:DNA recombination', 'GO:0032196->P:transposition', 'GO:0032196->P:transposition', 'GO:0032196->P:transposition', 'GO:0032196->P:transposition	U14003	None	None	7610040	INTERPRO	IPR012337	G3DSA:3.30.420.10		The catalytic domain of several polynucleotidyl transferases share a similar structure, consisting of a 3-layer alpha/beta/alpha fold that contains mixed beta sheets, suggesting that they share a similar mechanism of catalysis. Polynucleotidyl transferases containing this domain include ribonuclease H class I (RNase HI) and class II (RNase HII), HIV RNase (reverse transcriptase domain), retrovira…	RNase-H	NA	101	169	1.7e-15	-	68	-	-	-	-							P05791	Identified as RBP by InterPro
Q47718	Identified as RBP by InterPro	INSO2_ECOLI	Putative transposase InsO for insertion sequence element IS911B	Escherichia coli (strain K12)	198	insO2 b4285	b4285	uncertain	GO:0003677->F:DNA binding', 'GO:0015074->P:DNA integration', 'GO:0015074->P:DNA integration', 'GO:0006310->P:DNA recombination', 'GO:0006310->P:DNA recombination', 'GO:0006310->P:DNA recombination', 'GO:0032196->P:transposition', 'GO:0032196->P:transposition', 'GO:0032196->P:transposition', 'GO:0032196->P:transposition	U14003	None	None	7610040	INTERPRO	IPR012337	SSF53098		The catalytic domain of several polynucleotidyl transferases share a similar structure, consisting of a 3-layer alpha/beta/alpha fold that contains mixed beta sheets, suggesting that they share a similar mechanism of catalysis. Polynucleotidyl transferases containing this domain include ribonuclease H class I (RNase HI) and class II (RNase HII), HIV RNase (reverse transcriptase domain), retrovira…	RNase-H	NA	100	169	3.98e-16	-	69	-	-	-	-							P06134	Identified as RBP by InterPro and CDD
Q47688	Identified as RBP by InterPro and CDD	YKFC_ECOLI	Putative uncharacterized protein YkfC	Escherichia coli (strain K12)	376	ykfC b0258 JW5813	b0258,JW5813	uncertain		U70214	None	None	None	INTERPRO	IPR000477	PS50878	Reverse transcriptase (RT) catalytic domain profile.	The use of an RNA template to produce DNA, for integration into the host genome and exploitation of a host cell, is a strategy employed in the replication of retroid elements, such as the retroviruses and bacterial retrons. The enzyme catalysing polymerisation is an RNA-directed DNA-polymerase, or reverse trancriptase (RT). Reverse transcriptase occurs in a variety of mobile elements, including r…	RNase-H	196	67	332	21.257	-	265	135.2	-	-	-							P06616	GO tagged RBP
Q47688	Identified as RBP by InterPro and CDD	YKFC_ECOLI	Putative uncharacterized protein YkfC	Escherichia coli (strain K12)	376	ykfC b0258 JW5813	b0258,JW5813	uncertain		U70214	None	None	None	INTERPRO	IPR000477	PF00078	Reverse transcriptase (RNA-dependent DNA polymerase)	The use of an RNA template to produce DNA, for integration into the host genome and exploitation of a host cell, is a strategy employed in the replication of retroid elements, such as the retroviruses and bacterial retrons. The enzyme catalysing polymerisation is an RNA-directed DNA-polymerase, or reverse trancriptase (RT). Reverse transcriptase occurs in a variety of mobile elements, including r…	RNase-H	196	86	331	2.2e-36	-	245	125	-	-	-							P06626	Identified as RBP by InterPro and CDD
Q47688	Identified as RBP by InterPro and CDD	YKFC_ECOLI	Putative uncharacterized protein YkfC	Escherichia coli (strain K12)	376	ykfC b0258 JW5813	b0258,JW5813	uncertain		U70214	None	None	None	CDD	275209	TIGR04416	group_II_RT_mat	group II intron reverse transcriptase/maturase. Members of this protein family are multifunctional proteins encoded in most examples of bacterial group II introns. These group II introns are mobile selfish genetic elements, often with multiple highly identical copies per genome. Member proteins have an N-terminal reverse transcriptase (RNA-directed DNA polymerase) domain (pfam00078) followed by a…	RNA-bind	354	30	356	1e-103	312 bits (801)	326	92.09	36.16	49.72	11.3							P06846	Identified as RBP by InterPro
Q47688	Identified as RBP by InterPro and CDD	YKFC_ECOLI	Putative uncharacterized protein YkfC	Escherichia coli (strain K12)	376	ykfC b0258 JW5813	b0258,JW5813	uncertain		U70214	None	None	None	CDD	249567	PF00078	Reverse transcriptase domain	The use of an RNA template to produce DNA, for integration into the host genome and exploitation of a host cell, is a strategy employed in the replication of retroid elements, such as the retroviruses and bacterial retrons. The enzyme catalysing polymerisation is an RNA-directed DNA-polymerase, or reverse trancriptase (RT). Reverse transcriptase occurs in a variety of mobile elements, including r…	RNase-H	196	86	332	2e-40	144 bits (364)	246	125.51	34.69	54.59	28.06							P06961	GO tagged RBP
Q47158	Identified as RBP by InterPro and CDD	YAFP_ECOLI	Uncharacterized N-acetyltransferase YafP (EC 2.3.1.-)	Escherichia coli (strain K12)	150	yafP b0234 JW0224	b0234,JW0224	evidence at transcript level	GO:0008080->F:N-acetyltransferase activity', 'GO:0006281->P:DNA repair', 'GO:0006281->P:DNA repair', 'GO:0009432->P:SOS response', 'GO:0009432->P:SOS response', 'GO:0009432->P:SOS response	D38582	None	eco:b0234	7596361	INTERPRO	IPR000182	PF13673	Acetyltransferase (GNAT) domain	The N-acetyltransferases (NAT) (EC 2.3.1.-) are enzymes that use acetylcoenzyme A (CoA) to transfer an acetyl group to a substrate, a reactionimplicated in various functions from bacterial antibiotic resistance tomammalian circadian rhythm and chromatin remodeling. The Gcn5-relatedN-acetyltransferases (GNAT) catalyze the transfer of the acetyl from the CoAdonor to a primary amine of the acceptor.…	Ribosomal_S18	169	13	124	6.8e-21	-	111	65.68	-	-	-							P06965	Identified as RBP by InterPro
Q47158	Identified as RBP by InterPro and CDD	YAFP_ECOLI	Uncharacterized N-acetyltransferase YafP (EC 2.3.1.-)	Escherichia coli (strain K12)	150	yafP b0234 JW0224	b0234,JW0224	evidence at transcript level	GO:0008080->F:N-acetyltransferase activity', 'GO:0006281->P:DNA repair', 'GO:0006281->P:DNA repair', 'GO:0009432->P:SOS response', 'GO:0009432->P:SOS response', 'GO:0009432->P:SOS response	D38582	None	eco:b0234	7596361	INTERPRO	IPR000182	PS51186	Gcn5-related N-acetyltransferase (GNAT) domain profile.	The N-acetyltransferases (NAT) (EC 2.3.1.-) are enzymes that use acetylcoenzyme A (CoA) to transfer an acetyl group to a substrate, a reactionimplicated in various functions from bacterial antibiotic resistance tomammalian circadian rhythm and chromatin remodeling. The Gcn5-relatedN-acetyltransferases (GNAT) catalyze the transfer of the acetyl from the CoAdonor to a primary amine of the acceptor.…	Ribosomal_S18	169	4	149	18.465	-	145	85.8	-	-	-							P06966	Identified as RBP by InterPro
Q47158	Identified as RBP by InterPro and CDD	YAFP_ECOLI	Uncharacterized N-acetyltransferase YafP (EC 2.3.1.-)	Escherichia coli (strain K12)	150	yafP b0234 JW0224	b0234,JW0224	evidence at transcript level	GO:0008080->F:N-acetyltransferase activity', 'GO:0006281->P:DNA repair', 'GO:0006281->P:DNA repair', 'GO:0009432->P:SOS response', 'GO:0009432->P:SOS response', 'GO:0009432->P:SOS response	D38582	None	eco:b0234	7596361	CDD	257828	PF13508	GNAT domain	The N-acetyltransferases (NAT) (EC 2.3.1.-) are enzymes that use acetylcoenzyme A (CoA) to transfer an acetyl group to a substrate, a reactionimplicated in various functions from bacterial antibiotic resistance tomammalian circadian rhythm and chromatin remodeling. The Gcn5-relatedN-acetyltransferases (GNAT) catalyze the transfer of the acetyl from the CoAdonor to a primary amine of the acceptor.…	Ribosomal_S18	79	55	126	7e-10	52.6 bits (127)	71	89.87	32.91	49.37	7.59							P06968	Identified as RBP by InterPro and CDD
Q47158	Identified as RBP by InterPro and CDD	YAFP_ECOLI	Uncharacterized N-acetyltransferase YafP (EC 2.3.1.-)	Escherichia coli (strain K12)	150	yafP b0234 JW0224	b0234,JW0224	evidence at transcript level	GO:0008080->F:N-acetyltransferase activity', 'GO:0006281->P:DNA repair', 'GO:0006281->P:DNA repair', 'GO:0009432->P:SOS response', 'GO:0009432->P:SOS response', 'GO:0009432->P:SOS response	D38582	None	eco:b0234	7596361	CDD	257979	PF13673	GNAT domain	The N-acetyltransferases (NAT) (EC 2.3.1.-) are enzymes that use acetylcoenzyme A (CoA) to transfer an acetyl group to a substrate, a reactionimplicated in various functions from bacterial antibiotic resistance tomammalian circadian rhythm and chromatin remodeling. The Gcn5-relatedN-acetyltransferases (GNAT) catalyze the transfer of the acetyl from the CoAdonor to a primary amine of the acceptor.…	Ribosomal_S18	116	13	124	8e-19	78.2 bits (193)	111	95.69	31.03	50	8.62							P06986	Identified as RBP by CDD
Q47158	Identified as RBP by InterPro and CDD	YAFP_ECOLI	Uncharacterized N-acetyltransferase YafP (EC 2.3.1.-)	Escherichia coli (strain K12)	150	yafP b0234 JW0224	b0234,JW0224	evidence at transcript level	GO:0008080->F:N-acetyltransferase activity', 'GO:0006281->P:DNA repair', 'GO:0006281->P:DNA repair', 'GO:0009432->P:SOS response', 'GO:0009432->P:SOS response', 'GO:0009432->P:SOS response	D38582	None	eco:b0234	7596361	CDD	249979	PF00583	GNAT domain	The N-acetyltransferases (NAT) (EC 2.3.1.-) are enzymes that use acetylcoenzyme A (CoA) to transfer an acetyl group to a substrate, a reactionimplicated in various functions from bacterial antibiotic resistance tomammalian circadian rhythm and chromatin remodeling. The Gcn5-relatedN-acetyltransferases (GNAT) catalyze the transfer of the acetyl from the CoAdonor to a primary amine of the acceptor.…	Ribosomal_S18	80	61	125	1e-09	52.3 bits (126)	64	80	28.75	42.5	18.75							P06987	Identified as RBP by InterPro
Q47150	Identified as RBP by InterPro	DINJ_ECOLI	Antitoxin DinJ	Escherichia coli (strain K12)	86	dinJ b0226 JW0216	b0226,JW0216	evidence at protein level	GO:0000986->F:bacterial-type RNA polymerase core promoter proximal region sequence-specific DNA binding', 'GO:0015643->F:toxic substance binding', 'GO:0015643->F:toxic substance binding', 'GO:2000143->P:negative regulation of DNA-templated transcription, initiation', 'GO:2000143->P:negative regulation of DNA-templated transcription, initiation', 'GO:2000143->P:negative regulation of DNA-templated…	D38582	4Q2U	eco:b0226	7596361	INTERPRO	IPR026262	PIRSF003108		DinJ is an antitoxin component of a toxin-antitoxin (TA) module. It's a labile antitoxin that counteracts the effect of the YafQ toxin. YafQ and DinJ together bind their own promoter, and by analogy to other TA modules probably repress its expression. Cell death governed by the mazEF and dinJ-yafQ TA modules seems to play a role in biofilm formation	RNA-bind	NA	1	86	2.4e-35	-	85	-	-	-	-							P06993	Identified as RBP by InterPro and CDD
Q46942	Identified as RBP by InterPro	YQEI_ECOLI	Uncharacterized protein YqeI	Escherichia coli (strain K12)	269	yqeI b2847 JW2815	b2847,JW2815	inferred from homology	GO:0005622->C:intracellular', 'GO:0003677->F:DNA binding', 'GO:0003677->F:DNA binding', 'GO:0000160->P:phosphorelay signal transduction system', 'GO:0000160->P:phosphorelay signal transduction system', 'GO:0000160->P:phosphorelay signal transduction system', 'GO:0006355->P:regulation of transcription, DNA-templated', 'GO:0006355->P:regulation of transcription, DNA-templated', 'GO:0006355->P:regul…	U29581	None	eco:b2847	9278503	INTERPRO	IPR016032	SSF46894		Two-component signal transduction systems enable bacteria to sense, respond, and adapt to a wide range of environments, stressors, and growth conditions. Some bacteria can contain up to as many as 200 two-component systems that need tight regulation to prevent unwanted cross-talk. These pathways have been adapted to response to a wide variety of stimuli, including nutrients, cellular redox state,…	RNA-bind	NA	20	103	1.93e-07	-	83	-	-	-	-							P06999	Identified as RBP by CDD
Q46941	Identified as RBP by InterPro and CDD	YQEH_ECOLI	Uncharacterized protein YqeH	Escherichia coli (strain K12)	210	yqeH b2846 JW5454	b2846,JW5454	predicted	GO:0003677->F:DNA binding', 'GO:0003700->F:transcription factor activity, sequence-specific DNA binding', 'GO:0003700->F:transcription factor activity, sequence-specific DNA binding	U29581	None	eco:b2846	9278503	INTERPRO	IPR016032	SSF46894		Two-component signal transduction systems enable bacteria to sense, respond, and adapt to a wide range of environments, stressors, and growth conditions. Some bacteria can contain up to as many as 200 two-component systems that need tight regulation to prevent unwanted cross-talk. These pathways have been adapted to response to a wide variety of stimuli, including nutrients, cellular redox state,…	RNA-bind	NA	144	195	6.46e-07	-	51	-	-	-	-							P07012	Identified as RBP by InterPro
Q46941	Identified as RBP by InterPro and CDD	YQEH_ECOLI	Uncharacterized protein YqeH	Escherichia coli (strain K12)	210	yqeH b2846 JW5454	b2846,JW5454	predicted	GO:0003677->F:DNA binding', 'GO:0003700->F:transcription factor activity, sequence-specific DNA binding', 'GO:0003700->F:transcription factor activity, sequence-specific DNA binding	U29581	None	eco:b2846	9278503	CDD	203898	PF08281	RNA polymerase sigma factor 70, region 4 type 2	The bacterial core RNA polymerase complex, which consists of five subunits, is sufficient for transcription elongation and termination but is unable to initiate transcription. Transcription initiation from promoter elements requires a sixth, dissociable subunit called a sigma factor, which reversibly associates with the core RNA polymerase complex to form a holoenzyme. RNA polymerase recruits alt…	RNA-bind	54	171	194	3.1	26.3 bits (59)	23	42.59	11.11	25.93	0							P07013	Identified as RBP by InterPro
Q46925	Identified as RBP by CDD	CSDA_ECOLI	Cysteine desulfurase CsdA (EC 2.8.1.7) (Cysteine sulfinate desulfinase) (CSD) (EC 4.4.1.-) (Selenocysteine lyase) (EC 4.4.1.16)	Escherichia coli (strain K12)	401	csdA ygdJ b2810 JW2781	b2810,JW2781	evidence at protein level	GO:0031071->F:cysteine desulfurase activity', 'GO:0030170->F:pyridoxal phosphate binding', 'GO:0030170->F:pyridoxal phosphate binding', 'GO:0009000->F:selenocysteine lyase activity', 'GO:0009000->F:selenocysteine lyase activity', 'GO:0009000->F:selenocysteine lyase activity', 'GO:0016783->F:sulfurtransferase activity', 'GO:0016783->F:sulfurtransferase activity', 'GO:0016783->F:sulfurtransferase a…	AX000470	4LW2	eco:b2810	9278392	CDD	272937	TIGR00165	S18	ribosomal protein S18. This ribosomal small subunit protein is found in all eubacteria so far, as well as in chloroplasts. YER050C from Saccharomyces cerevisiae and a related protein from Caenorhabditis elegans appear to be homologous and may represent mitochondrial forms. The trusted cutoff is set high enough that these two candidate S18 proteins are not categorized automatically. [Protein synth…	Ribosomal_S18	70	149	197	4.2	27.0 bits (60)	48	68.57	22.86	32.86	11.43							P07023	Identified as RBP by CDD
Q46925	Identified as RBP by CDD	CSDA_ECOLI	Cysteine desulfurase CsdA (EC 2.8.1.7) (Cysteine sulfinate desulfinase) (CSD) (EC 4.4.1.-) (Selenocysteine lyase) (EC 4.4.1.16)	Escherichia coli (strain K12)	401	csdA ygdJ b2810 JW2781	b2810,JW2781	evidence at protein level	GO:0031071->F:cysteine desulfurase activity', 'GO:0030170->F:pyridoxal phosphate binding', 'GO:0030170->F:pyridoxal phosphate binding', 'GO:0009000->F:selenocysteine lyase activity', 'GO:0009000->F:selenocysteine lyase activity', 'GO:0009000->F:selenocysteine lyase activity', 'GO:0016783->F:sulfurtransferase activity', 'GO:0016783->F:sulfurtransferase activity', 'GO:0016783->F:sulfurtransferase a…	AX000470	4LW2	eco:b2810	9278392	CDD	250351	PF01084	Ribosomal_S18	Ribosomal protein S18.	Ribosomal_S18	54	149	192	1.6	28.2 bits (64)	43	79.63	29.63	42.59	14.81							P07026	Identified as RBP by InterPro and CDD
Q46925	Identified as RBP by CDD	CSDA_ECOLI	Cysteine desulfurase CsdA (EC 2.8.1.7) (Cysteine sulfinate desulfinase) (CSD) (EC 4.4.1.-) (Selenocysteine lyase) (EC 4.4.1.16)	Escherichia coli (strain K12)	401	csdA ygdJ b2810 JW2781	b2810,JW2781	evidence at protein level	GO:0031071->F:cysteine desulfurase activity', 'GO:0030170->F:pyridoxal phosphate binding', 'GO:0030170->F:pyridoxal phosphate binding', 'GO:0009000->F:selenocysteine lyase activity', 'GO:0009000->F:selenocysteine lyase activity', 'GO:0009000->F:selenocysteine lyase activity', 'GO:0016783->F:sulfurtransferase activity', 'GO:0016783->F:sulfurtransferase activity', 'GO:0016783->F:sulfurtransferase a…	AX000470	4LW2	eco:b2810	9278392	CDD	178997	PRK00391	rpsR	30S ribosomal protein S18, Reviewed	Ribosomal_S18	79	149	183	0.72	29.4 bits (67)	34	43.04	17.72	24.05	10.13							P07330	Identified as RBP by InterPro and CDD
Q46925	Identified as RBP by CDD	CSDA_ECOLI	Cysteine desulfurase CsdA (EC 2.8.1.7) (Cysteine sulfinate desulfinase) (CSD) (EC 4.4.1.-) (Selenocysteine lyase) (EC 4.4.1.16)	Escherichia coli (strain K12)	401	csdA ygdJ b2810 JW2781	b2810,JW2781	evidence at protein level	GO:0031071->F:cysteine desulfurase activity', 'GO:0030170->F:pyridoxal phosphate binding', 'GO:0030170->F:pyridoxal phosphate binding', 'GO:0009000->F:selenocysteine lyase activity', 'GO:0009000->F:selenocysteine lyase activity', 'GO:0009000->F:selenocysteine lyase activity', 'GO:0016783->F:sulfurtransferase activity', 'GO:0016783->F:sulfurtransferase activity', 'GO:0016783->F:sulfurtransferase a…	AX000470	4LW2	eco:b2810	9278392	CDD	223316	COG0238	RpsR	Ribosomal protein S18 [Translation structure and biogenesis].	Ribosomal_S18	75	149	183	1	29.1 bits (66)	34	45.33	20	25.33	10.67							P07395	GO tagged RBP
Q46907	Identified as RBP by CDD	YGCQ_ECOLI	Putative electron transfer flavoprotein subunit YgcQ	Escherichia coli (strain K12)	286	ygcQ b2769 JW5440	b2769,JW5440	inferred from homology	GO:0009055->F:electron carrier activity', 'GO:0050660->F:flavin adenine dinucleotide binding', 'GO:0050660->F:flavin adenine dinucleotide binding', 'GO:0055114->P:oxidation-reduction process', 'GO:0055114->P:oxidation-reduction process', 'GO:0055114->P:oxidation-reduction process	U29579	None	eco:b2769	9278503	CDD	249977	PF00581	Rhodanese-like domain	Rhodanese, a sulphurtransferase involved in cyanide detoxification (see ) shares evolutionary relationship with a large family of proteins includingCdc25 phosphatase catalytic domain.non-catalytic domains of eukaryotic dual-specificity MAPK-phosphatases.non-catalytic domains of yeast PTP-type MAPK-phosphatases.non-catalytic domains of yeast Ubp4, Ubp5, Ubp7.non-catalytic domains of mammalian Ubp-…	cold-shock	106	143	210	0.28	30.5 bits (69)	67	63.21	16.04	30.19	0.94							P07649	GO tagged RBP
Q46898	GO tagged RBP	CAS5_ECOLI	CRISPR system Cascade subunit CasD	Escherichia coli (strain K12)	224	casD cas5 ygcI b2757 JW5844	b2757,JW5844	evidence at protein level	GO:0043234->C:protein complex', 'GO:0071667->F:DNA/RNA hybrid binding', 'GO:0071667->F:DNA/RNA hybrid binding', 'GO:0003723->F:RNA binding', 'GO:0003723->F:RNA binding', 'GO:0003723->F:RNA binding', 'GO:0051607->P:defense response to virus', 'GO:0051607->P:defense response to virus', 'GO:0051607->P:defense response to virus', 'GO:0051607->P:defense response to virus	U29579	4QYZ	eco:b2757	9278503	INTERPRO	IPR010147	TIGR01868	casD_Cas5e: CRISPR-associated protein Cas5/CasD, subtype I-E/ECOLI	The CRISPR-Cas system is a prokaryotic defense mechanism against foreign genetic elements. The key elements of this defense system are the Cas proteins and the CRISPR RNA. Clustered Regularly Interspaced Short Palindromic Repeats (CRISPR) are a family of DNA direct repeats separated by regularly sized non-repetitive spacer sequences that are found in most bacterial and archaeal genomes. CRISPRs a…	RNA-bind	NA	3	216	9.6e-87	-	213	-	-	-	-							P07862	Identified as RBP by CDD
Q46898	GO tagged RBP	CAS5_ECOLI	CRISPR system Cascade subunit CasD	Escherichia coli (strain K12)	224	casD cas5 ygcI b2757 JW5844	b2757,JW5844	evidence at protein level	GO:0043234->C:protein complex', 'GO:0071667->F:DNA/RNA hybrid binding', 'GO:0071667->F:DNA/RNA hybrid binding', 'GO:0003723->F:RNA binding', 'GO:0003723->F:RNA binding', 'GO:0003723->F:RNA binding', 'GO:0051607->P:defense response to virus', 'GO:0051607->P:defense response to virus', 'GO:0051607->P:defense response to virus', 'GO:0051607->P:defense response to virus	U29579	4QYZ	eco:b2757	9278503	CDD	273842	TIGR01868	CRISPR-associated protein, CasD	The CRISPR-Cas system is a prokaryotic defense mechanism against foreign genetic elements. The key elements of this defense system are the Cas proteins and the CRISPR RNA. Clustered Regularly Interspaced Short Palindromic Repeats (CRISPR) are a family of DNA direct repeats separated by regularly sized non-repetitive spacer sequences that are found in most bacterial and archaeal genomes. CRISPRs a…	RNA-bind	216	3	216	1e-102	297 bits (763)	213	98.61	45.37	55.56	1.85							P08331	Identified as RBP by CDD
Q46897	GO tagged RBP	CAS6_ECOLI	CRISPR system Cascade subunit CasE (EC 3.1.-.-) (CasE endoRNase) (crRNA endonuclease)	Escherichia coli (strain K12)	199	casE cas6e ygcH b2756 JW2726	b2756,JW2726	evidence at protein level	GO:0043234->C:protein complex', 'GO:0004519->F:endonuclease activity', 'GO:0004519->F:endonuclease activity', 'GO:0016787->F:hydrolase activity', 'GO:0016787->F:hydrolase activity', 'GO:0016787->F:hydrolase activity', 'GO:0003723->F:RNA binding', 'GO:0003723->F:RNA binding', 'GO:0003723->F:RNA binding', 'GO:0003723->F:RNA binding', 'GO:0051607->P:defense response to virus', 'GO:0051607->P:defense…	U29579	4DZD	eco:b2756	9278503	INTERPRO	IPR010179	PF08798	CRISPR associated protein	The CRISPR-Cas system is a prokaryotic defense mechanism against foreign genetic elements. The key elements of this defense system are the Cas proteins and the CRISPR RNA. Clustered Regularly Interspaced Short Palindromic Repeats (CRISPR) are a family of DNA direct repeats separated by regularly sized non-repetitive spacer sequences that are found in most bacterial and archaeal genomes. CRISPRs a…	RNA-bind	215	1	198	6.4e-42	-	197	91.63	-	-	-							P08337	Identified as RBP by InterPro and CDD
Q46897	GO tagged RBP	CAS6_ECOLI	CRISPR system Cascade subunit CasE (EC 3.1.-.-) (CasE endoRNase) (crRNA endonuclease)	Escherichia coli (strain K12)	199	casE cas6e ygcH b2756 JW2726	b2756,JW2726	evidence at protein level	GO:0043234->C:protein complex', 'GO:0004519->F:endonuclease activity', 'GO:0004519->F:endonuclease activity', 'GO:0016787->F:hydrolase activity', 'GO:0016787->F:hydrolase activity', 'GO:0016787->F:hydrolase activity', 'GO:0003723->F:RNA binding', 'GO:0003723->F:RNA binding', 'GO:0003723->F:RNA binding', 'GO:0003723->F:RNA binding', 'GO:0051607->P:defense response to virus', 'GO:0051607->P:defense…	U29579	4DZD	eco:b2756	9278503	INTERPRO	IPR010179	TIGR01907	casE_Cse3: CRISPR-associated protein Cas6/Cse3/CasE, subtype I-E/ECOLI	The CRISPR-Cas system is a prokaryotic defense mechanism against foreign genetic elements. The key elements of this defense system are the Cas proteins and the CRISPR RNA. Clustered Regularly Interspaced Short Palindromic Repeats (CRISPR) are a family of DNA direct repeats separated by regularly sized non-repetitive spacer sequences that are found in most bacterial and archaeal genomes. CRISPRs a…	RNA-bind	206	1	199	3.8e-81	-	198	96.12	-	-	-							P08368	Identified as RBP by InterPro and CDD
Q46897	GO tagged RBP	CAS6_ECOLI	CRISPR system Cascade subunit CasE (EC 3.1.-.-) (CasE endoRNase) (crRNA endonuclease)	Escherichia coli (strain K12)	199	casE cas6e ygcH b2756 JW2726	b2756,JW2726	evidence at protein level	GO:0043234->C:protein complex', 'GO:0004519->F:endonuclease activity', 'GO:0004519->F:endonuclease activity', 'GO:0016787->F:hydrolase activity', 'GO:0016787->F:hydrolase activity', 'GO:0016787->F:hydrolase activity', 'GO:0003723->F:RNA binding', 'GO:0003723->F:RNA binding', 'GO:0003723->F:RNA binding', 'GO:0003723->F:RNA binding', 'GO:0051607->P:defense response to virus', 'GO:0051607->P:defense…	U29579	4DZD	eco:b2756	9278503	INTERPRO	IPR010179	SM01101		The CRISPR-Cas system is a prokaryotic defense mechanism against foreign genetic elements. The key elements of this defense system are the Cas proteins and the CRISPR RNA. Clustered Regularly Interspaced Short Palindromic Repeats (CRISPR) are a family of DNA direct repeats separated by regularly sized non-repetitive spacer sequences that are found in most bacterial and archaeal genomes. CRISPRs a…	RNA-bind	215	1	198	2.1e-80	-	197	91.63	-	-	-							P08622	Identified as RBP by CDD
Q46897	GO tagged RBP	CAS6_ECOLI	CRISPR system Cascade subunit CasE (EC 3.1.-.-) (CasE endoRNase) (crRNA endonuclease)	Escherichia coli (strain K12)	199	casE cas6e ygcH b2756 JW2726	b2756,JW2726	evidence at protein level	GO:0043234->C:protein complex', 'GO:0004519->F:endonuclease activity', 'GO:0004519->F:endonuclease activity', 'GO:0016787->F:hydrolase activity', 'GO:0016787->F:hydrolase activity', 'GO:0016787->F:hydrolase activity', 'GO:0003723->F:RNA binding', 'GO:0003723->F:RNA binding', 'GO:0003723->F:RNA binding', 'GO:0003723->F:RNA binding', 'GO:0051607->P:defense response to virus', 'GO:0051607->P:defense…	U29579	4DZD	eco:b2756	9278503	CDD	255043	PF08798	CRISPR-associated protein Cse3	The CRISPR-Cas system is a prokaryotic defense mechanism against foreign genetic elements. The key elements of this defense system are the Cas proteins and the CRISPR RNA. Clustered Regularly Interspaced Short Palindromic Repeats (CRISPR) are a family of DNA direct repeats separated by regularly sized non-repetitive spacer sequences that are found in most bacterial and archaeal genomes. CRISPRs a…	RNA-bind	212	1	198	1e-68	212 bits (541)	197	92.92	39.62	53.77	9.43							P08956	Identified as RBP by CDD
Q46897	GO tagged RBP	CAS6_ECOLI	CRISPR system Cascade subunit CasE (EC 3.1.-.-) (CasE endoRNase) (crRNA endonuclease)	Escherichia coli (strain K12)	199	casE cas6e ygcH b2756 JW2726	b2756,JW2726	evidence at protein level	GO:0043234->C:protein complex', 'GO:0004519->F:endonuclease activity', 'GO:0004519->F:endonuclease activity', 'GO:0016787->F:hydrolase activity', 'GO:0016787->F:hydrolase activity', 'GO:0016787->F:hydrolase activity', 'GO:0003723->F:RNA binding', 'GO:0003723->F:RNA binding', 'GO:0003723->F:RNA binding', 'GO:0003723->F:RNA binding', 'GO:0051607->P:defense response to virus', 'GO:0051607->P:defense…	U29579	4DZD	eco:b2756	9278503	CDD	215025	SM01101	CRISPR-associated protein Cse3	The CRISPR-Cas system is a prokaryotic defense mechanism against foreign genetic elements. The key elements of this defense system are the Cas proteins and the CRISPR RNA. Clustered Regularly Interspaced Short Palindromic Repeats (CRISPR) are a family of DNA direct repeats separated by regularly sized non-repetitive spacer sequences that are found in most bacterial and archaeal genomes. CRISPRs a…	RNA-bind	215	1	198	4e-68	210 bits (537)	197	91.63	41.4	53.95	9.77							P09029	Identified as RBP by InterPro and CDD
Q46897	GO tagged RBP	CAS6_ECOLI	CRISPR system Cascade subunit CasE (EC 3.1.-.-) (CasE endoRNase) (crRNA endonuclease)	Escherichia coli (strain K12)	199	casE cas6e ygcH b2756 JW2726	b2756,JW2726	evidence at protein level	GO:0043234->C:protein complex', 'GO:0004519->F:endonuclease activity', 'GO:0004519->F:endonuclease activity', 'GO:0016787->F:hydrolase activity', 'GO:0016787->F:hydrolase activity', 'GO:0016787->F:hydrolase activity', 'GO:0003723->F:RNA binding', 'GO:0003723->F:RNA binding', 'GO:0003723->F:RNA binding', 'GO:0003723->F:RNA binding', 'GO:0051607->P:defense response to virus', 'GO:0051607->P:defense…	U29579	4DZD	eco:b2756	9278503	CDD	273869	TIGR01907	casE_Cse3	CRISPR-associated protein Cas6/Cse3/CasE, subtype I-E/ECOLI. CRISPR is a term for Clustered, Regularly Interspaced Short Palidromic Repeats. A number of protein families appear only in association with these repeats and are designated Cas (CRISPR-Associated) proteins. This model family, represented by CT1974 from Chlorobium tepidum, is found in the Ecoli subtype of CRISPR/Cas regions and is desig…	RNA-bind	206	1	199	1e-100	291 bits (746)	198	96.12	66.5	74.76	4.37							P09155	Identified as RBP by InterPro and CDD
Q46890	Identified as RBP by CDD	YGBL_ECOLI	Putative aldolase class 2 protein YgbL	Escherichia coli (strain K12)	212	ygbL b2738 JW2708	b2738,JW2708	inferred from homology	GO:0046872->F:metal ion binding	AF242208	None	eco:b2738	10986240	CDD	274357	TIGR02937	RNA polymerase sigma-70 like domain	The bacterial core RNA polymerase complex, which consists of five subunits, is sufficient for transcription elongation and termination but is unable to initiate transcription. Transcription initiation from promoter elements requires a sixth, dissociable subunit called a sigma factor, which reversibly associates with the core RNA polymerase complex to form a holoenzyme. RNA polymerase recruits alt…	RNA-bind	158	105	209	0.7	29.6 bits (67)	104	65.82	13.92	26.58	3.16							P09163	Identified as RBP by InterPro and CDD
Q46864	Identified as RBP by InterPro	MQSA_ECOLI	Antitoxin MqsA	Escherichia coli (strain K12)	131	mqsA ygiT b3021 JW2989	b3021,JW2989	evidence at protein level	GO:0046872->F:metal ion binding', 'GO:0043565->F:sequence-specific DNA binding', 'GO:0043565->F:sequence-specific DNA binding', 'GO:0006355->P:regulation of transcription, DNA-templated', 'GO:0006355->P:regulation of transcription, DNA-templated', 'GO:0006355->P:regulation of transcription, DNA-templated', 'GO:0006351->P:transcription, DNA-templated', 'GO:0006351->P:transcription, DNA-templated',…	U28377	2KZ8	eco:b3021	9278503	INTERPRO	IPR010982	G3DSA:1.10.260.40		Bacteriophage lambda C1 repressor controls the expression of viral genes as part of the lysogeny/lytic growth switch. C1 is essential for maintaining lysogeny, where the phage replicates non-disruptively along with the host. If the host cell is threatened, then lytic growth is induced. The Lambda C1 repressor consists of two domains connected by a linker: an N-terminal DNA-binding domain that als…	RNA-bind	62	74	125	2.7e-10	-	51	82.26	-	-	-							P09323	Identified as RBP by CDD
Q46864	Identified as RBP by InterPro	MQSA_ECOLI	Antitoxin MqsA	Escherichia coli (strain K12)	131	mqsA ygiT b3021 JW2989	b3021,JW2989	evidence at protein level	GO:0046872->F:metal ion binding', 'GO:0043565->F:sequence-specific DNA binding', 'GO:0043565->F:sequence-specific DNA binding', 'GO:0006355->P:regulation of transcription, DNA-templated', 'GO:0006355->P:regulation of transcription, DNA-templated', 'GO:0006355->P:regulation of transcription, DNA-templated', 'GO:0006351->P:transcription, DNA-templated', 'GO:0006351->P:transcription, DNA-templated',…	U28377	2KZ8	eco:b3021	9278503	INTERPRO	IPR010982	SSF47413		Bacteriophage lambda C1 repressor controls the expression of viral genes as part of the lysogeny/lytic growth switch. C1 is essential for maintaining lysogeny, where the phage replicates non-disruptively along with the host. If the host cell is threatened, then lytic growth is induced. The Lambda C1 repressor consists of two domains connected by a linker: an N-terminal DNA-binding domain that als…	RNA-bind	62	69	126	3.07e-08	-	57	91.94	-	-	-							P09372	Identified as RBP by CDD
Q46861	Identified as RBP by InterPro and CDD	YGIQ_ECOLI	UPF0313 protein YgiQ	Escherichia coli (strain K12)	739	ygiQ ygiR b4469 JW5501	b4469,JW5501	inferred from homology	GO:0051539->F:4 iron, 4 sulfur cluster binding', 'GO:0003824->F:catalytic activity', 'GO:0003824->F:catalytic activity', 'GO:0005506->F:iron ion binding', 'GO:0005506->F:iron ion binding', 'GO:0005506->F:iron ion binding	U28377	None	eco:b4469	9278503	INTERPRO	IPR020612	PS01278	Methylthiotransferase radical SAM domain signature.	The methylthiotransferase (MTTase) or miaB-like family is named after the (dimethylallyl)adenosine tRNA MTTase miaB protein, which catalyses a C-H to C-S bond conversion in the methylthiolation of tRNA. A related bacterial enzyme rimO performs a similar methylthiolation, but on a protein substrate. RimO acts on the ribosomal protein S12 and forms a separate MTTase subfamily. The miaB-subfamily in…	RNA-bind	429	380	400	0	-	20	4.66	-	-	-							P09373	Identified as RBP by CDD
Q46861	Identified as RBP by InterPro and CDD	YGIQ_ECOLI	UPF0313 protein YgiQ	Escherichia coli (strain K12)	739	ygiQ ygiR b4469 JW5501	b4469,JW5501	inferred from homology	GO:0051539->F:4 iron, 4 sulfur cluster binding', 'GO:0003824->F:catalytic activity', 'GO:0003824->F:catalytic activity', 'GO:0005506->F:iron ion binding', 'GO:0005506->F:iron ion binding', 'GO:0005506->F:iron ion binding	U28377	None	eco:b4469	9278503	CDD	257326	PF12824	MRP-L20	Mitochondrial ribosomal protein subunit L20. This family is the essential mitochondrial ribosomal protein subunit L20 of fungi.	Ribosomal_L20	164	595	700	0.032	35.8 bits (83)	105	64.02	14.63	24.39	12.2							P09835	Identified as RBP by CDD
Q46857	Identified as RBP by CDD	DKGA_ECOLI	2,5-diketo-D-gluconic acid reductase A (2,5-DKG reductase A) (2,5-DKGR A) (25DKGR-A) (EC 1.1.1.274) (AKR5C)	Escherichia coli (strain K12)	275	dkgA yqhE b3012 JW5499	b3012,JW5499	evidence at protein level	GO:0005829->C:cytosol', 'GO:0050580->F:2,5-didehydrogluconate reductase activity', 'GO:0050580->F:2,5-didehydrogluconate reductase activity', 'GO:0008106->F:alcohol dehydrogenase (NADP+) activity', 'GO:0008106->F:alcohol dehydrogenase (NADP+) activity', 'GO:0008106->F:alcohol dehydrogenase (NADP+) activity', 'GO:0016616->F:oxidoreductase activity, acting on the CH-OH group of donors, NAD or NADP …	U28377	1MZR	eco:b3012	9278503	CDD	144065	PF00333	Ribosomal_S5	Ribosomal protein S5, N-terminal domain.	Ribosomal_S5	67	12	45	2.6	26.9 bits (60)	33	49.25	17.91	28.36	2.99							P0A6A6	Identified as RBP by InterPro and CDD
Q46851	Identified as RBP by CDD	GPR_ECOLI	L-glyceraldehyde 3-phosphate reductase (GAP reductase) (EC 1.1.1.-)	Escherichia coli (strain K12)	346	gpr mgrA yghZ b3001 JW2970	b3001,JW2970	evidence at protein level	GO:0016616->F:oxidoreductase activity, acting on the CH-OH group of donors, NAD or NADP as acceptor', 'GO:0006974->P:cellular response to DNA damage stimulus', 'GO:0006974->P:cellular response to DNA damage stimulus', 'GO:0009438->P:methylglyoxal metabolic process', 'GO:0009438->P:methylglyoxal metabolic process', 'GO:0009438->P:methylglyoxal metabolic process	U28377	3N6Q	eco:b3001	9278503	CDD	129355	TIGR00253	RNA_bind_YhbY	putative RNA-binding protein, YhbY family. A combination of crystal structure, molecular modeling, and bioinformatic data together suggest that members of this family, including YhbY of E. coli, are RNA binding proteins. [Unknown function, General]	RNA-bind	95	108	181	0.14	31.4 bits (71)	73	76.84	18.95	34.74	6.32							P0A6B7	Identified as RBP by CDD
Q46834	Identified as RBP by CDD	YGHF_ECOLI	Putative type II secretion system C-type protein YghF (Putative general secretion pathway C-type protein YghF)	Escherichia coli (strain K12)	288	yghF b2970 JW5484	b2970,JW5484	uncertain	GO:0042597->C:periplasmic space', 'GO:0015627->C:type II protein secretion system complex', 'GO:0015627->C:type II protein secretion system complex', 'GO:0008565->F:protein transporter activity', 'GO:0008565->F:protein transporter activity', 'GO:0008565->F:protein transporter activity', 'GO:0015628->P:protein secretion by the type II secretion system', 'GO:0015628->P:protein secretion by the type…	U28377	None	None	9278503	CDD	215004	SM01061	CAT_RBD	CAT RNA binding domain. This RNA binding domain is found at the amino terminus of transcriptional antitermination proteins such as BglG, SacY and LicT. These proteins control the expression of sugar metabolising operons in Gram+ and Gram- bacteria. This domain has been called the CAT (Co-AntiTerminator) domain. It binds as a dimer.to short Ribonucleotidic Anti-Terminator (RAT) hairpin, each monom…	RNA-bind	55	84	108	2.2	27.4 bits (62)	24	43.64	14.55	32.73	1.82							P0A6C5	Identified as RBP by InterPro and CDD
Q46822	Identified as RBP by InterPro and CDD	IDI_ECOLI	Isopentenyl-diphosphate Delta-isomerase (IPP isomerase) (EC 5.3.3.2) (IPP:DMAPP isomerase) (Isopentenyl pyrophosphate isomerase)	Escherichia coli (strain K12)	182	idi ygfV b2889 JW2857	b2889,JW2857	evidence at protein level	GO:0005737->C:cytoplasm', 'GO:0016787->F:hydrolase activity', 'GO:0016787->F:hydrolase activity', 'GO:0004452->F:isopentenyl-diphosphate delta-isomerase activity', 'GO:0004452->F:isopentenyl-diphosphate delta-isomerase activity', 'GO:0004452->F:isopentenyl-diphosphate delta-isomerase activity', 'GO:0046872->F:metal ion binding', 'GO:0046872->F:metal ion binding', 'GO:0046872->F:metal ion binding'…	AF119715	1HX3	eco:b2889	10099534	INTERPRO	IPR000086	PS51462	Nudix hydrolase domain profile.	The Nudix superfamily is widespread among eucaryotes, bacteria, archaea and viruses and consists mainly of pyrophosphohydrolases that act upon substrates of general structure NUcleoside DIphosphate linked to another moiety, X (NDP-X) to yield NMP plus P-X. Such substrates include (d)NTPs (both canonical and oxidised derivatives), nucleotide sugars and alcohols, dinucleoside polyphosphates (NpnN),…	nudix	133	30	164	20.479	-	134	100.75	-	-	-							P0A6C8	Identified as RBP by CDD
Q46822	Identified as RBP by InterPro and CDD	IDI_ECOLI	Isopentenyl-diphosphate Delta-isomerase (IPP isomerase) (EC 5.3.3.2) (IPP:DMAPP isomerase) (Isopentenyl pyrophosphate isomerase)	Escherichia coli (strain K12)	182	idi ygfV b2889 JW2857	b2889,JW2857	evidence at protein level	GO:0005737->C:cytoplasm', 'GO:0016787->F:hydrolase activity', 'GO:0016787->F:hydrolase activity', 'GO:0004452->F:isopentenyl-diphosphate delta-isomerase activity', 'GO:0004452->F:isopentenyl-diphosphate delta-isomerase activity', 'GO:0004452->F:isopentenyl-diphosphate delta-isomerase activity', 'GO:0046872->F:metal ion binding', 'GO:0046872->F:metal ion binding', 'GO:0046872->F:metal ion binding'…	AF119715	1HX3	eco:b2889	10099534	INTERPRO	IPR000086	PF00293	NUDIX domain	The Nudix superfamily is widespread among eucaryotes, bacteria, archaea and viruses and consists mainly of pyrophosphohydrolases that act upon substrates of general structure NUcleoside DIphosphate linked to another moiety, X (NDP-X) to yield NMP plus P-X. Such substrates include (d)NTPs (both canonical and oxidised derivatives), nucleotide sugars and alcohols, dinucleoside polyphosphates (NpnN),…	nudix	133	32	163	7.8e-21	-	131	98.5	-	-	-							P0A6D0	Identified as RBP by InterPro
Q46822	Identified as RBP by InterPro and CDD	IDI_ECOLI	Isopentenyl-diphosphate Delta-isomerase (IPP isomerase) (EC 5.3.3.2) (IPP:DMAPP isomerase) (Isopentenyl pyrophosphate isomerase)	Escherichia coli (strain K12)	182	idi ygfV b2889 JW2857	b2889,JW2857	evidence at protein level	GO:0005737->C:cytoplasm', 'GO:0016787->F:hydrolase activity', 'GO:0016787->F:hydrolase activity', 'GO:0004452->F:isopentenyl-diphosphate delta-isomerase activity', 'GO:0004452->F:isopentenyl-diphosphate delta-isomerase activity', 'GO:0004452->F:isopentenyl-diphosphate delta-isomerase activity', 'GO:0046872->F:metal ion binding', 'GO:0046872->F:metal ion binding', 'GO:0046872->F:metal ion binding'…	AF119715	1HX3	eco:b2889	10099534	INTERPRO	IPR015797	SSF55811		MutT is a small bacterial protein (~12-15Kd) involved in the GO system responsible for removing an oxidatively damaged form of guanine (8-hydroxy- guanine or 7,8-dihydro-8-oxoguanine) from DNA and the nucleotide pool. 8-oxo-dGTP is inserted opposite dA and dC residues of template DNA with near equal efficiency, leading to A-T to G-C transversions. MutT specifically degrades 8-oxo-dGTP to the mono…	nudix	NA	4	166	3.93e-50	-	162	-	-	-	-							P0A6D7	Identified as RBP by CDD
Q46822	Identified as RBP by InterPro and CDD	IDI_ECOLI	Isopentenyl-diphosphate Delta-isomerase (IPP isomerase) (EC 5.3.3.2) (IPP:DMAPP isomerase) (Isopentenyl pyrophosphate isomerase)	Escherichia coli (strain K12)	182	idi ygfV b2889 JW2857	b2889,JW2857	evidence at protein level	GO:0005737->C:cytoplasm', 'GO:0016787->F:hydrolase activity', 'GO:0016787->F:hydrolase activity', 'GO:0004452->F:isopentenyl-diphosphate delta-isomerase activity', 'GO:0004452->F:isopentenyl-diphosphate delta-isomerase activity', 'GO:0004452->F:isopentenyl-diphosphate delta-isomerase activity', 'GO:0046872->F:metal ion binding', 'GO:0046872->F:metal ion binding', 'GO:0046872->F:metal ion binding'…	AF119715	1HX3	eco:b2889	10099534	INTERPRO	IPR015797	G3DSA:3.90.79.10		MutT is a small bacterial protein (~12-15Kd) involved in the GO system responsible for removing an oxidatively damaged form of guanine (8-hydroxy- guanine or 7,8-dihydro-8-oxoguanine) from DNA and the nucleotide pool. 8-oxo-dGTP is inserted opposite dA and dC residues of template DNA with near equal efficiency, leading to A-T to G-C transversions. MutT specifically degrades 8-oxo-dGTP to the mono…	nudix	NA	31	166	4.7e-45	-	135	-	-	-	-							P0A6E1	Identified as RBP by CDD
Q46822	Identified as RBP by InterPro and CDD	IDI_ECOLI	Isopentenyl-diphosphate Delta-isomerase (IPP isomerase) (EC 5.3.3.2) (IPP:DMAPP isomerase) (Isopentenyl pyrophosphate isomerase)	Escherichia coli (strain K12)	182	idi ygfV b2889 JW2857	b2889,JW2857	evidence at protein level	GO:0005737->C:cytoplasm', 'GO:0016787->F:hydrolase activity', 'GO:0016787->F:hydrolase activity', 'GO:0004452->F:isopentenyl-diphosphate delta-isomerase activity', 'GO:0004452->F:isopentenyl-diphosphate delta-isomerase activity', 'GO:0004452->F:isopentenyl-diphosphate delta-isomerase activity', 'GO:0046872->F:metal ion binding', 'GO:0046872->F:metal ion binding', 'GO:0046872->F:metal ion binding'…	AF119715	1HX3	eco:b2889	10099534	CDD	240046	cd04690	Nudix_Hydrolase_31	Members of the Nudix hydrolase superfamily catalyze the hydrolysis of NUcleoside DIphosphates linked to other moieties, X. Enzymes belonging to this superfamily require a divalent cation, such as Mg2+ or Mn2+, for their activity and contain a highly conserved 23-residue nudix motif (GX5EX7REUXEEXGU, where U = I, L or V), which functions as a metal binding and catalytic site. Substrates of nudix h…	nudix	118	38	146	2e-05	41.9 bits (99)	108	91.53	22.88	39.83	15.25							P0A6G3	Identified as RBP by CDD
Q46822	Identified as RBP by InterPro and CDD	IDI_ECOLI	Isopentenyl-diphosphate Delta-isomerase (IPP isomerase) (EC 5.3.3.2) (IPP:DMAPP isomerase) (Isopentenyl pyrophosphate isomerase)	Escherichia coli (strain K12)	182	idi ygfV b2889 JW2857	b2889,JW2857	evidence at protein level	GO:0005737->C:cytoplasm', 'GO:0016787->F:hydrolase activity', 'GO:0016787->F:hydrolase activity', 'GO:0004452->F:isopentenyl-diphosphate delta-isomerase activity', 'GO:0004452->F:isopentenyl-diphosphate delta-isomerase activity', 'GO:0004452->F:isopentenyl-diphosphate delta-isomerase activity', 'GO:0046872->F:metal ion binding', 'GO:0046872->F:metal ion binding', 'GO:0046872->F:metal ion binding'…	AF119715	1HX3	eco:b2889	10099534	CDD	239517	cd03425	MutT_pyrophosphohydrolase	The MutT pyrophosphohydrolase is a prototypical Nudix hydrolase that catalyzes the hydrolysis of nucleoside and deoxynucleoside triphosphates (NTPs and dNTPs) by substitution at a beta-phosphorus to yield a nucleotide monophosphate (NMP) and inorganic pyrophosphate (PPi). This enzyme requires two divalent cations for activity, one coordinates the phosphoryl groups of the NTP/dNTP substrate, and t…	nudix	124	39	111	7e-07	45.9 bits (110)	72	58.06	18.55	30.65	21.77							P0A6J8	Identified as RBP by CDD
Q46822	Identified as RBP by InterPro and CDD	IDI_ECOLI	Isopentenyl-diphosphate Delta-isomerase (IPP isomerase) (EC 5.3.3.2) (IPP:DMAPP isomerase) (Isopentenyl pyrophosphate isomerase)	Escherichia coli (strain K12)	182	idi ygfV b2889 JW2857	b2889,JW2857	evidence at protein level	GO:0005737->C:cytoplasm', 'GO:0016787->F:hydrolase activity', 'GO:0016787->F:hydrolase activity', 'GO:0004452->F:isopentenyl-diphosphate delta-isomerase activity', 'GO:0004452->F:isopentenyl-diphosphate delta-isomerase activity', 'GO:0004452->F:isopentenyl-diphosphate delta-isomerase activity', 'GO:0046872->F:metal ion binding', 'GO:0046872->F:metal ion binding', 'GO:0046872->F:metal ion binding'…	AF119715	1HX3	eco:b2889	10099534	CDD	240036	cd04680	Nudix_Hydrolase_21	Members of the Nudix hydrolase superfamily catalyze the hydrolysis of NUcleoside DIphosphates linked to other moieties, X. Enzymes belonging to this superfamily require a divalent cation, such as Mg2+ or Mn2+, for their activity and contain a highly conserved 23-residue nudix motif (GX5EX7REUXEEXGU, where U = I, L or V), which functions as a metal binding and catalytic site. Substrates of nudix h…	nudix	120	40	146	0.002	36.5 bits (85)	106	88.33	18.33	31.67	11.67							P0A6K6	Identified as RBP by CDD
Q46822	Identified as RBP by InterPro and CDD	IDI_ECOLI	Isopentenyl-diphosphate Delta-isomerase (IPP isomerase) (EC 5.3.3.2) (IPP:DMAPP isomerase) (Isopentenyl pyrophosphate isomerase)	Escherichia coli (strain K12)	182	idi ygfV b2889 JW2857	b2889,JW2857	evidence at protein level	GO:0005737->C:cytoplasm', 'GO:0016787->F:hydrolase activity', 'GO:0016787->F:hydrolase activity', 'GO:0004452->F:isopentenyl-diphosphate delta-isomerase activity', 'GO:0004452->F:isopentenyl-diphosphate delta-isomerase activity', 'GO:0004452->F:isopentenyl-diphosphate delta-isomerase activity', 'GO:0046872->F:metal ion binding', 'GO:0046872->F:metal ion binding', 'GO:0046872->F:metal ion binding'…	AF119715	1HX3	eco:b2889	10099534	CDD	240037	cd04681	Nudix_Hydrolase_22	Members of the Nudix hydrolase superfamily catalyze the hydrolysis of NUcleoside DIphosphates linked to other moieties, X. Enzymes belonging to this superfamily require a divalent cation, such as Mg2+ or Mn2+, for their activity and contain a highly conserved 23-residue nudix motif (GX5EX7REUXEEXGU, where U = I, L or V), which functions as a metal binding and catalytic site. Substrates of nudix h…	nudix	130	41	147	2e-06	44.7 bits (106)	106	81.54	24.62	37.69	18.46							P0A6M8	Identified as RBP by InterPro and CDD
Q46822	Identified as RBP by InterPro and CDD	IDI_ECOLI	Isopentenyl-diphosphate Delta-isomerase (IPP isomerase) (EC 5.3.3.2) (IPP:DMAPP isomerase) (Isopentenyl pyrophosphate isomerase)	Escherichia coli (strain K12)	182	idi ygfV b2889 JW2857	b2889,JW2857	evidence at protein level	GO:0005737->C:cytoplasm', 'GO:0016787->F:hydrolase activity', 'GO:0016787->F:hydrolase activity', 'GO:0004452->F:isopentenyl-diphosphate delta-isomerase activity', 'GO:0004452->F:isopentenyl-diphosphate delta-isomerase activity', 'GO:0004452->F:isopentenyl-diphosphate delta-isomerase activity', 'GO:0046872->F:metal ion binding', 'GO:0046872->F:metal ion binding', 'GO:0046872->F:metal ion binding'…	AF119715	1HX3	eco:b2889	10099534	CDD	239648	cd03676	Nudix_hydrolase_3	Members of the Nudix hydrolase superfamily catalyze the hydrolysis of NUcleoside DIphosphates linked to other moieties, X. Enzymes belong to this superfamily requires a divalent cation, such as Mg2+ or Mn2+, for their activity and contain a highly conserved 23-residue nudix motif (GX5EX7REUXEEXGU, where U = I, L or V), which functions as a metal binding and catalytic site. Substrates of nudix hyd…	nudix	180	44	151	5e-06	44.6 bits (106)	107	59.44	15	27.22	7.78							P0A6N4	Identified as RBP by InterPro and CDD
Q46822	Identified as RBP by InterPro and CDD	IDI_ECOLI	Isopentenyl-diphosphate Delta-isomerase (IPP isomerase) (EC 5.3.3.2) (IPP:DMAPP isomerase) (Isopentenyl pyrophosphate isomerase)	Escherichia coli (strain K12)	182	idi ygfV b2889 JW2857	b2889,JW2857	evidence at protein level	GO:0005737->C:cytoplasm', 'GO:0016787->F:hydrolase activity', 'GO:0016787->F:hydrolase activity', 'GO:0004452->F:isopentenyl-diphosphate delta-isomerase activity', 'GO:0004452->F:isopentenyl-diphosphate delta-isomerase activity', 'GO:0004452->F:isopentenyl-diphosphate delta-isomerase activity', 'GO:0046872->F:metal ion binding', 'GO:0046872->F:metal ion binding', 'GO:0046872->F:metal ion binding'…	AF119715	1HX3	eco:b2889	10099534	CDD	240052	cd04696	Nudix_Hydrolase_37	Members of the Nudix hydrolase superfamily catalyze the hydrolysis of NUcleoside DIphosphates linked to other moieties, X. Enzymes belonging to this superfamily require a divalent cation, such as Mg2+ or Mn2+, for their activity and contain a highly conserved 23-residue nudix motif (GX5EX7REUXEEXGU, where U = I, L or V), which functions as a metal binding and catalytic site. Substrates of nudix h…	nudix	125	39	148	0.002	36.3 bits (84)	109	87.2	23.2	44.8	17.6							P0A6N8	GO tagged RBP
Q46822	Identified as RBP by InterPro and CDD	IDI_ECOLI	Isopentenyl-diphosphate Delta-isomerase (IPP isomerase) (EC 5.3.3.2) (IPP:DMAPP isomerase) (Isopentenyl pyrophosphate isomerase)	Escherichia coli (strain K12)	182	idi ygfV b2889 JW2857	b2889,JW2857	evidence at protein level	GO:0005737->C:cytoplasm', 'GO:0016787->F:hydrolase activity', 'GO:0016787->F:hydrolase activity', 'GO:0004452->F:isopentenyl-diphosphate delta-isomerase activity', 'GO:0004452->F:isopentenyl-diphosphate delta-isomerase activity', 'GO:0004452->F:isopentenyl-diphosphate delta-isomerase activity', 'GO:0046872->F:metal ion binding', 'GO:0046872->F:metal ion binding', 'GO:0046872->F:metal ion binding'…	AF119715	1HX3	eco:b2889	10099534	CDD	239522	cd03430	GDPMH	GDP-mannose glycosyl hydrolase (AKA GDP-mannose mannosyl hydrolase (GDPMH)) is a member of the Nudix hydrolase superfamily. This class of enzymes is unique from other members of the superfamily in two aspects. First, it contains a modified Nudix signature sequence. The slight changes to the conserved sequence motif, GX5EX7REUXEEXGU, where U = I, L or V), are believed to contribute to the removal …	nudix	144	40	148	4	27.3 bits (61)	108	75	19.44	34.03	26.39							P0A6P5	Identified as RBP by InterPro and CDD
Q46822	Identified as RBP by InterPro and CDD	IDI_ECOLI	Isopentenyl-diphosphate Delta-isomerase (IPP isomerase) (EC 5.3.3.2) (IPP:DMAPP isomerase) (Isopentenyl pyrophosphate isomerase)	Escherichia coli (strain K12)	182	idi ygfV b2889 JW2857	b2889,JW2857	evidence at protein level	GO:0005737->C:cytoplasm', 'GO:0016787->F:hydrolase activity', 'GO:0016787->F:hydrolase activity', 'GO:0004452->F:isopentenyl-diphosphate delta-isomerase activity', 'GO:0004452->F:isopentenyl-diphosphate delta-isomerase activity', 'GO:0004452->F:isopentenyl-diphosphate delta-isomerase activity', 'GO:0046872->F:metal ion binding', 'GO:0046872->F:metal ion binding', 'GO:0046872->F:metal ion binding'…	AF119715	1HX3	eco:b2889	10099534	CDD	240053	cd04697	Nudix_Hydrolase_38	Members of the Nudix hydrolase superfamily catalyze the hydrolysis of NUcleoside DIphosphates linked to other moieties, X. Enzymes belonging to this superfamily require a divalent cation, such as Mg2+ or Mn2+, for their activity and contain a highly conserved 23-residue nudix motif (GX5EX7REUXEEXGU, where U = I, L or V), which functions as a metal binding and catalytic site. Substrates of nudix h…	nudix	126	39	155	6e-09	51.6 bits (124)	116	92.06	25.4	42.06	7.14							P0A6P7	Identified as RBP by CDD
Q46822	Identified as RBP by InterPro and CDD	IDI_ECOLI	Isopentenyl-diphosphate Delta-isomerase (IPP isomerase) (EC 5.3.3.2) (IPP:DMAPP isomerase) (Isopentenyl pyrophosphate isomerase)	Escherichia coli (strain K12)	182	idi ygfV b2889 JW2857	b2889,JW2857	evidence at protein level	GO:0005737->C:cytoplasm', 'GO:0016787->F:hydrolase activity', 'GO:0016787->F:hydrolase activity', 'GO:0004452->F:isopentenyl-diphosphate delta-isomerase activity', 'GO:0004452->F:isopentenyl-diphosphate delta-isomerase activity', 'GO:0004452->F:isopentenyl-diphosphate delta-isomerase activity', 'GO:0046872->F:metal ion binding', 'GO:0046872->F:metal ion binding', 'GO:0046872->F:metal ion binding'…	AF119715	1HX3	eco:b2889	10099534	CDD	239520	cd03428	Ap4A_hydrolase_human_like	Diadenosine tetraphosphate (Ap4A) hydrolase is a member of the Nudix hydrolase superfamily. Ap4A hydrolases are well represented in a variety of prokaryotic and eukaryotic organisms. Phylogenetic analysis reveals two distinct subgroups where plant enzymes fall into one subfamily and fungi/animals/archaea enzymes, represented by this subfamily, fall into another. Bacterial enzymes are found in bot…	nudix	130	56	146	0.68	29.1 bits (66)	90	69.23	15.38	25.38	3.08							P0A6R3	Identified as RBP by InterPro and CDD
Q46822	Identified as RBP by InterPro and CDD	IDI_ECOLI	Isopentenyl-diphosphate Delta-isomerase (IPP isomerase) (EC 5.3.3.2) (IPP:DMAPP isomerase) (Isopentenyl pyrophosphate isomerase)	Escherichia coli (strain K12)	182	idi ygfV b2889 JW2857	b2889,JW2857	evidence at protein level	GO:0005737->C:cytoplasm', 'GO:0016787->F:hydrolase activity', 'GO:0016787->F:hydrolase activity', 'GO:0004452->F:isopentenyl-diphosphate delta-isomerase activity', 'GO:0004452->F:isopentenyl-diphosphate delta-isomerase activity', 'GO:0004452->F:isopentenyl-diphosphate delta-isomerase activity', 'GO:0046872->F:metal ion binding', 'GO:0046872->F:metal ion binding', 'GO:0046872->F:metal ion binding'…	AF119715	1HX3	eco:b2889	10099534	CDD	240030	cd04673	Nudix_Hydrolase_15	Members of the Nudix hydrolase superfamily catalyze the hydrolysis of NUcleoside DIphosphates linked to other moieties, X. Enzymes belonging to this superfamily require a divalent cation, such as Mg2+ or Mn2+, for their activity and contain a highly conserved 23-residue nudix motif (GX5EX7REUXEEXGU, where U = I, L or V), which functions as a metal binding and catalytic site. Substrates of nudix h…	nudix	122	44	148	0.006	34.9 bits (81)	104	85.25	23.77	36.07	10.66							P0A6T1	Identified as RBP by CDD
Q46822	Identified as RBP by InterPro and CDD	IDI_ECOLI	Isopentenyl-diphosphate Delta-isomerase (IPP isomerase) (EC 5.3.3.2) (IPP:DMAPP isomerase) (Isopentenyl pyrophosphate isomerase)	Escherichia coli (strain K12)	182	idi ygfV b2889 JW2857	b2889,JW2857	evidence at protein level	GO:0005737->C:cytoplasm', 'GO:0016787->F:hydrolase activity', 'GO:0016787->F:hydrolase activity', 'GO:0004452->F:isopentenyl-diphosphate delta-isomerase activity', 'GO:0004452->F:isopentenyl-diphosphate delta-isomerase activity', 'GO:0004452->F:isopentenyl-diphosphate delta-isomerase activity', 'GO:0046872->F:metal ion binding', 'GO:0046872->F:metal ion binding', 'GO:0046872->F:metal ion binding'…	AF119715	1HX3	eco:b2889	10099534	CDD	240040	cd04684	Nudix_Hydrolase_25	Contains a crystal structure of the Nudix hydrolase from Enterococcus faecalis, which has an unknown function. In general, members of the Nudix hydrolase superfamily catalyze the hydrolysis of NUcleoside DIphosphates linked to other moieties, X. Enzymes belonging to this superfamily require a divalent cation, such as Mg2+ or Mn2+, for their activity. They also contain a highly conserved 23-residu…	nudix	128	44	149	0.008	34.9 bits (81)	105	82.03	16.41	31.25	6.25							P0A6T3	Identified as RBP by InterPro
Q46822	Identified as RBP by InterPro and CDD	IDI_ECOLI	Isopentenyl-diphosphate Delta-isomerase (IPP isomerase) (EC 5.3.3.2) (IPP:DMAPP isomerase) (Isopentenyl pyrophosphate isomerase)	Escherichia coli (strain K12)	182	idi ygfV b2889 JW2857	b2889,JW2857	evidence at protein level	GO:0005737->C:cytoplasm', 'GO:0016787->F:hydrolase activity', 'GO:0016787->F:hydrolase activity', 'GO:0004452->F:isopentenyl-diphosphate delta-isomerase activity', 'GO:0004452->F:isopentenyl-diphosphate delta-isomerase activity', 'GO:0004452->F:isopentenyl-diphosphate delta-isomerase activity', 'GO:0046872->F:metal ion binding', 'GO:0046872->F:metal ion binding', 'GO:0046872->F:metal ion binding'…	AF119715	1HX3	eco:b2889	10099534	CDD	240031	cd04674	Nudix_Hydrolase_16	Members of the Nudix hydrolase superfamily catalyze the hydrolysis of NUcleoside DIphosphates linked to other moieties, X. Enzymes belonging to this superfamily require a divalent cation, such as Mg2+ or Mn2+, for their activity and contain a highly conserved 23-residue nudix motif (GX5EX7REUXEEXGU, where U = I, L or V), which functions as a metal binding and catalytic site. Substrates of nudix h…	nudix	118	46	107	3	27.5 bits (61)	61	51.69	19.49	24.58	11.02							P0A6V5	Identified as RBP by InterPro and CDD
Q46822	Identified as RBP by InterPro and CDD	IDI_ECOLI	Isopentenyl-diphosphate Delta-isomerase (IPP isomerase) (EC 5.3.3.2) (IPP:DMAPP isomerase) (Isopentenyl pyrophosphate isomerase)	Escherichia coli (strain K12)	182	idi ygfV b2889 JW2857	b2889,JW2857	evidence at protein level	GO:0005737->C:cytoplasm', 'GO:0016787->F:hydrolase activity', 'GO:0016787->F:hydrolase activity', 'GO:0004452->F:isopentenyl-diphosphate delta-isomerase activity', 'GO:0004452->F:isopentenyl-diphosphate delta-isomerase activity', 'GO:0004452->F:isopentenyl-diphosphate delta-isomerase activity', 'GO:0046872->F:metal ion binding', 'GO:0046872->F:metal ion binding', 'GO:0046872->F:metal ion binding'…	AF119715	1HX3	eco:b2889	10099534	CDD	240043	cd04687	Nudix_Hydrolase_28	Members of the Nudix hydrolase superfamily catalyze the hydrolysis of NUcleoside DIphosphates linked to other moieties, X. Enzymes belonging to this superfamily require a divalent cation, such as Mg2+ or Mn2+, for their activity and contain a highly conserved 23-residue nudix motif (GX5EX7REUXEEXGU, where U = I, L or V), which functions as a metal binding and catalytic site. Substrates of nudix h…	nudix	128	60	151	0.14	31.3 bits (71)	91	71.09	17.97	29.69	9.38							P0A6V8	Identified as RBP by CDD
Q46822	Identified as RBP by InterPro and CDD	IDI_ECOLI	Isopentenyl-diphosphate Delta-isomerase (IPP isomerase) (EC 5.3.3.2) (IPP:DMAPP isomerase) (Isopentenyl pyrophosphate isomerase)	Escherichia coli (strain K12)	182	idi ygfV b2889 JW2857	b2889,JW2857	evidence at protein level	GO:0005737->C:cytoplasm', 'GO:0016787->F:hydrolase activity', 'GO:0016787->F:hydrolase activity', 'GO:0004452->F:isopentenyl-diphosphate delta-isomerase activity', 'GO:0004452->F:isopentenyl-diphosphate delta-isomerase activity', 'GO:0004452->F:isopentenyl-diphosphate delta-isomerase activity', 'GO:0046872->F:metal ion binding', 'GO:0046872->F:metal ion binding', 'GO:0046872->F:metal ion binding'…	AF119715	1HX3	eco:b2889	10099534	CDD	239217	cd02883	Nudix_Hydrolase	Nudix hydrolase is a superfamily of enzymes found in all three kingdoms of life, and it catalyzes the hydrolysis of NUcleoside DIphosphates linked to other moieties, X. Enzymes belonging to this superfamily require a divalent cation, such as Mg2+ or Mn2+ for their activity. Members of this family are recognized by a highly conserved 23-residue nudix motif (GX5EX7REUXEEXGU, where U = I, L or V), w…	nudix	123	38	159	4e-15	69.1 bits (169)	121	98.37	23.58	42.28	9.76							P0A6W5	Identified as RBP by InterPro
Q46822	Identified as RBP by InterPro and CDD	IDI_ECOLI	Isopentenyl-diphosphate Delta-isomerase (IPP isomerase) (EC 5.3.3.2) (IPP:DMAPP isomerase) (Isopentenyl pyrophosphate isomerase)	Escherichia coli (strain K12)	182	idi ygfV b2889 JW2857	b2889,JW2857	evidence at protein level	GO:0005737->C:cytoplasm', 'GO:0016787->F:hydrolase activity', 'GO:0016787->F:hydrolase activity', 'GO:0004452->F:isopentenyl-diphosphate delta-isomerase activity', 'GO:0004452->F:isopentenyl-diphosphate delta-isomerase activity', 'GO:0004452->F:isopentenyl-diphosphate delta-isomerase activity', 'GO:0046872->F:metal ion binding', 'GO:0046872->F:metal ion binding', 'GO:0046872->F:metal ion binding'…	AF119715	1HX3	eco:b2889	10099534	CDD	240022	cd04664	Nudix_Hydrolase_7	Members of the Nudix hydrolase superfamily catalyze the hydrolysis of NUcleoside DIphosphates linked to other moieties, X. Enzymes belonging to this superfamily require a divalent cation, such as Mg2+ or Mn2+, for their activity and contain a highly conserved 23-residue nudix motif (GX5EX7REUXEEXGU, where U = I, L or V), which functions as a metal binding and catalytic site. Substrates of nudix h…	nudix	129	42	148	0.014	34.2 bits (79)	106	82.17	17.05	28.68	5.43							P0A6X3	Known (Hfq)
Q46822	Identified as RBP by InterPro and CDD	IDI_ECOLI	Isopentenyl-diphosphate Delta-isomerase (IPP isomerase) (EC 5.3.3.2) (IPP:DMAPP isomerase) (Isopentenyl pyrophosphate isomerase)	Escherichia coli (strain K12)	182	idi ygfV b2889 JW2857	b2889,JW2857	evidence at protein level	GO:0005737->C:cytoplasm', 'GO:0016787->F:hydrolase activity', 'GO:0016787->F:hydrolase activity', 'GO:0004452->F:isopentenyl-diphosphate delta-isomerase activity', 'GO:0004452->F:isopentenyl-diphosphate delta-isomerase activity', 'GO:0004452->F:isopentenyl-diphosphate delta-isomerase activity', 'GO:0046872->F:metal ion binding', 'GO:0046872->F:metal ion binding', 'GO:0046872->F:metal ion binding'…	AF119715	1HX3	eco:b2889	10099534	CDD	239518	cd03426	CoAse	Coenzyme A pyrophosphatase (CoAse), a member of the Nudix hydrolase superfamily, functions to catalyze the elimination of oxidized inactive CoA, which can inhibit CoA-utilizing enzymes. The need of CoAses mainly arises under conditions of oxidative stress. CoAse has a conserved Nudix fold and requires a single divalent cation for catalysis. In addition to a signature Nudix motif G[X5]E[X7]REUXEEX…	nudix	157	45	149	0.15	31.3 bits (72)	104	66.24	19.11	29.3	15.29							P0A6Y8	Identified as RBP by CDD
Q46822	Identified as RBP by InterPro and CDD	IDI_ECOLI	Isopentenyl-diphosphate Delta-isomerase (IPP isomerase) (EC 5.3.3.2) (IPP:DMAPP isomerase) (Isopentenyl pyrophosphate isomerase)	Escherichia coli (strain K12)	182	idi ygfV b2889 JW2857	b2889,JW2857	evidence at protein level	GO:0005737->C:cytoplasm', 'GO:0016787->F:hydrolase activity', 'GO:0016787->F:hydrolase activity', 'GO:0004452->F:isopentenyl-diphosphate delta-isomerase activity', 'GO:0004452->F:isopentenyl-diphosphate delta-isomerase activity', 'GO:0004452->F:isopentenyl-diphosphate delta-isomerase activity', 'GO:0046872->F:metal ion binding', 'GO:0046872->F:metal ion binding', 'GO:0046872->F:metal ion binding'…	AF119715	1HX3	eco:b2889	10099534	CDD	240033	cd04677	Nudix_Hydrolase_18	Members of the Nudix hydrolase superfamily catalyze the hydrolysis of NUcleoside DIphosphates linked to other moieties, X. Enzymes belonging to this superfamily require a divalent cation, such as Mg2+ or Mn2+, for their activity and contain a highly conserved 23-residue nudix motif (GX5EX7REUXEEXGU, where U = I, L or V), which functions as a metal binding and catalytic site. Substrates of nudix h…	nudix	132	39	146	0.0004	38.4 bits (90)	107	81.06	18.18	35.61	11.36							P0A6Z1	Identified as RBP by CDD
Q46822	Identified as RBP by InterPro and CDD	IDI_ECOLI	Isopentenyl-diphosphate Delta-isomerase (IPP isomerase) (EC 5.3.3.2) (IPP:DMAPP isomerase) (Isopentenyl pyrophosphate isomerase)	Escherichia coli (strain K12)	182	idi ygfV b2889 JW2857	b2889,JW2857	evidence at protein level	GO:0005737->C:cytoplasm', 'GO:0016787->F:hydrolase activity', 'GO:0016787->F:hydrolase activity', 'GO:0004452->F:isopentenyl-diphosphate delta-isomerase activity', 'GO:0004452->F:isopentenyl-diphosphate delta-isomerase activity', 'GO:0004452->F:isopentenyl-diphosphate delta-isomerase activity', 'GO:0046872->F:metal ion binding', 'GO:0046872->F:metal ion binding', 'GO:0046872->F:metal ion binding'…	AF119715	1HX3	eco:b2889	10099534	CDD	249747	PF00293	NUDIX	NUDIX domain.	nudix	133	31	157	8e-17	74.1 bits (182)	126	94.74	23.31	36.84	2.26							P0A6Z3	Identified as RBP by InterPro
Q46822	Identified as RBP by InterPro and CDD	IDI_ECOLI	Isopentenyl-diphosphate Delta-isomerase (IPP isomerase) (EC 5.3.3.2) (IPP:DMAPP isomerase) (Isopentenyl pyrophosphate isomerase)	Escherichia coli (strain K12)	182	idi ygfV b2889 JW2857	b2889,JW2857	evidence at protein level	GO:0005737->C:cytoplasm', 'GO:0016787->F:hydrolase activity', 'GO:0016787->F:hydrolase activity', 'GO:0004452->F:isopentenyl-diphosphate delta-isomerase activity', 'GO:0004452->F:isopentenyl-diphosphate delta-isomerase activity', 'GO:0004452->F:isopentenyl-diphosphate delta-isomerase activity', 'GO:0046872->F:metal ion binding', 'GO:0046872->F:metal ion binding', 'GO:0046872->F:metal ion binding'…	AF119715	1HX3	eco:b2889	10099534	CDD	240044	cd04688	Nudix_Hydrolase_29	Members of the Nudix hydrolase superfamily catalyze the hydrolysis of NUcleoside DIphosphates linked to other moieties, X. Enzymes belonging to this superfamily require a divalent cation, such as Mg2+ or Mn2+, for their activity and contain a highly conserved 23-residue nudix motif (GX5EX7REUXEEXGU, where U = I, L or V), which functions as a metal binding and catalytic site. Substrates of nudix h…	nudix	126	68	155	0.0004	38.4 bits (90)	87	69.05	19.84	33.33	24.6							P0A6Z6	Identified as RBP by CDD
Q46822	Identified as RBP by InterPro and CDD	IDI_ECOLI	Isopentenyl-diphosphate Delta-isomerase (IPP isomerase) (EC 5.3.3.2) (IPP:DMAPP isomerase) (Isopentenyl pyrophosphate isomerase)	Escherichia coli (strain K12)	182	idi ygfV b2889 JW2857	b2889,JW2857	evidence at protein level	GO:0005737->C:cytoplasm', 'GO:0016787->F:hydrolase activity', 'GO:0016787->F:hydrolase activity', 'GO:0004452->F:isopentenyl-diphosphate delta-isomerase activity', 'GO:0004452->F:isopentenyl-diphosphate delta-isomerase activity', 'GO:0004452->F:isopentenyl-diphosphate delta-isomerase activity', 'GO:0046872->F:metal ion binding', 'GO:0046872->F:metal ion binding', 'GO:0046872->F:metal ion binding'…	AF119715	1HX3	eco:b2889	10099534	CDD	239521	cd03429	NADH_pyrophosphatase	NADH pyrophosphatase, a member of the Nudix hydrolase superfamily, catalyzes the cleavage of NADH into reduced nicotinamide mononucleotide (NMNH) and AMP. Like other members of the Nudix family, it requires a divalent cation, such as Mg2+ or Mn2+, for activity. Members of this family are also recognized by the Nudix motif, a highly conserved 23-residue block (GX5EX7REUXEEXGU, where U = I, L or V)…	nudix	131	73	157	0.23	30.6 bits (70)	84	64.12	17.56	29.77	12.98							P0A705	GO tagged RBP
Q46822	Identified as RBP by InterPro and CDD	IDI_ECOLI	Isopentenyl-diphosphate Delta-isomerase (IPP isomerase) (EC 5.3.3.2) (IPP:DMAPP isomerase) (Isopentenyl pyrophosphate isomerase)	Escherichia coli (strain K12)	182	idi ygfV b2889 JW2857	b2889,JW2857	evidence at protein level	GO:0005737->C:cytoplasm', 'GO:0016787->F:hydrolase activity', 'GO:0016787->F:hydrolase activity', 'GO:0004452->F:isopentenyl-diphosphate delta-isomerase activity', 'GO:0004452->F:isopentenyl-diphosphate delta-isomerase activity', 'GO:0004452->F:isopentenyl-diphosphate delta-isomerase activity', 'GO:0046872->F:metal ion binding', 'GO:0046872->F:metal ion binding', 'GO:0046872->F:metal ion binding'…	AF119715	1HX3	eco:b2889	10099534	CDD	240048	cd04692	Nudix_Hydrolase_33	Members of the Nudix hydrolase superfamily catalyze the hydrolysis of NUcleoside DIphosphates linked to other moieties, X. Enzymes belonging to this superfamily require a divalent cation, such as Mg2+ or Mn2+, for their activity and contain a highly conserved 23-residue nudix motif (GX5EX7REUXEEXGU, where U = I, L or V), which functions as a metal binding and catalytic site. Substrates of nudix h…	nudix	144	32	158	1e-12	62.3 bits (152)	126	87.5	20.14	38.19	4.86							P0A715	Identified as RBP by CDD
Q46822	Identified as RBP by InterPro and CDD	IDI_ECOLI	Isopentenyl-diphosphate Delta-isomerase (IPP isomerase) (EC 5.3.3.2) (IPP:DMAPP isomerase) (Isopentenyl pyrophosphate isomerase)	Escherichia coli (strain K12)	182	idi ygfV b2889 JW2857	b2889,JW2857	evidence at protein level	GO:0005737->C:cytoplasm', 'GO:0016787->F:hydrolase activity', 'GO:0016787->F:hydrolase activity', 'GO:0004452->F:isopentenyl-diphosphate delta-isomerase activity', 'GO:0004452->F:isopentenyl-diphosphate delta-isomerase activity', 'GO:0004452->F:isopentenyl-diphosphate delta-isomerase activity', 'GO:0046872->F:metal ion binding', 'GO:0046872->F:metal ion binding', 'GO:0046872->F:metal ion binding'…	AF119715	1HX3	eco:b2889	10099534	CDD	185291	PRK15393	PRK15393	NUDIX hydrolase YfcD, Provisional	nudix	180	41	173	0.004	36.3 bits (84)	132	73.33	18.33	30.56	10							P0A722	Identified as RBP by CDD
Q46822	Identified as RBP by InterPro and CDD	IDI_ECOLI	Isopentenyl-diphosphate Delta-isomerase (IPP isomerase) (EC 5.3.3.2) (IPP:DMAPP isomerase) (Isopentenyl pyrophosphate isomerase)	Escherichia coli (strain K12)	182	idi ygfV b2889 JW2857	b2889,JW2857	evidence at protein level	GO:0005737->C:cytoplasm', 'GO:0016787->F:hydrolase activity', 'GO:0016787->F:hydrolase activity', 'GO:0004452->F:isopentenyl-diphosphate delta-isomerase activity', 'GO:0004452->F:isopentenyl-diphosphate delta-isomerase activity', 'GO:0004452->F:isopentenyl-diphosphate delta-isomerase activity', 'GO:0046872->F:metal ion binding', 'GO:0046872->F:metal ion binding', 'GO:0046872->F:metal ion binding'…	AF119715	1HX3	eco:b2889	10099534	CDD	240035	cd04679	Nudix_Hydrolase_20	Members of the Nudix hydrolase superfamily catalyze the hydrolysis of NUcleoside DIphosphates linked to other moieties, X. Enzymes belonging to this superfamily require a divalent cation, such as Mg2+ or Mn2+, for their activity and contain a highly conserved 23-residue nudix motif (GX5EX7REUXEEXGU, where U = I, L or V), which functions as a metal binding and catalytic site. Substrates of nudix h…	nudix	125	42	146	1.8	28.2 bits (63)	104	83.2	20.8	34.4	13.6							P0A725	Identified as RBP by InterPro
Q46822	Identified as RBP by InterPro and CDD	IDI_ECOLI	Isopentenyl-diphosphate Delta-isomerase (IPP isomerase) (EC 5.3.3.2) (IPP:DMAPP isomerase) (Isopentenyl pyrophosphate isomerase)	Escherichia coli (strain K12)	182	idi ygfV b2889 JW2857	b2889,JW2857	evidence at protein level	GO:0005737->C:cytoplasm', 'GO:0016787->F:hydrolase activity', 'GO:0016787->F:hydrolase activity', 'GO:0004452->F:isopentenyl-diphosphate delta-isomerase activity', 'GO:0004452->F:isopentenyl-diphosphate delta-isomerase activity', 'GO:0004452->F:isopentenyl-diphosphate delta-isomerase activity', 'GO:0046872->F:metal ion binding', 'GO:0046872->F:metal ion binding', 'GO:0046872->F:metal ion binding'…	AF119715	1HX3	eco:b2889	10099534	CDD	223979	COG1051	YjhB	ADP-ribose pyrophosphatase YjhB, NUDIX family [Nucleotide transport and metabolism].	nudix	145	39	158	0.002	36.6 bits (85)	119	82.07	22.07	34.48	6.21							P0A729	Identified as RBP by CDD
Q46822	Identified as RBP by InterPro and CDD	IDI_ECOLI	Isopentenyl-diphosphate Delta-isomerase (IPP isomerase) (EC 5.3.3.2) (IPP:DMAPP isomerase) (Isopentenyl pyrophosphate isomerase)	Escherichia coli (strain K12)	182	idi ygfV b2889 JW2857	b2889,JW2857	evidence at protein level	GO:0005737->C:cytoplasm', 'GO:0016787->F:hydrolase activity', 'GO:0016787->F:hydrolase activity', 'GO:0004452->F:isopentenyl-diphosphate delta-isomerase activity', 'GO:0004452->F:isopentenyl-diphosphate delta-isomerase activity', 'GO:0004452->F:isopentenyl-diphosphate delta-isomerase activity', 'GO:0046872->F:metal ion binding', 'GO:0046872->F:metal ion binding', 'GO:0046872->F:metal ion binding'…	AF119715	1HX3	eco:b2889	10099534	CDD	240054	cd04699	Nudix_Hydrolase_39	Members of the Nudix hydrolase superfamily catalyze the hydrolysis of NUcleoside DIphosphates linked to other moieties, X. Enzymes belonging to this superfamily require a divalent cation, such as Mg2+ or Mn2+, for their activity and contain a highly conserved 23-residue nudix motif (GX5EX7REUXEEXGU, where U = I, L or V), which functions as a metal binding and catalytic site. Substrates of nudix h…	nudix	129	39	160	9e-06	42.7 bits (101)	121	93.8	24.81	38.76	5.43							P0A776	Identified as RBP by InterPro and CDD
Q46822	Identified as RBP by InterPro and CDD	IDI_ECOLI	Isopentenyl-diphosphate Delta-isomerase (IPP isomerase) (EC 5.3.3.2) (IPP:DMAPP isomerase) (Isopentenyl pyrophosphate isomerase)	Escherichia coli (strain K12)	182	idi ygfV b2889 JW2857	b2889,JW2857	evidence at protein level	GO:0005737->C:cytoplasm', 'GO:0016787->F:hydrolase activity', 'GO:0016787->F:hydrolase activity', 'GO:0004452->F:isopentenyl-diphosphate delta-isomerase activity', 'GO:0004452->F:isopentenyl-diphosphate delta-isomerase activity', 'GO:0004452->F:isopentenyl-diphosphate delta-isomerase activity', 'GO:0046872->F:metal ion binding', 'GO:0046872->F:metal ion binding', 'GO:0046872->F:metal ion binding'…	AF119715	1HX3	eco:b2889	10099534	CDD	240038	cd04682	Nudix_Hydrolase_23	Members of the Nudix hydrolase superfamily catalyze the hydrolysis of NUcleoside DIphosphates linked to other moieties, X. Enzymes belonging to this superfamily require a divalent cation, such as Mg2+ or Mn2+, for their activity and contain a highly conserved 23-residue nudix motif (GX5EX7REUXEEXGU, where U = I, L or V), which functions as a metal binding and catalytic site. Substrates of nudix h…	nudix	122	39	155	0.11	31.5 bits (72)	116	95.08	28.69	40.98	9.84							P0A780	GO tagged RBP
Q46822	Identified as RBP by InterPro and CDD	IDI_ECOLI	Isopentenyl-diphosphate Delta-isomerase (IPP isomerase) (EC 5.3.3.2) (IPP:DMAPP isomerase) (Isopentenyl pyrophosphate isomerase)	Escherichia coli (strain K12)	182	idi ygfV b2889 JW2857	b2889,JW2857	evidence at protein level	GO:0005737->C:cytoplasm', 'GO:0016787->F:hydrolase activity', 'GO:0016787->F:hydrolase activity', 'GO:0004452->F:isopentenyl-diphosphate delta-isomerase activity', 'GO:0004452->F:isopentenyl-diphosphate delta-isomerase activity', 'GO:0004452->F:isopentenyl-diphosphate delta-isomerase activity', 'GO:0046872->F:metal ion binding', 'GO:0046872->F:metal ion binding', 'GO:0046872->F:metal ion binding'…	AF119715	1HX3	eco:b2889	10099534	CDD	240027	cd04670	Nudix_Hydrolase_12	Members of the Nudix hydrolase superfamily catalyze the hydrolysis of NUcleoside DIphosphates linked to other moieties, X. Enzymes belonging to this superfamily require a divalent cation, such as Mg2+ or Mn2+, for their activity and contain a highly conserved 23-residue nudix motif (GX5EX7REUXEEXGU, where U = I, L or V), which functions as a metal binding and catalytic site. Substrates of nudix h…	nudix	127	40	156	0.44	30.0 bits (68)	116	91.34	16.54	34.65	14.96							P0A784	Identified as RBP by InterPro
Q46822	Identified as RBP by InterPro and CDD	IDI_ECOLI	Isopentenyl-diphosphate Delta-isomerase (IPP isomerase) (EC 5.3.3.2) (IPP:DMAPP isomerase) (Isopentenyl pyrophosphate isomerase)	Escherichia coli (strain K12)	182	idi ygfV b2889 JW2857	b2889,JW2857	evidence at protein level	GO:0005737->C:cytoplasm', 'GO:0016787->F:hydrolase activity', 'GO:0016787->F:hydrolase activity', 'GO:0004452->F:isopentenyl-diphosphate delta-isomerase activity', 'GO:0004452->F:isopentenyl-diphosphate delta-isomerase activity', 'GO:0004452->F:isopentenyl-diphosphate delta-isomerase activity', 'GO:0046872->F:metal ion binding', 'GO:0046872->F:metal ion binding', 'GO:0046872->F:metal ion binding'…	AF119715	1HX3	eco:b2889	10099534	CDD	223568	COG0494	MutT	8-oxo-dGTP pyrophosphatase MutT and related house-cleaning NTP pyrophosphohydrolases, NUDIX family [Defense mechanisms].	nudix	161	41	148	0.092	32.1 bits (72)	107	66.46	14.91	26.71	11.18							P0A7A7	Identified as RBP by CDD
Q46822	Identified as RBP by InterPro and CDD	IDI_ECOLI	Isopentenyl-diphosphate Delta-isomerase (IPP isomerase) (EC 5.3.3.2) (IPP:DMAPP isomerase) (Isopentenyl pyrophosphate isomerase)	Escherichia coli (strain K12)	182	idi ygfV b2889 JW2857	b2889,JW2857	evidence at protein level	GO:0005737->C:cytoplasm', 'GO:0016787->F:hydrolase activity', 'GO:0016787->F:hydrolase activity', 'GO:0004452->F:isopentenyl-diphosphate delta-isomerase activity', 'GO:0004452->F:isopentenyl-diphosphate delta-isomerase activity', 'GO:0004452->F:isopentenyl-diphosphate delta-isomerase activity', 'GO:0046872->F:metal ion binding', 'GO:0046872->F:metal ion binding', 'GO:0046872->F:metal ion binding'…	AF119715	1HX3	eco:b2889	10099534	CDD	240045	cd04689	Nudix_Hydrolase_30	Members of the Nudix hydrolase superfamily catalyze the hydrolysis of NUcleoside DIphosphates linked to other moieties, X. Enzymes belonging to this superfamily require a divalent cation, such as Mg2+ or Mn2+, for their activity and contain a highly conserved 23-residue nudix motif (GX5EX7REUXEEXGU, where U=I, L or V), which functions as a metal binding and catalytic site. Substrates of nudix hyd…	nudix	125	39	149	0.07	32.0 bits (73)	110	88	21.6	41.6	27.2							P0A7B5	GO tagged RBP
Q46822	Identified as RBP by InterPro and CDD	IDI_ECOLI	Isopentenyl-diphosphate Delta-isomerase (IPP isomerase) (EC 5.3.3.2) (IPP:DMAPP isomerase) (Isopentenyl pyrophosphate isomerase)	Escherichia coli (strain K12)	182	idi ygfV b2889 JW2857	b2889,JW2857	evidence at protein level	GO:0005737->C:cytoplasm', 'GO:0016787->F:hydrolase activity', 'GO:0016787->F:hydrolase activity', 'GO:0004452->F:isopentenyl-diphosphate delta-isomerase activity', 'GO:0004452->F:isopentenyl-diphosphate delta-isomerase activity', 'GO:0004452->F:isopentenyl-diphosphate delta-isomerase activity', 'GO:0046872->F:metal ion binding', 'GO:0046872->F:metal ion binding', 'GO:0046872->F:metal ion binding'…	AF119715	1HX3	eco:b2889	10099534	CDD	240049	cd04693	Nudix_Hydrolase_34	Members of the Nudix hydrolase superfamily catalyze the hydrolysis of NUcleoside DIphosphates linked to other moieties, X. Enzymes belonging to this superfamily require a divalent cation, such as Mg2+ or Mn2+, for their activity and contain a highly conserved 23-residue nudix motif (GX5EX7REUXEEXGU, where U = I, L or V), which functions as a metal binding and catalytic site. Substrates of nudix h…	nudix	127	38	161	5e-13	63.2 bits (154)	123	96.85	30.71	50.39	7.87							P0A7D4	Identified as RBP by CDD
Q46822	Identified as RBP by InterPro and CDD	IDI_ECOLI	Isopentenyl-diphosphate Delta-isomerase (IPP isomerase) (EC 5.3.3.2) (IPP:DMAPP isomerase) (Isopentenyl pyrophosphate isomerase)	Escherichia coli (strain K12)	182	idi ygfV b2889 JW2857	b2889,JW2857	evidence at protein level	GO:0005737->C:cytoplasm', 'GO:0016787->F:hydrolase activity', 'GO:0016787->F:hydrolase activity', 'GO:0004452->F:isopentenyl-diphosphate delta-isomerase activity', 'GO:0004452->F:isopentenyl-diphosphate delta-isomerase activity', 'GO:0004452->F:isopentenyl-diphosphate delta-isomerase activity', 'GO:0046872->F:metal ion binding', 'GO:0046872->F:metal ion binding', 'GO:0046872->F:metal ion binding'…	AF119715	1HX3	eco:b2889	10099534	CDD	239218	cd02885	IPP_Isomerase	Isopentenyl diphosphate (IPP) isomerase, a member of the Nudix hydrolase superfamily, is a key enzyme in the isoprenoid biosynthetic pathway. Isoprenoids comprise a large family of natural products including sterols, carotenoids, dolichols and prenylated proteins. These compounds are synthesized from two precursors: isopentenyl diphosphate (IPP) and dimethylallyl diphosphate (DMAPP). IPP isomeras…	nudix	165	3	166	6e-86	253 bits (649)	163	98.79	47.88	60.61	0							P0A7G2	Identified as RBP by InterPro
Q46822	Identified as RBP by InterPro and CDD	IDI_ECOLI	Isopentenyl-diphosphate Delta-isomerase (IPP isomerase) (EC 5.3.3.2) (IPP:DMAPP isomerase) (Isopentenyl pyrophosphate isomerase)	Escherichia coli (strain K12)	182	idi ygfV b2889 JW2857	b2889,JW2857	evidence at protein level	GO:0005737->C:cytoplasm', 'GO:0016787->F:hydrolase activity', 'GO:0016787->F:hydrolase activity', 'GO:0004452->F:isopentenyl-diphosphate delta-isomerase activity', 'GO:0004452->F:isopentenyl-diphosphate delta-isomerase activity', 'GO:0004452->F:isopentenyl-diphosphate delta-isomerase activity', 'GO:0046872->F:metal ion binding', 'GO:0046872->F:metal ion binding', 'GO:0046872->F:metal ion binding'…	AF119715	1HX3	eco:b2889	10099534	CDD	240032	cd04676	Nudix_Hydrolase_17	Members of the Nudix hydrolase superfamily catalyze the hydrolysis of NUcleoside DIphosphates linked to other moieties, X. Enzymes belonging to this superfamily require a divalent cation, such as Mg2+ or Mn2+, for their activity and contain a highly conserved 23-residue nudix motif (GX5EX7REUXEEXGU, where U = I, L or V), which functions as a metal binding and catalytic site. Substrates of nudix h…	nudix	129	40	146	2e-05	41.9 bits (99)	106	82.17	25.58	38.76	6.98							P0A7H3	Identified as RBP by InterPro
Q46791	Identified as RBP by InterPro and CDD	YGEK_ECOLI	Putative uncharacterized response regulatory protein YgeK	Escherichia coli (strain K12)	210	ygeK ygeL b2856 JW5458/JW2824 b2855	b2856,JW5458/JW2824	uncertain	GO:0005622->C:intracellular', 'GO:0003677->F:DNA binding', 'GO:0003677->F:DNA binding', 'GO:0003700->F:transcription factor activity, sequence-specific DNA binding', 'GO:0003700->F:transcription factor activity, sequence-specific DNA binding', 'GO:0003700->F:transcription factor activity, sequence-specific DNA binding', 'GO:0000160->P:phosphorelay signal transduction system', 'GO:0000160->P:phosp…	U28375	None	None	9278503	INTERPRO	IPR011006	SSF52172		CheY is a member of the response regulator family in bacterial two-component signalling systems, where CheY receives the signal from the sensor partner, usually a histidine protein kinase. Signal transduction involves phosphotransfer, whereby the histidine kinase phosphorylates a conserved aspartate in the response regulator to activate responses to environmental signals. CheY is a single domain …	RNA-bind	NA	3	132	5.98e-11	-	129	-	-	-	-							P0A7I0	Identified as RBP by InterPro
Q46791	Identified as RBP by InterPro and CDD	YGEK_ECOLI	Putative uncharacterized response regulatory protein YgeK	Escherichia coli (strain K12)	210	ygeK ygeL b2856 JW5458/JW2824 b2855	b2856,JW5458/JW2824	uncertain	GO:0005622->C:intracellular', 'GO:0003677->F:DNA binding', 'GO:0003677->F:DNA binding', 'GO:0003700->F:transcription factor activity, sequence-specific DNA binding', 'GO:0003700->F:transcription factor activity, sequence-specific DNA binding', 'GO:0003700->F:transcription factor activity, sequence-specific DNA binding', 'GO:0000160->P:phosphorelay signal transduction system', 'GO:0000160->P:phosp…	U28375	None	None	9278503	INTERPRO	IPR016032	SSF46894		Two-component signal transduction systems enable bacteria to sense, respond, and adapt to a wide range of environments, stressors, and growth conditions. Some bacteria can contain up to as many as 200 two-component systems that need tight regulation to prevent unwanted cross-talk. These pathways have been adapted to response to a wide variety of stimuli, including nutrients, cellular redox state,…	RNA-bind	NA	133	207	4.42e-22	-	74	-	-	-	-							P0A7I4	Identified as RBP by CDD
Q46791	Identified as RBP by InterPro and CDD	YGEK_ECOLI	Putative uncharacterized response regulatory protein YgeK	Escherichia coli (strain K12)	210	ygeK ygeL b2856 JW5458/JW2824 b2855	b2856,JW5458/JW2824	uncertain	GO:0005622->C:intracellular', 'GO:0003677->F:DNA binding', 'GO:0003677->F:DNA binding', 'GO:0003700->F:transcription factor activity, sequence-specific DNA binding', 'GO:0003700->F:transcription factor activity, sequence-specific DNA binding', 'GO:0003700->F:transcription factor activity, sequence-specific DNA binding', 'GO:0000160->P:phosphorelay signal transduction system', 'GO:0000160->P:phosp…	U28375	None	None	9278503	CDD	218139	PF04545	RNA polymerase sigma-70 region 4	The bacterial core RNA polymerase complex, which consists of five subunits, is sufficient for transcription elongation and termination but is unable to initiate transcription. Transcription initiation from promoter elements requires a sixth, dissociable subunit called a sigma factor, which reversibly associates with the core RNA polymerase complex to form a holoenzyme. RNA polymerase recruits alt…	RNA-bind	50	146	190	0.063	31.2 bits (72)	44	88	32	48	2							P0A7J0	Identified as RBP by InterPro
Q46791	Identified as RBP by InterPro and CDD	YGEK_ECOLI	Putative uncharacterized response regulatory protein YgeK	Escherichia coli (strain K12)	210	ygeK ygeL b2856 JW5458/JW2824 b2855	b2856,JW5458/JW2824	uncertain	GO:0005622->C:intracellular', 'GO:0003677->F:DNA binding', 'GO:0003677->F:DNA binding', 'GO:0003700->F:transcription factor activity, sequence-specific DNA binding', 'GO:0003700->F:transcription factor activity, sequence-specific DNA binding', 'GO:0003700->F:transcription factor activity, sequence-specific DNA binding', 'GO:0000160->P:phosphorelay signal transduction system', 'GO:0000160->P:phosp…	U28375	None	None	9278503	CDD	203898	PF08281	RNA polymerase sigma factor 70, region 4 type 2	The bacterial core RNA polymerase complex, which consists of five subunits, is sufficient for transcription elongation and termination but is unable to initiate transcription. Transcription initiation from promoter elements requires a sixth, dissociable subunit called a sigma factor, which reversibly associates with the core RNA polymerase complex to form a holoenzyme. RNA polymerase recruits alt…	RNA-bind	54	146	190	0.0006	37.1 bits (87)	44	81.48	27.78	42.59	1.85							P0A7J3	GO tagged RBP
Q2EEQ2	Identified as RBP by InterPro and CDD	RL362_ECOLI	50S ribosomal protein L36 2	Escherichia coli (strain K12)	46	ykgO rpmJ2 b4506 JW5034	b4506,JW5034	evidence at protein level	GO:0005840->C:ribosome', 'GO:0003735->F:structural constituent of ribosome', 'GO:0003735->F:structural constituent of ribosome', 'GO:0006412->P:translation', 'GO:0006412->P:translation', 'GO:0006412->P:translation	U00096	None	eco:b4506	9278503	INTERPRO	IPR000473	PF00444	Ribosomal protein L36	Ribosomes are the particles that catalyse mRNA-directed protein synthesis in all organisms. The codons of the mRNA are exposed on the ribosome to allow tRNA binding. This leads to the incorporation of amino acids into the growing polypeptide chain in accordance with the genetic information. Incoming amino acid monomers enter the ribosomal A site in the form of aminoacyl-tRNAs complexed with elong…	Ribosomal_L36	38	1	41	1.8e-17	-	40	105.26	-	-	-							P0A7J7	GO tagged RBP
Q2EEQ2	Identified as RBP by InterPro and CDD	RL362_ECOLI	50S ribosomal protein L36 2	Escherichia coli (strain K12)	46	ykgO rpmJ2 b4506 JW5034	b4506,JW5034	evidence at protein level	GO:0005840->C:ribosome', 'GO:0003735->F:structural constituent of ribosome', 'GO:0003735->F:structural constituent of ribosome', 'GO:0006412->P:translation', 'GO:0006412->P:translation', 'GO:0006412->P:translation	U00096	None	eco:b4506	9278503	INTERPRO	IPR000473	SSF57840		Ribosomes are the particles that catalyse mRNA-directed protein synthesis in all organisms. The codons of the mRNA are exposed on the ribosome to allow tRNA binding. This leads to the incorporation of amino acids into the growing polypeptide chain in accordance with the genetic information. Incoming amino acid monomers enter the ribosomal A site in the form of aminoacyl-tRNAs complexed with elong…	Ribosomal_L36	38	1	41	6.15e-14	-	40	105.26	-	-	-							P0A7K2	Identified as RBP by InterPro and CDD
Q2EEQ2	Identified as RBP by InterPro and CDD	RL362_ECOLI	50S ribosomal protein L36 2	Escherichia coli (strain K12)	46	ykgO rpmJ2 b4506 JW5034	b4506,JW5034	evidence at protein level	GO:0005840->C:ribosome', 'GO:0003735->F:structural constituent of ribosome', 'GO:0003735->F:structural constituent of ribosome', 'GO:0006412->P:translation', 'GO:0006412->P:translation', 'GO:0006412->P:translation	U00096	None	eco:b4506	9278503	INTERPRO	IPR000473	TIGR01022	rpmJ_bact: ribosomal protein bL36	Ribosomes are the particles that catalyse mRNA-directed protein synthesis in all organisms. The codons of the mRNA are exposed on the ribosome to allow tRNA binding. This leads to the incorporation of amino acids into the growing polypeptide chain in accordance with the genetic information. Incoming amino acid monomers enter the ribosomal A site in the form of aminoacyl-tRNAs complexed with elong…	Ribosomal_L36	38	1	41	1.7e-08	-	40	105.26	-	-	-							P0A7K6	GO tagged RBP
Q2EEQ2	Identified as RBP by InterPro and CDD	RL362_ECOLI	50S ribosomal protein L36 2	Escherichia coli (strain K12)	46	ykgO rpmJ2 b4506 JW5034	b4506,JW5034	evidence at protein level	GO:0005840->C:ribosome', 'GO:0003735->F:structural constituent of ribosome', 'GO:0003735->F:structural constituent of ribosome', 'GO:0006412->P:translation', 'GO:0006412->P:translation', 'GO:0006412->P:translation	U00096	None	eco:b4506	9278503	INTERPRO	IPR000473	PS00828	Ribosomal protein L36 signature.	Ribosomes are the particles that catalyse mRNA-directed protein synthesis in all organisms. The codons of the mRNA are exposed on the ribosome to allow tRNA binding. This leads to the incorporation of amino acids into the growing polypeptide chain in accordance with the genetic information. Incoming amino acid monomers enter the ribosomal A site in the form of aminoacyl-tRNAs complexed with elong…	Ribosomal_L36	38	14	40	0	-	26	68.42	-	-	-							P0A7L0	GO tagged RBP
Q2EEQ2	Identified as RBP by InterPro and CDD	RL362_ECOLI	50S ribosomal protein L36 2	Escherichia coli (strain K12)	46	ykgO rpmJ2 b4506 JW5034	b4506,JW5034	evidence at protein level	GO:0005840->C:ribosome', 'GO:0003735->F:structural constituent of ribosome', 'GO:0003735->F:structural constituent of ribosome', 'GO:0006412->P:translation', 'GO:0006412->P:translation', 'GO:0006412->P:translation	U00096	None	eco:b4506	9278503	CDD	223335	COG0257	RpmJ	Ribosomal protein L36 [Translation structure and biogenesis].	Ribosomal_L36	38	1	41	2e-07	43.1 bits (102)	40	105.26	63.16	78.95	7.89							P0A7L3	GO tagged RBP
Q2EEQ2	Identified as RBP by InterPro and CDD	RL362_ECOLI	50S ribosomal protein L36 2	Escherichia coli (strain K12)	46	ykgO rpmJ2 b4506 JW5034	b4506,JW5034	evidence at protein level	GO:0005840->C:ribosome', 'GO:0003735->F:structural constituent of ribosome', 'GO:0003735->F:structural constituent of ribosome', 'GO:0006412->P:translation', 'GO:0006412->P:translation', 'GO:0006412->P:translation	U00096	None	eco:b4506	9278503	CDD	179039	PRK00465	rpmJ	50S ribosomal protein L36, Reviewed	Ribosomal_L36	37	1	41	0.37	25.3 bits (56)	40	108.11	48.65	70.27	10.81							P0A7L8	GO tagged RBP
Q2EEQ2	Identified as RBP by InterPro and CDD	RL362_ECOLI	50S ribosomal protein L36 2	Escherichia coli (strain K12)	46	ykgO rpmJ2 b4506 JW5034	b4506,JW5034	evidence at protein level	GO:0005840->C:ribosome', 'GO:0003735->F:structural constituent of ribosome', 'GO:0003735->F:structural constituent of ribosome', 'GO:0006412->P:translation', 'GO:0006412->P:translation', 'GO:0006412->P:translation	U00096	None	eco:b4506	9278503	CDD	179138	PRK00831	rpmJ	50S ribosomal protein L36, Validated	Ribosomal_L36	41	1	41	6e-13	57.3 bits (139)	40	97.56	70.73	82.93	0							P0A7M2	Identified as RBP by InterPro and CDD
Q2EEQ2	Identified as RBP by InterPro and CDD	RL362_ECOLI	50S ribosomal protein L36 2	Escherichia coli (strain K12)	46	ykgO rpmJ2 b4506 JW5034	b4506,JW5034	evidence at protein level	GO:0005840->C:ribosome', 'GO:0003735->F:structural constituent of ribosome', 'GO:0003735->F:structural constituent of ribosome', 'GO:0006412->P:translation', 'GO:0006412->P:translation', 'GO:0006412->P:translation	U00096	None	eco:b4506	9278503	CDD	249863	PF00444	Ribosomal_L36	Ribosomal protein L36.	Ribosomal_L36	38	1	41	4e-07	42.2 bits (100)	40	105.26	65.79	84.21	7.89							P0A7M6	GO tagged RBP
Q2A0L1	Identified as RBP by InterPro	Q2A0L1_ECOLI	Exodeoxyribonuclease I (EC 3.1.11.1)	Escherichia coli (strain K12)	475	sbcB		predicted	GO:0008852->F:exodeoxyribonuclease I activity', 'GO:0003676->F:nucleic acid binding', 'GO:0003676->F:nucleic acid binding', 'GO:0006281->P:DNA repair', 'GO:0006281->P:DNA repair', 'GO:0006281->P:DNA repair	AM235175	None	eco:b2011	17965170	INTERPRO	IPR012337	SSF53098		The catalytic domain of several polynucleotidyl transferases share a similar structure, consisting of a 3-layer alpha/beta/alpha fold that contains mixed beta sheets, suggesting that they share a similar mechanism of catalysis. Polynucleotidyl transferases containing this domain include ribonuclease H class I (RNase HI) and class II (RNase HII), HIV RNase (reverse transcriptase domain), retrovira…	RNase-H	NA	9	474	8.22e-136	-	465	-	-	-	-							P0A7M9	GO tagged RBP
Q2A0L1	Identified as RBP by InterPro	Q2A0L1_ECOLI	Exodeoxyribonuclease I (EC 3.1.11.1)	Escherichia coli (strain K12)	475	sbcB		predicted	GO:0008852->F:exodeoxyribonuclease I activity', 'GO:0003676->F:nucleic acid binding', 'GO:0003676->F:nucleic acid binding', 'GO:0006281->P:DNA repair', 'GO:0006281->P:DNA repair', 'GO:0006281->P:DNA repair	AM235175	None	eco:b2011	17965170	INTERPRO	IPR012337	G3DSA:3.30.420.10		The catalytic domain of several polynucleotidyl transferases share a similar structure, consisting of a 3-layer alpha/beta/alpha fold that contains mixed beta sheets, suggesting that they share a similar mechanism of catalysis. Polynucleotidyl transferases containing this domain include ribonuclease H class I (RNase HI) and class II (RNase HII), HIV RNase (reverse transcriptase domain), retrovira…	RNase-H	NA	2	201	4.1e-88	-	199	-	-	-	-							P0A7N1	Identified as RBP by InterPro and CDD
Q2A0L0	Identified as RBP by InterPro	Q2A0L0_ECOLI	Exodeoxyribonuclease I (EC 3.1.11.1)	Escherichia coli (strain K12)	475	sbcB		predicted	GO:0008852->F:exodeoxyribonuclease I activity', 'GO:0003676->F:nucleic acid binding', 'GO:0003676->F:nucleic acid binding', 'GO:0006281->P:DNA repair', 'GO:0006281->P:DNA repair', 'GO:0006281->P:DNA repair	AM235176	None	None	17965170	INTERPRO	IPR012337	SSF53098		The catalytic domain of several polynucleotidyl transferases share a similar structure, consisting of a 3-layer alpha/beta/alpha fold that contains mixed beta sheets, suggesting that they share a similar mechanism of catalysis. Polynucleotidyl transferases containing this domain include ribonuclease H class I (RNase HI) and class II (RNase HII), HIV RNase (reverse transcriptase domain), retrovira…	RNase-H	NA	9	474	6.96e-134	-	465	-	-	-	-							P0A7N4	Identified as RBP by InterPro and CDD
Q2A0L0	Identified as RBP by InterPro	Q2A0L0_ECOLI	Exodeoxyribonuclease I (EC 3.1.11.1)	Escherichia coli (strain K12)	475	sbcB		predicted	GO:0008852->F:exodeoxyribonuclease I activity', 'GO:0003676->F:nucleic acid binding', 'GO:0003676->F:nucleic acid binding', 'GO:0006281->P:DNA repair', 'GO:0006281->P:DNA repair', 'GO:0006281->P:DNA repair	AM235176	None	None	17965170	INTERPRO	IPR012337	G3DSA:3.30.420.10		The catalytic domain of several polynucleotidyl transferases share a similar structure, consisting of a 3-layer alpha/beta/alpha fold that contains mixed beta sheets, suggesting that they share a similar mechanism of catalysis. Polynucleotidyl transferases containing this domain include ribonuclease H class I (RNase HI) and class II (RNase HII), HIV RNase (reverse transcriptase domain), retrovira…	RNase-H	NA	2	201	2.7e-86	-	199	-	-	-	-							P0A7N9	GO tagged RBP
Q2A0K9	Identified as RBP by InterPro	Q2A0K9_ECOLI	Exodeoxyribonuclease I (EC 3.1.11.1)	Escherichia coli (strain K12)	467	sbcB		predicted	GO:0008852->F:exodeoxyribonuclease I activity', 'GO:0003676->F:nucleic acid binding', 'GO:0003676->F:nucleic acid binding', 'GO:0006281->P:DNA repair', 'GO:0006281->P:DNA repair', 'GO:0006281->P:DNA repair	AM235177	None	None	17965170	INTERPRO	IPR012337	G3DSA:3.30.420.10		The catalytic domain of several polynucleotidyl transferases share a similar structure, consisting of a 3-layer alpha/beta/alpha fold that contains mixed beta sheets, suggesting that they share a similar mechanism of catalysis. Polynucleotidyl transferases containing this domain include ribonuclease H class I (RNase HI) and class II (RNase HII), HIV RNase (reverse transcriptase domain), retrovira…	RNase-H	NA	2	201	4e-88	-	199	-	-	-	-							P0A7P5	Identified as RBP by InterPro and CDD
Q2A0K9	Identified as RBP by InterPro	Q2A0K9_ECOLI	Exodeoxyribonuclease I (EC 3.1.11.1)	Escherichia coli (strain K12)	467	sbcB		predicted	GO:0008852->F:exodeoxyribonuclease I activity', 'GO:0003676->F:nucleic acid binding', 'GO:0003676->F:nucleic acid binding', 'GO:0006281->P:DNA repair', 'GO:0006281->P:DNA repair', 'GO:0006281->P:DNA repair	AM235177	None	None	17965170	INTERPRO	IPR012337	SSF53098		The catalytic domain of several polynucleotidyl transferases share a similar structure, consisting of a 3-layer alpha/beta/alpha fold that contains mixed beta sheets, suggesting that they share a similar mechanism of catalysis. Polynucleotidyl transferases containing this domain include ribonuclease H class I (RNase HI) and class II (RNase HII), HIV RNase (reverse transcriptase domain), retrovira…	RNase-H	NA	9	467	9.34e-134	-	458	-	-	-	-							P0A7Q1	Identified as RBP by InterPro and CDD
Q06065	Identified as RBP by InterPro and CDD	ATOC_ECOLI	Acetoacetate metabolism regulatory protein AtoC (Ornithine decarboxylase antizyme) (Ornithine/arginine decarboxylase inhibitor)	Escherichia coli (strain K12)	461	atoC az b2220 JW2214	b2220,JW2214	inferred from homology	GO:0005737->C:cytoplasm', 'GO:0005524->F:ATP binding', 'GO:0005524->F:ATP binding', 'GO:0008073->F:ornithine decarboxylase inhibitor activity', 'GO:0008073->F:ornithine decarboxylase inhibitor activity', 'GO:0008073->F:ornithine decarboxylase inhibitor activity', 'GO:0000156->F:phosphorelay response regulator activity', 'GO:0000156->F:phosphorelay response regulator activity', 'GO:0000156->F:phos…	U17902	None	eco:b2220	None	INTERPRO	IPR011006	SSF52172		CheY is a member of the response regulator family in bacterial two-component signalling systems, where CheY receives the signal from the sensor partner, usually a histidine protein kinase. Signal transduction involves phosphotransfer, whereby the histidine kinase phosphorylates a conserved aspartate in the response regulator to activate responses to environmental signals. CheY is a single domain …	RNA-bind	NA	6	190	7.68e-50	-	184	-	-	-	-							P0A7Q6	Identified as RBP by InterPro and CDD
Q06065	Identified as RBP by InterPro and CDD	ATOC_ECOLI	Acetoacetate metabolism regulatory protein AtoC (Ornithine decarboxylase antizyme) (Ornithine/arginine decarboxylase inhibitor)	Escherichia coli (strain K12)	461	atoC az b2220 JW2214	b2220,JW2214	inferred from homology	GO:0005737->C:cytoplasm', 'GO:0005524->F:ATP binding', 'GO:0005524->F:ATP binding', 'GO:0008073->F:ornithine decarboxylase inhibitor activity', 'GO:0008073->F:ornithine decarboxylase inhibitor activity', 'GO:0008073->F:ornithine decarboxylase inhibitor activity', 'GO:0000156->F:phosphorelay response regulator activity', 'GO:0000156->F:phosphorelay response regulator activity', 'GO:0000156->F:phos…	U17902	None	eco:b2220	None	CDD	226230	COG3707	AmiR	Two-component response regulator, AmiR/NasT family, consists of REC and RNA-binding antiterminator (ANTAR) domains [Signal transduction mechanisms, Transcription].	RNA-bind	194	5	138	9e-09	55.0 bits (133)	133	68.56	19.59	34.54	3.09							P0A7R1	GO tagged RBP
P78067	Identified as RBP by InterPro and CDD	YNJE_ECOLI	Thiosulfate sulfurtransferase YnjE (EC 2.8.1.1)	Escherichia coli (strain K12)	435	ynjE b1757 JW5287	b1757,JW5287	evidence at protein level	GO:0042597->C:periplasmic space', 'GO:0016783->F:sulfurtransferase activity', 'GO:0016783->F:sulfurtransferase activity', 'GO:0004792->F:thiosulfate sulfurtransferase activity', 'GO:0004792->F:thiosulfate sulfurtransferase activity', 'GO:0004792->F:thiosulfate sulfurtransferase activity	U00096	2WLR	eco:b1757	9278503	INTERPRO	IPR001763	SSF52821		Rhodanese, a sulphurtransferase involved in cyanide detoxification (see ) shares evolutionary relationship with a large family of proteins includingCdc25 phosphatase catalytic domain.non-catalytic domains of eukaryotic dual-specificity MAPK-phosphatases.non-catalytic domains of yeast PTP-type MAPK-phosphatases.non-catalytic domains of yeast Ubp4, Ubp5, Ubp7.non-catalytic domains of mammalian Ubp-…	cold-shock	100	33	128	1.58e-06	-	95	95	-	-	-							P0A7R5	GO tagged RBP
P78067	Identified as RBP by InterPro and CDD	YNJE_ECOLI	Thiosulfate sulfurtransferase YnjE (EC 2.8.1.1)	Escherichia coli (strain K12)	435	ynjE b1757 JW5287	b1757,JW5287	evidence at protein level	GO:0042597->C:periplasmic space', 'GO:0016783->F:sulfurtransferase activity', 'GO:0016783->F:sulfurtransferase activity', 'GO:0004792->F:thiosulfate sulfurtransferase activity', 'GO:0004792->F:thiosulfate sulfurtransferase activity', 'GO:0004792->F:thiosulfate sulfurtransferase activity	U00096	2WLR	eco:b1757	9278503	INTERPRO	IPR001763	G3DSA:3.40.250.10		Rhodanese, a sulphurtransferase involved in cyanide detoxification (see ) shares evolutionary relationship with a large family of proteins includingCdc25 phosphatase catalytic domain.non-catalytic domains of eukaryotic dual-specificity MAPK-phosphatases.non-catalytic domains of yeast PTP-type MAPK-phosphatases.non-catalytic domains of yeast Ubp4, Ubp5, Ubp7.non-catalytic domains of mammalian Ubp-…	cold-shock	100	289	428	1.1e-31	-	139	139	-	-	-							P0A7R9	GO tagged RBP
P78067	Identified as RBP by InterPro and CDD	YNJE_ECOLI	Thiosulfate sulfurtransferase YnjE (EC 2.8.1.1)	Escherichia coli (strain K12)	435	ynjE b1757 JW5287	b1757,JW5287	evidence at protein level	GO:0042597->C:periplasmic space', 'GO:0016783->F:sulfurtransferase activity', 'GO:0016783->F:sulfurtransferase activity', 'GO:0004792->F:thiosulfate sulfurtransferase activity', 'GO:0004792->F:thiosulfate sulfurtransferase activity', 'GO:0004792->F:thiosulfate sulfurtransferase activity	U00096	2WLR	eco:b1757	9278503	INTERPRO	IPR001763	SSF52821		Rhodanese, a sulphurtransferase involved in cyanide detoxification (see ) shares evolutionary relationship with a large family of proteins includingCdc25 phosphatase catalytic domain.non-catalytic domains of eukaryotic dual-specificity MAPK-phosphatases.non-catalytic domains of yeast PTP-type MAPK-phosphatases.non-catalytic domains of yeast Ubp4, Ubp5, Ubp7.non-catalytic domains of mammalian Ubp-…	cold-shock	100	288	428	3.8e-31	-	140	140	-	-	-							P0A7S3	GO tagged RBP
P78067	Identified as RBP by InterPro and CDD	YNJE_ECOLI	Thiosulfate sulfurtransferase YnjE (EC 2.8.1.1)	Escherichia coli (strain K12)	435	ynjE b1757 JW5287	b1757,JW5287	evidence at protein level	GO:0042597->C:periplasmic space', 'GO:0016783->F:sulfurtransferase activity', 'GO:0016783->F:sulfurtransferase activity', 'GO:0004792->F:thiosulfate sulfurtransferase activity', 'GO:0004792->F:thiosulfate sulfurtransferase activity', 'GO:0004792->F:thiosulfate sulfurtransferase activity	U00096	2WLR	eco:b1757	9278503	INTERPRO	IPR001763	SM00450	Rhodanese Homology Domain	Rhodanese, a sulphurtransferase involved in cyanide detoxification (see ) shares evolutionary relationship with a large family of proteins includingCdc25 phosphatase catalytic domain.non-catalytic domains of eukaryotic dual-specificity MAPK-phosphatases.non-catalytic domains of yeast PTP-type MAPK-phosphatases.non-catalytic domains of yeast Ubp4, Ubp5, Ubp7.non-catalytic domains of mammalian Ubp-…	cold-shock	100	294	422	2.1e-15	-	128	128	-	-	-							P0A7S9	GO tagged RBP
P78067	Identified as RBP by InterPro and CDD	YNJE_ECOLI	Thiosulfate sulfurtransferase YnjE (EC 2.8.1.1)	Escherichia coli (strain K12)	435	ynjE b1757 JW5287	b1757,JW5287	evidence at protein level	GO:0042597->C:periplasmic space', 'GO:0016783->F:sulfurtransferase activity', 'GO:0016783->F:sulfurtransferase activity', 'GO:0004792->F:thiosulfate sulfurtransferase activity', 'GO:0004792->F:thiosulfate sulfurtransferase activity', 'GO:0004792->F:thiosulfate sulfurtransferase activity	U00096	2WLR	eco:b1757	9278503	INTERPRO	IPR001763	SSF52821		Rhodanese, a sulphurtransferase involved in cyanide detoxification (see ) shares evolutionary relationship with a large family of proteins includingCdc25 phosphatase catalytic domain.non-catalytic domains of eukaryotic dual-specificity MAPK-phosphatases.non-catalytic domains of yeast PTP-type MAPK-phosphatases.non-catalytic domains of yeast Ubp4, Ubp5, Ubp7.non-catalytic domains of mammalian Ubp-…	cold-shock	100	141	275	2.88e-27	-	134	134	-	-	-							P0A7T3	Identified as RBP by InterPro and CDD
P78067	Identified as RBP by InterPro and CDD	YNJE_ECOLI	Thiosulfate sulfurtransferase YnjE (EC 2.8.1.1)	Escherichia coli (strain K12)	435	ynjE b1757 JW5287	b1757,JW5287	evidence at protein level	GO:0042597->C:periplasmic space', 'GO:0016783->F:sulfurtransferase activity', 'GO:0016783->F:sulfurtransferase activity', 'GO:0004792->F:thiosulfate sulfurtransferase activity', 'GO:0004792->F:thiosulfate sulfurtransferase activity', 'GO:0004792->F:thiosulfate sulfurtransferase activity	U00096	2WLR	eco:b1757	9278503	INTERPRO	IPR001763	SM00450	Rhodanese Homology Domain	Rhodanese, a sulphurtransferase involved in cyanide detoxification (see ) shares evolutionary relationship with a large family of proteins includingCdc25 phosphatase catalytic domain.non-catalytic domains of eukaryotic dual-specificity MAPK-phosphatases.non-catalytic domains of yeast PTP-type MAPK-phosphatases.non-catalytic domains of yeast Ubp4, Ubp5, Ubp7.non-catalytic domains of mammalian Ubp-…	cold-shock	100	146	267	2.8e-19	-	121	121	-	-	-							P0A7T7	GO tagged RBP
P78067	Identified as RBP by InterPro and CDD	YNJE_ECOLI	Thiosulfate sulfurtransferase YnjE (EC 2.8.1.1)	Escherichia coli (strain K12)	435	ynjE b1757 JW5287	b1757,JW5287	evidence at protein level	GO:0042597->C:periplasmic space', 'GO:0016783->F:sulfurtransferase activity', 'GO:0016783->F:sulfurtransferase activity', 'GO:0004792->F:thiosulfate sulfurtransferase activity', 'GO:0004792->F:thiosulfate sulfurtransferase activity', 'GO:0004792->F:thiosulfate sulfurtransferase activity	U00096	2WLR	eco:b1757	9278503	INTERPRO	IPR001763	SM00450	Rhodanese Homology Domain	Rhodanese, a sulphurtransferase involved in cyanide detoxification (see ) shares evolutionary relationship with a large family of proteins includingCdc25 phosphatase catalytic domain.non-catalytic domains of eukaryotic dual-specificity MAPK-phosphatases.non-catalytic domains of yeast PTP-type MAPK-phosphatases.non-catalytic domains of yeast Ubp4, Ubp5, Ubp7.non-catalytic domains of mammalian Ubp-…	cold-shock	100	26	139	0.0059	-	113	113	-	-	-							P0A7U3	GO tagged RBP
P78067	Identified as RBP by InterPro and CDD	YNJE_ECOLI	Thiosulfate sulfurtransferase YnjE (EC 2.8.1.1)	Escherichia coli (strain K12)	435	ynjE b1757 JW5287	b1757,JW5287	evidence at protein level	GO:0042597->C:periplasmic space', 'GO:0016783->F:sulfurtransferase activity', 'GO:0016783->F:sulfurtransferase activity', 'GO:0004792->F:thiosulfate sulfurtransferase activity', 'GO:0004792->F:thiosulfate sulfurtransferase activity', 'GO:0004792->F:thiosulfate sulfurtransferase activity	U00096	2WLR	eco:b1757	9278503	INTERPRO	IPR001763	G3DSA:3.40.250.10		Rhodanese, a sulphurtransferase involved in cyanide detoxification (see ) shares evolutionary relationship with a large family of proteins includingCdc25 phosphatase catalytic domain.non-catalytic domains of eukaryotic dual-specificity MAPK-phosphatases.non-catalytic domains of yeast PTP-type MAPK-phosphatases.non-catalytic domains of yeast Ubp4, Ubp5, Ubp7.non-catalytic domains of mammalian Ubp-…	cold-shock	100	10	127	3.5e-09	-	117	117	-	-	-							P0A7U7	GO tagged RBP
P78067	Identified as RBP by InterPro and CDD	YNJE_ECOLI	Thiosulfate sulfurtransferase YnjE (EC 2.8.1.1)	Escherichia coli (strain K12)	435	ynjE b1757 JW5287	b1757,JW5287	evidence at protein level	GO:0042597->C:periplasmic space', 'GO:0016783->F:sulfurtransferase activity', 'GO:0016783->F:sulfurtransferase activity', 'GO:0004792->F:thiosulfate sulfurtransferase activity', 'GO:0004792->F:thiosulfate sulfurtransferase activity', 'GO:0004792->F:thiosulfate sulfurtransferase activity	U00096	2WLR	eco:b1757	9278503	INTERPRO	IPR001763	PF00581	Rhodanese-like domain	Rhodanese, a sulphurtransferase involved in cyanide detoxification (see ) shares evolutionary relationship with a large family of proteins includingCdc25 phosphatase catalytic domain.non-catalytic domains of eukaryotic dual-specificity MAPK-phosphatases.non-catalytic domains of yeast PTP-type MAPK-phosphatases.non-catalytic domains of yeast Ubp4, Ubp5, Ubp7.non-catalytic domains of mammalian Ubp-…	cold-shock	100	178	263	1.4e-11	-	85	85	-	-	-							P0A7V0	Identified as RBP by InterPro and CDD
P78067	Identified as RBP by InterPro and CDD	YNJE_ECOLI	Thiosulfate sulfurtransferase YnjE (EC 2.8.1.1)	Escherichia coli (strain K12)	435	ynjE b1757 JW5287	b1757,JW5287	evidence at protein level	GO:0042597->C:periplasmic space', 'GO:0016783->F:sulfurtransferase activity', 'GO:0016783->F:sulfurtransferase activity', 'GO:0004792->F:thiosulfate sulfurtransferase activity', 'GO:0004792->F:thiosulfate sulfurtransferase activity', 'GO:0004792->F:thiosulfate sulfurtransferase activity	U00096	2WLR	eco:b1757	9278503	INTERPRO	IPR001763	PS50206	Rhodanese domain profile.	Rhodanese, a sulphurtransferase involved in cyanide detoxification (see ) shares evolutionary relationship with a large family of proteins includingCdc25 phosphatase catalytic domain.non-catalytic domains of eukaryotic dual-specificity MAPK-phosphatases.non-catalytic domains of yeast PTP-type MAPK-phosphatases.non-catalytic domains of yeast Ubp4, Ubp5, Ubp7.non-catalytic domains of mammalian Ubp-…	cold-shock	100	164	270	19.865	-	106	106	-	-	-							P0A7V3	GO tagged RBP
P78067	Identified as RBP by InterPro and CDD	YNJE_ECOLI	Thiosulfate sulfurtransferase YnjE (EC 2.8.1.1)	Escherichia coli (strain K12)	435	ynjE b1757 JW5287	b1757,JW5287	evidence at protein level	GO:0042597->C:periplasmic space', 'GO:0016783->F:sulfurtransferase activity', 'GO:0016783->F:sulfurtransferase activity', 'GO:0004792->F:thiosulfate sulfurtransferase activity', 'GO:0004792->F:thiosulfate sulfurtransferase activity', 'GO:0004792->F:thiosulfate sulfurtransferase activity	U00096	2WLR	eco:b1757	9278503	INTERPRO	IPR001763	PF00581	Rhodanese-like domain	Rhodanese, a sulphurtransferase involved in cyanide detoxification (see ) shares evolutionary relationship with a large family of proteins includingCdc25 phosphatase catalytic domain.non-catalytic domains of eukaryotic dual-specificity MAPK-phosphatases.non-catalytic domains of yeast PTP-type MAPK-phosphatases.non-catalytic domains of yeast Ubp4, Ubp5, Ubp7.non-catalytic domains of mammalian Ubp-…	cold-shock	100	297	418	2.1e-11	-	121	121	-	-	-							P0A7V8	GO tagged RBP
P78067	Identified as RBP by InterPro and CDD	YNJE_ECOLI	Thiosulfate sulfurtransferase YnjE (EC 2.8.1.1)	Escherichia coli (strain K12)	435	ynjE b1757 JW5287	b1757,JW5287	evidence at protein level	GO:0042597->C:periplasmic space', 'GO:0016783->F:sulfurtransferase activity', 'GO:0016783->F:sulfurtransferase activity', 'GO:0004792->F:thiosulfate sulfurtransferase activity', 'GO:0004792->F:thiosulfate sulfurtransferase activity', 'GO:0004792->F:thiosulfate sulfurtransferase activity	U00096	2WLR	eco:b1757	9278503	INTERPRO	IPR001763	PS50206	Rhodanese domain profile.	Rhodanese, a sulphurtransferase involved in cyanide detoxification (see ) shares evolutionary relationship with a large family of proteins includingCdc25 phosphatase catalytic domain.non-catalytic domains of eukaryotic dual-specificity MAPK-phosphatases.non-catalytic domains of yeast PTP-type MAPK-phosphatases.non-catalytic domains of yeast Ubp4, Ubp5, Ubp7.non-catalytic domains of mammalian Ubp-…	cold-shock	100	304	425	16.688	-	121	121	-	-	-							P0A7W1	GO tagged RBP
P78067	Identified as RBP by InterPro and CDD	YNJE_ECOLI	Thiosulfate sulfurtransferase YnjE (EC 2.8.1.1)	Escherichia coli (strain K12)	435	ynjE b1757 JW5287	b1757,JW5287	evidence at protein level	GO:0042597->C:periplasmic space', 'GO:0016783->F:sulfurtransferase activity', 'GO:0016783->F:sulfurtransferase activity', 'GO:0004792->F:thiosulfate sulfurtransferase activity', 'GO:0004792->F:thiosulfate sulfurtransferase activity', 'GO:0004792->F:thiosulfate sulfurtransferase activity	U00096	2WLR	eco:b1757	9278503	INTERPRO	IPR001763	PS50206	Rhodanese domain profile.	Rhodanese, a sulphurtransferase involved in cyanide detoxification (see ) shares evolutionary relationship with a large family of proteins includingCdc25 phosphatase catalytic domain.non-catalytic domains of eukaryotic dual-specificity MAPK-phosphatases.non-catalytic domains of yeast PTP-type MAPK-phosphatases.non-catalytic domains of yeast Ubp4, Ubp5, Ubp7.non-catalytic domains of mammalian Ubp-…	cold-shock	100	36	138	8.985	-	102	102	-	-	-							P0A7W7	GO tagged RBP
P78067	Identified as RBP by InterPro and CDD	YNJE_ECOLI	Thiosulfate sulfurtransferase YnjE (EC 2.8.1.1)	Escherichia coli (strain K12)	435	ynjE b1757 JW5287	b1757,JW5287	evidence at protein level	GO:0042597->C:periplasmic space', 'GO:0016783->F:sulfurtransferase activity', 'GO:0016783->F:sulfurtransferase activity', 'GO:0004792->F:thiosulfate sulfurtransferase activity', 'GO:0004792->F:thiosulfate sulfurtransferase activity', 'GO:0004792->F:thiosulfate sulfurtransferase activity	U00096	2WLR	eco:b1757	9278503	INTERPRO	IPR001763	G3DSA:3.40.250.10		Rhodanese, a sulphurtransferase involved in cyanide detoxification (see ) shares evolutionary relationship with a large family of proteins includingCdc25 phosphatase catalytic domain.non-catalytic domains of eukaryotic dual-specificity MAPK-phosphatases.non-catalytic domains of yeast PTP-type MAPK-phosphatases.non-catalytic domains of yeast Ubp4, Ubp5, Ubp7.non-catalytic domains of mammalian Ubp-…	cold-shock	100	140	278	1.4e-35	-	138	138	-	-	-							P0A7X3	GO tagged RBP
P78067	Identified as RBP by InterPro and CDD	YNJE_ECOLI	Thiosulfate sulfurtransferase YnjE (EC 2.8.1.1)	Escherichia coli (strain K12)	435	ynjE b1757 JW5287	b1757,JW5287	evidence at protein level	GO:0042597->C:periplasmic space', 'GO:0016783->F:sulfurtransferase activity', 'GO:0016783->F:sulfurtransferase activity', 'GO:0004792->F:thiosulfate sulfurtransferase activity', 'GO:0004792->F:thiosulfate sulfurtransferase activity', 'GO:0004792->F:thiosulfate sulfurtransferase activity	U00096	2WLR	eco:b1757	9278503	CDD	197731	SM00450	Rhodanese-like domain	Rhodanese, a sulphurtransferase involved in cyanide detoxification (see ) shares evolutionary relationship with a large family of proteins includingCdc25 phosphatase catalytic domain.non-catalytic domains of eukaryotic dual-specificity MAPK-phosphatases.non-catalytic domains of yeast PTP-type MAPK-phosphatases.non-catalytic domains of yeast Ubp4, Ubp5, Ubp7.non-catalytic domains of mammalian Ubp-…	cold-shock	100	165	267	3e-18	81.0 bits (200)	102	102	30	51	4							P0A7X6	Identified as RBP by InterPro and CDD
P78067	Identified as RBP by InterPro and CDD	YNJE_ECOLI	Thiosulfate sulfurtransferase YnjE (EC 2.8.1.1)	Escherichia coli (strain K12)	435	ynjE b1757 JW5287	b1757,JW5287	evidence at protein level	GO:0042597->C:periplasmic space', 'GO:0016783->F:sulfurtransferase activity', 'GO:0016783->F:sulfurtransferase activity', 'GO:0004792->F:thiosulfate sulfurtransferase activity', 'GO:0004792->F:thiosulfate sulfurtransferase activity', 'GO:0004792->F:thiosulfate sulfurtransferase activity	U00096	2WLR	eco:b1757	9278503	CDD	249977	PF00581	Rhodanese-like domain	Rhodanese, a sulphurtransferase involved in cyanide detoxification (see ) shares evolutionary relationship with a large family of proteins includingCdc25 phosphatase catalytic domain.non-catalytic domains of eukaryotic dual-specificity MAPK-phosphatases.non-catalytic domains of yeast PTP-type MAPK-phosphatases.non-catalytic domains of yeast Ubp4, Ubp5, Ubp7.non-catalytic domains of mammalian Ubp-…	cold-shock	106	295	419	5e-07	48.6 bits (116)	124	116.98	26.42	48.11	27.36							P0A7Y0	GO tagged RBP
P78067	Identified as RBP by InterPro and CDD	YNJE_ECOLI	Thiosulfate sulfurtransferase YnjE (EC 2.8.1.1)	Escherichia coli (strain K12)	435	ynjE b1757 JW5287	b1757,JW5287	evidence at protein level	GO:0042597->C:periplasmic space', 'GO:0016783->F:sulfurtransferase activity', 'GO:0016783->F:sulfurtransferase activity', 'GO:0004792->F:thiosulfate sulfurtransferase activity', 'GO:0004792->F:thiosulfate sulfurtransferase activity', 'GO:0004792->F:thiosulfate sulfurtransferase activity	U00096	2WLR	eco:b1757	9278503	CDD	197731	SM00450	Rhodanese-like domain	Rhodanese, a sulphurtransferase involved in cyanide detoxification (see ) shares evolutionary relationship with a large family of proteins includingCdc25 phosphatase catalytic domain.non-catalytic domains of eukaryotic dual-specificity MAPK-phosphatases.non-catalytic domains of yeast PTP-type MAPK-phosphatases.non-catalytic domains of yeast Ubp4, Ubp5, Ubp7.non-catalytic domains of mammalian Ubp-…	cold-shock	100	304	421	2e-15	72.9 bits (179)	117	117	26	46	19							P0A7Y4	Identified as RBP by InterPro and CDD
P78067	Identified as RBP by InterPro and CDD	YNJE_ECOLI	Thiosulfate sulfurtransferase YnjE (EC 2.8.1.1)	Escherichia coli (strain K12)	435	ynjE b1757 JW5287	b1757,JW5287	evidence at protein level	GO:0042597->C:periplasmic space', 'GO:0016783->F:sulfurtransferase activity', 'GO:0016783->F:sulfurtransferase activity', 'GO:0004792->F:thiosulfate sulfurtransferase activity', 'GO:0004792->F:thiosulfate sulfurtransferase activity', 'GO:0004792->F:thiosulfate sulfurtransferase activity	U00096	2WLR	eco:b1757	9278503	CDD	249977	PF00581	Rhodanese-like domain	Rhodanese, a sulphurtransferase involved in cyanide detoxification (see ) shares evolutionary relationship with a large family of proteins includingCdc25 phosphatase catalytic domain.non-catalytic domains of eukaryotic dual-specificity MAPK-phosphatases.non-catalytic domains of yeast PTP-type MAPK-phosphatases.non-catalytic domains of yeast Ubp4, Ubp5, Ubp7.non-catalytic domains of mammalian Ubp-…	cold-shock	106	181	264	7e-09	54.0 bits (130)	83	78.3	23.58	38.68	15.09							P0A7Y8	GO tagged RBP
P77788	Identified as RBP by InterPro and CDD	NUDG_ECOLI	CTP pyrophosphohydrolase (EC 3.6.1.65)	Escherichia coli (strain K12)	135	nudG ynjG b1759 JW1748	b1759,JW1748	evidence at protein level	GO:0016787->F:hydrolase activity', 'GO:0006281->P:DNA repair', 'GO:0006281->P:DNA repair	U00096	2RRK	eco:b1759	9097039	INTERPRO	IPR020084	PS00893	Nudix box signature.	MutT is a small bacterial protein (~12-15Kd) involved in the GO system responsible for removing an oxidatively damaged form of guanine (8-hydroxy- guanine or 7,8-dihydro-8-oxoguanine) from DNA and the nucleotide pool. 8-oxo-dGTP is inserted opposite dA and dC residues of template DNA with near equal efficiency, leading to A.T to G.C transversions. MutT specifically degrades 8-oxo-dGTP to the mono…	nudix	133	37	58	0	-	21	15.79	-	-	-							P0A809	Identified as RBP by InterPro
P77788	Identified as RBP by InterPro and CDD	NUDG_ECOLI	CTP pyrophosphohydrolase (EC 3.6.1.65)	Escherichia coli (strain K12)	135	nudG ynjG b1759 JW1748	b1759,JW1748	evidence at protein level	GO:0016787->F:hydrolase activity', 'GO:0006281->P:DNA repair', 'GO:0006281->P:DNA repair	U00096	2RRK	eco:b1759	9097039	INTERPRO	IPR015797	G3DSA:3.90.79.10		MutT is a small bacterial protein (~12-15Kd) involved in the GO system responsible for removing an oxidatively damaged form of guanine (8-hydroxy- guanine or 7,8-dihydro-8-oxoguanine) from DNA and the nucleotide pool. 8-oxo-dGTP is inserted opposite dA and dC residues of template DNA with near equal efficiency, leading to A-T to G-C transversions. MutT specifically degrades 8-oxo-dGTP to the mono…	nudix	NA	3	127	5e-34	-	124	-	-	-	-							P0A814	Identified as RBP by InterPro and CDD
P77788	Identified as RBP by InterPro and CDD	NUDG_ECOLI	CTP pyrophosphohydrolase (EC 3.6.1.65)	Escherichia coli (strain K12)	135	nudG ynjG b1759 JW1748	b1759,JW1748	evidence at protein level	GO:0016787->F:hydrolase activity', 'GO:0006281->P:DNA repair', 'GO:0006281->P:DNA repair	U00096	2RRK	eco:b1759	9097039	INTERPRO	IPR000086	PS51462	Nudix hydrolase domain profile.	The Nudix superfamily is widespread among eucaryotes, bacteria, archaea and viruses and consists mainly of pyrophosphohydrolases that act upon substrates of general structure NUcleoside DIphosphate linked to another moiety, X (NDP-X) to yield NMP plus P-X. Such substrates include (d)NTPs (both canonical and oxidised derivatives), nucleotide sugars and alcohols, dinucleoside polyphosphates (NpnN),…	nudix	133	2	127	16.511	-	125	93.99	-	-	-							P0A832	GO tagged RBP
P77788	Identified as RBP by InterPro and CDD	NUDG_ECOLI	CTP pyrophosphohydrolase (EC 3.6.1.65)	Escherichia coli (strain K12)	135	nudG ynjG b1759 JW1748	b1759,JW1748	evidence at protein level	GO:0016787->F:hydrolase activity', 'GO:0006281->P:DNA repair', 'GO:0006281->P:DNA repair	U00096	2RRK	eco:b1759	9097039	INTERPRO	IPR015797	SSF55811		MutT is a small bacterial protein (~12-15Kd) involved in the GO system responsible for removing an oxidatively damaged form of guanine (8-hydroxy- guanine or 7,8-dihydro-8-oxoguanine) from DNA and the nucleotide pool. 8-oxo-dGTP is inserted opposite dA and dC residues of template DNA with near equal efficiency, leading to A-T to G-C transversions. MutT specifically degrades 8-oxo-dGTP to the mono…	nudix	NA	1	125	1.49e-36	-	124	-	-	-	-							P0A884	GO tagged RBP
P77788	Identified as RBP by InterPro and CDD	NUDG_ECOLI	CTP pyrophosphohydrolase (EC 3.6.1.65)	Escherichia coli (strain K12)	135	nudG ynjG b1759 JW1748	b1759,JW1748	evidence at protein level	GO:0016787->F:hydrolase activity', 'GO:0006281->P:DNA repair', 'GO:0006281->P:DNA repair	U00096	2RRK	eco:b1759	9097039	INTERPRO	IPR020476	PR00502	NUDIX hydrolase family signature	Recently, the generic name NUDIX hydrolases (NUcleoside DIphosphate linke to some other moeity X) has been coined for this domain family. The family can be divided into a number of subgroups, of which MutT anti-mutagenic activity represents only one type; most of the rest hydrolyse diverse nucleoside diphosphate derivatives (including ADP-ribose, GDP-mannose, TDP-glucose, NADH, UDP-sugars, dNTP a…	nudix	NA	32	46	3.82e-06	-	14	-	-	-	-							P0A887	Identified as RBP by CDD
P77788	Identified as RBP by InterPro and CDD	NUDG_ECOLI	CTP pyrophosphohydrolase (EC 3.6.1.65)	Escherichia coli (strain K12)	135	nudG ynjG b1759 JW1748	b1759,JW1748	evidence at protein level	GO:0016787->F:hydrolase activity', 'GO:0006281->P:DNA repair', 'GO:0006281->P:DNA repair	U00096	2RRK	eco:b1759	9097039	INTERPRO	IPR000086	PF00293	NUDIX domain	The Nudix superfamily is widespread among eucaryotes, bacteria, archaea and viruses and consists mainly of pyrophosphohydrolases that act upon substrates of general structure NUcleoside DIphosphate linked to another moiety, X (NDP-X) to yield NMP plus P-X. Such substrates include (d)NTPs (both canonical and oxidised derivatives), nucleotide sugars and alcohols, dinucleoside polyphosphates (NpnN),…	nudix	133	6	126	1.3e-21	-	120	90.23	-	-	-							P0A890	Identified as RBP by CDD
P77788	Identified as RBP by InterPro and CDD	NUDG_ECOLI	CTP pyrophosphohydrolase (EC 3.6.1.65)	Escherichia coli (strain K12)	135	nudG ynjG b1759 JW1748	b1759,JW1748	evidence at protein level	GO:0016787->F:hydrolase activity', 'GO:0006281->P:DNA repair', 'GO:0006281->P:DNA repair	U00096	2RRK	eco:b1759	9097039	INTERPRO	IPR020476	PR00502	NUDIX hydrolase family signature	Recently, the generic name NUDIX hydrolases (NUcleoside DIphosphate linke to some other moeity X) has been coined for this domain family. The family can be divided into a number of subgroups, of which MutT anti-mutagenic activity represents only one type; most of the rest hydrolyse diverse nucleoside diphosphate derivatives (including ADP-ribose, GDP-mannose, TDP-glucose, NADH, UDP-sugars, dNTP a…	nudix	NA	46	61	3.82e-06	-	15	-	-	-	-							P0A894	GO tagged RBP
P77788	Identified as RBP by InterPro and CDD	NUDG_ECOLI	CTP pyrophosphohydrolase (EC 3.6.1.65)	Escherichia coli (strain K12)	135	nudG ynjG b1759 JW1748	b1759,JW1748	evidence at protein level	GO:0016787->F:hydrolase activity', 'GO:0006281->P:DNA repair', 'GO:0006281->P:DNA repair	U00096	2RRK	eco:b1759	9097039	CDD	240036	cd04680	Nudix_Hydrolase_21	Members of the Nudix hydrolase superfamily catalyze the hydrolysis of NUcleoside DIphosphates linked to other moieties, X. Enzymes belonging to this superfamily require a divalent cation, such as Mg2+ or Mn2+, for their activity and contain a highly conserved 23-residue nudix motif (GX5EX7REUXEEXGU, where U = I, L or V), which functions as a metal binding and catalytic site. Substrates of nudix h…	nudix	120	8	117	2e-05	41.1 bits (97)	109	90.83	25.83	38.33	6.67							P0A8E7	Identified as RBP by CDD
P77788	Identified as RBP by InterPro and CDD	NUDG_ECOLI	CTP pyrophosphohydrolase (EC 3.6.1.65)	Escherichia coli (strain K12)	135	nudG ynjG b1759 JW1748	b1759,JW1748	evidence at protein level	GO:0016787->F:hydrolase activity', 'GO:0006281->P:DNA repair', 'GO:0006281->P:DNA repair	U00096	2RRK	eco:b1759	9097039	CDD	239518	cd03426	CoAse	Coenzyme A pyrophosphatase (CoAse), a member of the Nudix hydrolase superfamily, functions to catalyze the elimination of oxidized inactive CoA, which can inhibit CoA-utilizing enzymes. The need of CoAses mainly arises under conditions of oxidative stress. CoAse has a conserved Nudix fold and requires a single divalent cation for catalysis. In addition to a signature Nudix motif G[X5]E[X7]REUXEEX…	nudix	157	6	97	3e-07	46.0 bits (110)	91	57.96	17.2	27.39	4.46							P0A8F8	Identified as RBP by CDD
P77788	Identified as RBP by InterPro and CDD	NUDG_ECOLI	CTP pyrophosphohydrolase (EC 3.6.1.65)	Escherichia coli (strain K12)	135	nudG ynjG b1759 JW1748	b1759,JW1748	evidence at protein level	GO:0016787->F:hydrolase activity', 'GO:0006281->P:DNA repair', 'GO:0006281->P:DNA repair	U00096	2RRK	eco:b1759	9097039	CDD	240044	cd04688	Nudix_Hydrolase_29	Members of the Nudix hydrolase superfamily catalyze the hydrolysis of NUcleoside DIphosphates linked to other moieties, X. Enzymes belonging to this superfamily require a divalent cation, such as Mg2+ or Mn2+, for their activity and contain a highly conserved 23-residue nudix motif (GX5EX7REUXEEXGU, where U = I, L or V), which functions as a metal binding and catalytic site. Substrates of nudix h…	nudix	126	7	80	8e-12	58.8 bits (143)	73	57.94	19.05	32.54	4.76							P0A8I1	Identified as RBP by InterPro and CDD
P77788	Identified as RBP by InterPro and CDD	NUDG_ECOLI	CTP pyrophosphohydrolase (EC 3.6.1.65)	Escherichia coli (strain K12)	135	nudG ynjG b1759 JW1748	b1759,JW1748	evidence at protein level	GO:0016787->F:hydrolase activity', 'GO:0006281->P:DNA repair', 'GO:0006281->P:DNA repair	U00096	2RRK	eco:b1759	9097039	CDD	239217	cd02883	Nudix_Hydrolase	Nudix hydrolase is a superfamily of enzymes found in all three kingdoms of life, and it catalyzes the hydrolysis of NUcleoside DIphosphates linked to other moieties, X. Enzymes belonging to this superfamily require a divalent cation, such as Mg2+ or Mn2+ for their activity. Members of this family are recognized by a highly conserved 23-residue nudix motif (GX5EX7REUXEEXGU, where U = I, L or V), w…	nudix	123	6	123	1e-18	77.5 bits (191)	117	95.12	30.08	44.72	5.69							P0A8I8	Identified as RBP by CDD
P77788	Identified as RBP by InterPro and CDD	NUDG_ECOLI	CTP pyrophosphohydrolase (EC 3.6.1.65)	Escherichia coli (strain K12)	135	nudG ynjG b1759 JW1748	b1759,JW1748	evidence at protein level	GO:0016787->F:hydrolase activity', 'GO:0006281->P:DNA repair', 'GO:0006281->P:DNA repair	U00096	2RRK	eco:b1759	9097039	CDD	239519	cd03427	MTH1	MutT homolog-1 (MTH1) is a member of the Nudix hydrolase superfamily. MTH1, the mammalian counterpart of MutT, hydrolyzes oxidized purine nucleoside triphosphates, such as 8-oxo-dGTP and 2-hydroxy-ATP, to monophosphates, thereby preventing the incorporation of such oxygen radicals during replication. This is an important step in the repair mechanism in genomic and mitochondrial DNA. Like other me…	nudix	137	10	127	7e-14	64.9 bits (159)	117	85.4	23.36	33.58	20.44							P0A8J8	GO tagged RBP
P77788	Identified as RBP by InterPro and CDD	NUDG_ECOLI	CTP pyrophosphohydrolase (EC 3.6.1.65)	Escherichia coli (strain K12)	135	nudG ynjG b1759 JW1748	b1759,JW1748	evidence at protein level	GO:0016787->F:hydrolase activity', 'GO:0006281->P:DNA repair', 'GO:0006281->P:DNA repair	U00096	2RRK	eco:b1759	9097039	CDD	239520	cd03428	Ap4A_hydrolase_human_like	Diadenosine tetraphosphate (Ap4A) hydrolase is a member of the Nudix hydrolase superfamily. Ap4A hydrolases are well represented in a variety of prokaryotic and eukaryotic organisms. Phylogenetic analysis reveals two distinct subgroups where plant enzymes fall into one subfamily and fungi/animals/archaea enzymes, represented by this subfamily, fall into another. Bacterial enzymes are found in bot…	nudix	130	32	112	3e-08	48.8 bits (117)	80	61.54	21.54	28.46	6.15							P0A8M0	Identified as RBP by InterPro and CDD
P77788	Identified as RBP by InterPro and CDD	NUDG_ECOLI	CTP pyrophosphohydrolase (EC 3.6.1.65)	Escherichia coli (strain K12)	135	nudG ynjG b1759 JW1748	b1759,JW1748	evidence at protein level	GO:0016787->F:hydrolase activity', 'GO:0006281->P:DNA repair', 'GO:0006281->P:DNA repair	U00096	2RRK	eco:b1759	9097039	CDD	239517	cd03425	MutT_pyrophosphohydrolase	The MutT pyrophosphohydrolase is a prototypical Nudix hydrolase that catalyzes the hydrolysis of nucleoside and deoxynucleoside triphosphates (NTPs and dNTPs) by substitution at a beta-phosphorus to yield a nucleotide monophosphate (NMP) and inorganic pyrophosphate (PPi). This enzyme requires two divalent cations for activity, one coordinates the phosphoryl groups of the NTP/dNTP substrate, and t…	nudix	124	4	126	4e-51	161 bits (410)	122	98.39	52.42	63.71	0.81							P0A8M3	GO tagged RBP
P77788	Identified as RBP by InterPro and CDD	NUDG_ECOLI	CTP pyrophosphohydrolase (EC 3.6.1.65)	Escherichia coli (strain K12)	135	nudG ynjG b1759 JW1748	b1759,JW1748	evidence at protein level	GO:0016787->F:hydrolase activity', 'GO:0006281->P:DNA repair', 'GO:0006281->P:DNA repair	U00096	2RRK	eco:b1759	9097039	CDD	240047	cd04691	Nudix_Hydrolase_32	Members of the Nudix hydrolase superfamily catalyze the hydrolysis of NUcleoside DIphosphates linked to other moieties, X. Enzymes belonging to this superfamily require a divalent cation, such as Mg2+ or Mn2+, for their activity and contain a highly conserved 23-residue nudix motif (GX5EX7REUXEEXGU, where U = I, L or V), which functions as a metal binding and catalytic site. Substrates of nudix h…	nudix	117	5	110	4e-11	56.7 bits (137)	105	89.74	25.64	45.3	1.71							P0A8N0	Identified as RBP by CDD
P77788	Identified as RBP by InterPro and CDD	NUDG_ECOLI	CTP pyrophosphohydrolase (EC 3.6.1.65)	Escherichia coli (strain K12)	135	nudG ynjG b1759 JW1748	b1759,JW1748	evidence at protein level	GO:0016787->F:hydrolase activity', 'GO:0006281->P:DNA repair', 'GO:0006281->P:DNA repair	U00096	2RRK	eco:b1759	9097039	CDD	240038	cd04682	Nudix_Hydrolase_23	Members of the Nudix hydrolase superfamily catalyze the hydrolysis of NUcleoside DIphosphates linked to other moieties, X. Enzymes belonging to this superfamily require a divalent cation, such as Mg2+ or Mn2+, for their activity and contain a highly conserved 23-residue nudix motif (GX5EX7REUXEEXGU, where U = I, L or V), which functions as a metal binding and catalytic site. Substrates of nudix h…	nudix	122	5	118	1e-14	66.6 bits (163)	113	92.62	23.77	37.7	4.1							P0A8N3	Identified as RBP by InterPro and CDD
P77788	Identified as RBP by InterPro and CDD	NUDG_ECOLI	CTP pyrophosphohydrolase (EC 3.6.1.65)	Escherichia coli (strain K12)	135	nudG ynjG b1759 JW1748	b1759,JW1748	evidence at protein level	GO:0016787->F:hydrolase activity', 'GO:0006281->P:DNA repair', 'GO:0006281->P:DNA repair	U00096	2RRK	eco:b1759	9097039	CDD	240040	cd04684	Nudix_Hydrolase_25	Contains a crystal structure of the Nudix hydrolase from Enterococcus faecalis, which has an unknown function. In general, members of the Nudix hydrolase superfamily catalyze the hydrolysis of NUcleoside DIphosphates linked to other moieties, X. Enzymes belonging to this superfamily require a divalent cation, such as Mg2+ or Mn2+, for their activity. They also contain a highly conserved 23-residu…	nudix	128	9	117	7e-14	64.6 bits (158)	108	84.38	28.91	40.63	8.59							P0A8N5	Identified as RBP by InterPro and CDD
P77788	Identified as RBP by InterPro and CDD	NUDG_ECOLI	CTP pyrophosphohydrolase (EC 3.6.1.65)	Escherichia coli (strain K12)	135	nudG ynjG b1759 JW1748	b1759,JW1748	evidence at protein level	GO:0016787->F:hydrolase activity', 'GO:0006281->P:DNA repair', 'GO:0006281->P:DNA repair	U00096	2RRK	eco:b1759	9097039	CDD	240029	cd04672	Nudix_Hydrolase_14	Members of the Nudix hydrolase superfamily catalyze the hydrolysis of NUcleoside DIphosphates linked to other moieties, X. Enzymes belonging to this superfamily require a divalent cation, such as Mg2+ or Mn2+, for their activity and contain a highly conserved 23-residue nudix motif (GX5EX7REUXEEXGU, where U = I, L or V), which functions as a metal binding and catalytic site. Substrates of nudix h…	nudix	123	3	63	6e-08	47.6 bits (114)	60	48.78	19.51	30.08	4.07							P0A8N7	Identified as RBP by CDD
P77788	Identified as RBP by InterPro and CDD	NUDG_ECOLI	CTP pyrophosphohydrolase (EC 3.6.1.65)	Escherichia coli (strain K12)	135	nudG ynjG b1759 JW1748	b1759,JW1748	evidence at protein level	GO:0016787->F:hydrolase activity', 'GO:0006281->P:DNA repair', 'GO:0006281->P:DNA repair	U00096	2RRK	eco:b1759	9097039	CDD	239523	cd03431	DNA_Glycosylase_C	DNA glycosylase (MutY in bacteria and hMYH in humans) is responsible for repairing misread A*oxoG residues to C*G by removing the inappropriately paired adenine base from the DNA backbone. It belongs to the Nudix hydrolase superfamily and is important for the repair of various genotoxic lesions. Enzymes belonging to this superfamily requires a divalent cation, such as Mg2+ or Mn2+ for their activ…	nudix	118	2	115	0.0003	37.7 bits (88)	113	95.76	26.27	40.68	11.86							P0A8Q6	Identified as RBP by InterPro
P77788	Identified as RBP by InterPro and CDD	NUDG_ECOLI	CTP pyrophosphohydrolase (EC 3.6.1.65)	Escherichia coli (strain K12)	135	nudG ynjG b1759 JW1748	b1759,JW1748	evidence at protein level	GO:0016787->F:hydrolase activity', 'GO:0006281->P:DNA repair', 'GO:0006281->P:DNA repair	U00096	2RRK	eco:b1759	9097039	CDD	240052	cd04696	Nudix_Hydrolase_37	Members of the Nudix hydrolase superfamily catalyze the hydrolysis of NUcleoside DIphosphates linked to other moieties, X. Enzymes belonging to this superfamily require a divalent cation, such as Mg2+ or Mn2+, for their activity and contain a highly conserved 23-residue nudix motif (GX5EX7REUXEEXGU, where U = I, L or V), which functions as a metal binding and catalytic site. Substrates of nudix h…	nudix	125	7	123	4e-10	54.0 bits (130)	116	92.8	34.4	44.8	8							P0A8R0	GO tagged RBP
P77788	Identified as RBP by InterPro and CDD	NUDG_ECOLI	CTP pyrophosphohydrolase (EC 3.6.1.65)	Escherichia coli (strain K12)	135	nudG ynjG b1759 JW1748	b1759,JW1748	evidence at protein level	GO:0016787->F:hydrolase activity', 'GO:0006281->P:DNA repair', 'GO:0006281->P:DNA repair	U00096	2RRK	eco:b1759	9097039	CDD	240028	cd04671	Nudix_Hydrolase_13	Members of the Nudix hydrolase superfamily catalyze the hydrolysis of NUcleoside DIphosphates linked to other moieties, X. Enzymes belonging to this superfamily require a divalent cation, such as Mg2+ or Mn2+, for their activity and contain a highly conserved 23-residue nudix motif (GX5EX7REUXEEXGU, where U = I, L or V), which functions as a metal binding and catalytic site. Substrates of nudix h…	nudix	123	6	68	2e-06	43.2 bits (102)	62	50.41	17.07	30.89	1.63							P0A8R9	Identified as RBP by CDD
P77788	Identified as RBP by InterPro and CDD	NUDG_ECOLI	CTP pyrophosphohydrolase (EC 3.6.1.65)	Escherichia coli (strain K12)	135	nudG ynjG b1759 JW1748	b1759,JW1748	evidence at protein level	GO:0016787->F:hydrolase activity', 'GO:0006281->P:DNA repair', 'GO:0006281->P:DNA repair	U00096	2RRK	eco:b1759	9097039	CDD	240054	cd04699	Nudix_Hydrolase_39	Members of the Nudix hydrolase superfamily catalyze the hydrolysis of NUcleoside DIphosphates linked to other moieties, X. Enzymes belonging to this superfamily require a divalent cation, such as Mg2+ or Mn2+, for their activity and contain a highly conserved 23-residue nudix motif (GX5EX7REUXEEXGU, where U = I, L or V), which functions as a metal binding and catalytic site. Substrates of nudix h…	nudix	129	6	111	2e-12	60.8 bits (148)	105	81.4	27.91	39.53	3.88							P0A8T1	Identified as RBP by InterPro and CDD
P77788	Identified as RBP by InterPro and CDD	NUDG_ECOLI	CTP pyrophosphohydrolase (EC 3.6.1.65)	Escherichia coli (strain K12)	135	nudG ynjG b1759 JW1748	b1759,JW1748	evidence at protein level	GO:0016787->F:hydrolase activity', 'GO:0006281->P:DNA repair', 'GO:0006281->P:DNA repair	U00096	2RRK	eco:b1759	9097039	CDD	240022	cd04664	Nudix_Hydrolase_7	Members of the Nudix hydrolase superfamily catalyze the hydrolysis of NUcleoside DIphosphates linked to other moieties, X. Enzymes belonging to this superfamily require a divalent cation, such as Mg2+ or Mn2+, for their activity and contain a highly conserved 23-residue nudix motif (GX5EX7REUXEEXGU, where U = I, L or V), which functions as a metal binding and catalytic site. Substrates of nudix h…	nudix	129	6	111	4e-13	62.4 bits (152)	105	81.4	24.03	35.66	7.75							P0A8V2	Identified as RBP by InterPro and CDD
P77788	Identified as RBP by InterPro and CDD	NUDG_ECOLI	CTP pyrophosphohydrolase (EC 3.6.1.65)	Escherichia coli (strain K12)	135	nudG ynjG b1759 JW1748	b1759,JW1748	evidence at protein level	GO:0016787->F:hydrolase activity', 'GO:0006281->P:DNA repair', 'GO:0006281->P:DNA repair	U00096	2RRK	eco:b1759	9097039	CDD	258952	PF14815	NUDIX_4	NUDIX domain.	nudix	113	7	115	3e-09	51.1 bits (123)	108	95.58	27.43	42.48	3.54							P0A8W2	Identified as RBP by CDD
P77788	Identified as RBP by InterPro and CDD	NUDG_ECOLI	CTP pyrophosphohydrolase (EC 3.6.1.65)	Escherichia coli (strain K12)	135	nudG ynjG b1759 JW1748	b1759,JW1748	evidence at protein level	GO:0016787->F:hydrolase activity', 'GO:0006281->P:DNA repair', 'GO:0006281->P:DNA repair	U00096	2RRK	eco:b1759	9097039	CDD	240053	cd04697	Nudix_Hydrolase_38	Members of the Nudix hydrolase superfamily catalyze the hydrolysis of NUcleoside DIphosphates linked to other moieties, X. Enzymes belonging to this superfamily require a divalent cation, such as Mg2+ or Mn2+, for their activity and contain a highly conserved 23-residue nudix motif (GX5EX7REUXEEXGU, where U = I, L or V), which functions as a metal binding and catalytic site. Substrates of nudix h…	nudix	126	14	111	0.002	35.5 bits (82)	97	76.98	24.6	34.13	7.14							P0A944	Identified as RBP by InterPro and CDD
P77788	Identified as RBP by InterPro and CDD	NUDG_ECOLI	CTP pyrophosphohydrolase (EC 3.6.1.65)	Escherichia coli (strain K12)	135	nudG ynjG b1759 JW1748	b1759,JW1748	evidence at protein level	GO:0016787->F:hydrolase activity', 'GO:0006281->P:DNA repair', 'GO:0006281->P:DNA repair	U00096	2RRK	eco:b1759	9097039	CDD	249747	PF00293	NUDIX	NUDIX domain.	nudix	133	6	128	1e-23	91.0 bits (226)	122	91.73	30.08	43.61	4.51							P0A948	Identified as RBP by InterPro and CDD
P77788	Identified as RBP by InterPro and CDD	NUDG_ECOLI	CTP pyrophosphohydrolase (EC 3.6.1.65)	Escherichia coli (strain K12)	135	nudG ynjG b1759 JW1748	b1759,JW1748	evidence at protein level	GO:0016787->F:hydrolase activity', 'GO:0006281->P:DNA repair', 'GO:0006281->P:DNA repair	U00096	2RRK	eco:b1759	9097039	CDD	240046	cd04690	Nudix_Hydrolase_31	Members of the Nudix hydrolase superfamily catalyze the hydrolysis of NUcleoside DIphosphates linked to other moieties, X. Enzymes belonging to this superfamily require a divalent cation, such as Mg2+ or Mn2+, for their activity and contain a highly conserved 23-residue nudix motif (GX5EX7REUXEEXGU, where U = I, L or V), which functions as a metal binding and catalytic site. Substrates of nudix h…	nudix	118	4	60	9e-09	50.0 bits (120)	56	47.46	21.19	29.66	3.39							P0A951	Identified as RBP by InterPro and CDD
P77788	Identified as RBP by InterPro and CDD	NUDG_ECOLI	CTP pyrophosphohydrolase (EC 3.6.1.65)	Escherichia coli (strain K12)	135	nudG ynjG b1759 JW1748	b1759,JW1748	evidence at protein level	GO:0016787->F:hydrolase activity', 'GO:0006281->P:DNA repair', 'GO:0006281->P:DNA repair	U00096	2RRK	eco:b1759	9097039	CDD	239645	cd03673	Ap6A_hydrolase	Diadenosine hexaphosphate (Ap6A) hydrolase is a member of the Nudix hydrolase superfamily. Ap6A hydrolase specifically hydrolyzes diadenosine polyphosphates, but not ATP or diadenosine triphosphate, and it generates ATP as the product. Ap6A, the most preferred substrate, hydrolyzes to produce two ATP molecules, which is a novel hydrolysis mode for Ap6A. These results indicate that Ap6A hydrolase …	nudix	131	6	126	9e-08	47.3 bits (113)	120	91.6	29.01	40.46	12.98							P0A959	Identified as RBP by CDD
P77788	Identified as RBP by InterPro and CDD	NUDG_ECOLI	CTP pyrophosphohydrolase (EC 3.6.1.65)	Escherichia coli (strain K12)	135	nudG ynjG b1759 JW1748	b1759,JW1748	evidence at protein level	GO:0016787->F:hydrolase activity', 'GO:0006281->P:DNA repair', 'GO:0006281->P:DNA repair	U00096	2RRK	eco:b1759	9097039	CDD	240025	cd04667	Nudix_Hydrolase_10	Members of the Nudix hydrolase superfamily catalyze the hydrolysis of NUcleoside DIphosphates linked to other moieties, X. Enzymes belonging to this superfamily require a divalent cation, such as Mg2+ or Mn2+, for their activity and contain a highly conserved 23-residue nudix motif (GX5EX7REUXEEXGU, where U = I, L or V), which functions as a metal binding and catalytic site. Substrates of nudix h…	nudix	112	10	109	4e-08	48.1 bits (115)	99	88.39	24.11	37.5	6.25							P0A968	GO tagged RBP
P77788	Identified as RBP by InterPro and CDD	NUDG_ECOLI	CTP pyrophosphohydrolase (EC 3.6.1.65)	Escherichia coli (strain K12)	135	nudG ynjG b1759 JW1748	b1759,JW1748	evidence at protein level	GO:0016787->F:hydrolase activity', 'GO:0006281->P:DNA repair', 'GO:0006281->P:DNA repair	U00096	2RRK	eco:b1759	9097039	CDD	240039	cd04683	Nudix_Hydrolase_24	Members of the Nudix hydrolase superfamily catalyze the hydrolysis of NUcleoside DIphosphates linked to other moieties, X. Enzymes belonging to this superfamily require a divalent cation, such as Mg2+ or Mn2+, for their activity and contain a highly conserved 23-residue nudix motif (GX5EX7REUXEEXGU, where U = I, L or V), which functions as a metal binding and catalytic site. Substrates of nudix h…	nudix	120	7	108	2e-08	48.9 bits (117)	101	84.17	21.67	35	6.67							P0A972	GO tagged RBP
P77788	Identified as RBP by InterPro and CDD	NUDG_ECOLI	CTP pyrophosphohydrolase (EC 3.6.1.65)	Escherichia coli (strain K12)	135	nudG ynjG b1759 JW1748	b1759,JW1748	evidence at protein level	GO:0016787->F:hydrolase activity', 'GO:0006281->P:DNA repair', 'GO:0006281->P:DNA repair	U00096	2RRK	eco:b1759	9097039	CDD	240037	cd04681	Nudix_Hydrolase_22	Members of the Nudix hydrolase superfamily catalyze the hydrolysis of NUcleoside DIphosphates linked to other moieties, X. Enzymes belonging to this superfamily require a divalent cation, such as Mg2+ or Mn2+, for their activity and contain a highly conserved 23-residue nudix motif (GX5EX7REUXEEXGU, where U = I, L or V), which functions as a metal binding and catalytic site. Substrates of nudix h…	nudix	130	6	69	2e-10	54.7 bits (132)	63	48.46	19.23	30	0.77							P0A976	Identified as RBP by InterPro and CDD
P77788	Identified as RBP by InterPro and CDD	NUDG_ECOLI	CTP pyrophosphohydrolase (EC 3.6.1.65)	Escherichia coli (strain K12)	135	nudG ynjG b1759 JW1748	b1759,JW1748	evidence at protein level	GO:0016787->F:hydrolase activity', 'GO:0006281->P:DNA repair', 'GO:0006281->P:DNA repair	U00096	2RRK	eco:b1759	9097039	CDD	239521	cd03429	NADH_pyrophosphatase	NADH pyrophosphatase, a member of the Nudix hydrolase superfamily, catalyzes the cleavage of NADH into reduced nicotinamide mononucleotide (NMNH) and AMP. Like other members of the Nudix family, it requires a divalent cation, such as Mg2+ or Mn2+, for activity. Members of this family are also recognized by the Nudix motif, a highly conserved 23-residue block (GX5EX7REUXEEXGU, where U = I, L or V)…	nudix	131	6	69	1e-05	41.4 bits (98)	63	48.09	18.32	28.24	1.53							P0A978	Identified as RBP by InterPro and CDD
P77788	Identified as RBP by InterPro and CDD	NUDG_ECOLI	CTP pyrophosphohydrolase (EC 3.6.1.65)	Escherichia coli (strain K12)	135	nudG ynjG b1759 JW1748	b1759,JW1748	evidence at protein level	GO:0016787->F:hydrolase activity', 'GO:0006281->P:DNA repair', 'GO:0006281->P:DNA repair	U00096	2RRK	eco:b1759	9097039	CDD	240035	cd04679	Nudix_Hydrolase_20	Members of the Nudix hydrolase superfamily catalyze the hydrolysis of NUcleoside DIphosphates linked to other moieties, X. Enzymes belonging to this superfamily require a divalent cation, such as Mg2+ or Mn2+, for their activity and contain a highly conserved 23-residue nudix motif (GX5EX7REUXEEXGU, where U = I, L or V), which functions as a metal binding and catalytic site. Substrates of nudix h…	nudix	125	8	64	3e-07	45.9 bits (109)	56	44.8	19.2	28	0.8							P0A982	Identified as RBP by InterPro and CDD
P77788	Identified as RBP by InterPro and CDD	NUDG_ECOLI	CTP pyrophosphohydrolase (EC 3.6.1.65)	Escherichia coli (strain K12)	135	nudG ynjG b1759 JW1748	b1759,JW1748	evidence at protein level	GO:0016787->F:hydrolase activity', 'GO:0006281->P:DNA repair', 'GO:0006281->P:DNA repair	U00096	2RRK	eco:b1759	9097039	CDD	240032	cd04676	Nudix_Hydrolase_17	Members of the Nudix hydrolase superfamily catalyze the hydrolysis of NUcleoside DIphosphates linked to other moieties, X. Enzymes belonging to this superfamily require a divalent cation, such as Mg2+ or Mn2+, for their activity and contain a highly conserved 23-residue nudix motif (GX5EX7REUXEEXGU, where U = I, L or V), which functions as a metal binding and catalytic site. Substrates of nudix h…	nudix	129	7	63	3e-10	54.6 bits (132)	56	43.41	20.93	27.13	3.88							P0A986	Identified as RBP by InterPro and CDD
P77788	Identified as RBP by InterPro and CDD	NUDG_ECOLI	CTP pyrophosphohydrolase (EC 3.6.1.65)	Escherichia coli (strain K12)	135	nudG ynjG b1759 JW1748	b1759,JW1748	evidence at protein level	GO:0016787->F:hydrolase activity', 'GO:0006281->P:DNA repair', 'GO:0006281->P:DNA repair	U00096	2RRK	eco:b1759	9097039	CDD	240042	cd04686	Nudix_Hydrolase_27	Members of the Nudix hydrolase superfamily catalyze the hydrolysis of NUcleoside DIphosphates linked to other moieties, X. Enzymes belonging to this superfamily require a divalent cation, such as Mg2+ or Mn2+, for their activity and contain a highly conserved 23-residue nudix motif (GX5EX7REUXEEXGU, where U = I, L or V), which functions as a metal binding and catalytic site. Substrates of nudix h…	nudix	131	5	89	2e-08	49.3 bits (118)	84	64.12	20.61	25.95	8.4							P0A9A9	Identified as RBP by CDD
P77788	Identified as RBP by InterPro and CDD	NUDG_ECOLI	CTP pyrophosphohydrolase (EC 3.6.1.65)	Escherichia coli (strain K12)	135	nudG ynjG b1759 JW1748	b1759,JW1748	evidence at protein level	GO:0016787->F:hydrolase activity', 'GO:0006281->P:DNA repair', 'GO:0006281->P:DNA repair	U00096	2RRK	eco:b1759	9097039	CDD	239647	cd03675	Nudix_Hydrolase_2	Contains a crystal structure of the Nudix hydrolase from Nitrosomonas europaea, which has an unknown function. In general, members of the Nudix hydrolase superfamily catalyze the hydrolysis of NUcleoside DIphosphates linked to other moieties, X. Enzymes belonging to this superfamily require a divalent cation, such as Mg2+ or Mn2+, for their activity. They also contain a highly conserved 23-residu…	nudix	134	6	112	1e-09	52.6 bits (127)	106	79.1	24.63	34.33	15.67							P0A9C9	Identified as RBP by CDD
P77788	Identified as RBP by InterPro and CDD	NUDG_ECOLI	CTP pyrophosphohydrolase (EC 3.6.1.65)	Escherichia coli (strain K12)	135	nudG ynjG b1759 JW1748	b1759,JW1748	evidence at protein level	GO:0016787->F:hydrolase activity', 'GO:0006281->P:DNA repair', 'GO:0006281->P:DNA repair	U00096	2RRK	eco:b1759	9097039	CDD	240043	cd04687	Nudix_Hydrolase_28	Members of the Nudix hydrolase superfamily catalyze the hydrolysis of NUcleoside DIphosphates linked to other moieties, X. Enzymes belonging to this superfamily require a divalent cation, such as Mg2+ or Mn2+, for their activity and contain a highly conserved 23-residue nudix motif (GX5EX7REUXEEXGU, where U = I, L or V), which functions as a metal binding and catalytic site. Substrates of nudix h…	nudix	128	9	67	2e-07	46.7 bits (111)	58	45.31	17.19	25.78	3.13							P0A9F1	Identified as RBP by CDD
P77788	Identified as RBP by InterPro and CDD	NUDG_ECOLI	CTP pyrophosphohydrolase (EC 3.6.1.65)	Escherichia coli (strain K12)	135	nudG ynjG b1759 JW1748	b1759,JW1748	evidence at protein level	GO:0016787->F:hydrolase activity', 'GO:0006281->P:DNA repair', 'GO:0006281->P:DNA repair	U00096	2RRK	eco:b1759	9097039	CDD	240031	cd04674	Nudix_Hydrolase_16	Members of the Nudix hydrolase superfamily catalyze the hydrolysis of NUcleoside DIphosphates linked to other moieties, X. Enzymes belonging to this superfamily require a divalent cation, such as Mg2+ or Mn2+, for their activity and contain a highly conserved 23-residue nudix motif (GX5EX7REUXEEXGU, where U = I, L or V), which functions as a metal binding and catalytic site. Substrates of nudix h…	nudix	118	6	61	0.005	34.4 bits (79)	55	46.61	15.25	25.42	0.85							P0A9G4	Identified as RBP by InterPro and CDD
P77788	Identified as RBP by InterPro and CDD	NUDG_ECOLI	CTP pyrophosphohydrolase (EC 3.6.1.65)	Escherichia coli (strain K12)	135	nudG ynjG b1759 JW1748	b1759,JW1748	evidence at protein level	GO:0016787->F:hydrolase activity', 'GO:0006281->P:DNA repair', 'GO:0006281->P:DNA repair	U00096	2RRK	eco:b1759	9097039	CDD	240030	cd04673	Nudix_Hydrolase_15	Members of the Nudix hydrolase superfamily catalyze the hydrolysis of NUcleoside DIphosphates linked to other moieties, X. Enzymes belonging to this superfamily require a divalent cation, such as Mg2+ or Mn2+, for their activity and contain a highly conserved 23-residue nudix motif (GX5EX7REUXEEXGU, where U = I, L or V), which functions as a metal binding and catalytic site. Substrates of nudix h…	nudix	122	7	119	2e-15	68.8 bits (169)	112	91.8	31.97	43.44	16.39							P0A9J0	GO tagged RBP
P77788	Identified as RBP by InterPro and CDD	NUDG_ECOLI	CTP pyrophosphohydrolase (EC 3.6.1.65)	Escherichia coli (strain K12)	135	nudG ynjG b1759 JW1748	b1759,JW1748	evidence at protein level	GO:0016787->F:hydrolase activity', 'GO:0006281->P:DNA repair', 'GO:0006281->P:DNA repair	U00096	2RRK	eco:b1759	9097039	CDD	223568	COG0494	MutT	8-oxo-dGTP pyrophosphatase MutT and related house-cleaning NTP pyrophosphohydrolases, NUDIX family [Defense mechanisms].	nudix	161	1	118	7e-12	59.5 bits (143)	117	72.67	21.12	29.19	6.83							P0A9J6	Identified as RBP by CDD
P77788	Identified as RBP by InterPro and CDD	NUDG_ECOLI	CTP pyrophosphohydrolase (EC 3.6.1.65)	Escherichia coli (strain K12)	135	nudG ynjG b1759 JW1748	b1759,JW1748	evidence at protein level	GO:0016787->F:hydrolase activity', 'GO:0006281->P:DNA repair', 'GO:0006281->P:DNA repair	U00096	2RRK	eco:b1759	9097039	CDD	240045	cd04689	Nudix_Hydrolase_30	Members of the Nudix hydrolase superfamily catalyze the hydrolysis of NUcleoside DIphosphates linked to other moieties, X. Enzymes belonging to this superfamily require a divalent cation, such as Mg2+ or Mn2+, for their activity and contain a highly conserved 23-residue nudix motif (GX5EX7REUXEEXGU, where U=I, L or V), which functions as a metal binding and catalytic site. Substrates of nudix hyd…	nudix	125	9	119	2e-06	43.5 bits (103)	110	88	28.8	41.6	10.4							P0A9K1	Identified as RBP by CDD
P77788	Identified as RBP by InterPro and CDD	NUDG_ECOLI	CTP pyrophosphohydrolase (EC 3.6.1.65)	Escherichia coli (strain K12)	135	nudG ynjG b1759 JW1748	b1759,JW1748	evidence at protein level	GO:0016787->F:hydrolase activity', 'GO:0006281->P:DNA repair', 'GO:0006281->P:DNA repair	U00096	2RRK	eco:b1759	9097039	CDD	223979	COG1051	YjhB	ADP-ribose pyrophosphatase YjhB, NUDIX family [Nucleotide transport and metabolism].	nudix	145	6	117	7e-12	59.3 bits (144)	111	76.55	26.21	37.93	5.52							P0A9K3	Identified as RBP by CDD
P77788	Identified as RBP by InterPro and CDD	NUDG_ECOLI	CTP pyrophosphohydrolase (EC 3.6.1.65)	Escherichia coli (strain K12)	135	nudG ynjG b1759 JW1748	b1759,JW1748	evidence at protein level	GO:0016787->F:hydrolase activity', 'GO:0006281->P:DNA repair', 'GO:0006281->P:DNA repair	U00096	2RRK	eco:b1759	9097039	CDD	240055	cd04700	DR1025_like	DR1025 from Deinococcus radiodurans, a member of the Nudix hydrolase superfamily, show nucleoside triphosphatase and dinucleoside polyphosphate pyrophosphatase activities. Like other enzymes belonging to this superfamily, it requires a divalent cation, in this case Mg2+, for its activity. It also contains a highly conserved 23-residue nudix motif (GX5EX7REUXEEXGU, where U = I, L or V), which func…	nudix	142	8	84	3e-05	40.6 bits (95)	76	53.52	16.2	24.65	1.41							P0A9M0	Identified as RBP by InterPro and CDD
P77788	Identified as RBP by InterPro and CDD	NUDG_ECOLI	CTP pyrophosphohydrolase (EC 3.6.1.65)	Escherichia coli (strain K12)	135	nudG ynjG b1759 JW1748	b1759,JW1748	evidence at protein level	GO:0016787->F:hydrolase activity', 'GO:0006281->P:DNA repair', 'GO:0006281->P:DNA repair	U00096	2RRK	eco:b1759	9097039	CDD	240048	cd04692	Nudix_Hydrolase_33	Members of the Nudix hydrolase superfamily catalyze the hydrolysis of NUcleoside DIphosphates linked to other moieties, X. Enzymes belonging to this superfamily require a divalent cation, such as Mg2+ or Mn2+, for their activity and contain a highly conserved 23-residue nudix motif (GX5EX7REUXEEXGU, where U = I, L or V), which functions as a metal binding and catalytic site. Substrates of nudix h…	nudix	144	12	111	0.003	35.4 bits (82)	99	68.75	20.14	34.72	9.03							P0A9M2	Identified as RBP by CDD
P77788	Identified as RBP by InterPro and CDD	NUDG_ECOLI	CTP pyrophosphohydrolase (EC 3.6.1.65)	Escherichia coli (strain K12)	135	nudG ynjG b1759 JW1748	b1759,JW1748	evidence at protein level	GO:0016787->F:hydrolase activity', 'GO:0006281->P:DNA repair', 'GO:0006281->P:DNA repair	U00096	2RRK	eco:b1759	9097039	CDD	240024	cd04666	Nudix_Hydrolase_9	Members of the Nudix hydrolase superfamily catalyze the hydrolysis of NUcleoside DIphosphates linked to other moieties, X. Enzymes belonging to this superfamily require a divalent cation, such as Mg2+ or Mn2+, for their activity and contain a highly conserved 23-residue nudix motif (GX5EX7REUXEEXGU, where U = I, L or V), which functions as a metal binding and catalytic site. Substrates of nudix h…	nudix	122	30	110	0.001	35.7 bits (83)	80	65.57	18.03	26.23	5.74							P0A9P6	GO tagged RBP
P77788	Identified as RBP by InterPro and CDD	NUDG_ECOLI	CTP pyrophosphohydrolase (EC 3.6.1.65)	Escherichia coli (strain K12)	135	nudG ynjG b1759 JW1748	b1759,JW1748	evidence at protein level	GO:0016787->F:hydrolase activity', 'GO:0006281->P:DNA repair', 'GO:0006281->P:DNA repair	U00096	2RRK	eco:b1759	9097039	CDD	240051	cd04695	Nudix_Hydrolase_36	Members of the Nudix hydrolase superfamily catalyze the hydrolysis of NUcleoside DIphosphates linked to other moieties, X. Enzymes belonging to this superfamily require a divalent cation, such as Mg2+ or Mn2+, for their activity and contain a highly conserved 23-residue nudix motif (GX5EX7REUXEEXGU, where U = I, L or V), which functions as a metal binding and catalytic site. Substrates of nudix h…	nudix	131	6	111	2e-07	46.3 bits (110)	105	80.15	26.72	38.93	5.34							P0A9Q1	Identified as RBP by InterPro and CDD
P77768	Identified as RBP by CDD	YFCI_ECOLI	Uncharacterized protein YfcI	Escherichia coli (strain K12)	296	yfcI b2305 JW2302	b2305,JW2302	inferred from homology		U00096	None	eco:b2305	9205837	CDD	240862	cd12416	RRM4_RBM28_like	RNA recognition motif 4 in RNA-binding protein 28 (RBM28) and similar proteins. This subfamily corresponds to the RRM4 of RBM28 and Nop4p. RBM28 is a specific nucleolar component of the spliceosomal small nuclear ribonucleoproteins (snRNPs), possibly coordinating their transition through the nucleolus. It specifically associates with U1, U2, U4, U5, and U6 small nuclear RNAs (snRNAs), and may pla…	RNA-bind, Ribosomal_60s	98	203	266	4.5	27.2 bits (61)	63	64.29	16.33	30.61	21.43							P0A9Q5	GO tagged RBP
P77718	GO tagged RBP	THII_ECOLI	tRNA sulfurtransferase (EC 2.8.1.4) (Sulfur carrier protein ThiS sulfurtransferase) (Thiamine biosynthesis protein ThiI) (tRNA 4-thiouridine synthase)	Escherichia coli (strain K12)	482	thiI yajK b0423 JW0413	b0423,JW0413	evidence at protein level	GO:0005829->C:cytosol', 'GO:0005524->F:ATP binding', 'GO:0005524->F:ATP binding', 'GO:0016783->F:sulfurtransferase activity', 'GO:0016783->F:sulfurtransferase activity', 'GO:0016783->F:sulfurtransferase activity', 'GO:0004810->F:tRNA adenylyltransferase activity', 'GO:0004810->F:tRNA adenylyltransferase activity', 'GO:0004810->F:tRNA adenylyltransferase activity', 'GO:0004810->F:tRNA adenylyltran…	U82664	None	eco:b0423	None	INTERPRO	IPR001763	PS50206	Rhodanese domain profile.	Rhodanese, a sulphurtransferase involved in cyanide detoxification (see ) shares evolutionary relationship with a large family of proteins includingCdc25 phosphatase catalytic domain.non-catalytic domains of eukaryotic dual-specificity MAPK-phosphatases.non-catalytic domains of yeast PTP-type MAPK-phosphatases.non-catalytic domains of yeast Ubp4, Ubp5, Ubp7.non-catalytic domains of mammalian Ubp-…	cold-shock	100	404	482	9.267	-	78	78	-	-	-							P0A9S1	Identified as RBP by CDD
P77718	GO tagged RBP	THII_ECOLI	tRNA sulfurtransferase (EC 2.8.1.4) (Sulfur carrier protein ThiS sulfurtransferase) (Thiamine biosynthesis protein ThiI) (tRNA 4-thiouridine synthase)	Escherichia coli (strain K12)	482	thiI yajK b0423 JW0413	b0423,JW0413	evidence at protein level	GO:0005829->C:cytosol', 'GO:0005524->F:ATP binding', 'GO:0005524->F:ATP binding', 'GO:0016783->F:sulfurtransferase activity', 'GO:0016783->F:sulfurtransferase activity', 'GO:0016783->F:sulfurtransferase activity', 'GO:0004810->F:tRNA adenylyltransferase activity', 'GO:0004810->F:tRNA adenylyltransferase activity', 'GO:0004810->F:tRNA adenylyltransferase activity', 'GO:0004810->F:tRNA adenylyltran…	U82664	None	eco:b0423	None	INTERPRO	IPR001763	G3DSA:3.40.250.10		Rhodanese, a sulphurtransferase involved in cyanide detoxification (see ) shares evolutionary relationship with a large family of proteins includingCdc25 phosphatase catalytic domain.non-catalytic domains of eukaryotic dual-specificity MAPK-phosphatases.non-catalytic domains of yeast PTP-type MAPK-phosphatases.non-catalytic domains of yeast Ubp4, Ubp5, Ubp7.non-catalytic domains of mammalian Ubp-…	cold-shock	100	407	480	8.9e-08	-	73	73	-	-	-							P0A9T0	Identified as RBP by CDD
P77718	GO tagged RBP	THII_ECOLI	tRNA sulfurtransferase (EC 2.8.1.4) (Sulfur carrier protein ThiS sulfurtransferase) (Thiamine biosynthesis protein ThiI) (tRNA 4-thiouridine synthase)	Escherichia coli (strain K12)	482	thiI yajK b0423 JW0413	b0423,JW0413	evidence at protein level	GO:0005829->C:cytosol', 'GO:0005524->F:ATP binding', 'GO:0005524->F:ATP binding', 'GO:0016783->F:sulfurtransferase activity', 'GO:0016783->F:sulfurtransferase activity', 'GO:0016783->F:sulfurtransferase activity', 'GO:0004810->F:tRNA adenylyltransferase activity', 'GO:0004810->F:tRNA adenylyltransferase activity', 'GO:0004810->F:tRNA adenylyltransferase activity', 'GO:0004810->F:tRNA adenylyltran…	U82664	None	eco:b0423	None	INTERPRO	IPR001763	SSF52821		Rhodanese, a sulphurtransferase involved in cyanide detoxification (see ) shares evolutionary relationship with a large family of proteins includingCdc25 phosphatase catalytic domain.non-catalytic domains of eukaryotic dual-specificity MAPK-phosphatases.non-catalytic domains of yeast PTP-type MAPK-phosphatases.non-catalytic domains of yeast Ubp4, Ubp5, Ubp7.non-catalytic domains of mammalian Ubp-…	cold-shock	100	405	481	3.6e-09	-	76	76	-	-	-							P0A9T6	Identified as RBP by InterPro
P77718	GO tagged RBP	THII_ECOLI	tRNA sulfurtransferase (EC 2.8.1.4) (Sulfur carrier protein ThiS sulfurtransferase) (Thiamine biosynthesis protein ThiI) (tRNA 4-thiouridine synthase)	Escherichia coli (strain K12)	482	thiI yajK b0423 JW0413	b0423,JW0413	evidence at protein level	GO:0005829->C:cytosol', 'GO:0005524->F:ATP binding', 'GO:0005524->F:ATP binding', 'GO:0016783->F:sulfurtransferase activity', 'GO:0016783->F:sulfurtransferase activity', 'GO:0016783->F:sulfurtransferase activity', 'GO:0004810->F:tRNA adenylyltransferase activity', 'GO:0004810->F:tRNA adenylyltransferase activity', 'GO:0004810->F:tRNA adenylyltransferase activity', 'GO:0004810->F:tRNA adenylyltran…	U82664	None	eco:b0423	None	INTERPRO	IPR004114	PS51165	THUMP domain profile.	The THUMP (after thiouridine synthases, RNA methylases and pseudouridinesynthases) domain is a module of 100-110 amino acid residues which is involvedRNA metabolism. It is shared by enzymes that are predicted to carry out atleast three unrelated types of RNA-modification, namely methylation,pseudouridylation and thiouridylation. The THUMP domain can occur in stand-alone form or in association wit…	RNA-bind	83	61	165	32.523	-	104	125.3	-	-	-							P0A9U6	Identified as RBP by InterPro and CDD
P77718	GO tagged RBP	THII_ECOLI	tRNA sulfurtransferase (EC 2.8.1.4) (Sulfur carrier protein ThiS sulfurtransferase) (Thiamine biosynthesis protein ThiI) (tRNA 4-thiouridine synthase)	Escherichia coli (strain K12)	482	thiI yajK b0423 JW0413	b0423,JW0413	evidence at protein level	GO:0005829->C:cytosol', 'GO:0005524->F:ATP binding', 'GO:0005524->F:ATP binding', 'GO:0016783->F:sulfurtransferase activity', 'GO:0016783->F:sulfurtransferase activity', 'GO:0016783->F:sulfurtransferase activity', 'GO:0004810->F:tRNA adenylyltransferase activity', 'GO:0004810->F:tRNA adenylyltransferase activity', 'GO:0004810->F:tRNA adenylyltransferase activity', 'GO:0004810->F:tRNA adenylyltran…	U82664	None	eco:b0423	None	INTERPRO	IPR004114	PF02926	THUMP domain	The THUMP (after thiouridine synthases, RNA methylases and pseudouridinesynthases) domain is a module of 100-110 amino acid residues which is involvedRNA metabolism. It is shared by enzymes that are predicted to carry out atleast three unrelated types of RNA-modification, namely methylation,pseudouridylation and thiouridylation. The THUMP domain can occur in stand-alone form or in association wit…	RNA-bind	143	28	161	2.2e-29	-	133	93.01	-	-	-							P0A9V5	Identified as RBP by InterPro and CDD
P77718	GO tagged RBP	THII_ECOLI	tRNA sulfurtransferase (EC 2.8.1.4) (Sulfur carrier protein ThiS sulfurtransferase) (Thiamine biosynthesis protein ThiI) (tRNA 4-thiouridine synthase)	Escherichia coli (strain K12)	482	thiI yajK b0423 JW0413	b0423,JW0413	evidence at protein level	GO:0005829->C:cytosol', 'GO:0005524->F:ATP binding', 'GO:0005524->F:ATP binding', 'GO:0016783->F:sulfurtransferase activity', 'GO:0016783->F:sulfurtransferase activity', 'GO:0016783->F:sulfurtransferase activity', 'GO:0004810->F:tRNA adenylyltransferase activity', 'GO:0004810->F:tRNA adenylyltransferase activity', 'GO:0004810->F:tRNA adenylyltransferase activity', 'GO:0004810->F:tRNA adenylyltran…	U82664	None	eco:b0423	None	INTERPRO	IPR004114	SM00981		The THUMP (after thiouridine synthases, RNA methylases and pseudouridinesynthases) domain is a module of 100-110 amino acid residues which is involvedRNA metabolism. It is shared by enzymes that are predicted to carry out atleast three unrelated types of RNA-modification, namely methylation,pseudouridylation and thiouridylation. The THUMP domain can occur in stand-alone form or in association wit…	RNA-bind	83	75	165	9.9e-27	-	90	108.43	-	-	-							P0A9W0	Identified as RBP by CDD
P77718	GO tagged RBP	THII_ECOLI	tRNA sulfurtransferase (EC 2.8.1.4) (Sulfur carrier protein ThiS sulfurtransferase) (Thiamine biosynthesis protein ThiI) (tRNA 4-thiouridine synthase)	Escherichia coli (strain K12)	482	thiI yajK b0423 JW0413	b0423,JW0413	evidence at protein level	GO:0005829->C:cytosol', 'GO:0005524->F:ATP binding', 'GO:0005524->F:ATP binding', 'GO:0016783->F:sulfurtransferase activity', 'GO:0016783->F:sulfurtransferase activity', 'GO:0016783->F:sulfurtransferase activity', 'GO:0004810->F:tRNA adenylyltransferase activity', 'GO:0004810->F:tRNA adenylyltransferase activity', 'GO:0004810->F:tRNA adenylyltransferase activity', 'GO:0004810->F:tRNA adenylyltran…	U82664	None	eco:b0423	None	CDD	249977	PF00581	Rhodanese-like domain	Rhodanese, a sulphurtransferase involved in cyanide detoxification (see ) shares evolutionary relationship with a large family of proteins includingCdc25 phosphatase catalytic domain.non-catalytic domains of eukaryotic dual-specificity MAPK-phosphatases.non-catalytic domains of yeast PTP-type MAPK-phosphatases.non-catalytic domains of yeast Ubp4, Ubp5, Ubp7.non-catalytic domains of mammalian Ubp-…	cold-shock	106	409	481	2	29.0 bits (65)	72	67.92	22.64	38.68	15.09							P0A9X4	Identified as RBP by CDD
P77718	GO tagged RBP	THII_ECOLI	tRNA sulfurtransferase (EC 2.8.1.4) (Sulfur carrier protein ThiS sulfurtransferase) (Thiamine biosynthesis protein ThiI) (tRNA 4-thiouridine synthase)	Escherichia coli (strain K12)	482	thiI yajK b0423 JW0413	b0423,JW0413	evidence at protein level	GO:0005829->C:cytosol', 'GO:0005524->F:ATP binding', 'GO:0005524->F:ATP binding', 'GO:0016783->F:sulfurtransferase activity', 'GO:0016783->F:sulfurtransferase activity', 'GO:0016783->F:sulfurtransferase activity', 'GO:0004810->F:tRNA adenylyltransferase activity', 'GO:0004810->F:tRNA adenylyltransferase activity', 'GO:0004810->F:tRNA adenylyltransferase activity', 'GO:0004810->F:tRNA adenylyltran…	U82664	None	eco:b0423	None	CDD	197731	SM00450	Rhodanese-like domain	Rhodanese, a sulphurtransferase involved in cyanide detoxification (see ) shares evolutionary relationship with a large family of proteins includingCdc25 phosphatase catalytic domain.non-catalytic domains of eukaryotic dual-specificity MAPK-phosphatases.non-catalytic domains of yeast PTP-type MAPK-phosphatases.non-catalytic domains of yeast Ubp4, Ubp5, Ubp7.non-catalytic domains of mammalian Ubp-…	cold-shock	100	409	480	0.021	34.7 bits (80)	71	71	22	37	10							P0A9X9	Known (CspA)
P77718	GO tagged RBP	THII_ECOLI	tRNA sulfurtransferase (EC 2.8.1.4) (Sulfur carrier protein ThiS sulfurtransferase) (Thiamine biosynthesis protein ThiI) (tRNA 4-thiouridine synthase)	Escherichia coli (strain K12)	482	thiI yajK b0423 JW0413	b0423,JW0413	evidence at protein level	GO:0005829->C:cytosol', 'GO:0005524->F:ATP binding', 'GO:0005524->F:ATP binding', 'GO:0016783->F:sulfurtransferase activity', 'GO:0016783->F:sulfurtransferase activity', 'GO:0016783->F:sulfurtransferase activity', 'GO:0004810->F:tRNA adenylyltransferase activity', 'GO:0004810->F:tRNA adenylyltransferase activity', 'GO:0004810->F:tRNA adenylyltransferase activity', 'GO:0004810->F:tRNA adenylyltran…	U82664	None	eco:b0423	None	CDD	214952	SM00981	THUMP	The THUMP domain is named after after thiouridine synthases, methylases and PSUSs. The THUMP domain consists of about 110 amino acid residues. The structure of ThiI reveals that the THUMP has a fold unlike that of previously characterised RNA-binding domains. It is predicted that this domain is an RNA-binding domain The THUMP domain probably functions by delivering a variety of RNA modification e…	RNA-bind	83	86	161	7e-18	79.6 bits (197)	75	90.36	40.96	60.24	4.82							P0A9Y6	GO tagged RBP
P77718	GO tagged RBP	THII_ECOLI	tRNA sulfurtransferase (EC 2.8.1.4) (Sulfur carrier protein ThiS sulfurtransferase) (Thiamine biosynthesis protein ThiI) (tRNA 4-thiouridine synthase)	Escherichia coli (strain K12)	482	thiI yajK b0423 JW0413	b0423,JW0413	evidence at protein level	GO:0005829->C:cytosol', 'GO:0005524->F:ATP binding', 'GO:0005524->F:ATP binding', 'GO:0016783->F:sulfurtransferase activity', 'GO:0016783->F:sulfurtransferase activity', 'GO:0016783->F:sulfurtransferase activity', 'GO:0004810->F:tRNA adenylyltransferase activity', 'GO:0004810->F:tRNA adenylyltransferase activity', 'GO:0004810->F:tRNA adenylyltransferase activity', 'GO:0004810->F:tRNA adenylyltran…	U82664	None	eco:b0423	None	CDD	212585	cd11716	THUMP_ThiI	THUMP domain of thiamine biosynthesis protein ThiI. ThiI is an enzyme responsible for the formation of the modified base S(4)U (4-thiouridine) found at position 8 in some prokaryotic tRNAs. This modification acts as a signal for UV exposure, triggering a response that provides protection against its damaging effects. ThiI consists of an N-terminal THUMP domain, followed by an NFLD domain, and a C…	RNA-bind	166	2	170	2e-48	166 bits (423)	168	101.2	34.94	53.01	4.22							P0AA10	Identified as RBP by InterPro and CDD
P77718	GO tagged RBP	THII_ECOLI	tRNA sulfurtransferase (EC 2.8.1.4) (Sulfur carrier protein ThiS sulfurtransferase) (Thiamine biosynthesis protein ThiI) (tRNA 4-thiouridine synthase)	Escherichia coli (strain K12)	482	thiI yajK b0423 JW0413	b0423,JW0413	evidence at protein level	GO:0005829->C:cytosol', 'GO:0005524->F:ATP binding', 'GO:0005524->F:ATP binding', 'GO:0016783->F:sulfurtransferase activity', 'GO:0016783->F:sulfurtransferase activity', 'GO:0016783->F:sulfurtransferase activity', 'GO:0004810->F:tRNA adenylyltransferase activity', 'GO:0004810->F:tRNA adenylyltransferase activity', 'GO:0004810->F:tRNA adenylyltransferase activity', 'GO:0004810->F:tRNA adenylyltran…	U82664	None	eco:b0423	None	CDD	212587	cd11718	THUMP_SPOUT	THUMP domain associated with SPOUT RNA Methylases. Members of this archaeal protein family are characterized by containing an N-terminal THUMP domain and a C-terminal SPOUT RNA methyltransferase domain. No functional information is available The THUMP domain is named after thiouridine synthases, methylases and PSUSs. The domain consists of about 110 amino acid residues. It is predicted to be an R…	RNA-bind	145	52	161	4e-11	61.5 bits (150)	109	75.17	24.14	40.69	6.21							P0AA16	Identified as RBP by InterPro and CDD
P77718	GO tagged RBP	THII_ECOLI	tRNA sulfurtransferase (EC 2.8.1.4) (Sulfur carrier protein ThiS sulfurtransferase) (Thiamine biosynthesis protein ThiI) (tRNA 4-thiouridine synthase)	Escherichia coli (strain K12)	482	thiI yajK b0423 JW0413	b0423,JW0413	evidence at protein level	GO:0005829->C:cytosol', 'GO:0005524->F:ATP binding', 'GO:0005524->F:ATP binding', 'GO:0016783->F:sulfurtransferase activity', 'GO:0016783->F:sulfurtransferase activity', 'GO:0016783->F:sulfurtransferase activity', 'GO:0004810->F:tRNA adenylyltransferase activity', 'GO:0004810->F:tRNA adenylyltransferase activity', 'GO:0004810->F:tRNA adenylyltransferase activity', 'GO:0004810->F:tRNA adenylyltran…	U82664	None	eco:b0423	None	CDD	251623	PF02926	THUMP	THUMP domain. The THUMP domain is named after after thiouridine synthases, methylases and PSUSs. The THUMP domain consists of about 110 amino acid residues. The structure of ThiI reveals that the THUMP has a fold unlike that of previously characterized RNA-binding domains. It is predicted that this domain is an RNA-binding domain The THUMP domain probably functions by delivering a variety of RNA …	RNA-bind	143	28	161	9e-25	100 bits (251)	133	93.01	32.87	52.45	4.9							P0AA31	Identified as RBP by CDD
P77718	GO tagged RBP	THII_ECOLI	tRNA sulfurtransferase (EC 2.8.1.4) (Sulfur carrier protein ThiS sulfurtransferase) (Thiamine biosynthesis protein ThiI) (tRNA 4-thiouridine synthase)	Escherichia coli (strain K12)	482	thiI yajK b0423 JW0413	b0423,JW0413	evidence at protein level	GO:0005829->C:cytosol', 'GO:0005524->F:ATP binding', 'GO:0005524->F:ATP binding', 'GO:0016783->F:sulfurtransferase activity', 'GO:0016783->F:sulfurtransferase activity', 'GO:0016783->F:sulfurtransferase activity', 'GO:0004810->F:tRNA adenylyltransferase activity', 'GO:0004810->F:tRNA adenylyltransferase activity', 'GO:0004810->F:tRNA adenylyltransferase activity', 'GO:0004810->F:tRNA adenylyltran…	U82664	None	eco:b0423	None	CDD	212583	cd11688	THUMP	THUMP domain, predicted to bind RNA. The THUMP domain is named after THioUridine synthases, RNA Methyltransferases and Pseudo-uridine synthases. It is predicted to be an RNA-binding domain and probably functions by delivering a variety of RNA modification enzymes to their targets.	RNA-bind	148	86	158	0.005	37.1 bits (86)	72	48.65	16.22	25.68	2.03							P0AA37	GO tagged RBP
P77712	Identified as RBP by CDD	FADM_ECOLI	Long-chain acyl-CoA thioesterase FadM (EC 3.1.2.-) (Acyl-CoA thioester hydrolase) (Thioesterase 3)	Escherichia coli (strain K12)	132	fadM tesC ybaW b0443 JW0433	b0443,JW0433	evidence at protein level	GO:0047617->F:acyl-CoA hydrolase activity', 'GO:0006635->P:fatty acid beta-oxidation', 'GO:0006635->P:fatty acid beta-oxidation	D82943	1NJK	eco:b0443	None	CDD	241000	cd12556	RRM2_RBM15B	RNA recognition motif 2 in putative RNA binding motif protein 15B (RBM15B) from vertebrate. This subgroup corresponds to the RRM2 of RBM15B, also termed one twenty-two 3 (OTT3), a paralog of RNA binding motif protein 15 (RBM15), also known as One-twenty two protein 1 (OTT1). Like RBM15, RBM15B has post-transcriptional regulatory activity. It is a nuclear protein sharing with RBM15 the association…	RNA-bind	85	75	123	3.5	26.1 bits (57)	48	56.47	16.47	31.76	1.18							P0AA39	GO tagged RBP
P77674	Identified as RBP by CDD	ABDH_ECOLI	Gamma-aminobutyraldehyde dehydrogenase (EC 1.2.1.19) (1-pyrroline dehydrogenase) (4-aminobutanal dehydrogenase) (ABALDH)	Escherichia coli (strain K12)	474	prr ydcW b1444 JW1439	b1444,JW1439	evidence at protein level	GO:0005829->C:cytosol', 'GO:0033737->F:1-pyrroline dehydrogenase activity', 'GO:0033737->F:1-pyrroline dehydrogenase activity', 'GO:0019145->F:aminobutyraldehyde dehydrogenase activity', 'GO:0019145->F:aminobutyraldehyde dehydrogenase activity', 'GO:0019145->F:aminobutyraldehyde dehydrogenase activity', 'GO:0042802->F:identical protein binding', 'GO:0042802->F:identical protein binding', 'GO:0042…	U00096	1WNB	eco:b1444	9097039	CDD	240953	cd12509	RRM3_ESRPs_Fusilli	RNA recognition motif 3 in epithelial splicing regulatory protein ESRP1, ESRP2, Drosophila RNA-binding protein Fusilli and similar proteins. This subfamily corresponds to the RRM3 of ESRPs and Fusilli. ESRP1 (also termed RBM35A) and ESRP2 (also termed RBM35B) are epithelial-specific RNA binding proteins that promote splicing of the epithelial variant of the fibroblast growth factor receptor 2 (FG…	RNA-bind	81	167	209	3.9	27.4 bits (61)	42	51.85	23.46	30.86	3.7							P0AA41	GO tagged RBP
P77626	Identified as RBP by InterPro and CDD	SUTR_ECOLI	HTH-type transcriptional regulator SutR (Sulfur utilization regulator)	Escherichia coli (strain K12)	178	sutR ydcN b1434 JW1430	b1434,JW1430	evidence at protein level	GO:0003677->F:DNA binding', 'GO:0043565->F:sequence-specific DNA binding', 'GO:0043565->F:sequence-specific DNA binding', 'GO:0003700->F:transcription factor activity, sequence-specific DNA binding', 'GO:0003700->F:transcription factor activity, sequence-specific DNA binding', 'GO:0003700->F:transcription factor activity, sequence-specific DNA binding', 'GO:0045892->P:negative regulation of trans…	U00096	None	eco:b1434	9097039	INTERPRO	IPR010982	G3DSA:1.10.260.40		Bacteriophage lambda C1 repressor controls the expression of viral genes as part of the lysogeny/lytic growth switch. C1 is essential for maintaining lysogeny, where the phage replicates non-disruptively along with the host. If the host cell is threatened, then lytic growth is induced. The Lambda C1 repressor consists of two domains connected by a linker: an N-terminal DNA-binding domain that als…	RNA-bind	62	2	79	1.6e-25	-	77	124.19	-	-	-							P0AA43	GO tagged RBP
P77626	Identified as RBP by InterPro and CDD	SUTR_ECOLI	HTH-type transcriptional regulator SutR (Sulfur utilization regulator)	Escherichia coli (strain K12)	178	sutR ydcN b1434 JW1430	b1434,JW1430	evidence at protein level	GO:0003677->F:DNA binding', 'GO:0043565->F:sequence-specific DNA binding', 'GO:0043565->F:sequence-specific DNA binding', 'GO:0003700->F:transcription factor activity, sequence-specific DNA binding', 'GO:0003700->F:transcription factor activity, sequence-specific DNA binding', 'GO:0003700->F:transcription factor activity, sequence-specific DNA binding', 'GO:0045892->P:negative regulation of trans…	U00096	None	eco:b1434	9097039	INTERPRO	IPR010982	SSF47413		Bacteriophage lambda C1 repressor controls the expression of viral genes as part of the lysogeny/lytic growth switch. C1 is essential for maintaining lysogeny, where the phage replicates non-disruptively along with the host. If the host cell is threatened, then lytic growth is induced. The Lambda C1 repressor consists of two domains connected by a linker: an N-terminal DNA-binding domain that als…	RNA-bind	62	4	71	1.39e-18	-	67	108.06	-	-	-							P0AA84	Identified as RBP by CDD
P77626	Identified as RBP by InterPro and CDD	SUTR_ECOLI	HTH-type transcriptional regulator SutR (Sulfur utilization regulator)	Escherichia coli (strain K12)	178	sutR ydcN b1434 JW1430	b1434,JW1430	evidence at protein level	GO:0003677->F:DNA binding', 'GO:0043565->F:sequence-specific DNA binding', 'GO:0043565->F:sequence-specific DNA binding', 'GO:0003700->F:transcription factor activity, sequence-specific DNA binding', 'GO:0003700->F:transcription factor activity, sequence-specific DNA binding', 'GO:0003700->F:transcription factor activity, sequence-specific DNA binding', 'GO:0045892->P:negative regulation of trans…	U00096	None	eco:b1434	9097039	CDD	257738	PF13413	Lambda repressor-like, DNA-binding domain	Bacteriophage lambda C1 repressor controls the expression of viral genes as part of the lysogeny/lytic growth switch. C1 is essential for maintaining lysogeny, where the phage replicates non-disruptively along with the host. If the host cell is threatened, then lytic growth is induced. The Lambda C1 repressor consists of two domains connected by a linker: an N-terminal DNA-binding domain that als…	RNA-bind	62	12	44	0.0004	37.4 bits (88)	32	51.61	16.13	27.42	0							P0AAA5	Identified as RBP by CDD
P77626	Identified as RBP by InterPro and CDD	SUTR_ECOLI	HTH-type transcriptional regulator SutR (Sulfur utilization regulator)	Escherichia coli (strain K12)	178	sutR ydcN b1434 JW1430	b1434,JW1430	evidence at protein level	GO:0003677->F:DNA binding', 'GO:0043565->F:sequence-specific DNA binding', 'GO:0043565->F:sequence-specific DNA binding', 'GO:0003700->F:transcription factor activity, sequence-specific DNA binding', 'GO:0003700->F:transcription factor activity, sequence-specific DNA binding', 'GO:0003700->F:transcription factor activity, sequence-specific DNA binding', 'GO:0045892->P:negative regulation of trans…	U00096	None	eco:b1434	9097039	CDD	218139	PF04545	RNA polymerase sigma-70 region 4	The bacterial core RNA polymerase complex, which consists of five subunits, is sufficient for transcription elongation and termination but is unable to initiate transcription. Transcription initiation from promoter elements requires a sixth, dissociable subunit called a sigma factor, which reversibly associates with the core RNA polymerase complex to form a holoenzyme. RNA polymerase recruits alt…	RNA-bind	50	14	42	5.3	25.1 bits (56)	28	56	20	32	0							P0AAI9	Identified as RBP by CDD
P77615	Identified as RBP by InterPro and CDD	YCJW_ECOLI	Uncharacterized HTH-type transcriptional regulator YcjW	Escherichia coli (strain K12)	332	ycjW b1320 JW1313	b1320,JW1313	inferred from homology	GO:0003677->F:DNA binding', 'GO:0003700->F:transcription factor activity, sequence-specific DNA binding', 'GO:0003700->F:transcription factor activity, sequence-specific DNA binding', 'GO:0006974->P:cellular response to DNA damage stimulus', 'GO:0006974->P:cellular response to DNA damage stimulus', 'GO:0006974->P:cellular response to DNA damage stimulus', 'GO:0006351->P:transcription, DNA-templat…	U00096	None	eco:b1320	9097039	INTERPRO	IPR010982	G3DSA:1.10.260.40		Bacteriophage lambda C1 repressor controls the expression of viral genes as part of the lysogeny/lytic growth switch. C1 is essential for maintaining lysogeny, where the phage replicates non-disruptively along with the host. If the host cell is threatened, then lytic growth is induced. The Lambda C1 repressor consists of two domains connected by a linker: an N-terminal DNA-binding domain that als…	RNA-bind	62	2	51	2.5e-25	-	49	79.03	-	-	-							P0AAP5	Identified as RBP by CDD
P77615	Identified as RBP by InterPro and CDD	YCJW_ECOLI	Uncharacterized HTH-type transcriptional regulator YcjW	Escherichia coli (strain K12)	332	ycjW b1320 JW1313	b1320,JW1313	inferred from homology	GO:0003677->F:DNA binding', 'GO:0003700->F:transcription factor activity, sequence-specific DNA binding', 'GO:0003700->F:transcription factor activity, sequence-specific DNA binding', 'GO:0006974->P:cellular response to DNA damage stimulus', 'GO:0006974->P:cellular response to DNA damage stimulus', 'GO:0006974->P:cellular response to DNA damage stimulus', 'GO:0006351->P:transcription, DNA-templat…	U00096	None	eco:b1320	9097039	INTERPRO	IPR010982	SSF47413		Bacteriophage lambda C1 repressor controls the expression of viral genes as part of the lysogeny/lytic growth switch. C1 is essential for maintaining lysogeny, where the phage replicates non-disruptively along with the host. If the host cell is threatened, then lytic growth is induced. The Lambda C1 repressor consists of two domains connected by a linker: an N-terminal DNA-binding domain that als…	RNA-bind	62	2	57	1.75e-18	-	55	88.71	-	-	-							P0AAS3	Identified as RBP by InterPro
P77615	Identified as RBP by InterPro and CDD	YCJW_ECOLI	Uncharacterized HTH-type transcriptional regulator YcjW	Escherichia coli (strain K12)	332	ycjW b1320 JW1313	b1320,JW1313	inferred from homology	GO:0003677->F:DNA binding', 'GO:0003700->F:transcription factor activity, sequence-specific DNA binding', 'GO:0003700->F:transcription factor activity, sequence-specific DNA binding', 'GO:0006974->P:cellular response to DNA damage stimulus', 'GO:0006974->P:cellular response to DNA damage stimulus', 'GO:0006974->P:cellular response to DNA damage stimulus', 'GO:0006351->P:transcription, DNA-templat…	U00096	None	eco:b1320	9097039	CDD	224244	COG1325	COG1325	Exosome subunit, RNA binding protein with dsRBD fold [Translation structure and biogenesis].	RNA-bind	149	32	133	0.74	30.4 bits (69)	101	67.79	14.09	26.17	5.37							P0AAS7	GO tagged RBP
P77609	Identified as RBP by CDD	FLXA_ECOLI	Protein FlxA	Escherichia coli (strain K12)	110	flxA b1566 JW1558	b1566,JW1558	evidence at protein level		D89975	None	eco:b1566	9358034	CDD	214764	SM00653	Translation initiation factor IF2/IF5	The beta subunit of archaeal and eukaryotic translation initiation factor 2 (IF2beta) and the N-terminal domain of translation initiation factor 5 (IF5) show significant sequence homology. Archaeal IF2beta contains two independent structural domains: an N-terminal mixed alpha/beta core domain (topological similarity to the common core of ribosomal proteins L23 and L15e), and a C-terminal domain c…	Ribosomal_L23	110	1	76	6.3	25.3 bits (56)	75	68.18	16.36	26.36	10.91							P0AAT4	Identified as RBP by InterPro
P77609	Identified as RBP by CDD	FLXA_ECOLI	Protein FlxA	Escherichia coli (strain K12)	110	flxA b1566 JW1558	b1566,JW1558	evidence at protein level		D89975	None	eco:b1566	9358034	CDD	250931	PF01873	Translation initiation factor IF2/IF5	The beta subunit of archaeal and eukaryotic translation initiation factor 2 (IF2beta) and the N-terminal domain of translation initiation factor 5 (IF5) show significant sequence homology. Archaeal IF2beta contains two independent structural domains: an N-terminal mixed alpha/beta core domain (topological similarity to the common core of ribosomal proteins L23 and L15e), and a C-terminal domain c…	Ribosomal_L23	125	1	76	9.2	25.0 bits (55)	75	60	14.4	24	9.6							P0AAT6	Identified as RBP by InterPro and CDD
P77607	Identified as RBP by InterPro and CDD	YAGL_ECOLI	Uncharacterized protein YagL	Escherichia coli (strain K12)	232	yagL b0278 JW0272	b0278,JW0272	predicted	GO:0003677->F:DNA binding', 'GO:0000150->F:recombinase activity', 'GO:0000150->F:recombinase activity	U73857	None	eco:b0278	None	INTERPRO	PF07638	PF07638	ECF sigma factor	The bacterial core RNA polymerase complex, which consists of five subunits, is sufficient for transcription elongation and termination but is unable to initiate transcription. Transcription initiation from promoter elements requires a sixth, dissociable subunit called a sigma factor, which reversibly associates with the core RNA polymerase complex to form a holoenzyme. RNA polymerase recruits alt…	RNA-bind	185	185	227	6.3e-05	-	42	22.7	-	-	-							P0AAU5	Identified as RBP by CDD
P77607	Identified as RBP by InterPro and CDD	YAGL_ECOLI	Uncharacterized protein YagL	Escherichia coli (strain K12)	232	yagL b0278 JW0272	b0278,JW0272	predicted	GO:0003677->F:DNA binding', 'GO:0000150->F:recombinase activity', 'GO:0000150->F:recombinase activity	U73857	None	eco:b0278	None	CDD	218139	PF04545	RNA polymerase sigma-70 region 4	The bacterial core RNA polymerase complex, which consists of five subunits, is sufficient for transcription elongation and termination but is unable to initiate transcription. Transcription initiation from promoter elements requires a sixth, dissociable subunit called a sigma factor, which reversibly associates with the core RNA polymerase complex to form a holoenzyme. RNA polymerase recruits alt…	RNA-bind	50	205	225	0.71	28.2 bits (64)	20	40	16	24	0							P0AAV4	Identified as RBP by InterPro
P77607	Identified as RBP by InterPro and CDD	YAGL_ECOLI	Uncharacterized protein YagL	Escherichia coli (strain K12)	232	yagL b0278 JW0272	b0278,JW0272	predicted	GO:0003677->F:DNA binding', 'GO:0000150->F:recombinase activity', 'GO:0000150->F:recombinase activity	U73857	None	eco:b0278	None	CDD	203898	PF08281	RNA polymerase sigma factor 70, region 4 type 2	The bacterial core RNA polymerase complex, which consists of five subunits, is sufficient for transcription elongation and termination but is unable to initiate transcription. Transcription initiation from promoter elements requires a sixth, dissociable subunit called a sigma factor, which reversibly associates with the core RNA polymerase complex to form a holoenzyme. RNA polymerase recruits alt…	RNA-bind	54	195	225	0.039	32.0 bits (74)	30	55.56	24.07	37.04	1.85							P0AAZ4	Identified as RBP by CDD
P77596	Identified as RBP by InterPro and CDD	YAGF_ECOLI	Uncharacterized protein YagF (EC 4.-.-.-)	Escherichia coli (strain K12)	655	yagF b0269 JW0262	b0269,JW0262	inferred from homology	GO:0050401->F:xylonate dehydratase activity', 'GO:0046176->P:aldonic acid catabolic process', 'GO:0046176->P:aldonic acid catabolic process	U70214	None	eco:b0269	None	INTERPRO	IPR015928	SSF52016		Aconitase (aconitate hydratase; ) is an iron-sulphur protein that contains a 4Fe-4S-cluster and catalyses the interconversion of isocitrate and citrate via a cis-aconitate intermediate. Aconitase functions in both the TCA and glyoxylate cycles, however unlike the majority of iron-sulphur proteins that function as electron carriers, the 4Fe-4S-cluster of aconitase reacts directly with an enzyme su…	RNA-bind	NA	440	639	1.41e-38	-	199	-	-	-	-							P0AB40	Identified as RBP by CDD
P77596	Identified as RBP by InterPro and CDD	YAGF_ECOLI	Uncharacterized protein YagF (EC 4.-.-.-)	Escherichia coli (strain K12)	655	yagF b0269 JW0262	b0269,JW0262	inferred from homology	GO:0050401->F:xylonate dehydratase activity', 'GO:0046176->P:aldonic acid catabolic process', 'GO:0046176->P:aldonic acid catabolic process	U70214	None	eco:b0269	None	CDD	241176	cd12732	RRM2_hnRNPH3	RNA recognition motif 2 in heterogeneous nuclear ribonucleoprotein H3 (hnRNP H3) and similar proteins. This subgroup corresponds to the RRM2 of hnRNP H3 (also termed hnRNP 2H9), a nuclear RNA binding protein that belongs to the hnRNP H protein family that also includes hnRNP H (also termed mcs94-1), hnRNP H2 (also termed FTP-3 or hnRNP H') and hnRNP F. This family is involved in mRNA processing a…	RNA-bind	96	495	563	2.2	29.2 bits (65)	68	70.83	19.79	33.33	4.17							P0AB58	Identified as RBP by CDD
P77596	Identified as RBP by InterPro and CDD	YAGF_ECOLI	Uncharacterized protein YagF (EC 4.-.-.-)	Escherichia coli (strain K12)	655	yagF b0269 JW0262	b0269,JW0262	inferred from homology	GO:0050401->F:xylonate dehydratase activity', 'GO:0046176->P:aldonic acid catabolic process', 'GO:0046176->P:aldonic acid catabolic process	U70214	None	eco:b0269	None	CDD	241175	cd12731	RRM2_hnRNPH_hnRNPH2_hnRNPF	RNA recognition motif 2 in heterogeneous nuclear ribonucleoprotein hnRNP H, hnRNP H2, hnRNP F and similar proteins. This subgroup corresponds to the RRM2 of hnRNP H (also termed mcs94-1), hnRNP H2 (also termed FTP-3 or hnRNP H') and hnRNP F. These represent a group of nuclear RNA binding proteins that play important roles in the regulation of alternative splicing decisions. hnRNP H and hnRNP F ar…	RNA-bind	83	495	563	9.1	26.9 bits (59)	68	81.93	24.1	37.35	4.82							P0AB83	Identified as RBP by CDD
P77562	Identified as RBP by CDD	YAIW_ECOLI	Uncharacterized protein YaiW	Escherichia coli (strain K12)	364	yaiW b0378 JW0369	b0378,JW0369	predicted	GO:0005829->C:cytosol', 'GO:0031240->C:external side of cell outer membrane', 'GO:0031240->C:external side of cell outer membrane', 'GO:1901652->P:response to peptide', 'GO:1901652->P:response to peptide', 'GO:1901652->P:response to peptide	U73857	None	eco:b0378	None	CDD	226530	COG4043	ASCH	ASC-1 homology (ASCH) domain, predicted RNA-binding domain [General function prediction only].	RNA-bind	111	294	353	2.7	28.2 bits (63)	59	53.15	16.22	25.23	6.31							P0AB96	Identified as RBP by CDD
P77546	Identified as RBP by CDD	YDAV_ECOLI	Uncharacterized protein YdaV	Escherichia coli (strain K12)	248	ydaV b1360 JW1355	b1360,JW1355	predicted	GO:0005524->F:ATP binding', 'GO:0043565->F:sequence-specific DNA binding', 'GO:0043565->F:sequence-specific DNA binding', 'GO:0006260->P:DNA replication', 'GO:0006260->P:DNA replication', 'GO:0006260->P:DNA replication	U00096	None	eco:b1360	9097039	CDD	144046	PF00308	Chromosomal replication initiator protein DnaA	This entry represents the central domain of bacterial DnaA proteins which play an important role in initiating and regulating chromosomal replication. DnaA is an ATP- and DNA-binding protein. It binds specifically to 9 bp nucleotide repeats known as dnaA boxes which are found in the chromosome origin of replication (oriC).DnaA is a protein of about 50 kDa that contains two conserved regions: the …	RNA-bind	219	67	185	2e-05	43.8 bits (104)	118	53.88	16.44	27.85	9.13							P0ABA4	Identified as RBP by CDD
P77489	Identified as RBP by CDD	YAGR_ECOLI	Putative xanthine dehydrogenase YagR molybdenum-binding subunit (EC 1.17.1.4)	Escherichia coli (strain K12)	732	yagR b0284 JW0278	b0284,JW0278	inferred from homology	GO:0005829->C:cytosol', 'GO:0042597->C:periplasmic space', 'GO:0042597->C:periplasmic space', 'GO:0050660->F:flavin adenine dinucleotide binding', 'GO:0050660->F:flavin adenine dinucleotide binding', 'GO:0050660->F:flavin adenine dinucleotide binding', 'GO:0030151->F:molybdenum ion binding', 'GO:0030151->F:molybdenum ion binding', 'GO:0030151->F:molybdenum ion binding', 'GO:0030151->F:molybdenum …	U73857	None	eco:b0284	None	CDD	240841	cd12395	RRM2_RBM34	RNA recognition motif 2 in RNA-binding protein 34 (RBM34) and similar proteins. This subfamily corresponds to the RRM2 of RBM34, a putative RNA-binding protein containing two RNA recognition motifs (RRMs), also termed RBDs (RNA binding domains) or RNPs (ribonucleoprotein domains). Although the function of RBM34 remains unclear currently, its RRM domains may participate in mRNA processing. RBM34 m…	RNA-bind, RRM	73	227	269	0.058	33.7 bits (78)	42	57.53	24.66	32.88	8.22							P0ABB4	Identified as RBP by CDD
P77481	Identified as RBP by InterPro	YCJV_ECOLI	Putative uncharacterized ABC transporter ATP-binding protein YcjV	Escherichia coli (strain K12)	360	ycjV ymjB b4524 JW1311/JW5203 b1318	b4524,JW1311/JW5203	uncertain	GO:0043190->C:ATP-binding cassette (ABC) transporter complex', 'GO:0005524->F:ATP binding', 'GO:0005524->F:ATP binding', 'GO:0016887->F:ATPase activity', 'GO:0016887->F:ATPase activity', 'GO:0016887->F:ATPase activity', 'GO:0016820->F:hydrolase activity, acting on acid anhydrides, catalyzing transmembrane movement of substances', 'GO:0016820->F:hydrolase activity, acting on acid anhydrides, catal…	U49400	None	None	9721282	INTERPRO	IPR012340	G3DSA:2.40.50.140		A five-stranded beta-barrel was first noted as a common structure among four proteins binding single-stranded nucleic acids (staphylococcal nuclease andaspartyl-tRNA synthetase) or oligosaccharides (B subunits of enterotoxin and verotoxin-1), and has been termed the oligonucleotide/oligosaccharide binding motif, or OB fold, a five-stranded beta-sheet coiled to form a closed beta-barrel capped by …	Ribosomal_S17, RNA-bind, cold-shock	NA	286	344	1.2e-13	-	58	-	-	-	-							P0ABF1	GO tagged RBP
P77467	Identified as RBP by InterPro and CDD	PAAG_ECOLI	1,2-epoxyphenylacetyl-CoA isomerase (EC 5.3.3.18)	Escherichia coli (strain K12)	262	paaG ydbT b1394 JW1389	b1394,JW1389	evidence at protein level	GO:0042802->F:identical protein binding', 'GO:0016853->F:isomerase activity', 'GO:0016853->F:isomerase activity', 'GO:0016829->F:lyase activity', 'GO:0016829->F:lyase activity', 'GO:0016829->F:lyase activity', 'GO:0010124->P:phenylacetate catabolic process', 'GO:0010124->P:phenylacetate catabolic process', 'GO:0010124->P:phenylacetate catabolic process', 'GO:0010124->P:phenylacetate catabolic pro…	X97452	4FZW	eco:b1394	9748275	INTERPRO	IPR014748	G3DSA:1.10.12.10		The crotonase superfamily is comprised of mechanistically diverse proteins that share a conserved trimeric quaternary structure (sometimes a hexamer consisting of a dimer of trimers), the core of which consists of 4 turns of a (beta/beta/alpha)n superhelix. Some enzymes in the superfamily have been shown to display dehalogenase, hydratase, and isomerase activities, while others have been implicat…	RNA-bind	NA	204	262	9.1e-20	-	58	-	-	-	-							P0ABS1	Identified as RBP by InterPro and CDD
P77467	Identified as RBP by InterPro and CDD	PAAG_ECOLI	1,2-epoxyphenylacetyl-CoA isomerase (EC 5.3.3.18)	Escherichia coli (strain K12)	262	paaG ydbT b1394 JW1389	b1394,JW1389	evidence at protein level	GO:0042802->F:identical protein binding', 'GO:0016853->F:isomerase activity', 'GO:0016853->F:isomerase activity', 'GO:0016829->F:lyase activity', 'GO:0016829->F:lyase activity', 'GO:0016829->F:lyase activity', 'GO:0010124->P:phenylacetate catabolic process', 'GO:0010124->P:phenylacetate catabolic process', 'GO:0010124->P:phenylacetate catabolic process', 'GO:0010124->P:phenylacetate catabolic pro…	X97452	4FZW	eco:b1394	9748275	INTERPRO	IPR001753	PF00378	Enoyl-CoA hydratase/isomerase	The crotonase superfamily is comprised of mechanistically diverse proteins that share a conserved trimeric quaternary structure (sometimes a hexamer consisting of a dimer of trimers), the core of which consists of 4 turns of a (beta/beta/alpha)n superhelix. Some enzymes in the superfamily have been shown to display dehalogenase, hydratase, and isomerase activities, while others have been implicat…	RNA-bind	245	10	261	2.6e-62	-	251	102.45	-	-	-							P0ABT2	Identified as RBP by InterPro
P77467	Identified as RBP by InterPro and CDD	PAAG_ECOLI	1,2-epoxyphenylacetyl-CoA isomerase (EC 5.3.3.18)	Escherichia coli (strain K12)	262	paaG ydbT b1394 JW1389	b1394,JW1389	evidence at protein level	GO:0042802->F:identical protein binding', 'GO:0016853->F:isomerase activity', 'GO:0016853->F:isomerase activity', 'GO:0016829->F:lyase activity', 'GO:0016829->F:lyase activity', 'GO:0016829->F:lyase activity', 'GO:0010124->P:phenylacetate catabolic process', 'GO:0010124->P:phenylacetate catabolic process', 'GO:0010124->P:phenylacetate catabolic process', 'GO:0010124->P:phenylacetate catabolic pro…	X97452	4FZW	eco:b1394	9748275	CDD	249813	PF00378	Crotonase superfamily	The crotonase superfamily is comprised of mechanistically diverse proteins that share a conserved trimeric quaternary structure (sometimes a hexamer consisting of a dimer of trimers), the core of which consists of 4 turns of a (beta/beta/alpha)n superhelix. Some enzymes in the superfamily have been shown to display dehalogenase, hydratase, and isomerase activities, while others have been implicat…	RNA-bind	245	9	254	3e-63	201 bits (514)	245	100	35.51	55.51	1.63							P0ABU0	Identified as RBP by InterPro and CDD
P77439	Identified as RBP by CDD	PTFX1_ECOLI	Multiphosphoryl transfer protein 1 (MTP 1) [Includes: Phosphoenolpyruvate-protein phosphotransferase (EC 2.7.3.9) (Phosphotransferase system enzyme I); Phosphocarrier protein HPr (Protein H); Fructose-like phosphotransferase enzyme IIA component 2 (EC 2.7.1.-) (PTS system fructose-like EIIA component 2)]	Escherichia coli (strain K12)	831	fryA ypdD b2383 JW2380	b2383,JW2380	inferred from homology	GO:0005737->C:cytoplasm', 'GO:0016021->C:integral component of membrane', 'GO:0016021->C:integral component of membrane', 'GO:0016301->F:kinase activity', 'GO:0016301->F:kinase activity', 'GO:0016301->F:kinase activity', 'GO:0046872->F:metal ion binding', 'GO:0046872->F:metal ion binding', 'GO:0046872->F:metal ion binding', 'GO:0046872->F:metal ion binding', 'GO:0008965->F:phosphoenolpyruvate-pro…	U00096	None	eco:b2383	9205837	CDD	193598	cd09984	LOTUS_8_Limkain_b1	The eighth LOTUS domain on Limkain b1(LKAP). The eighth LOTUS domain on Limkain b1(LKAP): Limkain b1 is a novel human autoantigen, localized to a subset of ABCD3 and PXF marked peroxisomes. Limkain b1 may be a relatively common target of human autoantibodies reactive to cytoplasmic vesicle-like structures. The protein contains multiple copies of LOTUS domains and a conserved RNA recognition motif…	RNA-bind	76	474	525	2.5	28.7 bits (64)	51	67.11	19.74	36.84	1.32							P0ABU2	Identified as RBP by InterPro and CDD
P77399	Identified as RBP by InterPro and CDD	FADJ_ECOLI	Fatty acid oxidation complex subunit alpha [Includes: Enoyl-CoA hydratase/3-hydroxybutyryl-CoA epimerase (EC 4.2.1.17) (EC 5.1.2.3); 3-hydroxyacyl-CoA dehydrogenase (EC 1.1.1.35)]	Escherichia coli (strain K12)	714	fadJ yfcX b2341 JW2338	b2341,JW2338	evidence at protein level	GO:0005737->C:cytoplasm', 'GO:0003857->F:3-hydroxyacyl-CoA dehydrogenase activity', 'GO:0003857->F:3-hydroxyacyl-CoA dehydrogenase activity', 'GO:0008692->F:3-hydroxybutyryl-CoA epimerase activity', 'GO:0008692->F:3-hydroxybutyryl-CoA epimerase activity', 'GO:0008692->F:3-hydroxybutyryl-CoA epimerase activity', 'GO:0004300->F:enoyl-CoA hydratase activity', 'GO:0004300->F:enoyl-CoA hydratase activ…	U00096	None	eco:b2341	9205837	INTERPRO	IPR001753	PF00378	Enoyl-CoA hydratase/isomerase	The crotonase superfamily is comprised of mechanistically diverse proteins that share a conserved trimeric quaternary structure (sometimes a hexamer consisting of a dimer of trimers), the core of which consists of 4 turns of a (beta/beta/alpha)n superhelix. Some enzymes in the superfamily have been shown to display dehalogenase, hydratase, and isomerase activities, while others have been implicat…	RNA-bind	245	15	204	1.3e-43	-	189	77.14	-	-	-							P0ABU5	Identified as RBP by CDD
P77399	Identified as RBP by InterPro and CDD	FADJ_ECOLI	Fatty acid oxidation complex subunit alpha [Includes: Enoyl-CoA hydratase/3-hydroxybutyryl-CoA epimerase (EC 4.2.1.17) (EC 5.1.2.3); 3-hydroxyacyl-CoA dehydrogenase (EC 1.1.1.35)]	Escherichia coli (strain K12)	714	fadJ yfcX b2341 JW2338	b2341,JW2338	evidence at protein level	GO:0005737->C:cytoplasm', 'GO:0003857->F:3-hydroxyacyl-CoA dehydrogenase activity', 'GO:0003857->F:3-hydroxyacyl-CoA dehydrogenase activity', 'GO:0008692->F:3-hydroxybutyryl-CoA epimerase activity', 'GO:0008692->F:3-hydroxybutyryl-CoA epimerase activity', 'GO:0008692->F:3-hydroxybutyryl-CoA epimerase activity', 'GO:0004300->F:enoyl-CoA hydratase activity', 'GO:0004300->F:enoyl-CoA hydratase activ…	U00096	None	eco:b2341	9205837	CDD	249813	PF00378	Crotonase superfamily	The crotonase superfamily is comprised of mechanistically diverse proteins that share a conserved trimeric quaternary structure (sometimes a hexamer consisting of a dimer of trimers), the core of which consists of 4 turns of a (beta/beta/alpha)n superhelix. Some enzymes in the superfamily have been shown to display dehalogenase, hydratase, and isomerase activities, while others have been implicat…	RNA-bind	245	14	255	1e-53	186 bits (474)	241	98.37	41.63	60.41	10.61							P0AC35	Identified as RBP by CDD
P77398	Identified as RBP by CDD	ARNA_ECOLI	Bifunctional polymyxin resistance protein ArnA (Polymyxin resistance protein PmrI) [Includes: UDP-4-amino-4-deoxy-L-arabinose formyltransferase (EC 2.1.2.13) (ArnAFT) (UDP-L-Ara4N formyltransferase); UDP-glucuronic acid oxidase, UDP-4-keto-hexauronic acid decarboxylating (EC 1.1.1.305) (ArnADH) (UDP-GlcUA decarboxylase) (UDP-glucuronic acid dehydrogenase)]	Escherichia coli (strain K12)	660	arnA pmrI yfbG b2255 JW2249	b2255,JW2249	evidence at protein level	GO:0016742->F:hydroxymethyl-, formyl- and related transferase activity', 'GO:0070403->F:NAD+ binding', 'GO:0070403->F:NAD+ binding', 'GO:0016616->F:oxidoreductase activity, acting on the CH-OH group of donors, NAD or NADP as acceptor', 'GO:0016616->F:oxidoreductase activity, acting on the CH-OH group of donors, NAD or NADP as acceptor', 'GO:0016616->F:oxidoreductase activity, acting on the CH-OH …	AY057445	1U9J	eco:b2255	11706007	CDD	254595	PF08032	SpoU_sub_bind	RNA 2'-O ribose methyltransferase substrate binding. This domain is a RNA 2'-O ribose methyltransferase substrate binding domain.	RNA-bind	76	16	57	3.1	28.4 bits (64)	41	53.95	14.47	26.32	2.63							P0AC51	Identified as RBP by CDD
P77390	Identified as RBP by InterPro and CDD	CITC_ECOLI	[Citrate [pro-3S]-lyase] ligase (EC 6.2.1.22) (Acetate:SH-citrate lyase ligase) (Citrate lyase synthetase)	Escherichia coli (strain K12)	352	citC ybeO b0618 JW0610	b0618,JW0610	evidence at protein level	GO:0008771->F:[citrate (pro-3S)-lyase] ligase activity', 'GO:0005524->F:ATP binding', 'GO:0005524->F:ATP binding', 'GO:0008080->F:N-acetyltransferase activity', 'GO:0008080->F:N-acetyltransferase activity', 'GO:0008080->F:N-acetyltransferase activity', 'GO:0009058->P:biosynthetic process', 'GO:0009058->P:biosynthetic process', 'GO:0009058->P:biosynthetic process', 'GO:0009058->P:biosynthetic proc…	U82598	None	eco:b0618	8905232	INTERPRO	IPR000182	PF13508	Acetyltransferase (GNAT) domain	The N-acetyltransferases (NAT) (EC 2.3.1.-) are enzymes that use acetylcoenzyme A (CoA) to transfer an acetyl group to a substrate, a reactionimplicated in various functions from bacterial antibiotic resistance tomammalian circadian rhythm and chromatin remodeling. The Gcn5-relatedN-acetyltransferases (GNAT) catalyze the transfer of the acetyl from the CoAdonor to a primary amine of the acceptor.…	Ribosomal_S18	169	37	111	2.3e-09	-	74	43.79	-	-	-							P0AC55	Identified as RBP by CDD
P77390	Identified as RBP by InterPro and CDD	CITC_ECOLI	[Citrate [pro-3S]-lyase] ligase (EC 6.2.1.22) (Acetate:SH-citrate lyase ligase) (Citrate lyase synthetase)	Escherichia coli (strain K12)	352	citC ybeO b0618 JW0610	b0618,JW0610	evidence at protein level	GO:0008771->F:[citrate (pro-3S)-lyase] ligase activity', 'GO:0005524->F:ATP binding', 'GO:0005524->F:ATP binding', 'GO:0008080->F:N-acetyltransferase activity', 'GO:0008080->F:N-acetyltransferase activity', 'GO:0008080->F:N-acetyltransferase activity', 'GO:0009058->P:biosynthetic process', 'GO:0009058->P:biosynthetic process', 'GO:0009058->P:biosynthetic process', 'GO:0009058->P:biosynthetic proc…	U82598	None	eco:b0618	8905232	INTERPRO	IPR000182	PS51186	Gcn5-related N-acetyltransferase (GNAT) domain profile.	The N-acetyltransferases (NAT) (EC 2.3.1.-) are enzymes that use acetylcoenzyme A (CoA) to transfer an acetyl group to a substrate, a reactionimplicated in various functions from bacterial antibiotic resistance tomammalian circadian rhythm and chromatin remodeling. The Gcn5-relatedN-acetyltransferases (GNAT) catalyze the transfer of the acetyl from the CoAdonor to a primary amine of the acceptor.…	Ribosomal_S18	169	1	128	11.231	-	127	75.15	-	-	-							P0ACB0	Identified as RBP by CDD
P77390	Identified as RBP by InterPro and CDD	CITC_ECOLI	[Citrate [pro-3S]-lyase] ligase (EC 6.2.1.22) (Acetate:SH-citrate lyase ligase) (Citrate lyase synthetase)	Escherichia coli (strain K12)	352	citC ybeO b0618 JW0610	b0618,JW0610	evidence at protein level	GO:0008771->F:[citrate (pro-3S)-lyase] ligase activity', 'GO:0005524->F:ATP binding', 'GO:0005524->F:ATP binding', 'GO:0008080->F:N-acetyltransferase activity', 'GO:0008080->F:N-acetyltransferase activity', 'GO:0008080->F:N-acetyltransferase activity', 'GO:0009058->P:biosynthetic process', 'GO:0009058->P:biosynthetic process', 'GO:0009058->P:biosynthetic process', 'GO:0009058->P:biosynthetic proc…	U82598	None	eco:b0618	8905232	CDD	249979	PF00583	GNAT domain	The N-acetyltransferases (NAT) (EC 2.3.1.-) are enzymes that use acetylcoenzyme A (CoA) to transfer an acetyl group to a substrate, a reactionimplicated in various functions from bacterial antibiotic resistance tomammalian circadian rhythm and chromatin remodeling. The Gcn5-relatedN-acetyltransferases (GNAT) catalyze the transfer of the acetyl from the CoAdonor to a primary amine of the acceptor.…	Ribosomal_S18	80	44	110	0.15	31.5 bits (72)	66	82.5	21.25	40	12.5							P0ACC1	Identified as RBP by CDD
P77390	Identified as RBP by InterPro and CDD	CITC_ECOLI	[Citrate [pro-3S]-lyase] ligase (EC 6.2.1.22) (Acetate:SH-citrate lyase ligase) (Citrate lyase synthetase)	Escherichia coli (strain K12)	352	citC ybeO b0618 JW0610	b0618,JW0610	evidence at protein level	GO:0008771->F:[citrate (pro-3S)-lyase] ligase activity', 'GO:0005524->F:ATP binding', 'GO:0005524->F:ATP binding', 'GO:0008080->F:N-acetyltransferase activity', 'GO:0008080->F:N-acetyltransferase activity', 'GO:0008080->F:N-acetyltransferase activity', 'GO:0009058->P:biosynthetic process', 'GO:0009058->P:biosynthetic process', 'GO:0009058->P:biosynthetic process', 'GO:0009058->P:biosynthetic proc…	U82598	None	eco:b0618	8905232	CDD	257828	PF13508	GNAT domain	The N-acetyltransferases (NAT) (EC 2.3.1.-) are enzymes that use acetylcoenzyme A (CoA) to transfer an acetyl group to a substrate, a reactionimplicated in various functions from bacterial antibiotic resistance tomammalian circadian rhythm and chromatin remodeling. The Gcn5-relatedN-acetyltransferases (GNAT) catalyze the transfer of the acetyl from the CoAdonor to a primary amine of the acceptor.…	Ribosomal_S18	79	37	110	2e-08	51.8 bits (125)	73	92.41	22.78	41.77	8.86							P0ACF8	Identified as RBP by InterPro and CDD
P77390	Identified as RBP by InterPro and CDD	CITC_ECOLI	[Citrate [pro-3S]-lyase] ligase (EC 6.2.1.22) (Acetate:SH-citrate lyase ligase) (Citrate lyase synthetase)	Escherichia coli (strain K12)	352	citC ybeO b0618 JW0610	b0618,JW0610	evidence at protein level	GO:0008771->F:[citrate (pro-3S)-lyase] ligase activity', 'GO:0005524->F:ATP binding', 'GO:0005524->F:ATP binding', 'GO:0008080->F:N-acetyltransferase activity', 'GO:0008080->F:N-acetyltransferase activity', 'GO:0008080->F:N-acetyltransferase activity', 'GO:0009058->P:biosynthetic process', 'GO:0009058->P:biosynthetic process', 'GO:0009058->P:biosynthetic process', 'GO:0009058->P:biosynthetic proc…	U82598	None	eco:b0618	8905232	CDD	240202	cd05697	S1_Rrp5_repeat_hs5	S1_Rrp5_repeat_hs5: Rrp5 is a trans-acting factor important for biogenesis of both the 40S and 60S eukaryotic ribosomal subunits. Rrp5 has two distinct regions, an N-terminal region containing tandemly repeated S1 RNA-binding domains (12 S1 repeats in Saccharomyces cerevisiae Rrp5 and 14 S1 repeats in Homo sapiens Rrp5) and a C-terminal region containing tetratricopeptide repeat (TPR) motifs thou…	RNA-bind, Ribosomal_60s	69	114	156	6.8	26.0 bits (58)	42	60.87	21.74	33.33	5.8							P0ACG1	Identified as RBP by InterPro and CDD
P77374	Identified as RBP by CDD	YNFE_ECOLI	Putative dimethyl sulfoxide reductase chain YnfE (DMSO reductase) (EC 1.8.99.-)	Escherichia coli (strain K12)	808	ynfE b1587 JW1579	b1587,JW1579	evidence at protein level	GO:0030288->C:outer membrane-bounded periplasmic space', 'GO:0005886->C:plasma membrane', 'GO:0005886->C:plasma membrane', 'GO:0051539->F:4 iron, 4 sulfur cluster binding', 'GO:0051539->F:4 iron, 4 sulfur cluster binding', 'GO:0051539->F:4 iron, 4 sulfur cluster binding', 'GO:0009389->F:dimethyl sulfoxide reductase activity', 'GO:0009389->F:dimethyl sulfoxide reductase activity', 'GO:0009389->F:d…	U00096	None	eco:b1587	9097039	CDD	240754	cd12308	RRM1_Spen	RNA recognition motif 1 in the Spen (split end) protein family. This subfamily corresponds to the RRM1 domain in the Spen (split end) family which includes RNA binding motif protein 15 (RBM15), putative RNA binding motif protein 15B (RBM15B), and similar proteins found in Metazoa. RBM15, also termed one-twenty two protein 1 (OTT1), conserved in eukaryotes, is a novel mRNA export factor and compon…	RNA-bind, DEAD	79	602	649	5.8	27.6 bits (62)	47	59.49	18.99	26.58	3.8							P0ACG8	GO tagged RBP
P77365	Identified as RBP by CDD	YAFY_ECOLI	Uncharacterized lipoprotein YafY	Escherichia coli (strain K12)	147	yafY b0251 JW0240	b0251,JW0240	inferred from homology	GO:0005886->C:plasma membrane	U70214	None	eco:b0251	None	CDD	241168	cd12724	RRM1_CPEB2_like	RNA recognition motif 1 in cytoplasmic polyadenylation element-binding protein CPEB-2, CPEB-3, CPEB-4 and similar protiens. This subgroup corresponds to the RRM1 of the paralog proteins CPEB-2, CPEB-3 and CPEB-4, all well-conserved in both, vertebrates and invertebrates. Due to the high sequence similarity, members in this family may share similar expression patterns and functions. CPEB-2 is an R…	RNA-bind	92	84	123	1.2	27.8 bits (62)	39	42.39	17.39	28.26	2.17							P0ACH1	Identified as RBP by InterPro
P77338	Identified as RBP by InterPro	MSCK_ECOLI	Mechanosensitive channel MscK (Potassium efflux system KefA)	Escherichia coli (strain K12)	1120	mscK aefA kefA b0465 JW0454	b0465,JW0454	evidence at protein level	GO:0016021->C:integral component of membrane', 'GO:0005886->C:plasma membrane', 'GO:0005886->C:plasma membrane', 'GO:0071470->P:cellular response to osmotic stress', 'GO:0071470->P:cellular response to osmotic stress', 'GO:0071470->P:cellular response to osmotic stress', 'GO:0009992->P:cellular water homeostasis', 'GO:0009992->P:cellular water homeostasis', 'GO:0009992->P:cellular water homeostas…	Y07802	None	eco:b0465	None	INTERPRO	IPR010920	SSF50182		This domain is found as the core structure in Lsm (like-Sm) proteins and bacterial Lsm-related Hfq proteins, and as the middle domain of the mechanosensitive channel protein MscS. In each case, the domain adopts a core structure consisting of an open beta-barrel with an SH3-like topology.Lsm proteins have diverse functions, and are thought to be important modulators of RNA biogenesis and function…	RNA-bind	NA	930	995	6.87e-17	-	65	-	-	-	-							P0ACJ8	Identified as RBP by CDD
P77319	Identified as RBP by CDD	HSCC_ECOLI	Chaperone protein HscC (Hsc62)	Escherichia coli (strain K12)	556	hscC ybeW b0650 JW0645	b0650,JW0645	evidence at protein level	GO:0005524->F:ATP binding', 'GO:0016887->F:ATPase activity', 'GO:0016887->F:ATPase activity	U82598	None	eco:b0650	8905232	CDD	212678	cd10236	HscA_like_NBD	Nucleotide-binding domain of HscA and similar proteins. Escherichia coli HscA (heat shock cognate protein A, also called Hsc66), belongs to the heat shock protein 70 (HSP70) family of chaperones that assist in protein folding and assembly and can direct incompetent "client" proteins towards degradation. Typically, HSP70s have a nucleotide-binding domain (NBD) and a substrate-binding domain (SBD).…	cold-shock	355	6	342	1e-92	291 bits (746)	336	94.65	39.44	56.62	8.17							P0ACK2	Identified as RBP by CDD
P77245	Identified as RBP by CDD	MURR_ECOLI	HTH-type transcriptional regulator MurR (MurPQ operon repressor)	Escherichia coli (strain K12)	285	murR yfeT b2427 JW2420	b2427,JW2420	evidence at protein level	GO:0030246->F:carbohydrate binding', 'GO:0003677->F:DNA binding', 'GO:0003677->F:DNA binding', 'GO:0003700->F:transcription factor activity, sequence-specific DNA binding', 'GO:0003700->F:transcription factor activity, sequence-specific DNA binding', 'GO:0003700->F:transcription factor activity, sequence-specific DNA binding', 'GO:0005975->P:carbohydrate metabolic process', 'GO:0005975->P:carbohy…	U00096	None	eco:b2427	9205837	CDD	128823	SM00550	Double-stranded RNA-specific adenosine deaminase (DRADA)	Double-stranded RNA-specific adenosine deaminase () converts multiple adenosines to inosinesand creates I/U mismatched base pairs in double-helical RNA substrates without apparent sequencespecificity. DRADA has been found to modify adenosines in AU-rich regions more frequently, probablydue to the relative ease of melting A/U base pairs compared to G/C base pairs. The protein functions tomodify vi…	RNA-bind	68	16	62	3.9	26.5 bits (59)	46	67.65	19.12	38.24	2.94							P0ACK8	Identified as RBP by CDD
P77213	Identified as RBP by CDD	GCS2_ECOLI	Putative glutamate--cysteine ligase 2 (EC 6.3.2.2) (Gamma-glutamylcysteine synthetase 2) (GCS 2) (Gamma-GCS 2)	Escherichia coli (strain K12)	372	ybdK b0581 JW0570	b0581,JW0570	evidence at protein level	GO:0005524->F:ATP binding', 'GO:0004357->F:glutamate-cysteine ligase activity', 'GO:0004357->F:glutamate-cysteine ligase activity', 'GO:0016879->F:ligase activity, forming carbon-nitrogen bonds', 'GO:0016879->F:ligase activity, forming carbon-nitrogen bonds', 'GO:0016879->F:ligase activity, forming carbon-nitrogen bonds', 'GO:0042398->P:cellular modified amino acid biosynthetic process', 'GO:0042…	U82598	1R8G	eco:b0581	8905232	CDD	240833	cd12387	RRM3_hnRNPM_like	RNA recognition motif 3 in heterogeneous nuclear ribonucleoprotein M (hnRNP M) and similar proteins. This subfamily corresponds to the RRM3 of heterogeneous nuclear ribonucleoprotein M (hnRNP M), myelin expression factor 2 (MEF-2 or MyEF-2 or MST156) and similar proteins. hnRNP M is pre-mRNA binding protein that may play an important role in the pre-mRNA processing. It also preferentially binds t…	RNA-bind	72	195	253	3.7	27.2 bits (61)	58	80.56	25	36.11	8.33							P0ACM9	Identified as RBP by CDD
P77212	Identified as RBP by CDD	RCLA_ECOLI	Probable pyridine nucleotide-disulfide oxidoreductase RclA (Reactive chlorine resistance protein A)	Escherichia coli (strain K12)	441	rclA ykgC b0304 JW5040	b0304,JW5040	evidence at transcript level	GO:0005623->C:cell', 'GO:0050660->F:flavin adenine dinucleotide binding', 'GO:0050660->F:flavin adenine dinucleotide binding', 'GO:0016668->F:oxidoreductase activity, acting on a sulfur group of donors, NAD(P) as acceptor', 'GO:0016668->F:oxidoreductase activity, acting on a sulfur group of donors, NAD(P) as acceptor', 'GO:0016668->F:oxidoreductase activity, acting on a sulfur group of donors, NA…	U73857	None	eco:b0304	None	CDD	250890	PF01818	Translat_reg	Bacteriophage translational regulator. The translational regulator protein regA is encoded by the T4 bacteriophage and binds to a region of messenger RNA (mRNA) that includes the initiator codon. RegA is unusual in that it represses the translation of about 35 early T4 mRNAs but does not affect nearly 200 other mRNAs.	RNA-bind	120	166	240	3.9	28.5 bits (64)	74	61.67	18.33	26.67	9.17							P0ACN7	Identified as RBP by InterPro
P77170	Identified as RBP by CDD	PINQ_ECOLI	Putative DNA-invertase from lambdoid prophage Qin	Escherichia coli (strain K12)	196	pinQ ydfL b1545 JW1538	b1545,JW1538	inferred from homology	GO:0003677->F:DNA binding', 'GO:0000150->F:recombinase activity', 'GO:0000150->F:recombinase activity', 'GO:0015074->P:DNA integration', 'GO:0015074->P:DNA integration', 'GO:0015074->P:DNA integration', 'GO:0006310->P:DNA recombination', 'GO:0006310->P:DNA recombination', 'GO:0006310->P:DNA recombination', 'GO:0006310->P:DNA recombination	U00096	None	eco:b1545	9097039	CDD	203898	PF08281	RNA polymerase sigma factor 70, region 4 type 2	The bacterial core RNA polymerase complex, which consists of five subunits, is sufficient for transcription elongation and termination but is unable to initiate transcription. Transcription initiation from promoter elements requires a sixth, dissociable subunit called a sigma factor, which reversibly associates with the core RNA polymerase complex to form a holoenzyme. RNA polymerase recruits alt…	RNA-bind	54	152	191	2.9	26.3 bits (59)	39	72.22	22.22	35.19	7.41							P0ACP1	Identified as RBP by InterPro
P77161	Identified as RBP by CDD	GLXR_ECOLI	2-hydroxy-3-oxopropionate reductase (EC 1.1.1.60) (Tartronate semialdehyde reductase) (TSAR)	Escherichia coli (strain K12)	292	glxR glxB1 ybbQ b0509 JW0497	b0509,JW0497	evidence at transcript level	GO:0008679->F:2-hydroxy-3-oxopropionate reductase activity', 'GO:0051287->F:NAD binding', 'GO:0051287->F:NAD binding', 'GO:0004616->F:phosphogluconate dehydrogenase (decarboxylating) activity', 'GO:0004616->F:phosphogluconate dehydrogenase (decarboxylating) activity', 'GO:0004616->F:phosphogluconate dehydrogenase (decarboxylating) activity', 'GO:0009442->P:allantoin assimilation pathway', 'GO:000…	U89279	None	eco:b0509	10601204	CDD	272937	TIGR00165	S18	ribosomal protein S18. This ribosomal small subunit protein is found in all eubacteria so far, as well as in chloroplasts. YER050C from Saccharomyces cerevisiae and a related protein from Caenorhabditis elegans appear to be homologous and may represent mitochondrial forms. The trusted cutoff is set high enough that these two candidate S18 proteins are not categorized automatically. [Protein synth…	Ribosomal_S18	70	221	254	1.7	27.8 bits (62)	33	47.14	18.57	32.86	14.29							P0ACP5	Identified as RBP by InterPro
P76639	Identified as RBP by InterPro and CDD	YGEH_ECOLI	Uncharacterized protein YgeH	Escherichia coli (strain K12)	458	ygeH b2852 JW2820	b2852,JW2820	inferred from homology	GO:0005829->C:cytosol', 'GO:0003677->F:DNA binding', 'GO:0003677->F:DNA binding', 'GO:0000160->P:phosphorelay signal transduction system', 'GO:0000160->P:phosphorelay signal transduction system', 'GO:0000160->P:phosphorelay signal transduction system', 'GO:0006355->P:regulation of transcription, DNA-templated', 'GO:0006355->P:regulation of transcription, DNA-templated', 'GO:0006355->P:regulation …	U28375	None	eco:b2852	9278503	INTERPRO	IPR016032	SSF46894		Two-component signal transduction systems enable bacteria to sense, respond, and adapt to a wide range of environments, stressors, and growth conditions. Some bacteria can contain up to as many as 200 two-component systems that need tight regulation to prevent unwanted cross-talk. These pathways have been adapted to response to a wide variety of stimuli, including nutrients, cellular redox state,…	RNA-bind	NA	21	102	7.09e-15	-	81	-	-	-	-							P0ACP7	Identified as RBP by InterPro and CDD
P76639	Identified as RBP by InterPro and CDD	YGEH_ECOLI	Uncharacterized protein YgeH	Escherichia coli (strain K12)	458	ygeH b2852 JW2820	b2852,JW2820	inferred from homology	GO:0005829->C:cytosol', 'GO:0003677->F:DNA binding', 'GO:0003677->F:DNA binding', 'GO:0000160->P:phosphorelay signal transduction system', 'GO:0000160->P:phosphorelay signal transduction system', 'GO:0000160->P:phosphorelay signal transduction system', 'GO:0006355->P:regulation of transcription, DNA-templated', 'GO:0006355->P:regulation of transcription, DNA-templated', 'GO:0006355->P:regulation …	U28375	None	eco:b2852	9278503	CDD	238225	cd00383	trans_reg_C	Effector domain of response regulator. Bacteria and certain eukaryotes like protozoa and higher plants use two-component signal transduction systems to detect and respond to changes in the environment. The system consists of a sensor histidine kinase and a response regulator. The former autophosphorylates in a histidine residue on detecting an external stimulus. The phosphate is then transferred …	RNA-bind	95	26	101	6e-10	57.1 bits (139)	75	78.95	25.26	43.16	8.42							P0ACQ0	Identified as RBP by InterPro and CDD
P76594	Identified as RBP by InterPro and CDD	PKA_ECOLI	Protein lysine acetyltransferase Pka (EC 2.3.1.-)	Escherichia coli (strain K12)	886	pka patZ yfiQ b2584 JW2568	b2584,JW2568	evidence at protein level	GO:0005524->F:ATP binding', 'GO:0048037->F:cofactor binding', 'GO:0048037->F:cofactor binding', 'GO:0004468->F:lysine N-acetyltransferase activity, acting on acetyl phosphate as donor', 'GO:0004468->F:lysine N-acetyltransferase activity, acting on acetyl phosphate as donor', 'GO:0004468->F:lysine N-acetyltransferase activity, acting on acetyl phosphate as donor', 'GO:0046872->F:metal ion binding'…	U00096	None	eco:b2584	9278503	INTERPRO	IPR000182	PS51186	Gcn5-related N-acetyltransferase (GNAT) domain profile.	The N-acetyltransferases (NAT) (EC 2.3.1.-) are enzymes that use acetylcoenzyme A (CoA) to transfer an acetyl group to a substrate, a reactionimplicated in various functions from bacterial antibiotic resistance tomammalian circadian rhythm and chromatin remodeling. The Gcn5-relatedN-acetyltransferases (GNAT) catalyze the transfer of the acetyl from the CoAdonor to a primary amine of the acceptor.…	Ribosomal_S18	169	726	881	15.94	-	155	91.72	-	-	-							P0ACS2	Identified as RBP by InterPro and CDD
P76594	Identified as RBP by InterPro and CDD	PKA_ECOLI	Protein lysine acetyltransferase Pka (EC 2.3.1.-)	Escherichia coli (strain K12)	886	pka patZ yfiQ b2584 JW2568	b2584,JW2568	evidence at protein level	GO:0005524->F:ATP binding', 'GO:0048037->F:cofactor binding', 'GO:0048037->F:cofactor binding', 'GO:0004468->F:lysine N-acetyltransferase activity, acting on acetyl phosphate as donor', 'GO:0004468->F:lysine N-acetyltransferase activity, acting on acetyl phosphate as donor', 'GO:0004468->F:lysine N-acetyltransferase activity, acting on acetyl phosphate as donor', 'GO:0046872->F:metal ion binding'…	U00096	None	eco:b2584	9278503	INTERPRO	IPR000182	PF00583	Acetyltransferase (GNAT) family	The N-acetyltransferases (NAT) (EC 2.3.1.-) are enzymes that use acetylcoenzyme A (CoA) to transfer an acetyl group to a substrate, a reactionimplicated in various functions from bacterial antibiotic resistance tomammalian circadian rhythm and chromatin remodeling. The Gcn5-relatedN-acetyltransferases (GNAT) catalyze the transfer of the acetyl from the CoAdonor to a primary amine of the acceptor.…	Ribosomal_S18	169	790	863	3.4e-10	-	73	43.2	-	-	-							P0ACS5	Identified as RBP by InterPro and CDD
P76594	Identified as RBP by InterPro and CDD	PKA_ECOLI	Protein lysine acetyltransferase Pka (EC 2.3.1.-)	Escherichia coli (strain K12)	886	pka patZ yfiQ b2584 JW2568	b2584,JW2568	evidence at protein level	GO:0005524->F:ATP binding', 'GO:0048037->F:cofactor binding', 'GO:0048037->F:cofactor binding', 'GO:0004468->F:lysine N-acetyltransferase activity, acting on acetyl phosphate as donor', 'GO:0004468->F:lysine N-acetyltransferase activity, acting on acetyl phosphate as donor', 'GO:0004468->F:lysine N-acetyltransferase activity, acting on acetyl phosphate as donor', 'GO:0046872->F:metal ion binding'…	U00096	None	eco:b2584	9278503	CDD	257639	PF13302	GNAT domain	The N-acetyltransferases (NAT) (EC 2.3.1.-) are enzymes that use acetylcoenzyme A (CoA) to transfer an acetyl group to a substrate, a reactionimplicated in various functions from bacterial antibiotic resistance tomammalian circadian rhythm and chromatin remodeling. The Gcn5-relatedN-acetyltransferases (GNAT) catalyze the transfer of the acetyl from the CoAdonor to a primary amine of the acceptor.…	Ribosomal_S18	141	725	864	4e-09	56.6 bits (137)	139	98.58	23.4	35.46	6.38							P0ACU2	Identified as RBP by CDD
P76594	Identified as RBP by InterPro and CDD	PKA_ECOLI	Protein lysine acetyltransferase Pka (EC 2.3.1.-)	Escherichia coli (strain K12)	886	pka patZ yfiQ b2584 JW2568	b2584,JW2568	evidence at protein level	GO:0005524->F:ATP binding', 'GO:0048037->F:cofactor binding', 'GO:0048037->F:cofactor binding', 'GO:0004468->F:lysine N-acetyltransferase activity, acting on acetyl phosphate as donor', 'GO:0004468->F:lysine N-acetyltransferase activity, acting on acetyl phosphate as donor', 'GO:0004468->F:lysine N-acetyltransferase activity, acting on acetyl phosphate as donor', 'GO:0046872->F:metal ion binding'…	U00096	None	eco:b2584	9278503	CDD	223532	COG0456	RimI	Ribosomal protein S18 acetylase RimI and related acetyltransferases [Translation structure and biogenesis].	Ribosomal_S18	177	743	865	0.0007	41.5 bits (97)	122	68.93	14.69	28.25	10.73							P0ACV0	Identified as RBP by InterPro and CDD
P76594	Identified as RBP by InterPro and CDD	PKA_ECOLI	Protein lysine acetyltransferase Pka (EC 2.3.1.-)	Escherichia coli (strain K12)	886	pka patZ yfiQ b2584 JW2568	b2584,JW2568	evidence at protein level	GO:0005524->F:ATP binding', 'GO:0048037->F:cofactor binding', 'GO:0048037->F:cofactor binding', 'GO:0004468->F:lysine N-acetyltransferase activity, acting on acetyl phosphate as donor', 'GO:0004468->F:lysine N-acetyltransferase activity, acting on acetyl phosphate as donor', 'GO:0004468->F:lysine N-acetyltransferase activity, acting on acetyl phosphate as donor', 'GO:0046872->F:metal ion binding'…	U00096	None	eco:b2584	9278503	CDD	257828	PF13508	GNAT domain	The N-acetyltransferases (NAT) (EC 2.3.1.-) are enzymes that use acetylcoenzyme A (CoA) to transfer an acetyl group to a substrate, a reactionimplicated in various functions from bacterial antibiotic resistance tomammalian circadian rhythm and chromatin remodeling. The Gcn5-relatedN-acetyltransferases (GNAT) catalyze the transfer of the acetyl from the CoAdonor to a primary amine of the acceptor.…	Ribosomal_S18	79	787	840	0.082	33.7 bits (78)	53	67.09	16.46	26.58	6.33							P0ACV2	Identified as RBP by InterPro and CDD
P76594	Identified as RBP by InterPro and CDD	PKA_ECOLI	Protein lysine acetyltransferase Pka (EC 2.3.1.-)	Escherichia coli (strain K12)	886	pka patZ yfiQ b2584 JW2568	b2584,JW2568	evidence at protein level	GO:0005524->F:ATP binding', 'GO:0048037->F:cofactor binding', 'GO:0048037->F:cofactor binding', 'GO:0004468->F:lysine N-acetyltransferase activity, acting on acetyl phosphate as donor', 'GO:0004468->F:lysine N-acetyltransferase activity, acting on acetyl phosphate as donor', 'GO:0004468->F:lysine N-acetyltransferase activity, acting on acetyl phosphate as donor', 'GO:0046872->F:metal ion binding'…	U00096	None	eco:b2584	9278503	CDD	249979	PF00583	GNAT domain	The N-acetyltransferases (NAT) (EC 2.3.1.-) are enzymes that use acetylcoenzyme A (CoA) to transfer an acetyl group to a substrate, a reactionimplicated in various functions from bacterial antibiotic resistance tomammalian circadian rhythm and chromatin remodeling. The Gcn5-relatedN-acetyltransferases (GNAT) catalyze the transfer of the acetyl from the CoAdonor to a primary amine of the acceptor.…	Ribosomal_S18	80	787	863	7e-11	60.7 bits (148)	76	95	26.25	47.5	2.5							P0ACW0	Identified as RBP by CDD
P76569	Identified as RBP by CDD	YFGD_ECOLI	Uncharacterized protein YfgD	Escherichia coli (strain K12)	119	yfgD b2495 JW2480	b2495,JW2480	evidence at protein level	GO:0005829->C:cytosol', 'GO:0008794->F:arsenate reductase (glutaredoxin) activity', 'GO:0008794->F:arsenate reductase (glutaredoxin) activity	U00096	None	eco:b2495	9205837	CDD	239330	cd03032	ArsC_Spx	Arsenate Reductase (ArsC) family, Spx subfamily, Spx is a unique RNA polymerase (RNAP)-binding protein present in bacilli and some mollicutes. It inhibits transcription by binding to the C-terminal domain of the alpha subunit of RNAP, disrupting complex formation between RNAP and certain transcriptional activator proteins like ResD and ComA. In response to oxidative stress, Spx can also activate …	RNA-bind	115	4	108	4e-09	50.7 bits (122)	104	90.43	25.22	47.83	4.35							P0ACZ4	Identified as RBP by InterPro and CDD
P76569	Identified as RBP by CDD	YFGD_ECOLI	Uncharacterized protein YfgD	Escherichia coli (strain K12)	119	yfgD b2495 JW2480	b2495,JW2480	evidence at protein level	GO:0005829->C:cytosol', 'GO:0008794->F:arsenate reductase (glutaredoxin) activity', 'GO:0008794->F:arsenate reductase (glutaredoxin) activity	U00096	None	eco:b2495	9205837	CDD	239275	cd02977	ArsC_family	Arsenate Reductase (ArsC) family, composed of TRX-fold arsenic reductases and similar proteins including the transcriptional regulator, Spx. ArsC catalyzes the reduction of arsenate [As(V)] to arsenite [As(III)], using reducing equivalents derived from glutathione (GSH) via glutaredoxin (GRX), through a single catalytic cysteine. This family of predominantly bacterial enzymes is unrelated to two …	RNA-bind	105	5	109	5e-38	126 bits (320)	104	99.05	39.05	60	1.9							P0ACZ8	Identified as RBP by InterPro and CDD
P76562	GO tagged RBP	TMCA_ECOLI	tRNA(Met) cytidine acetyltransferase TmcA (EC 2.3.1.193)	Escherichia coli (strain K12)	671	tmcA ypfI b2474 JW2459	b2474,JW2459	evidence at protein level	GO:0005737->C:cytoplasm', 'GO:0005524->F:ATP binding', 'GO:0005524->F:ATP binding', 'GO:0000049->F:tRNA binding', 'GO:0000049->F:tRNA binding', 'GO:0000049->F:tRNA binding', 'GO:0051392->F:tRNA N-acetyltransferase activity', 'GO:0051392->F:tRNA N-acetyltransferase activity', 'GO:0051392->F:tRNA N-acetyltransferase activity', 'GO:0051392->F:tRNA N-acetyltransferase activity', 'GO:0051391->P:tRNA a…	U00096	2ZPA	eco:b2474	9205837	INTERPRO	IPR000182	PS51186	Gcn5-related N-acetyltransferase (GNAT) domain profile.	The N-acetyltransferases (NAT) (EC 2.3.1.-) are enzymes that use acetylcoenzyme A (CoA) to transfer an acetyl group to a substrate, a reactionimplicated in various functions from bacterial antibiotic resistance tomammalian circadian rhythm and chromatin remodeling. The Gcn5-relatedN-acetyltransferases (GNAT) catalyze the transfer of the acetyl from the CoAdonor to a primary amine of the acceptor.…	Ribosomal_S18	169	356	531	10.753	-	175	103.55	-	-	-							P0AD01	Identified as RBP by InterPro and CDD
P76562	GO tagged RBP	TMCA_ECOLI	tRNA(Met) cytidine acetyltransferase TmcA (EC 2.3.1.193)	Escherichia coli (strain K12)	671	tmcA ypfI b2474 JW2459	b2474,JW2459	evidence at protein level	GO:0005737->C:cytoplasm', 'GO:0005524->F:ATP binding', 'GO:0005524->F:ATP binding', 'GO:0000049->F:tRNA binding', 'GO:0000049->F:tRNA binding', 'GO:0000049->F:tRNA binding', 'GO:0051392->F:tRNA N-acetyltransferase activity', 'GO:0051392->F:tRNA N-acetyltransferase activity', 'GO:0051392->F:tRNA N-acetyltransferase activity', 'GO:0051392->F:tRNA N-acetyltransferase activity', 'GO:0051391->P:tRNA a…	U00096	2ZPA	eco:b2474	9205837	INTERPRO	IPR000182	PF13718	GNAT acetyltransferase 2	The N-acetyltransferases (NAT) (EC 2.3.1.-) are enzymes that use acetylcoenzyme A (CoA) to transfer an acetyl group to a substrate, a reactionimplicated in various functions from bacterial antibiotic resistance tomammalian circadian rhythm and chromatin remodeling. The Gcn5-relatedN-acetyltransferases (GNAT) catalyze the transfer of the acetyl from the CoAdonor to a primary amine of the acceptor.…	Ribosomal_S18	169	369	483	1.3e-16	-	114	67.46	-	-	-							P0AD14	Identified as RBP by CDD
P76562	GO tagged RBP	TMCA_ECOLI	tRNA(Met) cytidine acetyltransferase TmcA (EC 2.3.1.193)	Escherichia coli (strain K12)	671	tmcA ypfI b2474 JW2459	b2474,JW2459	evidence at protein level	GO:0005737->C:cytoplasm', 'GO:0005524->F:ATP binding', 'GO:0005524->F:ATP binding', 'GO:0000049->F:tRNA binding', 'GO:0000049->F:tRNA binding', 'GO:0000049->F:tRNA binding', 'GO:0051392->F:tRNA N-acetyltransferase activity', 'GO:0051392->F:tRNA N-acetyltransferase activity', 'GO:0051392->F:tRNA N-acetyltransferase activity', 'GO:0051392->F:tRNA N-acetyltransferase activity', 'GO:0051391->P:tRNA a…	U00096	2ZPA	eco:b2474	9205837	CDD	257828	PF13508	GNAT domain	The N-acetyltransferases (NAT) (EC 2.3.1.-) are enzymes that use acetylcoenzyme A (CoA) to transfer an acetyl group to a substrate, a reactionimplicated in various functions from bacterial antibiotic resistance tomammalian circadian rhythm and chromatin remodeling. The Gcn5-relatedN-acetyltransferases (GNAT) catalyze the transfer of the acetyl from the CoAdonor to a primary amine of the acceptor.…	Ribosomal_S18	79	446	511	0.016	35.2 bits (82)	65	82.28	20.25	37.97	13.92							P0AD44	Identified as RBP by CDD
P76562	GO tagged RBP	TMCA_ECOLI	tRNA(Met) cytidine acetyltransferase TmcA (EC 2.3.1.193)	Escherichia coli (strain K12)	671	tmcA ypfI b2474 JW2459	b2474,JW2459	evidence at protein level	GO:0005737->C:cytoplasm', 'GO:0005524->F:ATP binding', 'GO:0005524->F:ATP binding', 'GO:0000049->F:tRNA binding', 'GO:0000049->F:tRNA binding', 'GO:0000049->F:tRNA binding', 'GO:0051392->F:tRNA N-acetyltransferase activity', 'GO:0051392->F:tRNA N-acetyltransferase activity', 'GO:0051392->F:tRNA N-acetyltransferase activity', 'GO:0051392->F:tRNA N-acetyltransferase activity', 'GO:0051391->P:tRNA a…	U00096	2ZPA	eco:b2474	9205837	CDD	257979	PF13673	GNAT domain	The N-acetyltransferases (NAT) (EC 2.3.1.-) are enzymes that use acetylcoenzyme A (CoA) to transfer an acetyl group to a substrate, a reactionimplicated in various functions from bacterial antibiotic resistance tomammalian circadian rhythm and chromatin remodeling. The Gcn5-relatedN-acetyltransferases (GNAT) catalyze the transfer of the acetyl from the CoAdonor to a primary amine of the acceptor.…	Ribosomal_S18	116	405	509	0.2	32.3 bits (74)	104	89.66	14.66	25	7.76							P0AD49	GO tagged RBP
P76562	GO tagged RBP	TMCA_ECOLI	tRNA(Met) cytidine acetyltransferase TmcA (EC 2.3.1.193)	Escherichia coli (strain K12)	671	tmcA ypfI b2474 JW2459	b2474,JW2459	evidence at protein level	GO:0005737->C:cytoplasm', 'GO:0005524->F:ATP binding', 'GO:0005524->F:ATP binding', 'GO:0000049->F:tRNA binding', 'GO:0000049->F:tRNA binding', 'GO:0000049->F:tRNA binding', 'GO:0051392->F:tRNA N-acetyltransferase activity', 'GO:0051392->F:tRNA N-acetyltransferase activity', 'GO:0051392->F:tRNA N-acetyltransferase activity', 'GO:0051392->F:tRNA N-acetyltransferase activity', 'GO:0051391->P:tRNA a…	U00096	2ZPA	eco:b2474	9205837	CDD	249979	PF00583	GNAT domain	The N-acetyltransferases (NAT) (EC 2.3.1.-) are enzymes that use acetylcoenzyme A (CoA) to transfer an acetyl group to a substrate, a reactionimplicated in various functions from bacterial antibiotic resistance tomammalian circadian rhythm and chromatin remodeling. The Gcn5-relatedN-acetyltransferases (GNAT) catalyze the transfer of the acetyl from the CoAdonor to a primary amine of the acceptor.…	Ribosomal_S18	80	460	510	0.13	32.6 bits (75)	50	62.5	11.25	26.25	3.75							P0ADC1	Identified as RBP by CDD
P76562	GO tagged RBP	TMCA_ECOLI	tRNA(Met) cytidine acetyltransferase TmcA (EC 2.3.1.193)	Escherichia coli (strain K12)	671	tmcA ypfI b2474 JW2459	b2474,JW2459	evidence at protein level	GO:0005737->C:cytoplasm', 'GO:0005524->F:ATP binding', 'GO:0005524->F:ATP binding', 'GO:0000049->F:tRNA binding', 'GO:0000049->F:tRNA binding', 'GO:0000049->F:tRNA binding', 'GO:0051392->F:tRNA N-acetyltransferase activity', 'GO:0051392->F:tRNA N-acetyltransferase activity', 'GO:0051392->F:tRNA N-acetyltransferase activity', 'GO:0051392->F:tRNA N-acetyltransferase activity', 'GO:0051391->P:tRNA a…	U00096	2ZPA	eco:b2474	9205837	CDD	258015	PF13718	GNAT domain	The N-acetyltransferases (NAT) (EC 2.3.1.-) are enzymes that use acetylcoenzyme A (CoA) to transfer an acetyl group to a substrate, a reactionimplicated in various functions from bacterial antibiotic resistance tomammalian circadian rhythm and chromatin remodeling. The Gcn5-relatedN-acetyltransferases (GNAT) catalyze the transfer of the acetyl from the CoAdonor to a primary amine of the acceptor.…	Ribosomal_S18	169	368	534	1e-79	253 bits (649)	166	98.22	46.75	64.5	1.18							P0ADD7	Identified as RBP by InterPro and CDD
P76556	Identified as RBP by CDD	EUTP_ECOLI	Ethanolamine utilization protein EutP	Escherichia coli (strain K12)	159	eutP ypfD b2461 JW2445	b2461,JW2445	inferred from homology	GO:0005524->F:ATP binding', 'GO:0046336->P:ethanolamine catabolic process', 'GO:0046336->P:ethanolamine catabolic process	U00096	None	eco:b2461	9278503	CDD	206646	cd00880	Era_like	E. coli Ras-like protein (Era)-like GTPase. The Era (E. coli Ras-like protein)-like family includes several distinct subfamilies (TrmE/ThdF, FeoB, YihA (EngB), Era, and EngA/YfgK) that generally show sequence conservation in the region between the Walker A and B motifs (G1 and G3 box motifs), to the exclusion of other GTPases. TrmE is ubiquitous in bacteria and is a widespread mitochondrial prote…	KH	161	5	145	2e-07	47.2 bits (113)	140	86.96	19.88	34.16	11.8							P0ADE8	Identified as RBP by InterPro and CDD
P76556	Identified as RBP by CDD	EUTP_ECOLI	Ethanolamine utilization protein EutP	Escherichia coli (strain K12)	159	eutP ypfD b2461 JW2445	b2461,JW2445	inferred from homology	GO:0005524->F:ATP binding', 'GO:0046336->P:ethanolamine catabolic process', 'GO:0046336->P:ethanolamine catabolic process	U00096	None	eco:b2461	9278503	CDD	206743	cd11383	YfjP	YfjP GTPase. The Era (E. coli Ras-like protein)-like YfjP subfamily includes several uncharacterized bacterial GTPases that are similar to Era. They generally show sequence conservation in the region between the Walker A and B motifs (G1 and G3 box motifs), to the exclusion of other GTPases. Era is characterized by a distinct derivative of the KH domain (the pseudo-KH domain) which is located C-t…	KH	140	5	77	0.0001	39.6 bits (93)	72	51.43	17.86	26.43	10.71							P0ADF6	Identified as RBP by InterPro
P76556	Identified as RBP by CDD	EUTP_ECOLI	Ethanolamine utilization protein EutP	Escherichia coli (strain K12)	159	eutP ypfD b2461 JW2445	b2461,JW2445	inferred from homology	GO:0005524->F:ATP binding', 'GO:0046336->P:ethanolamine catabolic process', 'GO:0046336->P:ethanolamine catabolic process	U00096	None	eco:b2461	9278503	CDD	206726	cd04163	Era	E. coli Ras-like protein (Era) is a multifunctional GTPase. Era (E. coli Ras-like protein) is a multifunctional GTPase found in all bacteria except some eubacteria. It binds to the 16S ribosomal RNA (rRNA) of the 30S subunit and appears to play a role in the assembly of the 30S subunit, possibly by chaperoning the 16S rRNA. It also contacts several assembly elements of the 30S subunit. Era couple…	RNA-bind, KH, cold-shock	168	4	102	0.001	37.1 bits (87)	98	58.33	17.26	30.36	19.05							P0ADG1	Identified as RBP by CDD
P76550	Identified as RBP by InterPro	YFFS_ECOLI	Uncharacterized protein YffS	Escherichia coli (strain K12)	269	yffS b2450	b2450	predicted	GO:0005829->C:cytosol', 'GO:0003677->F:DNA binding', 'GO:0003677->F:DNA binding	U00096	None	eco:b2450	9278503	INTERPRO	IPR010982	G3DSA:1.10.260.40		Bacteriophage lambda C1 repressor controls the expression of viral genes as part of the lysogeny/lytic growth switch. C1 is essential for maintaining lysogeny, where the phage replicates non-disruptively along with the host. If the host cell is threatened, then lytic growth is induced. The Lambda C1 repressor consists of two domains connected by a linker: an N-terminal DNA-binding domain that als…	RNA-bind	62	26	78	5.5e-05	-	52	83.87	-	-	-							P0ADI0	Identified as RBP by CDD
P76539	Identified as RBP by InterPro and CDD	YPEA_ECOLI	Acetyltransferase YpeA (EC 2.3.1.-)	Escherichia coli (strain K12)	141	ypeA b2434 JW2427	b2434,JW2427	evidence at protein level	GO:0031248->C:protein acetyltransferase complex', 'GO:0004596->F:peptide alpha-N-acetyltransferase activity', 'GO:0004596->F:peptide alpha-N-acetyltransferase activity', 'GO:0006474->P:N-terminal protein amino acid acetylation', 'GO:0006474->P:N-terminal protein amino acid acetylation', 'GO:0006474->P:N-terminal protein amino acid acetylation	U00096	4QUS	eco:b2434	9278503	INTERPRO	IPR000182	PS51186	Gcn5-related N-acetyltransferase (GNAT) domain profile.	The N-acetyltransferases (NAT) (EC 2.3.1.-) are enzymes that use acetylcoenzyme A (CoA) to transfer an acetyl group to a substrate, a reactionimplicated in various functions from bacterial antibiotic resistance tomammalian circadian rhythm and chromatin remodeling. The Gcn5-relatedN-acetyltransferases (GNAT) catalyze the transfer of the acetyl from the CoAdonor to a primary amine of the acceptor.…	Ribosomal_S18	169	1	141	23.557	-	140	82.84	-	-	-							P0ADK6	Identified as RBP by InterPro
P76539	Identified as RBP by InterPro and CDD	YPEA_ECOLI	Acetyltransferase YpeA (EC 2.3.1.-)	Escherichia coli (strain K12)	141	ypeA b2434 JW2427	b2434,JW2427	evidence at protein level	GO:0031248->C:protein acetyltransferase complex', 'GO:0004596->F:peptide alpha-N-acetyltransferase activity', 'GO:0004596->F:peptide alpha-N-acetyltransferase activity', 'GO:0006474->P:N-terminal protein amino acid acetylation', 'GO:0006474->P:N-terminal protein amino acid acetylation', 'GO:0006474->P:N-terminal protein amino acid acetylation	U00096	4QUS	eco:b2434	9278503	INTERPRO	IPR000182	PF00583	Acetyltransferase (GNAT) family	The N-acetyltransferases (NAT) (EC 2.3.1.-) are enzymes that use acetylcoenzyme A (CoA) to transfer an acetyl group to a substrate, a reactionimplicated in various functions from bacterial antibiotic resistance tomammalian circadian rhythm and chromatin remodeling. The Gcn5-relatedN-acetyltransferases (GNAT) catalyze the transfer of the acetyl from the CoAdonor to a primary amine of the acceptor.…	Ribosomal_S18	169	48	124	8.1e-16	-	76	44.97	-	-	-							P0ADP2	Identified as RBP by CDD
P76539	Identified as RBP by InterPro and CDD	YPEA_ECOLI	Acetyltransferase YpeA (EC 2.3.1.-)	Escherichia coli (strain K12)	141	ypeA b2434 JW2427	b2434,JW2427	evidence at protein level	GO:0031248->C:protein acetyltransferase complex', 'GO:0004596->F:peptide alpha-N-acetyltransferase activity', 'GO:0004596->F:peptide alpha-N-acetyltransferase activity', 'GO:0006474->P:N-terminal protein amino acid acetylation', 'GO:0006474->P:N-terminal protein amino acid acetylation', 'GO:0006474->P:N-terminal protein amino acid acetylation	U00096	4QUS	eco:b2434	9278503	CDD	257828	PF13508	GNAT domain	The N-acetyltransferases (NAT) (EC 2.3.1.-) are enzymes that use acetylcoenzyme A (CoA) to transfer an acetyl group to a substrate, a reactionimplicated in various functions from bacterial antibiotic resistance tomammalian circadian rhythm and chromatin remodeling. The Gcn5-relatedN-acetyltransferases (GNAT) catalyze the transfer of the acetyl from the CoAdonor to a primary amine of the acceptor.…	Ribosomal_S18	79	41	124	1e-09	52.2 bits (126)	83	105.06	29.11	49.37	7.59							P0ADQ2	Identified as RBP by InterPro and CDD
P76539	Identified as RBP by InterPro and CDD	YPEA_ECOLI	Acetyltransferase YpeA (EC 2.3.1.-)	Escherichia coli (strain K12)	141	ypeA b2434 JW2427	b2434,JW2427	evidence at protein level	GO:0031248->C:protein acetyltransferase complex', 'GO:0004596->F:peptide alpha-N-acetyltransferase activity', 'GO:0004596->F:peptide alpha-N-acetyltransferase activity', 'GO:0006474->P:N-terminal protein amino acid acetylation', 'GO:0006474->P:N-terminal protein amino acid acetylation', 'GO:0006474->P:N-terminal protein amino acid acetylation	U00096	4QUS	eco:b2434	9278503	CDD	249979	PF00583	GNAT domain	The N-acetyltransferases (NAT) (EC 2.3.1.-) are enzymes that use acetylcoenzyme A (CoA) to transfer an acetyl group to a substrate, a reactionimplicated in various functions from bacterial antibiotic resistance tomammalian circadian rhythm and chromatin remodeling. The Gcn5-relatedN-acetyltransferases (GNAT) catalyze the transfer of the acetyl from the CoAdonor to a primary amine of the acceptor.…	Ribosomal_S18	80	48	124	5e-17	72.3 bits (178)	76	95	36.25	57.5	3.75							P0ADX1	Identified as RBP by InterPro
P76539	Identified as RBP by InterPro and CDD	YPEA_ECOLI	Acetyltransferase YpeA (EC 2.3.1.-)	Escherichia coli (strain K12)	141	ypeA b2434 JW2427	b2434,JW2427	evidence at protein level	GO:0031248->C:protein acetyltransferase complex', 'GO:0004596->F:peptide alpha-N-acetyltransferase activity', 'GO:0004596->F:peptide alpha-N-acetyltransferase activity', 'GO:0006474->P:N-terminal protein amino acid acetylation', 'GO:0006474->P:N-terminal protein amino acid acetylation', 'GO:0006474->P:N-terminal protein amino acid acetylation	U00096	4QUS	eco:b2434	9278503	CDD	257639	PF13302	GNAT domain	The N-acetyltransferases (NAT) (EC 2.3.1.-) are enzymes that use acetylcoenzyme A (CoA) to transfer an acetyl group to a substrate, a reactionimplicated in various functions from bacterial antibiotic resistance tomammalian circadian rhythm and chromatin remodeling. The Gcn5-relatedN-acetyltransferases (GNAT) catalyze the transfer of the acetyl from the CoAdonor to a primary amine of the acceptor.…	Ribosomal_S18	141	3	124	0.24	30.4 bits (69)	121	85.82	19.86	39.72	15.6							P0ADY3	GO tagged RBP
P76539	Identified as RBP by InterPro and CDD	YPEA_ECOLI	Acetyltransferase YpeA (EC 2.3.1.-)	Escherichia coli (strain K12)	141	ypeA b2434 JW2427	b2434,JW2427	evidence at protein level	GO:0031248->C:protein acetyltransferase complex', 'GO:0004596->F:peptide alpha-N-acetyltransferase activity', 'GO:0004596->F:peptide alpha-N-acetyltransferase activity', 'GO:0006474->P:N-terminal protein amino acid acetylation', 'GO:0006474->P:N-terminal protein amino acid acetylation', 'GO:0006474->P:N-terminal protein amino acid acetylation	U00096	4QUS	eco:b2434	9278503	CDD	223532	COG0456	RimI	Ribosomal protein S18 acetylase RimI and related acetyltransferases [Translation structure and biogenesis].	Ribosomal_S18	177	6	124	7e-13	62.7 bits (152)	118	66.67	19.77	29.38	6.21							P0ADY7	GO tagged RBP
P76539	Identified as RBP by InterPro and CDD	YPEA_ECOLI	Acetyltransferase YpeA (EC 2.3.1.-)	Escherichia coli (strain K12)	141	ypeA b2434 JW2427	b2434,JW2427	evidence at protein level	GO:0031248->C:protein acetyltransferase complex', 'GO:0004596->F:peptide alpha-N-acetyltransferase activity', 'GO:0004596->F:peptide alpha-N-acetyltransferase activity', 'GO:0006474->P:N-terminal protein amino acid acetylation', 'GO:0006474->P:N-terminal protein amino acid acetylation', 'GO:0006474->P:N-terminal protein amino acid acetylation	U00096	4QUS	eco:b2434	9278503	CDD	257979	PF13673	GNAT domain	The N-acetyltransferases (NAT) (EC 2.3.1.-) are enzymes that use acetylcoenzyme A (CoA) to transfer an acetyl group to a substrate, a reactionimplicated in various functions from bacterial antibiotic resistance tomammalian circadian rhythm and chromatin remodeling. The Gcn5-relatedN-acetyltransferases (GNAT) catalyze the transfer of the acetyl from the CoAdonor to a primary amine of the acceptor.…	Ribosomal_S18	116	3	123	1e-10	55.4 bits (134)	120	103.45	25	39.66	7.76							P0ADZ0	GO tagged RBP
P76524	Identified as RBP by InterPro and CDD	YPDF_ECOLI	Aminopeptidase YpdF (EC 3.4.11.-)	Escherichia coli (strain K12)	361	ypdF b2385 JW2382	b2385,JW2382	evidence at protein level	GO:0004177->F:aminopeptidase activity', 'GO:0006508->P:proteolysis', 'GO:0006508->P:proteolysis	U00096	None	eco:b2385	9205837	INTERPRO	IPR000994	PF00557	Metallopeptidase family M24	This entry contains proteins that belong to MEROPS peptidase family M24 (clan MG), which share a common structural-fold, the "pita-bread" fold. The fold contains both alpha helices and an anti-parallel beta sheet within two structurally similar domains that are thought to be derived from an ancient gene duplication. The active site, where conserved, is located between the two domains. The fold is…	RNA-bind	208	134	342	1.8e-65	-	208	100	-	-	-							P0ADZ4	GO tagged RBP
P76524	Identified as RBP by InterPro and CDD	YPDF_ECOLI	Aminopeptidase YpdF (EC 3.4.11.-)	Escherichia coli (strain K12)	361	ypdF b2385 JW2382	b2385,JW2382	evidence at protein level	GO:0004177->F:aminopeptidase activity', 'GO:0006508->P:proteolysis', 'GO:0006508->P:proteolysis	U00096	None	eco:b2385	9205837	INTERPRO	IPR000994	G3DSA:3.90.230.10		This entry contains proteins that belong to MEROPS peptidase family M24 (clan MG), which share a common structural-fold, the "pita-bread" fold. The fold contains both alpha helices and an anti-parallel beta sheet within two structurally similar domains that are thought to be derived from an ancient gene duplication. The active site, where conserved, is located between the two domains. The fold is…	RNA-bind	208	127	355	2.6e-84	-	228	109.62	-	-	-							P0AE01	GO tagged RBP
P76524	Identified as RBP by InterPro and CDD	YPDF_ECOLI	Aminopeptidase YpdF (EC 3.4.11.-)	Escherichia coli (strain K12)	361	ypdF b2385 JW2382	b2385,JW2382	evidence at protein level	GO:0004177->F:aminopeptidase activity', 'GO:0006508->P:proteolysis', 'GO:0006508->P:proteolysis	U00096	None	eco:b2385	9205837	INTERPRO	IPR000994	SSF55920		This entry contains proteins that belong to MEROPS peptidase family M24 (clan MG), which share a common structural-fold, the "pita-bread" fold. The fold contains both alpha helices and an anti-parallel beta sheet within two structurally similar domains that are thought to be derived from an ancient gene duplication. The active site, where conserved, is located between the two domains. The fold is…	RNA-bind	208	127	355	1.31e-76	-	228	109.62	-	-	-							P0AE18	Identified as RBP by InterPro and CDD
P76524	Identified as RBP by InterPro and CDD	YPDF_ECOLI	Aminopeptidase YpdF (EC 3.4.11.-)	Escherichia coli (strain K12)	361	ypdF b2385 JW2382	b2385,JW2382	evidence at protein level	GO:0004177->F:aminopeptidase activity', 'GO:0006508->P:proteolysis', 'GO:0006508->P:proteolysis	U00096	None	eco:b2385	9205837	CDD	249957	PF00557	Peptidase M24, structural domain	This entry contains proteins that belong to MEROPS peptidase family M24 (clan MG), which share a common structural-fold, the "pita-bread" fold. The fold contains both alpha helices and an anti-parallel beta sheet within two structurally similar domains that are thought to be derived from an ancient gene duplication. The active site, where conserved, is located between the two domains. The fold is…	RNA-bind	208	134	342	5e-78	241 bits (618)	208	100	47.12	61.54	4.33							P0AE37	Identified as RBP by CDD
P76516	Identified as RBP by CDD	YFDT_ECOLI	Uncharacterized protein YfdT	Escherichia coli (strain K12)	101	yfdT b2363 JW5887	b2363,JW5887	predicted		U00096	None	eco:b2363	9278503	CDD	241012	cd12568	RRM3_MRD1	RNA recognition motif 3 in yeast multiple RNA-binding domain-containing protein 1 (MRD1) and similar proteins. This subgroup corresponds to the RRM3 of MRD1 which is encoded by a novel yeast gene MRD1 (multiple RNA-binding domain). It is well-conserved in yeast and its homologs exist in all eukaryotes. MRD1 is present in the nucleolus and the nucleoplasm. It interacts with the 35 S precursor rRNA…	RNA-bind	72	9	60	4	25.0 bits (55)	51	70.83	20.83	33.33	13.89							P0AE39	Identified as RBP by InterPro and CDD
P76399	Identified as RBP by CDD	MDTC_ECOLI	Multidrug resistance protein MdtC (Multidrug transporter MdtC)	Escherichia coli (strain K12)	1025	mdtC yegO b2076 JW2061	b2076,JW2061	evidence at protein level	GO:0005887->C:integral component of plasma membrane', 'GO:0005886->C:plasma membrane', 'GO:0005886->C:plasma membrane', 'GO:0015307->F:drug:proton antiporter activity', 'GO:0015307->F:drug:proton antiporter activity', 'GO:0015307->F:drug:proton antiporter activity', 'GO:0046618->P:drug export', 'GO:0046618->P:drug export', 'GO:0046618->P:drug export', 'GO:0046618->P:drug export	AB089189	None	eco:b2076	12107133	CDD	250503	PF01282	Ribosomal_S24e	Ribosomal protein S24e.	Ribosomal_S24e	83	630	689	1.1	30.3 bits (69)	59	71.08	24.1	37.35	6.02							P0AE67	Identified as RBP by InterPro and CDD
P76387	Identified as RBP by CDD	WZC_ECOLI	Tyrosine-protein kinase wzc (EC 2.7.10.-)	Escherichia coli (strain K12)	720	wzc b2060 JW2045	b2060,JW2045	evidence at protein level	GO:0005887->C:integral component of plasma membrane', 'GO:0016020->C:membrane', 'GO:0016020->C:membrane', 'GO:0005886->C:plasma membrane', 'GO:0005886->C:plasma membrane', 'GO:0005886->C:plasma membrane', 'GO:0005524->F:ATP binding', 'GO:0005524->F:ATP binding', 'GO:0005524->F:ATP binding', 'GO:0005524->F:ATP binding', 'GO:0016887->F:ATPase activity', 'GO:0016887->F:ATPase activity', 'GO:0016887-…	U38473	3LA6	eco:b2060	8759852	CDD	249866	PF00448	Signal recognition particle, SRP54 subunit, GTPase domain	The signal recognition particle (SRP) is a multimeric protein, which along with its conjugate receptor (SR), is involved in targeting secretory proteins to the rough endoplasmic reticulum (RER) membrane in eukaryotes, or to the plasma membrane in prokaryotes . SRP recognises the signal sequence of the nascent polypeptide on the ribosome. In eukaryotes this retards its elongation until SRP docks t…	RNA-bind	195	527	643	0.006	38.3 bits (90)	116	59.49	15.9	24.62	15.38							P0AE72	Identified as RBP by CDD
P76387	Identified as RBP by CDD	WZC_ECOLI	Tyrosine-protein kinase wzc (EC 2.7.10.-)	Escherichia coli (strain K12)	720	wzc b2060 JW2045	b2060,JW2045	evidence at protein level	GO:0005887->C:integral component of plasma membrane', 'GO:0016020->C:membrane', 'GO:0016020->C:membrane', 'GO:0005886->C:plasma membrane', 'GO:0005886->C:plasma membrane', 'GO:0005886->C:plasma membrane', 'GO:0005524->F:ATP binding', 'GO:0005524->F:ATP binding', 'GO:0005524->F:ATP binding', 'GO:0005524->F:ATP binding', 'GO:0016887->F:ATPase activity', 'GO:0016887->F:ATPase activity', 'GO:0016887-…	U38473	3LA6	eco:b2060	8759852	CDD	256982	PF12325	TMF_TATA_bd	TATA element modulatory factor 1 TATA binding. This is the C-terminal conserved coiled coil region of a family of TATA element modulatory factor 1 proteins conserved in eukaryotes. The proteins bind to the TATA element of some RNA polymerase II promoters and repress their activity. by competing with the binding of TATA binding protein. TMF1_TATA_bd is the most conserved part of the TMFs. TMFs are…	RNA-bind	121	343	397	8.9	27.9 bits (63)	54	44.63	14.05	26.45	6.61							P0AE88	Identified as RBP by InterPro and CDD
P76373	Identified as RBP by CDD	UDG_ECOLI	UDP-glucose 6-dehydrogenase (UDP-Glc dehydrogenase) (UDP-GlcDH) (UDPGDH) (EC 1.1.1.22)	Escherichia coli (strain K12)	388	ugd pmrE udg yefA b2028 JW2010	b2028,JW2010	evidence at protein level	GO:0051287->F:NAD binding', 'GO:0003979->F:UDP-glucose 6-dehydrogenase activity', 'GO:0003979->F:UDP-glucose 6-dehydrogenase activity', 'GO:0009242->P:colanic acid biosynthetic process', 'GO:0009242->P:colanic acid biosynthetic process', 'GO:0009242->P:colanic acid biosynthetic process', 'GO:0009103->P:lipopolysaccharide biosynthetic process', 'GO:0009103->P:lipopolysaccharide biosynthetic proces…	U00096	None	eco:b2028	9097040	CDD	249666	PF00189	Ribosomal_S3_C	Ribosomal protein S3, C-terminal domain. This family contains a central domain pfam00013, hence the amino and carboxyl terminal domains are stored separately. This is a minimal carboxyl-terminal domain. Some are much longer.	Ribosomal_S3_C	85	286	334	9.9	26.3 bits (59)	48	56.47	15.29	25.88	15.29							P0AEA2	Identified as RBP by CDD
P76359	Identified as RBP by CDD	YEEP_ECOLI	Putative uncharacterized protein YeeP	Escherichia coli (strain K12)	236	yeeP b1999 JW5327	b1999,JW5327	uncertain		U00096	None	None	9097040	CDD	206743	cd11383	YfjP	YfjP GTPase. The Era (E. coli Ras-like protein)-like YfjP subfamily includes several uncharacterized bacterial GTPases that are similar to Era. They generally show sequence conservation in the region between the Walker A and B motifs (G1 and G3 box motifs), to the exclusion of other GTPases. Era is characterized by a distinct derivative of the KH domain (the pseudo-KH domain) which is located C-t…	KH	140	54	163	7e-19	80.8 bits (200)	109	77.86	30.71	36.43	27.14							P0AEB5	Identified as RBP by InterPro
P76359	Identified as RBP by CDD	YEEP_ECOLI	Putative uncharacterized protein YeeP	Escherichia coli (strain K12)	236	yeeP b1999 JW5327	b1999,JW5327	uncertain		U00096	None	None	9097040	CDD	206646	cd00880	Era_like	E. coli Ras-like protein (Era)-like GTPase. The Era (E. coli Ras-like protein)-like family includes several distinct subfamilies (TrmE/ThdF, FeoB, YihA (EngB), Era, and EngA/YfgK) that generally show sequence conservation in the region between the Walker A and B motifs (G1 and G3 box motifs), to the exclusion of other GTPases. TrmE is ubiquitous in bacteria and is a widespread mitochondrial prote…	KH	161	50	159	0.074	33.0 bits (76)	109	67.7	17.39	27.95	14.91							P0AEC3	Identified as RBP by InterPro and CDD
P76359	Identified as RBP by CDD	YEEP_ECOLI	Putative uncharacterized protein YeeP	Escherichia coli (strain K12)	236	yeeP b1999 JW5327	b1999,JW5327	uncertain		U00096	None	None	9097040	CDD	206726	cd04163	Era	E. coli Ras-like protein (Era) is a multifunctional GTPase. Era (E. coli Ras-like protein) is a multifunctional GTPase found in all bacteria except some eubacteria. It binds to the 16S ribosomal RNA (rRNA) of the 30S subunit and appears to play a role in the assembly of the 30S subunit, possibly by chaperoning the 16S rRNA. It also contacts several assembly elements of the 30S subunit. Era couple…	RNA-bind, KH, cold-shock	168	52	160	2.7	28.2 bits (64)	108	64.29	11.9	24.4	16.07							P0AEC5	Identified as RBP by InterPro and CDD
P76340	Identified as RBP by InterPro and CDD	YEDW_ECOLI	Probable transcriptional regulatory protein YedW	Escherichia coli (strain K12)	223	yedW b1969 JW5322	b1969,JW5322	evidence at protein level	GO:0005737->C:cytoplasm', 'GO:0003677->F:DNA binding', 'GO:0003677->F:DNA binding', 'GO:0003700->F:transcription factor activity, sequence-specific DNA binding', 'GO:0003700->F:transcription factor activity, sequence-specific DNA binding', 'GO:0003700->F:transcription factor activity, sequence-specific DNA binding', 'GO:0045892->P:negative regulation of transcription, DNA-templated', 'GO:0045892-…	U00096	None	eco:b1969	9097040	INTERPRO	IPR016032	SSF46894		Two-component signal transduction systems enable bacteria to sense, respond, and adapt to a wide range of environments, stressors, and growth conditions. Some bacteria can contain up to as many as 200 two-component systems that need tight regulation to prevent unwanted cross-talk. These pathways have been adapted to response to a wide variety of stimuli, including nutrients, cellular redox state,…	RNA-bind	NA	117	219	7.94e-28	-	102	-	-	-	-							P0AED5	Identified as RBP by InterPro and CDD
P76340	Identified as RBP by InterPro and CDD	YEDW_ECOLI	Probable transcriptional regulatory protein YedW	Escherichia coli (strain K12)	223	yedW b1969 JW5322	b1969,JW5322	evidence at protein level	GO:0005737->C:cytoplasm', 'GO:0003677->F:DNA binding', 'GO:0003677->F:DNA binding', 'GO:0003700->F:transcription factor activity, sequence-specific DNA binding', 'GO:0003700->F:transcription factor activity, sequence-specific DNA binding', 'GO:0003700->F:transcription factor activity, sequence-specific DNA binding', 'GO:0045892->P:negative regulation of transcription, DNA-templated', 'GO:0045892-…	U00096	None	eco:b1969	9097040	INTERPRO	IPR011006	SSF52172		CheY is a member of the response regulator family in bacterial two-component signalling systems, where CheY receives the signal from the sensor partner, usually a histidine protein kinase. Signal transduction involves phosphotransfer, whereby the histidine kinase phosphorylates a conserved aspartate in the response regulator to activate responses to environmental signals. CheY is a single domain …	RNA-bind	NA	1	125	3.56e-39	-	124	-	-	-	-							P0AEE3	Identified as RBP by InterPro and CDD
P76340	Identified as RBP by InterPro and CDD	YEDW_ECOLI	Probable transcriptional regulatory protein YedW	Escherichia coli (strain K12)	223	yedW b1969 JW5322	b1969,JW5322	evidence at protein level	GO:0005737->C:cytoplasm', 'GO:0003677->F:DNA binding', 'GO:0003677->F:DNA binding', 'GO:0003700->F:transcription factor activity, sequence-specific DNA binding', 'GO:0003700->F:transcription factor activity, sequence-specific DNA binding', 'GO:0003700->F:transcription factor activity, sequence-specific DNA binding', 'GO:0045892->P:negative regulation of transcription, DNA-templated', 'GO:0045892-…	U00096	None	eco:b1969	9097040	CDD	226230	COG3707	AmiR	Two-component response regulator, AmiR/NasT family, consists of REC and RNA-binding antiterminator (ANTAR) domains [Signal transduction mechanisms, Transcription].	RNA-bind	194	1	111	0.0002	41.2 bits (97)	110	56.7	16.49	30.41	3.61							P0AEF0	Identified as RBP by CDD
P76340	Identified as RBP by InterPro and CDD	YEDW_ECOLI	Probable transcriptional regulatory protein YedW	Escherichia coli (strain K12)	223	yedW b1969 JW5322	b1969,JW5322	evidence at protein level	GO:0005737->C:cytoplasm', 'GO:0003677->F:DNA binding', 'GO:0003677->F:DNA binding', 'GO:0003700->F:transcription factor activity, sequence-specific DNA binding', 'GO:0003700->F:transcription factor activity, sequence-specific DNA binding', 'GO:0003700->F:transcription factor activity, sequence-specific DNA binding', 'GO:0045892->P:negative regulation of transcription, DNA-templated', 'GO:0045892-…	U00096	None	eco:b1969	9097040	CDD	238225	cd00383	trans_reg_C	Effector domain of response regulator. Bacteria and certain eukaryotes like protozoa and higher plants use two-component signal transduction systems to detect and respond to changes in the environment. The system consists of a sensor histidine kinase and a response regulator. The former autophosphorylates in a histidine residue on detecting an external stimulus. The phosphate is then transferred …	RNA-bind	95	125	218	3e-30	109 bits (276)	93	97.89	43.16	57.89	1.05							P0AEF4	Identified as RBP by InterPro and CDD
P76319	Identified as RBP by InterPro and CDD	YEDL_ECOLI	Uncharacterized N-acetyltransferase YedL (EC 2.3.1.-)	Escherichia coli (strain K12)	159	yedL b1932 JW1917	b1932,JW1917	inferred from homology	GO:0031248->C:protein acetyltransferase complex', 'GO:0004596->F:peptide alpha-N-acetyltransferase activity', 'GO:0004596->F:peptide alpha-N-acetyltransferase activity', 'GO:0006474->P:N-terminal protein amino acid acetylation', 'GO:0006474->P:N-terminal protein amino acid acetylation', 'GO:0006474->P:N-terminal protein amino acid acetylation	L13279	None	eco:b1932	8371104	INTERPRO	IPR000182	PS51186	Gcn5-related N-acetyltransferase (GNAT) domain profile.	The N-acetyltransferases (NAT) (EC 2.3.1.-) are enzymes that use acetylcoenzyme A (CoA) to transfer an acetyl group to a substrate, a reactionimplicated in various functions from bacterial antibiotic resistance tomammalian circadian rhythm and chromatin remodeling. The Gcn5-relatedN-acetyltransferases (GNAT) catalyze the transfer of the acetyl from the CoAdonor to a primary amine of the acceptor.…	Ribosomal_S18	169	4	153	18.09	-	149	88.17	-	-	-							P0AEH3	Identified as RBP by InterPro and CDD
P76319	Identified as RBP by InterPro and CDD	YEDL_ECOLI	Uncharacterized N-acetyltransferase YedL (EC 2.3.1.-)	Escherichia coli (strain K12)	159	yedL b1932 JW1917	b1932,JW1917	inferred from homology	GO:0031248->C:protein acetyltransferase complex', 'GO:0004596->F:peptide alpha-N-acetyltransferase activity', 'GO:0004596->F:peptide alpha-N-acetyltransferase activity', 'GO:0006474->P:N-terminal protein amino acid acetylation', 'GO:0006474->P:N-terminal protein amino acid acetylation', 'GO:0006474->P:N-terminal protein amino acid acetylation	L13279	None	eco:b1932	8371104	INTERPRO	IPR000182	PF00583	Acetyltransferase (GNAT) family	The N-acetyltransferases (NAT) (EC 2.3.1.-) are enzymes that use acetylcoenzyme A (CoA) to transfer an acetyl group to a substrate, a reactionimplicated in various functions from bacterial antibiotic resistance tomammalian circadian rhythm and chromatin remodeling. The Gcn5-relatedN-acetyltransferases (GNAT) catalyze the transfer of the acetyl from the CoAdonor to a primary amine of the acceptor.…	Ribosomal_S18	169	53	130	7.2e-11	-	77	45.56	-	-	-							P0AEI1	Identified as RBP by InterPro and CDD
P76319	Identified as RBP by InterPro and CDD	YEDL_ECOLI	Uncharacterized N-acetyltransferase YedL (EC 2.3.1.-)	Escherichia coli (strain K12)	159	yedL b1932 JW1917	b1932,JW1917	inferred from homology	GO:0031248->C:protein acetyltransferase complex', 'GO:0004596->F:peptide alpha-N-acetyltransferase activity', 'GO:0004596->F:peptide alpha-N-acetyltransferase activity', 'GO:0006474->P:N-terminal protein amino acid acetylation', 'GO:0006474->P:N-terminal protein amino acid acetylation', 'GO:0006474->P:N-terminal protein amino acid acetylation	L13279	None	eco:b1932	8371104	CDD	249979	PF00583	GNAT domain	The N-acetyltransferases (NAT) (EC 2.3.1.-) are enzymes that use acetylcoenzyme A (CoA) to transfer an acetyl group to a substrate, a reactionimplicated in various functions from bacterial antibiotic resistance tomammalian circadian rhythm and chromatin remodeling. The Gcn5-relatedN-acetyltransferases (GNAT) catalyze the transfer of the acetyl from the CoAdonor to a primary amine of the acceptor.…	Ribosomal_S18	80	52	130	3e-11	56.9 bits (138)	78	97.5	28.75	48.75	5							P0AEI4	Identified as RBP by InterPro and CDD
P76319	Identified as RBP by InterPro and CDD	YEDL_ECOLI	Uncharacterized N-acetyltransferase YedL (EC 2.3.1.-)	Escherichia coli (strain K12)	159	yedL b1932 JW1917	b1932,JW1917	inferred from homology	GO:0031248->C:protein acetyltransferase complex', 'GO:0004596->F:peptide alpha-N-acetyltransferase activity', 'GO:0004596->F:peptide alpha-N-acetyltransferase activity', 'GO:0006474->P:N-terminal protein amino acid acetylation', 'GO:0006474->P:N-terminal protein amino acid acetylation', 'GO:0006474->P:N-terminal protein amino acid acetylation	L13279	None	eco:b1932	8371104	CDD	257828	PF13508	GNAT domain	The N-acetyltransferases (NAT) (EC 2.3.1.-) are enzymes that use acetylcoenzyme A (CoA) to transfer an acetyl group to a substrate, a reactionimplicated in various functions from bacterial antibiotic resistance tomammalian circadian rhythm and chromatin remodeling. The Gcn5-relatedN-acetyltransferases (GNAT) catalyze the transfer of the acetyl from the CoAdonor to a primary amine of the acceptor.…	Ribosomal_S18	79	49	130	3e-06	42.6 bits (101)	81	102.53	22.78	43.04	11.39							P0AEI6	Identified as RBP by InterPro and CDD
P76319	Identified as RBP by InterPro and CDD	YEDL_ECOLI	Uncharacterized N-acetyltransferase YedL (EC 2.3.1.-)	Escherichia coli (strain K12)	159	yedL b1932 JW1917	b1932,JW1917	inferred from homology	GO:0031248->C:protein acetyltransferase complex', 'GO:0004596->F:peptide alpha-N-acetyltransferase activity', 'GO:0004596->F:peptide alpha-N-acetyltransferase activity', 'GO:0006474->P:N-terminal protein amino acid acetylation', 'GO:0006474->P:N-terminal protein amino acid acetylation', 'GO:0006474->P:N-terminal protein amino acid acetylation	L13279	None	eco:b1932	8371104	CDD	257979	PF13673	GNAT domain	The N-acetyltransferases (NAT) (EC 2.3.1.-) are enzymes that use acetylcoenzyme A (CoA) to transfer an acetyl group to a substrate, a reactionimplicated in various functions from bacterial antibiotic resistance tomammalian circadian rhythm and chromatin remodeling. The Gcn5-relatedN-acetyltransferases (GNAT) catalyze the transfer of the acetyl from the CoAdonor to a primary amine of the acceptor.…	Ribosomal_S18	116	11	130	2e-06	43.9 bits (104)	119	102.59	25	38.79	14.66							P0AEK0	Identified as RBP by InterPro and CDD
P76273	GO tagged RBP	RSMF_ECOLI	Ribosomal RNA small subunit methyltransferase F (EC 2.1.1.178) (16S rRNA m5C1407 methyltransferase) (rRNA (cytosine-C(5)-)-methyltransferase RsmF)	Escherichia coli (strain K12)	479	rsmF yebU b1835 JW5301	b1835,JW5301	evidence at protein level	GO:0005737->C:cytoplasm', 'GO:0003723->F:RNA binding', 'GO:0003723->F:RNA binding', 'GO:0009383->F:rRNA (cytosine-C5-)-methyltransferase activity', 'GO:0009383->F:rRNA (cytosine-C5-)-methyltransferase activity', 'GO:0009383->F:rRNA (cytosine-C5-)-methyltransferase activity', 'GO:0070475->P:rRNA base methylation', 'GO:0070475->P:rRNA base methylation', 'GO:0070475->P:rRNA base methylation', 'GO:00…	U00096	2FRX	eco:b1835	9097040	INTERPRO	IPR018314	PS01153	NOL1/NOP2/sun family signature.	This pattern is to a conserved central domain which contains some highly conserved regions, and which is found in archaeal, bacterial and eukaryotic proteins. In the archaea and bacteria, they are annotated as putative nucleolar protein, Sun (Fmu) family protein or tRNA/rRNA cytosine-C5-methylase. The majority have the S-adenosyl methionine (SAM) binding domain and are related to Escherichia coli…	Ribosomal_60s	277	188	199	0	-	11	3.97	-	-	-							P0AEL8	Identified as RBP by InterPro and CDD
P76273	GO tagged RBP	RSMF_ECOLI	Ribosomal RNA small subunit methyltransferase F (EC 2.1.1.178) (16S rRNA m5C1407 methyltransferase) (rRNA (cytosine-C(5)-)-methyltransferase RsmF)	Escherichia coli (strain K12)	479	rsmF yebU b1835 JW5301	b1835,JW5301	evidence at protein level	GO:0005737->C:cytoplasm', 'GO:0003723->F:RNA binding', 'GO:0003723->F:RNA binding', 'GO:0009383->F:rRNA (cytosine-C5-)-methyltransferase activity', 'GO:0009383->F:rRNA (cytosine-C5-)-methyltransferase activity', 'GO:0009383->F:rRNA (cytosine-C5-)-methyltransferase activity', 'GO:0070475->P:rRNA base methylation', 'GO:0070475->P:rRNA base methylation', 'GO:0070475->P:rRNA base methylation', 'GO:00…	U00096	2FRX	eco:b1835	9097040	INTERPRO	IPR011023	TIGR00446	nop2p: NOL1/NOP2/sun family putative RNA methylase	This domain is found in archaeal, bacterial and eukaryotic proteins. In the archaea and bacteria, they are primarily restricted to the euryarchaeota and proteobacteria respectively; where they are either described as either nucleolar protein or tRNA/rRNA cytosine-C5-methylase. They all have the S-adenosyl methionine (SAM) binding domain and are related to bacterial Fmu (16S rRNA m5C 967 methyltra…	RNA-bind	264	41	310	2.7e-118	-	269	101.89	-	-	-							P0AEM0	Identified as RBP by CDD
P76273	GO tagged RBP	RSMF_ECOLI	Ribosomal RNA small subunit methyltransferase F (EC 2.1.1.178) (16S rRNA m5C1407 methyltransferase) (rRNA (cytosine-C(5)-)-methyltransferase RsmF)	Escherichia coli (strain K12)	479	rsmF yebU b1835 JW5301	b1835,JW5301	evidence at protein level	GO:0005737->C:cytoplasm', 'GO:0003723->F:RNA binding', 'GO:0003723->F:RNA binding', 'GO:0009383->F:rRNA (cytosine-C5-)-methyltransferase activity', 'GO:0009383->F:rRNA (cytosine-C5-)-methyltransferase activity', 'GO:0009383->F:rRNA (cytosine-C5-)-methyltransferase activity', 'GO:0070475->P:rRNA base methylation', 'GO:0070475->P:rRNA base methylation', 'GO:0070475->P:rRNA base methylation', 'GO:00…	U00096	2FRX	eco:b1835	9097040	INTERPRO	IPR027391	PF13636	RNA-binding PUA-like domain of methyltransferase RsmF	This entry represents the second of two C-terminal domains found on bacterial methyltransferase RsmF that modifies the 16S ribosomal RNA. It has some structural similarity to the RNA-binding PUA domains suggesting that it is involved in RNA recognition. It lies downstream of the catalytic centre of this methyltransferase.	RNA-bind, PUA-domain	102	421	470	6.6e-10	-	49	48.04	-	-	-							P0AEM6	Identified as RBP by InterPro and CDD
P76273	GO tagged RBP	RSMF_ECOLI	Ribosomal RNA small subunit methyltransferase F (EC 2.1.1.178) (16S rRNA m5C1407 methyltransferase) (rRNA (cytosine-C(5)-)-methyltransferase RsmF)	Escherichia coli (strain K12)	479	rsmF yebU b1835 JW5301	b1835,JW5301	evidence at protein level	GO:0005737->C:cytoplasm', 'GO:0003723->F:RNA binding', 'GO:0003723->F:RNA binding', 'GO:0009383->F:rRNA (cytosine-C5-)-methyltransferase activity', 'GO:0009383->F:rRNA (cytosine-C5-)-methyltransferase activity', 'GO:0009383->F:rRNA (cytosine-C5-)-methyltransferase activity', 'GO:0070475->P:rRNA base methylation', 'GO:0070475->P:rRNA base methylation', 'GO:0070475->P:rRNA base methylation', 'GO:00…	U00096	2FRX	eco:b1835	9097040	CDD	273141	TIGR00563	rRNA small subunit methyltransferase B	RNA (C5-cytosine) methyltransferases (RCMTs) catalyse the transfer of a methyl group to the 5th carbon of a cytosine base in RNA sequences to produce C5-methylcytosine. RCMTs use the cofactor S-adenosyl-L-methionine (SAM) as a methyl donor. The catalytic mechanism of RCMTs involves an attack by the thiolate of a Cys residue on position 6 of the target cytosine base to form a covalent link, thereb…	RNA-bind	426	8	310	2e-31	125 bits (315)	302	70.89	21.13	32.86	6.1							P0AEM9	Identified as RBP by CDD
P76273	GO tagged RBP	RSMF_ECOLI	Ribosomal RNA small subunit methyltransferase F (EC 2.1.1.178) (16S rRNA m5C1407 methyltransferase) (rRNA (cytosine-C(5)-)-methyltransferase RsmF)	Escherichia coli (strain K12)	479	rsmF yebU b1835 JW5301	b1835,JW5301	evidence at protein level	GO:0005737->C:cytoplasm', 'GO:0003723->F:RNA binding', 'GO:0003723->F:RNA binding', 'GO:0009383->F:rRNA (cytosine-C5-)-methyltransferase activity', 'GO:0009383->F:rRNA (cytosine-C5-)-methyltransferase activity', 'GO:0009383->F:rRNA (cytosine-C5-)-methyltransferase activity', 'GO:0070475->P:rRNA base methylation', 'GO:0070475->P:rRNA base methylation', 'GO:0070475->P:rRNA base methylation', 'GO:00…	U00096	2FRX	eco:b1835	9097040	CDD	188051	TIGR00446	Nop2p	This domain is found in archaeal, bacterial and eukaryotic proteins. In the archaea and bacteria, they are primarily restricted to the euryarchaeota and proteobacteria respectively; where they are either described as either nucleolar protein or tRNA/rRNA cytosine-C5-methylase. They all have the S-adenosyl methionine (SAM) binding domain and are related to bacterial Fmu (16S rRNA m5C 967 methyltra…	RNA-bind	264	41	310	1e-152	438 bits (1128)	269	101.89	54.92	67.05	3.03							P0AEQ3	Identified as RBP by CDD
P76273	GO tagged RBP	RSMF_ECOLI	Ribosomal RNA small subunit methyltransferase F (EC 2.1.1.178) (16S rRNA m5C1407 methyltransferase) (rRNA (cytosine-C(5)-)-methyltransferase RsmF)	Escherichia coli (strain K12)	479	rsmF yebU b1835 JW5301	b1835,JW5301	evidence at protein level	GO:0005737->C:cytoplasm', 'GO:0003723->F:RNA binding', 'GO:0003723->F:RNA binding', 'GO:0009383->F:rRNA (cytosine-C5-)-methyltransferase activity', 'GO:0009383->F:rRNA (cytosine-C5-)-methyltransferase activity', 'GO:0009383->F:rRNA (cytosine-C5-)-methyltransferase activity', 'GO:0070475->P:rRNA base methylation', 'GO:0070475->P:rRNA base methylation', 'GO:0070475->P:rRNA base methylation', 'GO:00…	U00096	2FRX	eco:b1835	9097040	CDD	257946	PF13636	rRNA small subunit methyltransferase F, RNA-binding PUA-like domain	This entry represents the second of two C-terminal domains found on bacterial methyltransferase RsmF that modifies the 16S ribosomal RNA. It has some structural similarity to the RNA-binding PUA domains suggesting that it is involved in RNA recognition. It lies downstream of the catalytic centre of this methyltransferase.	RNA-bind, PUA-domain	102	364	468	3e-29	111 bits (280)	104	101.96	34.31	50.98	2.94							P0AES4	Identified as RBP by InterPro
P76268	Identified as RBP by CDD	KDGR_ECOLI	Transcriptional regulator KdgR	Escherichia coli (strain K12)	263	kdgR yebP b1827 JW1816	b1827,JW1816	evidence at protein level	GO:0005829->C:cytosol', 'GO:0032993->C:protein-DNA complex', 'GO:0032993->C:protein-DNA complex', 'GO:0003677->F:DNA binding', 'GO:0003677->F:DNA binding', 'GO:0003677->F:DNA binding', 'GO:0003700->F:transcription factor activity, sequence-specific DNA binding', 'GO:0003700->F:transcription factor activity, sequence-specific DNA binding', 'GO:0003700->F:transcription factor activity, sequence-spe…	U00096	1YSP	eco:b1827	9097040	CDD	240743	cd12297	RRM2_Prp24	RNA recognition motif 2 in fungal pre-messenger RNA splicing protein 24 (Prp24) and similar proteins. This subfamily corresponds to the RRM2 of Prp24, also termed U4/U6 snRNA-associated-splicing factor PRP24 (U4/U6 snRNP), an RNA-binding protein with four well conserved RNA recognition motifs (RRMs), also termed RBDs (RNA binding domains) or RNPs (ribonucleoprotein domains). It facilitates U6 RNA…	RNA-bind	78	213	257	2.3	27.1 bits (61)	44	56.41	19.23	32.05	5.13							P0AES6	Identified as RBP by InterPro and CDD
P76261	Identified as RBP by CDD	ADRB_ECOLI	Putative cyclic-di-GMP phosphodiesterase AdrB (EC 3.1.4.52)	Escherichia coli (strain K12)	532	adrB yoaD b1815 JW1804	b1815,JW1804	evidence at transcript level	GO:0071111->F:cyclic-guanylate-specific phosphodiesterase activity', 'GO:0006974->P:cellular response to DNA damage stimulus', 'GO:0006974->P:cellular response to DNA damage stimulus	U00096	None	eco:b1815	9097040	CDD	240837	cd12391	RRM1_SART3	RNA recognition motif 1 in squamous cell carcinoma antigen recognized by T-cells 3 (SART3) and similar proteins. This subfamily corresponds to the RRM1 of SART3, also termed Tat-interacting protein of 110 kDa (Tip110), an RNA-binding protein expressed in the nucleus of the majority of proliferating cells, including normal cells and malignant cells, but not in normal tissues except for the testes …	RNA-bind	72	86	150	2	28.4 bits (64)	64	88.89	23.61	37.5	12.5							P0AEV1	Identified as RBP by InterPro and CDD
P76257	Identified as RBP by InterPro and CDD	YOAA_ECOLI	Probable ATP-dependent helicase YoaA (EC 3.6.4.12)	Escherichia coli (strain K12)	636	yoaA b1808 JW1797	b1808,JW1797	inferred from homology	GO:0005524->F:ATP binding', 'GO:0008026->F:ATP-dependent helicase activity', 'GO:0008026->F:ATP-dependent helicase activity', 'GO:0003677->F:DNA binding', 'GO:0003677->F:DNA binding', 'GO:0003677->F:DNA binding', 'GO:0006139->P:nucleobase-containing compound metabolic process', 'GO:0006139->P:nucleobase-containing compound metabolic process', 'GO:0006139->P:nucleobase-containing compound metaboli…	U00096	None	eco:b1808	9097040	INTERPRO	IPR006555	SM00491		This domain of unknown function is found at the C terminus of some ATP-dependent helicases characterised by a D-E-A-H motif. This resembles the D-E-A-D-box of other known helicases, a special version of the B motif of ATP-binding proteins however His replaces the second Asp. The DEAD box helicases are involved in various aspects of RNA metabolism, including nuclear transcription, pre-mRNA splicin…	DEAD	142	474	603	3.8e-55	-	129	90.85	-	-	-							P0AEV9	Identified as RBP by CDD
P76257	Identified as RBP by InterPro and CDD	YOAA_ECOLI	Probable ATP-dependent helicase YoaA (EC 3.6.4.12)	Escherichia coli (strain K12)	636	yoaA b1808 JW1797	b1808,JW1797	inferred from homology	GO:0005524->F:ATP binding', 'GO:0008026->F:ATP-dependent helicase activity', 'GO:0008026->F:ATP-dependent helicase activity', 'GO:0003677->F:DNA binding', 'GO:0003677->F:DNA binding', 'GO:0003677->F:DNA binding', 'GO:0006139->P:nucleobase-containing compound metabolic process', 'GO:0006139->P:nucleobase-containing compound metabolic process', 'GO:0006139->P:nucleobase-containing compound metaboli…	U00096	None	eco:b1808	9097040	INTERPRO	IPR006555	PF13307	Helicase C-terminal domain	This domain of unknown function is found at the C terminus of some ATP-dependent helicases characterised by a D-E-A-H motif. This resembles the D-E-A-D-box of other known helicases, a special version of the B motif of ATP-binding proteins however His replaces the second Asp. The DEAD box helicases are involved in various aspects of RNA metabolism, including nuclear transcription, pre-mRNA splicin…	DEAD	142	459	616	7.9e-34	-	157	110.56	-	-	-							P0AEW4	Identified as RBP by CDD
P76257	Identified as RBP by InterPro and CDD	YOAA_ECOLI	Probable ATP-dependent helicase YoaA (EC 3.6.4.12)	Escherichia coli (strain K12)	636	yoaA b1808 JW1797	b1808,JW1797	inferred from homology	GO:0005524->F:ATP binding', 'GO:0008026->F:ATP-dependent helicase activity', 'GO:0008026->F:ATP-dependent helicase activity', 'GO:0003677->F:DNA binding', 'GO:0003677->F:DNA binding', 'GO:0003677->F:DNA binding', 'GO:0006139->P:nucleobase-containing compound metabolic process', 'GO:0006139->P:nucleobase-containing compound metabolic process', 'GO:0006139->P:nucleobase-containing compound metaboli…	U00096	None	eco:b1808	9097040	INTERPRO	IPR014013	PS51193	Superfamilies 1 and 2 helicase ATP-binding type-2 domain profile.	Helicases have been classified in 5 superfamilies (SF1-SF5). All of the proteins bind ATP and, consequently, all of them carry the classical Walker A(phosphate-binding loop or P-loop) and Walker B(Mg2+-binding aspartic acid) motifs. For the two largest groups, commonlyreferred to as SF1 and SF2, a total of seven characteristic motifs has beenidentified. These two superfamilies encompass a large n…	RNA-bind, DEAD	NA	10	272	41.476	-	262	-	-	-	-							P0AEY3	Identified as RBP by InterPro and CDD
P76257	Identified as RBP by InterPro and CDD	YOAA_ECOLI	Probable ATP-dependent helicase YoaA (EC 3.6.4.12)	Escherichia coli (strain K12)	636	yoaA b1808 JW1797	b1808,JW1797	inferred from homology	GO:0005524->F:ATP binding', 'GO:0008026->F:ATP-dependent helicase activity', 'GO:0008026->F:ATP-dependent helicase activity', 'GO:0003677->F:DNA binding', 'GO:0003677->F:DNA binding', 'GO:0003677->F:DNA binding', 'GO:0006139->P:nucleobase-containing compound metabolic process', 'GO:0006139->P:nucleobase-containing compound metabolic process', 'GO:0006139->P:nucleobase-containing compound metaboli…	U00096	None	eco:b1808	9097040	CDD	257644	PF13307	ATP-dependent helicase, C-terminal	This domain of unknown function is found at the C terminus of some ATP-dependent helicases characterised by a D-E-A-H motif. This resembles the D-E-A-D-box of other known helicases, a special version of the B motif of ATP-binding proteins however His replaces the second Asp. The DEAD box helicases are involved in various aspects of RNA metabolism, including nuclear transcription, pre-mRNA splicin…	DEAD	165	456	616	3e-58	195 bits (499)	160	96.97	42.42	60.61	1.82							P0AF20	Identified as RBP by CDD
P76257	Identified as RBP by InterPro and CDD	YOAA_ECOLI	Probable ATP-dependent helicase YoaA (EC 3.6.4.12)	Escherichia coli (strain K12)	636	yoaA b1808 JW1797	b1808,JW1797	inferred from homology	GO:0005524->F:ATP binding', 'GO:0008026->F:ATP-dependent helicase activity', 'GO:0008026->F:ATP-dependent helicase activity', 'GO:0003677->F:DNA binding', 'GO:0003677->F:DNA binding', 'GO:0003677->F:DNA binding', 'GO:0006139->P:nucleobase-containing compound metabolic process', 'GO:0006139->P:nucleobase-containing compound metabolic process', 'GO:0006139->P:nucleobase-containing compound metaboli…	U00096	None	eco:b1808	9097040	CDD	214694	SM00491	ATP-dependent helicase, C-terminal	This domain of unknown function is found at the C terminus of some ATP-dependent helicases characterised by a D-E-A-H motif. This resembles the D-E-A-D-box of other known helicases, a special version of the B motif of ATP-binding proteins however His replaces the second Asp. The DEAD box helicases are involved in various aspects of RNA metabolism, including nuclear transcription, pre-mRNA splicin…	DEAD	142	474	603	3e-41	147 bits (373)	129	90.85	35.21	54.23	8.45							P0AF28	Identified as RBP by InterPro and CDD
P76257	Identified as RBP by InterPro and CDD	YOAA_ECOLI	Probable ATP-dependent helicase YoaA (EC 3.6.4.12)	Escherichia coli (strain K12)	636	yoaA b1808 JW1797	b1808,JW1797	inferred from homology	GO:0005524->F:ATP binding', 'GO:0008026->F:ATP-dependent helicase activity', 'GO:0008026->F:ATP-dependent helicase activity', 'GO:0003677->F:DNA binding', 'GO:0003677->F:DNA binding', 'GO:0003677->F:DNA binding', 'GO:0006139->P:nucleobase-containing compound metabolic process', 'GO:0006139->P:nucleobase-containing compound metabolic process', 'GO:0006139->P:nucleobase-containing compound metaboli…	U00096	None	eco:b1808	9097040	CDD	214692	SM00487	DEXDc	DEAD-like helicases superfamily.	DEAD	201	13	142	2e-06	48.3 bits (115)	129	64.18	14.93	26.87	9.45							P0AF90	Identified as RBP by InterPro
P76257	Identified as RBP by InterPro and CDD	YOAA_ECOLI	Probable ATP-dependent helicase YoaA (EC 3.6.4.12)	Escherichia coli (strain K12)	636	yoaA b1808 JW1797	b1808,JW1797	inferred from homology	GO:0005524->F:ATP binding', 'GO:0008026->F:ATP-dependent helicase activity', 'GO:0008026->F:ATP-dependent helicase activity', 'GO:0003677->F:DNA binding', 'GO:0003677->F:DNA binding', 'GO:0003677->F:DNA binding', 'GO:0006139->P:nucleobase-containing compound metabolic process', 'GO:0006139->P:nucleobase-containing compound metabolic process', 'GO:0006139->P:nucleobase-containing compound metaboli…	U00096	None	eco:b1808	9097040	CDD	238034	cd00079	HELICc	Helicase superfamily c-terminal domain, associated with DEXDc-, DEAD-, and DEAH-box proteins, yeast initiation factor 4A, Ski2p, and Hepatitis C virus NS3 helicases, this domain is found in a wide variety of helicases and helicase related proteins, may not be an autonomously folding unit, but an integral part of the helicase, 4 helicase superfamilies at present according to the organization of th…	DEAD	131	459	544	0.34	32.2 bits (74)	85	64.89	18.32	30.53	3.82							P0AFB8	Identified as RBP by InterPro and CDD
P76257	Identified as RBP by InterPro and CDD	YOAA_ECOLI	Probable ATP-dependent helicase YoaA (EC 3.6.4.12)	Escherichia coli (strain K12)	636	yoaA b1808 JW1797	b1808,JW1797	inferred from homology	GO:0005524->F:ATP binding', 'GO:0008026->F:ATP-dependent helicase activity', 'GO:0008026->F:ATP-dependent helicase activity', 'GO:0003677->F:DNA binding', 'GO:0003677->F:DNA binding', 'GO:0003677->F:DNA binding', 'GO:0006139->P:nucleobase-containing compound metabolic process', 'GO:0006139->P:nucleobase-containing compound metabolic process', 'GO:0006139->P:nucleobase-containing compound metaboli…	U00096	None	eco:b1808	9097040	CDD	249732	PF00270	DEAD	DEAD/DEAH box helicase. Members of this family include the DEAD and DEAH box helicases. Helicases are involved in unwinding nucleic acids. The DEAD box helicases are involved in various aspects of RNA metabolizm, including nuclear transcription, pre mRNA splicing, ribosome biogenesis, nucleocytoplasmic transport, translation, RNA decay and organellar gene expression.	DEAD	167	34	102	0.0004	41.5 bits (98)	68	40.72	15.57	24.55	5.39							P0AFC0	Identified as RBP by InterPro and CDD
P76256	Identified as RBP by CDD	TSAB_ECOLI	tRNA threonylcarbamoyladenosine biosynthesis protein TsaB (t(6)A37 threonylcarbamoyladenosine biosynthesis protein TsaB)	Escherichia coli (strain K12)	231	tsaB yeaZ b1807 JW1796	b1807,JW1796	evidence at protein level	GO:0005829->C:cytosol', 'GO:0042802->F:identical protein binding', 'GO:0042802->F:identical protein binding', 'GO:0008237->F:metallopeptidase activity', 'GO:0008237->F:metallopeptidase activity', 'GO:0008237->F:metallopeptidase activity', 'GO:0006508->P:proteolysis', 'GO:0006508->P:proteolysis', 'GO:0006508->P:proteolysis', 'GO:0006508->P:proteolysis', 'GO:0002949->P:tRNA threonylcarbamoyladenosi…	U00096	1OKJ	eco:b1807	9097040	CDD	240833	cd12387	RRM3_hnRNPM_like	RNA recognition motif 3 in heterogeneous nuclear ribonucleoprotein M (hnRNP M) and similar proteins. This subfamily corresponds to the RRM3 of heterogeneous nuclear ribonucleoprotein M (hnRNP M), myelin expression factor 2 (MEF-2 or MyEF-2 or MST156) and similar proteins. hnRNP M is pre-mRNA binding protein that may play an important role in the pre-mRNA processing. It also preferentially binds t…	RNA-bind	72	165	210	6.1	25.7 bits (57)	45	62.5	27.78	34.72	25							P0AFF6	GO tagged RBP
P76228	Identified as RBP by CDD	YNJI_ECOLI	Inner membrane protein YnjI	Escherichia coli (strain K12)	346	ynjI b1762 JW5288	b1762,JW5288	evidence at protein level	GO:0016021->C:integral component of membrane', 'GO:0005886->C:plasma membrane', 'GO:0005886->C:plasma membrane	U00096	None	eco:b1762	9278503	CDD	153423	cd07977	TFIIE_beta_winged_helix	TFIIE_beta_winged_helix domain, located at the central core region of TFIIE beta, with double-stranded DNA binding activity. Transcription Factor IIE (TFIIE) beta winged-helix (or forkhead) domain is located at the central core region of TFIIE beta. The winged-helix is a form of helix-turn-helix (HTH) domain which typically binds DNA with the 3rd helix. The winged-helix domain is distinguished by…	RNA-bind	75	100	150	4.7	26.8 bits (60)	50	66.67	12	29.33	1.33							P0AFG0	Identified as RBP by InterPro and CDD
P76201	Identified as RBP by CDD	YDIQ_ECOLI	Putative electron transfer flavoprotein subunit YdiQ	Escherichia coli (strain K12)	254	ydiQ b1697 JW5276	b1697,JW5276	inferred from homology	GO:0009055->F:electron carrier activity', 'GO:0006974->P:cellular response to DNA damage stimulus', 'GO:0006974->P:cellular response to DNA damage stimulus', 'GO:0055114->P:oxidation-reduction process', 'GO:0055114->P:oxidation-reduction process', 'GO:0055114->P:oxidation-reduction process	U00096	None	eco:b1697	9097039	CDD	240671	cd12225	RRM1_2_CID8_like	RNA recognition motif 1 and 2 (RRM1, RRM2) in Arabidopsis thaliana CTC-interacting domain protein CID8, CID9, CID10, CID11, CID12, CID 13 and similar proteins. This subgroup corresponds to the RRM domains found in A. thaliana CID8, CID9, CID10, CID11, CID12, CID 13 and mainly their plant homologs. These highly related RNA-binding proteins contain an N-terminal PAM2 domain (PABP-interacting motif …	RNA-bind, RRM	77	15	70	2.4	27.3 bits (61)	55	71.43	14.29	33.77	7.79							P0AFG6	Identified as RBP by CDD
P76196	Identified as RBP by InterPro	YDIL_ECOLI	Uncharacterized protein YdiL	Escherichia coli (strain K12)	118	ydiL b1689 JW1679	b1689,JW1679	predicted	GO:0003677->F:DNA binding	U00096	None	eco:b1689	9278503	INTERPRO	IPR010982	SSF47413		Bacteriophage lambda C1 repressor controls the expression of viral genes as part of the lysogeny/lytic growth switch. C1 is essential for maintaining lysogeny, where the phage replicates non-disruptively along with the host. If the host cell is threatened, then lytic growth is induced. The Lambda C1 repressor consists of two domains connected by a linker: an N-terminal DNA-binding domain that als…	RNA-bind	62	1	118	1.01e-48	-	117	188.71	-	-	-							P0AFH0	Identified as RBP by InterPro and CDD
P76176	Identified as RBP by InterPro	YDGD_ECOLI	Uncharacterized serine protease YdgD (EC 3.4.21.-)	Escherichia coli (strain K12)	273	ydgD b1598 JW1590	b1598,JW1590	inferred from homology	GO:0004252->F:serine-type endopeptidase activity	U00096	None	eco:b1598	9278503	INTERPRO	IPR009003	SSF50494		This entry represents a domain found in proteases belonging to the MEROPS peptidase family S1 (clan PA). This domain has the two beta barrel structure. The PA clan contains both cysteine and serine proteases that can be found in plants, animals, fungi, eubacteria, archaea and viruses.	S1-domain	NA	33	85	1.4e-32	-	52	-	-	-	-							P0AFI0	Identified as RBP by CDD
P76176	Identified as RBP by InterPro	YDGD_ECOLI	Uncharacterized serine protease YdgD (EC 3.4.21.-)	Escherichia coli (strain K12)	273	ydgD b1598 JW1590	b1598,JW1590	inferred from homology	GO:0004252->F:serine-type endopeptidase activity	U00096	None	eco:b1598	9278503	INTERPRO	IPR009003	SSF50494		This entry represents a domain found in proteases belonging to the MEROPS peptidase family S1 (clan PA). This domain has the two beta barrel structure. The PA clan contains both cysteine and serine proteases that can be found in plants, animals, fungi, eubacteria, archaea and viruses.	S1-domain	NA	113	270	1.4e-32	-	157	-	-	-	-							P0AFI2	Identified as RBP by InterPro
P76161	Identified as RBP by InterPro and CDD	REQ2_ECOLI	Antitermination protein Q homolog from lambdoid prophage Qin	Escherichia coli (strain K12)	250	quuQ ydfT b1559 JW1551	b1559,JW1551	inferred from homology	GO:0003677->F:DNA binding', 'GO:0031564->P:transcription antitermination', 'GO:0031564->P:transcription antitermination', 'GO:0006351->P:transcription, DNA-templated', 'GO:0006351->P:transcription, DNA-templated', 'GO:0006351->P:transcription, DNA-templated	U00096	None	eco:b1559	9097039	INTERPRO	IPR003222	PF03589	Antitermination protein	This entry consists of antitermination proteins found in bacteriophages, such as protein Q from phage lambda, and some bacterial homologues. Protein Q positively regulates expression of the phage late gene operon by binding to the bacterial host RNA polymerase (RNAP) and modifying it. The modified RNAP transcribes through termination sites that otherwise prevent expression of the regulated genes.	RNA-bind	95	155	242	7.6e-29	-	87	91.58	-	-	-							P0AFJ1	Identified as RBP by CDD
P76161	Identified as RBP by InterPro and CDD	REQ2_ECOLI	Antitermination protein Q homolog from lambdoid prophage Qin	Escherichia coli (strain K12)	250	quuQ ydfT b1559 JW1551	b1559,JW1551	inferred from homology	GO:0003677->F:DNA binding', 'GO:0031564->P:transcription antitermination', 'GO:0031564->P:transcription antitermination', 'GO:0006351->P:transcription, DNA-templated', 'GO:0006351->P:transcription, DNA-templated', 'GO:0006351->P:transcription, DNA-templated	U00096	None	eco:b1559	9097039	INTERPRO	IPR003222	PF03589	Antitermination protein	This entry consists of antitermination proteins found in bacteriophages, such as protein Q from phage lambda, and some bacterial homologues. Protein Q positively regulates expression of the phage late gene operon by binding to the bacterial host RNA polymerase (RNAP) and modifying it. The modified RNAP transcribes through termination sites that otherwise prevent expression of the regulated genes.	RNA-bind	95	23	107	4.5e-18	-	84	88.42	-	-	-							P0AFJ5	Identified as RBP by InterPro and CDD
P76161	Identified as RBP by InterPro and CDD	REQ2_ECOLI	Antitermination protein Q homolog from lambdoid prophage Qin	Escherichia coli (strain K12)	250	quuQ ydfT b1559 JW1551	b1559,JW1551	inferred from homology	GO:0003677->F:DNA binding', 'GO:0031564->P:transcription antitermination', 'GO:0031564->P:transcription antitermination', 'GO:0006351->P:transcription, DNA-templated', 'GO:0006351->P:transcription, DNA-templated', 'GO:0006351->P:transcription, DNA-templated	U00096	None	eco:b1559	9097039	CDD	146301	PF03589	Antitermination protein	This entry consists of antitermination proteins found in bacteriophages, such as protein Q from phage lambda, and some bacterial homologues. Protein Q positively regulates expression of the phage late gene operon by binding to the bacterial host RNA polymerase (RNAP) and modifying it. The modified RNAP transcribes through termination sites that otherwise prevent expression of the regulated genes.	RNA-bind	95	14	107	8e-18	76.6 bits (189)	93	97.89	41.05	47.37	17.89							P0AFL3	Identified as RBP by CDD
P76161	Identified as RBP by InterPro and CDD	REQ2_ECOLI	Antitermination protein Q homolog from lambdoid prophage Qin	Escherichia coli (strain K12)	250	quuQ ydfT b1559 JW1551	b1559,JW1551	inferred from homology	GO:0003677->F:DNA binding', 'GO:0031564->P:transcription antitermination', 'GO:0031564->P:transcription antitermination', 'GO:0006351->P:transcription, DNA-templated', 'GO:0006351->P:transcription, DNA-templated', 'GO:0006351->P:transcription, DNA-templated	U00096	None	eco:b1559	9097039	CDD	146301	PF03589	Antitermination protein	This entry consists of antitermination proteins found in bacteriophages, such as protein Q from phage lambda, and some bacterial homologues. Protein Q positively regulates expression of the phage late gene operon by binding to the bacterial host RNA polymerase (RNAP) and modifying it. The modified RNAP transcribes through termination sites that otherwise prevent expression of the regulated genes.	RNA-bind	95	154	247	4e-32	115 bits (290)	93	97.89	40	52.63	1.05							P0AFP2	Identified as RBP by InterPro and CDD
P76161	Identified as RBP by InterPro and CDD	REQ2_ECOLI	Antitermination protein Q homolog from lambdoid prophage Qin	Escherichia coli (strain K12)	250	quuQ ydfT b1559 JW1551	b1559,JW1551	inferred from homology	GO:0003677->F:DNA binding', 'GO:0031564->P:transcription antitermination', 'GO:0031564->P:transcription antitermination', 'GO:0006351->P:transcription, DNA-templated', 'GO:0006351->P:transcription, DNA-templated', 'GO:0006351->P:transcription, DNA-templated	U00096	None	eco:b1559	9097039	CDD	199910	cd10748	anti-TRAP	anti-TRAP (AT) protein specific to Bacilli. In Bacillus subtilis and related bacteria, AT binds to the TRAP protein, (tryptophan-activated trp RNA-binding attenuation protein), effectively disrupting interaction of TRAP with mRNAs. Upon binding of tryptophan, TRAP (which forms a complex of 11 identical subunits) interacts with a specific location in the leader RNA and blocks translation of the tr…	RNA-bind	52	138	171	0.57	28.7 bits (64)	33	63.46	25	34.62	1.92							P0AFR4	GO tagged RBP
P76149	Identified as RBP by CDD	SAD_ECOLI	Succinate semialdehyde dehydrogenase [NAD(P)+] Sad (SSADH) (SSDH) (EC 1.2.1.16)	Escherichia coli (strain K12)	462	sad yneI b1525 JW5247	b1525,JW5247	evidence at protein level	GO:0004029->F:aldehyde dehydrogenase (NAD) activity', 'GO:0004777->F:succinate-semialdehyde dehydrogenase (NAD+) activity', 'GO:0004777->F:succinate-semialdehyde dehydrogenase (NAD+) activity', 'GO:0009013->F:succinate-semialdehyde dehydrogenase [NAD(P)+] activity', 'GO:0009013->F:succinate-semialdehyde dehydrogenase [NAD(P)+] activity', 'GO:0009013->F:succinate-semialdehyde dehydrogenase [NAD(P)…	U00096	None	eco:b1525	9097039	CDD	239915	cd04469	S1_Hex1	S1_Hex1: Hex1, S1-like RNA-binding domain. Hex1 protein is the major component of the Woronin body in filamentous fungi. The Woronin body is a dense vesicle and plays a vital role in filamentous fungi cell integrity. When cell damage occurs, Woronin bodies seal the septal pore to prevent further cytoplasmic bleeding. Hex1 protein self-assembles to form the solid core of the Woronin body vesicle. …	RNA-bind, S1-domain	75	200	257	0.93	29.3 bits (66)	57	76	28	37.33	2.67							P0AFT2	Identified as RBP by CDD
P76141	Identified as RBP by CDD	LSRR_ECOLI	Transcriptional regulator LsrR	Escherichia coli (strain K12)	317	lsrR ydeW b1512 JW1505	b1512,JW1505	evidence at protein level	GO:0005829->C:cytosol', 'GO:0030246->F:carbohydrate binding', 'GO:0030246->F:carbohydrate binding', 'GO:0003677->F:DNA binding', 'GO:0003677->F:DNA binding', 'GO:0003677->F:DNA binding', 'GO:0006355->P:regulation of transcription, DNA-templated', 'GO:0006355->P:regulation of transcription, DNA-templated', 'GO:0006355->P:regulation of transcription, DNA-templated', 'GO:0006355->P:regulation of tra…	U00096	4GO1	eco:b1512	9097039	CDD	218139	PF04545	RNA polymerase sigma-70 region 4	The bacterial core RNA polymerase complex, which consists of five subunits, is sufficient for transcription elongation and termination but is unable to initiate transcription. Transcription initiation from promoter elements requires a sixth, dissociable subunit called a sigma factor, which reversibly associates with the core RNA polymerase complex to form a holoenzyme. RNA polymerase recruits alt…	RNA-bind	50	26	54	0.048	32.4 bits (75)	28	56	20	40	0							P0AFT5	Identified as RBP by InterPro and CDD
P76123	Identified as RBP by InterPro and CDD	YDDK_ECOLI	Putative uncharacterized protein YddK	Escherichia coli (strain K12)	318	yddK b1471 JW1467	b1471,JW1467	uncertain		U00096	None	None	9278503	INTERPRO	IPR001611	PS51450	Leucine-rich repeat profile.	Leucine-rich repeats (LRR) consist of 2-45 motifs of 20-30 amino acids in length that generally folds into an arc or horseshoe shape. LRRs occur in proteins ranging from viruses to eukaryotes, and appear to provide a structural framework for the formation of protein-protein interactions .Proteins containing LRRs include tyrosine kinase receptors, cell-adhesion molecules, virulence factors, and ex…	RNA-bind	61	284	305	6.688	-	21	34.43	-	-	-							P0AFU4	Identified as RBP by InterPro and CDD
P76123	Identified as RBP by InterPro and CDD	YDDK_ECOLI	Putative uncharacterized protein YddK	Escherichia coli (strain K12)	318	yddK b1471 JW1467	b1471,JW1467	uncertain		U00096	None	None	9278503	INTERPRO	IPR001611	PS51450	Leucine-rich repeat profile.	Leucine-rich repeats (LRR) consist of 2-45 motifs of 20-30 amino acids in length that generally folds into an arc or horseshoe shape. LRRs occur in proteins ranging from viruses to eukaryotes, and appear to provide a structural framework for the formation of protein-protein interactions .Proteins containing LRRs include tyrosine kinase receptors, cell-adhesion molecules, virulence factors, and ex…	RNA-bind	61	33	54	7.296	-	21	34.43	-	-	-							P0AFV0	Identified as RBP by CDD
P76123	Identified as RBP by InterPro and CDD	YDDK_ECOLI	Putative uncharacterized protein YddK	Escherichia coli (strain K12)	318	yddK b1471 JW1467	b1471,JW1467	uncertain		U00096	None	None	9278503	INTERPRO	IPR001611	PS51450	Leucine-rich repeat profile.	Leucine-rich repeats (LRR) consist of 2-45 motifs of 20-30 amino acids in length that generally folds into an arc or horseshoe shape. LRRs occur in proteins ranging from viruses to eukaryotes, and appear to provide a structural framework for the formation of protein-protein interactions .Proteins containing LRRs include tyrosine kinase receptors, cell-adhesion molecules, virulence factors, and ex…	RNA-bind	61	195	216	7.496	-	21	34.43	-	-	-							P0AFW0	Identified as RBP by InterPro and CDD
P76123	Identified as RBP by InterPro and CDD	YDDK_ECOLI	Putative uncharacterized protein YddK	Escherichia coli (strain K12)	318	yddK b1471 JW1467	b1471,JW1467	uncertain		U00096	None	None	9278503	INTERPRO	IPR001611	PS51450	Leucine-rich repeat profile.	Leucine-rich repeats (LRR) consist of 2-45 motifs of 20-30 amino acids in length that generally folds into an arc or horseshoe shape. LRRs occur in proteins ranging from viruses to eukaryotes, and appear to provide a structural framework for the formation of protein-protein interactions .Proteins containing LRRs include tyrosine kinase receptors, cell-adhesion molecules, virulence factors, and ex…	RNA-bind	61	238	258	4.863	-	20	32.79	-	-	-							P0AFW4	Identified as RBP by InterPro
P76123	Identified as RBP by InterPro and CDD	YDDK_ECOLI	Putative uncharacterized protein YddK	Escherichia coli (strain K12)	318	yddK b1471 JW1467	b1471,JW1467	uncertain		U00096	None	None	9278503	INTERPRO	IPR001611	PS51450	Leucine-rich repeat profile.	Leucine-rich repeats (LRR) consist of 2-45 motifs of 20-30 amino acids in length that generally folds into an arc or horseshoe shape. LRRs occur in proteins ranging from viruses to eukaryotes, and appear to provide a structural framework for the formation of protein-protein interactions .Proteins containing LRRs include tyrosine kinase receptors, cell-adhesion molecules, virulence factors, and ex…	RNA-bind	61	130	151	5.463	-	21	34.43	-	-	-							P0AFX0	Identified as RBP by InterPro and CDD
P76123	Identified as RBP by InterPro and CDD	YDDK_ECOLI	Putative uncharacterized protein YddK	Escherichia coli (strain K12)	318	yddK b1471 JW1467	b1471,JW1467	uncertain		U00096	None	None	9278503	INTERPRO	IPR001611	PS51450	Leucine-rich repeat profile.	Leucine-rich repeats (LRR) consist of 2-45 motifs of 20-30 amino acids in length that generally folds into an arc or horseshoe shape. LRRs occur in proteins ranging from viruses to eukaryotes, and appear to provide a structural framework for the formation of protein-protein interactions .Proteins containing LRRs include tyrosine kinase receptors, cell-adhesion molecules, virulence factors, and ex…	RNA-bind	61	217	237	6.934	-	20	32.79	-	-	-							P0AFY2	Identified as RBP by CDD
P76123	Identified as RBP by InterPro and CDD	YDDK_ECOLI	Putative uncharacterized protein YddK	Escherichia coli (strain K12)	318	yddK b1471 JW1467	b1471,JW1467	uncertain		U00096	None	None	9278503	INTERPRO	IPR001611	PS51450	Leucine-rich repeat profile.	Leucine-rich repeats (LRR) consist of 2-45 motifs of 20-30 amino acids in length that generally folds into an arc or horseshoe shape. LRRs occur in proteins ranging from viruses to eukaryotes, and appear to provide a structural framework for the formation of protein-protein interactions .Proteins containing LRRs include tyrosine kinase receptors, cell-adhesion molecules, virulence factors, and ex…	RNA-bind	61	260	280	6.241	-	20	32.79	-	-	-							P0AG14	Identified as RBP by CDD
P76123	Identified as RBP by InterPro and CDD	YDDK_ECOLI	Putative uncharacterized protein YddK	Escherichia coli (strain K12)	318	yddK b1471 JW1467	b1471,JW1467	uncertain		U00096	None	None	9278503	INTERPRO	IPR001611	PS51450	Leucine-rich repeat profile.	Leucine-rich repeats (LRR) consist of 2-45 motifs of 20-30 amino acids in length that generally folds into an arc or horseshoe shape. LRRs occur in proteins ranging from viruses to eukaryotes, and appear to provide a structural framework for the formation of protein-protein interactions .Proteins containing LRRs include tyrosine kinase receptors, cell-adhesion molecules, virulence factors, and ex…	RNA-bind	61	153	173	4.716	-	20	32.79	-	-	-							P0AG20	Identified as RBP by InterPro and CDD
P76123	Identified as RBP by InterPro and CDD	YDDK_ECOLI	Putative uncharacterized protein YddK	Escherichia coli (strain K12)	318	yddK b1471 JW1467	b1471,JW1467	uncertain		U00096	None	None	9278503	CDD	258126	PF13855	Leucine-rich repeat	Leucine-rich repeats (LRR) consist of 2-45 motifs of 20-30 amino acids in length that generally folds into an arc or horseshoe shape. LRRs occur in proteins ranging from viruses to eukaryotes, and appear to provide a structural framework for the formation of protein-protein interactions .Proteins containing LRRs include tyrosine kinase receptors, cell-adhesion molecules, virulence factors, and ex…	RNA-bind	61	260	301	0.48	29.4 bits (67)	41	67.21	22.95	37.7	0							P0AG24	Identified as RBP by InterPro and CDD
P76123	Identified as RBP by InterPro and CDD	YDDK_ECOLI	Putative uncharacterized protein YddK	Escherichia coli (strain K12)	318	yddK b1471 JW1467	b1471,JW1467	uncertain		U00096	None	None	9278503	CDD	258126	PF13855	Leucine-rich repeat	Leucine-rich repeats (LRR) consist of 2-45 motifs of 20-30 amino acids in length that generally folds into an arc or horseshoe shape. LRRs occur in proteins ranging from viruses to eukaryotes, and appear to provide a structural framework for the formation of protein-protein interactions .Proteins containing LRRs include tyrosine kinase receptors, cell-adhesion molecules, virulence factors, and ex…	RNA-bind	61	11	59	1.5	27.9 bits (63)	48	78.69	24.59	42.62	8.2							P0AG27	Identified as RBP by InterPro and CDD
P76123	Identified as RBP by InterPro and CDD	YDDK_ECOLI	Putative uncharacterized protein YddK	Escherichia coli (strain K12)	318	yddK b1471 JW1467	b1471,JW1467	uncertain		U00096	None	None	9278503	CDD	258126	PF13855	Leucine-rich repeat	Leucine-rich repeats (LRR) consist of 2-45 motifs of 20-30 amino acids in length that generally folds into an arc or horseshoe shape. LRRs occur in proteins ranging from viruses to eukaryotes, and appear to provide a structural framework for the formation of protein-protein interactions .Proteins containing LRRs include tyrosine kinase receptors, cell-adhesion molecules, virulence factors, and ex…	RNA-bind	61	196	248	0.03	33.3 bits (77)	52	85.25	37.7	54.1	9.84							P0AG30	GO tagged RBP
P76123	Identified as RBP by InterPro and CDD	YDDK_ECOLI	Putative uncharacterized protein YddK	Escherichia coli (strain K12)	318	yddK b1471 JW1467	b1471,JW1467	uncertain		U00096	None	None	9278503	CDD	258126	PF13855	Leucine-rich repeat	Leucine-rich repeats (LRR) consist of 2-45 motifs of 20-30 amino acids in length that generally folds into an arc or horseshoe shape. LRRs occur in proteins ranging from viruses to eukaryotes, and appear to provide a structural framework for the formation of protein-protein interactions .Proteins containing LRRs include tyrosine kinase receptors, cell-adhesion molecules, virulence factors, and ex…	RNA-bind	61	236	295	0.03	33.3 bits (77)	59	96.72	31.15	55.74	1.64							P0AG44	Identified as RBP by InterPro and CDD
P76123	Identified as RBP by InterPro and CDD	YDDK_ECOLI	Putative uncharacterized protein YddK	Escherichia coli (strain K12)	318	yddK b1471 JW1467	b1471,JW1467	uncertain		U00096	None	None	9278503	CDD	258126	PF13855	Leucine-rich repeat	Leucine-rich repeats (LRR) consist of 2-45 motifs of 20-30 amino acids in length that generally folds into an arc or horseshoe shape. LRRs occur in proteins ranging from viruses to eukaryotes, and appear to provide a structural framework for the formation of protein-protein interactions .Proteins containing LRRs include tyrosine kinase receptors, cell-adhesion molecules, virulence factors, and ex…	RNA-bind	61	2	44	6.3	26.0 bits (58)	42	68.85	19.67	32.79	4.92							P0AG48	GO tagged RBP
P76123	Identified as RBP by InterPro and CDD	YDDK_ECOLI	Putative uncharacterized protein YddK	Escherichia coli (strain K12)	318	yddK b1471 JW1467	b1471,JW1467	uncertain		U00096	None	None	9278503	CDD	197687	SM00369	Leucine-rich repeat, typical subtype	Leucine-rich repeats (LRR) consist of 2-45 motifs of 20-30 amino acids in length that generally folds into an arc or horseshoe shape. LRRs occur in proteins ranging from viruses to eukaryotes, and appear to provide a structural framework for the formation of protein-protein interactions .Proteins containing LRRs include tyrosine kinase receptors, cell-adhesion molecules, virulence factors, and ex…	RNA-bind	24	216	235	5	26.5 bits (60)	19	79.17	41.67	54.17	0							P0AG51	Identified as RBP by InterPro and CDD
P76117	Identified as RBP by CDD	YNCG_ECOLI	Uncharacterized GST-like protein YncG	Escherichia coli (strain K12)	205	yncG b1454 JW1449	b1454,JW1449	inferred from homology	GO:0005737->C:cytoplasm', 'GO:0004364->F:glutathione transferase activity', 'GO:0004364->F:glutathione transferase activity', 'GO:0006749->P:glutathione metabolic process', 'GO:0006749->P:glutathione metabolic process', 'GO:0006749->P:glutathione metabolic process	U00096	None	eco:b1454	9278503	CDD	239275	cd02977	ArsC_family	Arsenate Reductase (ArsC) family, composed of TRX-fold arsenic reductases and similar proteins including the transcriptional regulator, Spx. ArsC catalyzes the reduction of arsenate [As(V)] to arsenite [As(III)], using reducing equivalents derived from glutathione (GSH) via glutaredoxin (GRX), through a single catalytic cysteine. This family of predominantly bacterial enzymes is unrelated to two …	RNA-bind	105	2	79	0.18	30.5 bits (70)	77	73.33	22.86	38.1	23.81							P0AG55	GO tagged RBP
P76117	Identified as RBP by CDD	YNCG_ECOLI	Uncharacterized GST-like protein YncG	Escherichia coli (strain K12)	205	yncG b1454 JW1449	b1454,JW1449	inferred from homology	GO:0005737->C:cytoplasm', 'GO:0004364->F:glutathione transferase activity', 'GO:0004364->F:glutathione transferase activity', 'GO:0006749->P:glutathione metabolic process', 'GO:0006749->P:glutathione metabolic process', 'GO:0006749->P:glutathione metabolic process	U00096	None	eco:b1454	9278503	CDD	252224	PF03880	DbpA	DbpA RNA binding domain. This RNA binding domain is found at the C-terminus of a number of DEAD helicase proteins. It is sufficient to confer specificity for hairpin 92 of 23S rRNA, which is part of the ribosomal A-site. However, several members of this family lack specificity for 23S rRNA. These can proteins can generally be distinguished by a basic region that extends beyond this domain [Karl K…	RNA-bind, DEAD	74	103	134	1.6	27.4 bits (62)	31	41.89	14.86	24.32	0							P0AG59	GO tagged RBP
P76112	Identified as RBP by InterPro and CDD	MNAT_ECOLI	L-amino acid N-acyltransferase MnaT (EC 2.3.1.-)	Escherichia coli (strain K12)	172	mnaT yncA b1448 JW5233	b1448,JW5233	evidence at protein level	GO:0031248->C:protein acetyltransferase complex', 'GO:0004596->F:peptide alpha-N-acetyltransferase activity', 'GO:0004596->F:peptide alpha-N-acetyltransferase activity', 'GO:0006474->P:N-terminal protein amino acid acetylation', 'GO:0006474->P:N-terminal protein amino acid acetylation', 'GO:0006474->P:N-terminal protein amino acid acetylation	U00096	None	eco:b1448	9097039	INTERPRO	IPR000182	PS51186	Gcn5-related N-acetyltransferase (GNAT) domain profile.	The N-acetyltransferases (NAT) (EC 2.3.1.-) are enzymes that use acetylcoenzyme A (CoA) to transfer an acetyl group to a substrate, a reactionimplicated in various functions from bacterial antibiotic resistance tomammalian circadian rhythm and chromatin remodeling. The Gcn5-relatedN-acetyltransferases (GNAT) catalyze the transfer of the acetyl from the CoAdonor to a primary amine of the acceptor.…	Ribosomal_S18	169	1	163	20.56	-	162	95.86	-	-	-							P0AG63	GO tagged RBP
P76112	Identified as RBP by InterPro and CDD	MNAT_ECOLI	L-amino acid N-acyltransferase MnaT (EC 2.3.1.-)	Escherichia coli (strain K12)	172	mnaT yncA b1448 JW5233	b1448,JW5233	evidence at protein level	GO:0031248->C:protein acetyltransferase complex', 'GO:0004596->F:peptide alpha-N-acetyltransferase activity', 'GO:0004596->F:peptide alpha-N-acetyltransferase activity', 'GO:0006474->P:N-terminal protein amino acid acetylation', 'GO:0006474->P:N-terminal protein amino acid acetylation', 'GO:0006474->P:N-terminal protein amino acid acetylation	U00096	None	eco:b1448	9097039	CDD	257979	PF13673	GNAT domain	The N-acetyltransferases (NAT) (EC 2.3.1.-) are enzymes that use acetylcoenzyme A (CoA) to transfer an acetyl group to a substrate, a reactionimplicated in various functions from bacterial antibiotic resistance tomammalian circadian rhythm and chromatin remodeling. The Gcn5-relatedN-acetyltransferases (GNAT) catalyze the transfer of the acetyl from the CoAdonor to a primary amine of the acceptor.…	Ribosomal_S18	116	10	110	9e-06	42.3 bits (100)	100	86.21	24.14	37.07	14.66							P0AG67	GO tagged RBP
P76112	Identified as RBP by InterPro and CDD	MNAT_ECOLI	L-amino acid N-acyltransferase MnaT (EC 2.3.1.-)	Escherichia coli (strain K12)	172	mnaT yncA b1448 JW5233	b1448,JW5233	evidence at protein level	GO:0031248->C:protein acetyltransferase complex', 'GO:0004596->F:peptide alpha-N-acetyltransferase activity', 'GO:0004596->F:peptide alpha-N-acetyltransferase activity', 'GO:0006474->P:N-terminal protein amino acid acetylation', 'GO:0006474->P:N-terminal protein amino acid acetylation', 'GO:0006474->P:N-terminal protein amino acid acetylation	U00096	None	eco:b1448	9097039	CDD	249979	PF00583	GNAT domain	The N-acetyltransferases (NAT) (EC 2.3.1.-) are enzymes that use acetylcoenzyme A (CoA) to transfer an acetyl group to a substrate, a reactionimplicated in various functions from bacterial antibiotic resistance tomammalian circadian rhythm and chromatin remodeling. The Gcn5-relatedN-acetyltransferases (GNAT) catalyze the transfer of the acetyl from the CoAdonor to a primary amine of the acceptor.…	Ribosomal_S18	80	57	137	4e-19	78.8 bits (195)	80	100	30	52.5	2.5							P0AGA6	Identified as RBP by InterPro and CDD
P76112	Identified as RBP by InterPro and CDD	MNAT_ECOLI	L-amino acid N-acyltransferase MnaT (EC 2.3.1.-)	Escherichia coli (strain K12)	172	mnaT yncA b1448 JW5233	b1448,JW5233	evidence at protein level	GO:0031248->C:protein acetyltransferase complex', 'GO:0004596->F:peptide alpha-N-acetyltransferase activity', 'GO:0004596->F:peptide alpha-N-acetyltransferase activity', 'GO:0006474->P:N-terminal protein amino acid acetylation', 'GO:0006474->P:N-terminal protein amino acid acetylation', 'GO:0006474->P:N-terminal protein amino acid acetylation	U00096	None	eco:b1448	9097039	CDD	257828	PF13508	GNAT domain	The N-acetyltransferases (NAT) (EC 2.3.1.-) are enzymes that use acetylcoenzyme A (CoA) to transfer an acetyl group to a substrate, a reactionimplicated in various functions from bacterial antibiotic resistance tomammalian circadian rhythm and chromatin remodeling. The Gcn5-relatedN-acetyltransferases (GNAT) catalyze the transfer of the acetyl from the CoAdonor to a primary amine of the acceptor.…	Ribosomal_S18	79	53	138	5e-07	44.9 bits (107)	85	107.59	25.32	46.84	13.92							P0AGB3	Identified as RBP by InterPro and CDD
P76112	Identified as RBP by InterPro and CDD	MNAT_ECOLI	L-amino acid N-acyltransferase MnaT (EC 2.3.1.-)	Escherichia coli (strain K12)	172	mnaT yncA b1448 JW5233	b1448,JW5233	evidence at protein level	GO:0031248->C:protein acetyltransferase complex', 'GO:0004596->F:peptide alpha-N-acetyltransferase activity', 'GO:0004596->F:peptide alpha-N-acetyltransferase activity', 'GO:0006474->P:N-terminal protein amino acid acetylation', 'GO:0006474->P:N-terminal protein amino acid acetylation', 'GO:0006474->P:N-terminal protein amino acid acetylation	U00096	None	eco:b1448	9097039	CDD	223532	COG0456	RimI	Ribosomal protein S18 acetylase RimI and related acetyltransferases [Translation structure and biogenesis].	Ribosomal_S18	177	1	141	1e-10	56.9 bits (137)	140	79.1	18.64	33.9	3.39							P0AGB6	Identified as RBP by InterPro and CDD
P76112	Identified as RBP by InterPro and CDD	MNAT_ECOLI	L-amino acid N-acyltransferase MnaT (EC 2.3.1.-)	Escherichia coli (strain K12)	172	mnaT yncA b1448 JW5233	b1448,JW5233	evidence at protein level	GO:0031248->C:protein acetyltransferase complex', 'GO:0004596->F:peptide alpha-N-acetyltransferase activity', 'GO:0004596->F:peptide alpha-N-acetyltransferase activity', 'GO:0006474->P:N-terminal protein amino acid acetylation', 'GO:0006474->P:N-terminal protein amino acid acetylation', 'GO:0006474->P:N-terminal protein amino acid acetylation	U00096	None	eco:b1448	9097039	CDD	257639	PF13302	GNAT domain	The N-acetyltransferases (NAT) (EC 2.3.1.-) are enzymes that use acetylcoenzyme A (CoA) to transfer an acetyl group to a substrate, a reactionimplicated in various functions from bacterial antibiotic resistance tomammalian circadian rhythm and chromatin remodeling. The Gcn5-relatedN-acetyltransferases (GNAT) catalyze the transfer of the acetyl from the CoAdonor to a primary amine of the acceptor.…	Ribosomal_S18	141	3	137	1e-11	59.3 bits (144)	134	95.04	19.86	36.88	7.8							P0AGC3	Identified as RBP by CDD
P76106	GO tagged RBP	HICA_ECOLI	Probable mRNA interferase HicA (EC 3.1.-.-) (Endoribonuclease HicA) (Toxin HicA)	Escherichia coli (strain K12)	58	hicA yncN b4532 JW5230	b4532,JW5230	evidence at protein level	GO:0004521->F:endoribonuclease activity', 'GO:0003729->F:mRNA binding', 'GO:0003729->F:mRNA binding', 'GO:0006402->P:mRNA catabolic process', 'GO:0006402->P:mRNA catabolic process', 'GO:0006402->P:mRNA catabolic process', 'GO:0090502->P:RNA phosphodiester bond hydrolysis, endonucleolytic', 'GO:0090502->P:RNA phosphodiester bond hydrolysis, endonucleolytic', 'GO:0090502->P:RNA phosphodiester bond …	U00096	None	eco:b4532	9278503	INTERPRO	IPR012933	PF07927	HicA toxin of bacterial toxin-antitoxin,	This entry represents the HicA mRNA interferase family, which form the toxic component of a toxin-antitoxin (TA) module . Family members contain a double-stranded RNA-binding domain and probably act as translation-independent mRNA interferases. They may form a complex with the antitoxin HicB which inhibits their mRNA interferase activity	RNA-bind	55	5	57	2.3e-07	-	52	94.55	-	-	-							P0AGD7	GO tagged RBP
P76106	GO tagged RBP	HICA_ECOLI	Probable mRNA interferase HicA (EC 3.1.-.-) (Endoribonuclease HicA) (Toxin HicA)	Escherichia coli (strain K12)	58	hicA yncN b4532 JW5230	b4532,JW5230	evidence at protein level	GO:0004521->F:endoribonuclease activity', 'GO:0003729->F:mRNA binding', 'GO:0003729->F:mRNA binding', 'GO:0006402->P:mRNA catabolic process', 'GO:0006402->P:mRNA catabolic process', 'GO:0006402->P:mRNA catabolic process', 'GO:0090502->P:RNA phosphodiester bond hydrolysis, endonucleolytic', 'GO:0090502->P:RNA phosphodiester bond hydrolysis, endonucleolytic', 'GO:0090502->P:RNA phosphodiester bond …	U00096	None	eco:b4532	9278503	CDD	224638	COG1724	YcfA	Predicted RNA binding protein YcfA, dsRBD-like fold, HicA-like mRNA interferase family [General function prediction only].	RNA-bind	66	1	58	0.018	29.7 bits (67)	57	86.36	30.3	45.45	3.03							P0AGE0	Identified as RBP by InterPro and CDD
P76106	GO tagged RBP	HICA_ECOLI	Probable mRNA interferase HicA (EC 3.1.-.-) (Endoribonuclease HicA) (Toxin HicA)	Escherichia coli (strain K12)	58	hicA yncN b4532 JW5230	b4532,JW5230	evidence at protein level	GO:0004521->F:endoribonuclease activity', 'GO:0003729->F:mRNA binding', 'GO:0003729->F:mRNA binding', 'GO:0006402->P:mRNA catabolic process', 'GO:0006402->P:mRNA catabolic process', 'GO:0006402->P:mRNA catabolic process', 'GO:0090502->P:RNA phosphodiester bond hydrolysis, endonucleolytic', 'GO:0090502->P:RNA phosphodiester bond hydrolysis, endonucleolytic', 'GO:0090502->P:RNA phosphodiester bond …	U00096	None	eco:b4532	9278503	CDD	254521	PF07927	HicA mRNA interferase family	This entry represents the HicA mRNA interferase family, which form the toxic component of a toxin-antitoxin (TA) module . Family members contain a double-stranded RNA-binding domain and probably act as translation-independent mRNA interferases. They may form a complex with the antitoxin HicB which inhibits their mRNA interferase activity	RNA-bind	55	4	55	4e-05	37.2 bits (87)	51	92.73	36.36	47.27	7.27							P0AGF4	Identified as RBP by CDD
P76082	Identified as RBP by InterPro and CDD	PAAF_ECOLI	2,3-dehydroadipyl-CoA hydratase (EC 4.2.1.17) (Enoyl-CoA hydratase)	Escherichia coli (strain K12)	255	paaF ydbR b1393 JW1388	b1393,JW1388	evidence at protein level	GO:0004300->F:enoyl-CoA hydratase activity', 'GO:0042802->F:identical protein binding', 'GO:0042802->F:identical protein binding', 'GO:0006631->P:fatty acid metabolic process', 'GO:0006631->P:fatty acid metabolic process', 'GO:0006631->P:fatty acid metabolic process', 'GO:0010124->P:phenylacetate catabolic process', 'GO:0010124->P:phenylacetate catabolic process', 'GO:0010124->P:phenylacetate cat…	X97452	4FZW	eco:b1393	9748275	INTERPRO	IPR001753	PF00378	Enoyl-CoA hydratase/isomerase	The crotonase superfamily is comprised of mechanistically diverse proteins that share a conserved trimeric quaternary structure (sometimes a hexamer consisting of a dimer of trimers), the core of which consists of 4 turns of a (beta/beta/alpha)n superhelix. Some enzymes in the superfamily have been shown to display dehalogenase, hydratase, and isomerase activities, while others have been implicat…	RNA-bind	245	8	254	9e-77	-	246	100.41	-	-	-							P0AGI1	Identified as RBP by CDD
P76082	Identified as RBP by InterPro and CDD	PAAF_ECOLI	2,3-dehydroadipyl-CoA hydratase (EC 4.2.1.17) (Enoyl-CoA hydratase)	Escherichia coli (strain K12)	255	paaF ydbR b1393 JW1388	b1393,JW1388	evidence at protein level	GO:0004300->F:enoyl-CoA hydratase activity', 'GO:0042802->F:identical protein binding', 'GO:0042802->F:identical protein binding', 'GO:0006631->P:fatty acid metabolic process', 'GO:0006631->P:fatty acid metabolic process', 'GO:0006631->P:fatty acid metabolic process', 'GO:0010124->P:phenylacetate catabolic process', 'GO:0010124->P:phenylacetate catabolic process', 'GO:0010124->P:phenylacetate cat…	X97452	4FZW	eco:b1393	9748275	INTERPRO	IPR018376	PS00166	Enoyl-CoA hydratase/isomerase signature.	The crotonase superfamily is comprised of mechanistically diverse proteins that share a conserved trimeric quaternary structure (sometimes a hexamer consisting of a dimer of trimers), the core of which consists of 4 turns of a (beta/beta/alpha)n superhelix. Some enzymes in the superfamily have been shown to display dehalogenase, hydratase, and isomerase activities, while others have been implicat…	RNA-bind	245	96	116	0	-	20	8.16	-	-	-							P0AGJ2	GO tagged RBP
P76082	Identified as RBP by InterPro and CDD	PAAF_ECOLI	2,3-dehydroadipyl-CoA hydratase (EC 4.2.1.17) (Enoyl-CoA hydratase)	Escherichia coli (strain K12)	255	paaF ydbR b1393 JW1388	b1393,JW1388	evidence at protein level	GO:0004300->F:enoyl-CoA hydratase activity', 'GO:0042802->F:identical protein binding', 'GO:0042802->F:identical protein binding', 'GO:0006631->P:fatty acid metabolic process', 'GO:0006631->P:fatty acid metabolic process', 'GO:0006631->P:fatty acid metabolic process', 'GO:0010124->P:phenylacetate catabolic process', 'GO:0010124->P:phenylacetate catabolic process', 'GO:0010124->P:phenylacetate cat…	X97452	4FZW	eco:b1393	9748275	CDD	249813	PF00378	Crotonase superfamily	The crotonase superfamily is comprised of mechanistically diverse proteins that share a conserved trimeric quaternary structure (sometimes a hexamer consisting of a dimer of trimers), the core of which consists of 4 turns of a (beta/beta/alpha)n superhelix. Some enzymes in the superfamily have been shown to display dehalogenase, hydratase, and isomerase activities, while others have been implicat…	RNA-bind	245	8	247	2e-74	230 bits (588)	239	97.55	46.94	63.27	0.82							P0AGJ5	GO tagged RBP
P76080	Identified as RBP by CDD	PAAD_ECOLI	Putative 1,2-phenylacetyl-CoA epoxidase, subunit D (1,2-phenylacetyl-CoA monooxygenase, subunit D)	Escherichia coli (strain K12)	165	paaD ydbQ b1391 JW5217	b1391,JW5217	evidence at protein level	GO:0010124->P:phenylacetate catabolic process	X97452	None	eco:b1391	9748275	CDD	184884	PRK14890	PRK14890	putative Zn-ribbon RNA-binding protein, Provisional	RNA-bind	59	106	157	2.6	26.1 bits (58)	51	86.44	23.73	33.9	32.2							P0AGJ7	GO tagged RBP
P76072	Identified as RBP by CDD	STFR_ECOLI	Side tail fiber protein homolog from lambdoid prophage Rac	Escherichia coli (strain K12)	1120	stfR ynaB b1372 JW1366	b1372,JW1366	inferred from homology	GO:0005198->F:structural molecule activity	U00096	None	eco:b1372	9097039	CDD	185616	PTZ00436	PTZ00436	60S ribosomal protein L19-like protein, Provisional	Ribosomal_L19, Ribosomal_60s	357	98	267	1e-08	58.0 bits (139)	169	47.34	17.37	24.37	0.84							P0AGJ9	GO tagged RBP
P76072	Identified as RBP by CDD	STFR_ECOLI	Side tail fiber protein homolog from lambdoid prophage Rac	Escherichia coli (strain K12)	1120	stfR ynaB b1372 JW1366	b1372,JW1366	inferred from homology	GO:0005198->F:structural molecule activity	U00096	None	eco:b1372	9097039	CDD	185616	PTZ00436	PTZ00436	60S ribosomal protein L19-like protein, Provisional	Ribosomal_L19, Ribosomal_60s	357	241	423	4e-09	59.6 bits (143)	182	50.98	17.37	24.09	0.28							P0AGK4	Known (YhbY)
P76072	Identified as RBP by CDD	STFR_ECOLI	Side tail fiber protein homolog from lambdoid prophage Rac	Escherichia coli (strain K12)	1120	stfR ynaB b1372 JW1366	b1372,JW1366	inferred from homology	GO:0005198->F:structural molecule activity	U00096	None	eco:b1372	9097039	CDD	185616	PTZ00436	PTZ00436	60S ribosomal protein L19-like protein, Provisional	Ribosomal_L19, Ribosomal_60s	357	274	446	2e-06	51.5 bits (122)	172	48.18	14.01	24.09	0.28							P0AGL7	Identified as RBP by InterPro
P76066	Identified as RBP by CDD	YDAW_ECOLI	Putative uncharacterized protein YdaW	Escherichia coli (strain K12)	203	ydaW b1361 JW5211	b1361,JW5211	uncertain		U00096	None	None	9278503	CDD	251029	PF02002	Transcription factor TFIIE, alpha subunit	Initiation of eukaryotic mRNA transcription requires melting of promoter DNA with the help of the general transcription factors TFIIE and TFIIH. In higher eukaryotes, the general transcription factor TFIIE consists of two subunits: the large alpha subunit and the small beta. TFIIE beta has been found to bind to the region where the promoter starts to open to be single-stranded upon transcription …	RNA-bind	105	5	76	1.3	28.1 bits (63)	71	67.62	20	31.43	11.43							P0C018	GO tagged RBP
P76063	Identified as RBP by InterPro	YDAS_ECOLI	Uncharacterized protein YdaS	Escherichia coli (strain K12)	98	ydaS b1357 JW1352	b1357,JW1352	inferred from homology	GO:0003677->F:DNA binding	U00096	None	eco:b1357	9278503	INTERPRO	IPR010982	SSF47413		Bacteriophage lambda C1 repressor controls the expression of viral genes as part of the lysogeny/lytic growth switch. C1 is essential for maintaining lysogeny, where the phage replicates non-disruptively along with the host. If the host cell is threatened, then lytic growth is induced. The Lambda C1 repressor consists of two domains connected by a linker: an N-terminal DNA-binding domain that als…	RNA-bind	62	8	69	7.16e-16	-	61	98.39	-	-	-							P0C0L2	Identified as RBP by InterPro
P76063	Identified as RBP by InterPro	YDAS_ECOLI	Uncharacterized protein YdaS	Escherichia coli (strain K12)	98	ydaS b1357 JW1352	b1357,JW1352	inferred from homology	GO:0003677->F:DNA binding	U00096	None	eco:b1357	9278503	INTERPRO	IPR010982	G3DSA:1.10.260.40		Bacteriophage lambda C1 repressor controls the expression of viral genes as part of the lysogeny/lytic growth switch. C1 is essential for maintaining lysogeny, where the phage replicates non-disruptively along with the host. If the host cell is threatened, then lytic growth is induced. The Lambda C1 repressor consists of two domains connected by a linker: an N-terminal DNA-binding domain that als…	RNA-bind	62	9	82	2.2e-30	-	73	117.74	-	-	-							P0C0L7	Identified as RBP by CDD
P76062	Identified as RBP by InterPro	RACR_ECOLI	Rac prophage repressor	Escherichia coli (strain K12)	158	racR ydaR b1356 JW1351	b1356,JW1351	predicted	GO:0003677->F:DNA binding', 'GO:0006355->P:regulation of transcription, DNA-templated', 'GO:0006355->P:regulation of transcription, DNA-templated', 'GO:0006351->P:transcription, DNA-templated', 'GO:0006351->P:transcription, DNA-templated', 'GO:0006351->P:transcription, DNA-templated	U00096	None	eco:b1356	9278503	INTERPRO	IPR010982	G3DSA:1.10.260.40		Bacteriophage lambda C1 repressor controls the expression of viral genes as part of the lysogeny/lytic growth switch. C1 is essential for maintaining lysogeny, where the phage replicates non-disruptively along with the host. If the host cell is threatened, then lytic growth is induced. The Lambda C1 repressor consists of two domains connected by a linker: an N-terminal DNA-binding domain that als…	RNA-bind	62	20	63	6.2e-06	-	43	69.35	-	-	-							P0C0L9	Identified as RBP by CDD
P76034	Identified as RBP by CDD	YCIT_ECOLI	Uncharacterized HTH-type transcriptional regulator YciT	Escherichia coli (strain K12)	249	yciT b1284 JW1276	b1284,JW1276	inferred from homology	GO:0005829->C:cytosol', 'GO:0003677->F:DNA binding', 'GO:0003677->F:DNA binding', 'GO:0003700->F:transcription factor activity, sequence-specific DNA binding', 'GO:0003700->F:transcription factor activity, sequence-specific DNA binding', 'GO:0003700->F:transcription factor activity, sequence-specific DNA binding', 'GO:0006974->P:cellular response to DNA damage stimulus', 'GO:0006974->P:cellular r…	U00096	None	eco:b1284	9097039	CDD	218139	PF04545	RNA polymerase sigma-70 region 4	The bacterial core RNA polymerase complex, which consists of five subunits, is sufficient for transcription elongation and termination but is unable to initiate transcription. Transcription initiation from promoter elements requires a sixth, dissociable subunit called a sigma factor, which reversibly associates with the core RNA polymerase complex to form a holoenzyme. RNA polymerase recruits alt…	RNA-bind	50	1	36	3.3	26.6 bits (60)	35	70	14	40	2							P0C0S1	Identified as RBP by InterPro
P76034	Identified as RBP by CDD	YCIT_ECOLI	Uncharacterized HTH-type transcriptional regulator YciT	Escherichia coli (strain K12)	249	yciT b1284 JW1276	b1284,JW1276	inferred from homology	GO:0005829->C:cytosol', 'GO:0003677->F:DNA binding', 'GO:0003677->F:DNA binding', 'GO:0003700->F:transcription factor activity, sequence-specific DNA binding', 'GO:0003700->F:transcription factor activity, sequence-specific DNA binding', 'GO:0003700->F:transcription factor activity, sequence-specific DNA binding', 'GO:0006974->P:cellular response to DNA damage stimulus', 'GO:0006974->P:cellular r…	U00096	None	eco:b1284	9097039	CDD	128823	SM00550	Double-stranded RNA-specific adenosine deaminase (DRADA)	Double-stranded RNA-specific adenosine deaminase () converts multiple adenosines to inosinesand creates I/U mismatched base pairs in double-helical RNA substrates without apparent sequencespecificity. DRADA has been found to modify adenosines in AU-rich regions more frequently, probablydue to the relative ease of melting A/U base pairs compared to G/C base pairs. The protein functions tomodify vi…	RNA-bind	68	1	43	2.3	27.3 bits (61)	42	61.76	19.12	36.76	2.94							P0C0U4	Identified as RBP by InterPro and CDD
P75989	Identified as RBP by InterPro and CDD	BLUR_ECOLI	HTH-type transcriptional repressor BluR	Escherichia coli (strain K12)	243	bluR ycgE b1162 JW1149	b1162,JW1149	evidence at protein level	GO:0003677->F:DNA binding', 'GO:0003700->F:transcription factor activity, sequence-specific DNA binding', 'GO:0003700->F:transcription factor activity, sequence-specific DNA binding', 'GO:0045892->P:negative regulation of transcription, DNA-templated', 'GO:0045892->P:negative regulation of transcription, DNA-templated', 'GO:0045892->P:negative regulation of transcription, DNA-templated', 'GO:0006…	U00096	None	eco:b1162	8905232	INTERPRO	IPR000551	SM00422	helix_turn_helix, mercury resistance	The merR-type HTH domain is a DNA-binding, winged helix-turn-helix (wHTH)domain of about 70 residues present in the merR family of transcriptionalregulators. MerR-type regulators are present in diverse bacterial genera, in the cytoplasm. The helix-turn-helix DNA-binding motif is located in the N-terminal part of these transcriptional regulators and is followed by a coiled-coil region. The C-termi…	RNA-bind	70	4	73	3.6e-29	-	69	98.57	-	-	-							P0C0V0	Identified as RBP by InterPro and CDD
[truncated: 3,943 more rows]

## Sheet: S7_C-Summary_of_ecoli_analysis
S7 (C): Summary of RNA-binding proteins (RBPs) identified by APRICOT in E.coli using a set of reference RNA-binding domains (RBDs).
[truncated: 4,309 more rows]
