# Supplementary material for: APRICOT: an integrated computational pipeline for the sequence-based identification and characterization of RNA-binding proteins
Source: Nucleic Acids Res. 2017 Mar 2;45(11):e96. doi: 10.1093/nar/gkx137 (PMC5499795; doi:10.1093/nar/gkx137)
Supplement: Supplementary Data [file gkx137_supp.zip › nar-01420-met-n-2016-File014.xlsx]

## Sheet: S8_A-APRICOT_Ecoli_kinases
S8 (A): Data set of kinase proteins from E. coli (strain K12) selected from SwissProt.
Data set containing 110 kinase proteins from Escherichia coli (strain K12)
Entry	Entry name	Status	Protein names (Kinase containing kinase keyword)	Gene names	Organism	Gene ontology (GO)	Length
P0AEW9	K1PF_ECOLI	reviewed	1-phosphofructokinase (EC 2.7.1.56) (Fructose 1-phosphate kinase)	fruK fpk b2168 JW2155	Escherichia coli (strain K12)	1-phosphofructokinase activity [GO:0008662]; ATP binding [GO:0005524]; carbohydrate phosphorylation [GO:0046835]; fructose catabolic process [GO:0006001]	312
P26281	HPPK_ECOLI	reviewed	2-amino-4-hydroxy-6-hydroxymethyldihydropteridine pyrophosphokinase (EC 2.7.6.3) (6-hydroxymethyl-7,8-dihydropterin pyrophosphokinase) (PPPK) (7,8-dihydro-6-hydroxymethylpterin-pyrophosphokinase) (HPPK)	folK b0142 JW0138	Escherichia coli (strain K12)	2-amino-4-hydroxy-6-hydroxymethyldihydropteridine diphosphokinase activity [GO:0003848]; ATP binding [GO:0005524]; kinase activity [GO:0016301]; magnesium ion binding [GO:0000287]; folic acid biosynthetic process [GO:0046656]; tetrahydrofolate biosynthetic process [GO:0046654]	159
P31459	DGOK_ECOLI	reviewed	2-dehydro-3-deoxygalactonokinase (EC 2.7.1.58) (2-keto-3-deoxy-galactonokinase) (2-oxo-3-deoxygalactonate kinase)	dgoK yidV b3693 JW3670	Escherichia coli (strain K12)	2-dehydro-3-deoxygalactonokinase activity [GO:0008671]; ATP binding [GO:0005524]; carbohydrate phosphorylation [GO:0046835]; D-galactonate catabolic process [GO:0034194]	292
P37647	KDGK_ECOLI	reviewed	2-dehydro-3-deoxygluconokinase (EC 2.7.1.45) (2-keto-3-deoxygluconokinase) (3-deoxy-2-oxo-D-gluconate kinase) (KDG kinase)	kdgK yhjI b3526 JW5668	Escherichia coli (strain K12)	cytosol [GO:0005829]; 2-dehydro-3-deoxygluconokinase activity [GO:0008673]; ATP binding [GO:0005524]; carbohydrate phosphorylation [GO:0046835]; cellular response to DNA damage stimulus [GO:0006974]; D-galacturonate catabolic process [GO:0019698]; D-glucuronate catabolic process [GO:0042840]	309
P62615	ISPE_ECOLI	reviewed	4-diphosphocytidyl-2-C-methyl-D-erythritol kinase (CMK) (EC 2.7.1.148) (4-(cytidine-5'-diphospho)-2-C-methyl-D-erythritol kinase)	ispE ipk ychB b1208 JW1199	Escherichia coli (strain K12)	4-(cytidine 5'-diphospho)-2-C-methyl-D-erythritol kinase activity [GO:0050515]; ATP binding [GO:0005524]; isopentenyl diphosphate biosynthetic process, methylerythritol 4-phosphate pathway [GO:0019288]; terpenoid biosynthetic process [GO:0016114]	283
P0A6A3	ACKA_ECOLI	reviewed	Acetate kinase (EC 2.7.2.1) (Acetokinase)	ackA ack b2296 JW2293	Escherichia coli (strain K12)	cytosol [GO:0005829]; membrane [GO:0016020]; acetate kinase activity [GO:0008776]; ATP binding [GO:0005524]; magnesium ion binding [GO:0000287]; zinc ion binding [GO:0008270]; acetate biosynthetic process [GO:0019413]; acetate metabolic process [GO:0006083]; acetyl-CoA biosynthetic process [GO:0006085]; propionate biosynthetic process [GO:0019542]; single-species biofilm formation on inanimate su…	400
P0A6C8	ARGB_ECOLI	reviewed	Acetylglutamate kinase (EC 2.7.2.8) (N-acetyl-L-glutamate 5-phosphotransferase) (NAG kinase) (AGK)	argB b3959 JW5553	Escherichia coli (strain K12)	cytoplasm [GO:0005737]; acetylglutamate kinase activity [GO:0003991]; ATP binding [GO:0005524]; arginine biosynthetic process [GO:0006526]; cellular response to DNA damage stimulus [GO:0006974]	258
P69441	KAD_ECOLI	reviewed	Adenylate kinase (AK) (EC 2.7.4.3) (ATP-AMP transphosphorylase) (ATP:AMP phosphotransferase) (Adenylate monophosphate kinase)	adk dnaW plsA b0474 JW0463	Escherichia coli (strain K12)	cytosol [GO:0005829]; adenylate kinase activity [GO:0004017]; AMP binding [GO:0016208]; ATP binding [GO:0005524]; magnesium ion binding [GO:0000287]; ADP biosynthetic process [GO:0006172]; AMP salvage [GO:0044209]; nucleotide phosphorylation [GO:0046939]; phospholipid biosynthetic process [GO:0008654]; purine ribonucleotide interconversion [GO:0015951]; RNA biosynthetic process [GO:0032774]; tran…	214
Q1PI83	Q1PI83_ECOLI	unreviewed	Adenylate kinase (EC 2.7.4.3) (Fragment)	adk UTI89_C0502	Escherichia coli (strain K12)	cytoplasm [GO:0005737]; adenylate kinase activity [GO:0004017]; ATP binding [GO:0005524]	167
P0A6J1	CYSC_ECOLI	reviewed	Adenylyl-sulfate kinase (EC 2.7.1.25) (APS kinase) (ATP adenosine-5'-phosphosulfate 3'-phosphotransferase) (Adenosine-5'-phosphosulfate kinase)	cysC b2750 JW2720	Escherichia coli (strain K12)	adenylylsulfate kinase activity [GO:0004020]; ATP binding [GO:0005524]; identical protein binding [GO:0042802]; hydrogen sulfide biosynthetic process [GO:0070814]; phosphorylation [GO:0016310]; sulfate assimilation [GO:0000103]	201
P77570	ANMK_ECOLI	reviewed	Anhydro-N-acetylmuramic acid kinase (EC 2.7.1.170) (AnhMurNAc kinase)	anmK ydhH b1640 JW1632	Escherichia coli (strain K12)	ATP binding [GO:0005524]; kinase activity [GO:0016301]; phosphotransferase activity, alcohol group as acceptor [GO:0016773]; 1,6-anhydro-N-acetyl-beta-muramic acid catabolic process [GO:0097175]; amino sugar metabolic process [GO:0006040]; carbohydrate metabolic process [GO:0005975]; peptidoglycan turnover [GO:0009254]	369
P0A796	PFKA_ECOLI	reviewed	ATP-dependent 6-phosphofructokinase isozyme 1 (ATP-PFK 1) (Phosphofructokinase 1) (EC 2.7.1.11) (6-phosphofructokinase isozyme I) (Phosphohexokinase 1)	pfkA b3916 JW3887	Escherichia coli (strain K12)	6-phosphofructokinase complex [GO:0005945]; cytoplasm [GO:0005737]; cytosol [GO:0005829]; 6-phosphofructokinase activity [GO:0003872]; ATP binding [GO:0005524]; GDP binding [GO:0019003]; identical protein binding [GO:0042802]; magnesium ion binding [GO:0000287]; ribonucleotide binding [GO:0032553]; cellular carbohydrate catabolic process [GO:0044275]; fructose 6-phosphate metabolic process [GO:00…	320
P06999	PFKB_ECOLI	reviewed	ATP-dependent 6-phosphofructokinase isozyme 2 (ATP-PFK 2) (Phosphofructokinase 2) (EC 2.7.1.11) (6-phosphofructokinase isozyme II) (Phosphohexokinase 2)	pfkB b1723 JW5280	Escherichia coli (strain K12)	cytosol [GO:0005829]; 6-phosphofructokinase activity [GO:0003872]; ATP binding [GO:0005524]; identical protein binding [GO:0042802]; magnesium ion binding [GO:0000287]; tagatose-6-phosphate kinase activity [GO:0009024]; cellular response to DNA damage stimulus [GO:0006974]; glycolytic process [GO:0006096]; glycolytic process through fructose-6-phosphate [GO:0061615]	309
P77432	LSRK_ECOLI	reviewed	Autoinducer 2 kinase LsrK (AI-2 kinase) (EC 2.7.1.-)	lsrK ydeV b1511 JW1504	Escherichia coli (strain K12)	cytoplasm [GO:0005737]; autoinducer-2 kinase activity [GO:0071518]; phosphotransferase activity, alcohol group as acceptor [GO:0016773]; carbohydrate metabolic process [GO:0005975]; phosphorylation [GO:0016310]; quorum sensing [GO:0009372]; single-species biofilm formation [GO:0044010]	530
P0AG24	SPOT_ECOLI	reviewed	Bifunctional (p)ppGpp synthase/hydrolase SpoT [Includes: GTP pyrophosphokinase (EC 2.7.6.5) ((p)ppGpp synthase) (ATP:GTP 3'-pyrophosphotransferase) (Stringent response-like protein) (ppGpp synthase II); Guanosine-3',5'-bis(diphosphate) 3'-pyrophosphohydrolase (EC 3.1.7.2) (Penta-phosphate guanosine-3'-pyrophosphohydrolase) ((ppGpp)ase)]	spoT b3650 JW3625	Escherichia coli (strain K12)	cell wall [GO:0005618]; cytosol [GO:0005829]; plasma membrane [GO:0005886]; amino acid binding [GO:0016597]; GTP diphosphokinase activity [GO:0008728]; guanosine-3',5'-bis(diphosphate) 3'-diphosphatase activity [GO:0008893]; kinase activity [GO:0016301]; guanosine tetraphosphate biosynthetic process [GO:0015970]; nucleobase-containing small molecule interconversion [GO:0015949]	702
P0AE76	COBU_ECOLI	reviewed	Bifunctional adenosylcobalamin biosynthesis protein CobU (Adenosylcobinamide kinase) (EC 2.7.1.156) (Adenosylcobinamide-phosphate guanylyltransferase) (EC 2.7.7.62)	cobU b1993 JW1971	Escherichia coli (strain K12)	adenosylcobinamide kinase activity [GO:0043752]; ATP binding [GO:0005524]; cobinamide kinase activity [GO:0008819]; cobinamide phosphate guanylyltransferase activity [GO:0008820]; GTP binding [GO:0005525]; cellular response to DNA damage stimulus [GO:0006974]; cobalamin biosynthetic process [GO:0009236]; porphyrin-containing compound biosynthetic process [GO:0006779]	181
P00561	AK1H_ECOLI	reviewed	Bifunctional aspartokinase/homoserine dehydrogenase 1 (Aspartokinase I/homoserine dehydrogenase I) (AKI-HDI) [Includes: Aspartokinase (EC 2.7.2.4); Homoserine dehydrogenase (EC 1.1.1.3)]	thrA thrA1 thrA2 b0002 JW0001	Escherichia coli (strain K12)	amino acid binding [GO:0016597]; aspartate kinase activity [GO:0004072]; ATP binding [GO:0005524]; homoserine dehydrogenase activity [GO:0004412]; NADP binding [GO:0050661]; homoserine biosynthetic process [GO:0009090]; lysine biosynthetic process via diaminopimelate [GO:0009089]; threonine biosynthetic process [GO:0009088]	820
P00562	AK2H_ECOLI	reviewed	Bifunctional aspartokinase/homoserine dehydrogenase 2 (Aspartokinase II/homoserine dehydrogenase II) (AKII-HDII) [Includes: Aspartokinase (EC 2.7.2.4); Homoserine dehydrogenase (EC 1.1.1.3)]	metL metM b3940 JW3911	Escherichia coli (strain K12)	cytosol [GO:0005829]; aspartate kinase activity [GO:0004072]; ATP binding [GO:0005524]; homoserine dehydrogenase activity [GO:0004412]; NADP binding [GO:0050661]; homoserine biosynthetic process [GO:0009090]; lysine biosynthetic process via diaminopimelate [GO:0009089]; methionine biosynthetic process [GO:0009086]; threonine biosynthetic process [GO:0009088]	810
P76658	HLDE_ECOLI	reviewed	Bifunctional protein HldE [Includes: D-beta-D-heptose 7-phosphate kinase (EC 2.7.1.167) (D-beta-D-heptose 7-phosphotransferase) (D-glycero-beta-D-manno-heptose-7-phosphate kinase); D-beta-D-heptose 1-phosphate adenylyltransferase (EC 2.7.7.70) (D-glycero-beta-D-manno-heptose 1-phosphate adenylyltransferase)]	hldE rfaE waaE yqiF b3052 JW3024	Escherichia coli (strain K12)	cytosol [GO:0005829]; ATP binding [GO:0005524]; heptose 7-phosphate kinase activity [GO:0033785]; heptose-1-phosphate adenylyltransferase activity [GO:0033786]; phosphotransferase activity, alcohol group as acceptor [GO:0016773]; ADP-L-glycero-beta-D-manno-heptose biosynthetic process [GO:0097171]; carbohydrate phosphorylation [GO:0046835]; lipopolysaccharide core region biosynthetic process [GO:…	477
P37306	ARCC_ECOLI	reviewed	Carbamate kinase (EC 2.7.2.2)	arcC ybcF b0521 JW0510	Escherichia coli (strain K12)	cytosol [GO:0005829]; ATP binding [GO:0005524]; carbamate kinase activity [GO:0008804]; arginine deiminase pathway [GO:0019546]; carbamoyl phosphate catabolic process [GO:0035975]	297
P77624	ARCM_ECOLI	reviewed	Carbamate kinase-like protein YahI	yahI b0323 JW0315	Escherichia coli (strain K12)	cytosol [GO:0005829]; carbamate kinase activity [GO:0008804]; arginine deiminase pathway [GO:0019546]	316
Q46807	ARCL_ECOLI	reviewed	Carbamate kinase-like protein YqeA	yqeA b2874 JW2842	Escherichia coli (strain K12)	cytosol [GO:0005829]; carbamate kinase activity [GO:0008804]; arginine deiminase pathway [GO:0019546]	310
P0A6I0	KCY_ECOLI	reviewed	Cytidylate kinase (CK) (EC 2.7.4.25) (Cytidine monophosphate kinase) (CMP kinase) (Protein MssA) (p25)	cmk mssA ycaF ycaG b0910 JW0893	Escherichia coli (strain K12)	cytosol [GO:0005829]; ATP binding [GO:0005524]; cytidylate kinase activity [GO:0004127]; nucleobase-containing small molecule interconversion [GO:0015949]; nucleotide phosphorylation [GO:0046939]; pyrimidine nucleotide metabolic process [GO:0006220]	227
P32718	ALSK_ECOLI	reviewed	D-allose kinase (Allokinase) (EC 2.7.1.55)	alsK yjcT b4084 JW5724	Escherichia coli (strain K12)	allose kinase activity [GO:0008787]; ATP binding [GO:0005524]; glucokinase activity [GO:0004340]; carbohydrate phosphorylation [GO:0046835]; D-allose catabolic process [GO:0019316]; glucose 6-phosphate metabolic process [GO:0051156]	309
P0A6I9	COAE_ECOLI	reviewed	Dephospho-CoA kinase (EC 2.7.1.24) (Dephosphocoenzyme A kinase)	coaE yacE b0103 JW0100	Escherichia coli (strain K12)	cytoplasm [GO:0005737]; ATP binding [GO:0005524]; dephospho-CoA kinase activity [GO:0004140]; coenzyme A biosynthetic process [GO:0015937]	206
P0ABN1	KDGL_ECOLI	reviewed	Diacylglycerol kinase (DAGK) (EC 2.7.1.107) (Diglyceride kinase) (DGK)	dgkA b4042 JW4002	Escherichia coli (strain K12)	integral component of membrane [GO:0016021]; membrane [GO:0016020]; plasma membrane [GO:0005886]; ATP binding [GO:0005524]; diacylglycerol kinase activity [GO:0004143]; phosphatidic acid biosynthetic process [GO:0006654]	122
P23917	MAK_ECOLI	reviewed	Fructokinase (EC 2.7.1.4) (D-fructose kinase) (Manno(fructo)kinase)	mak yajF b0394 JW0385	Escherichia coli (strain K12)	cytosol [GO:0005829]; ATP binding [GO:0005524]; fructokinase activity [GO:0008865]; hexokinase activity [GO:0004396]; carbohydrate phosphorylation [GO:0046835]; hexose metabolic process [GO:0019318]	302
P45543	FRLD_ECOLI	reviewed	Fructoselysine kinase (EC 2.7.1.-)	frlD yhfQ b3374 JW3337	Escherichia coli (strain K12)	ATP binding [GO:0005524]; kinase activity [GO:0016301]; phosphotransferase activity, alcohol group as acceptor [GO:0016773]	261
Q6IFZ3	Q6IFZ3_ECOLI	unreviewed	Fructoselysine-6-kinase	frlD	Escherichia coli (strain K12)	kinase activity [GO:0016301]; phosphotransferase activity, alcohol group as acceptor [GO:0016773]	261
P0A6T3	GAL1_ECOLI	reviewed	Galactokinase (EC 2.7.1.6) (Galactose kinase)	galK galA b0757 JW0740	Escherichia coli (strain K12)	cytoplasm [GO:0005737]; cytosol [GO:0005829]; ATP binding [GO:0005524]; galactokinase activity [GO:0004335]; magnesium ion binding [GO:0000287]; galactose catabolic process via UDP-galactose [GO:0033499]	382
P0A6V8	GLK_ECOLI	reviewed	Glucokinase (EC 2.7.1.2) (Glucose kinase)	glk b2388 JW2385	Escherichia coli (strain K12)	cytosol [GO:0005829]; ATP binding [GO:0005524]; glucokinase activity [GO:0004340]; glycolytic process [GO:0006096]	321
P0A7B5	PROB_ECOLI	reviewed	Glutamate 5-kinase (EC 2.7.2.11) (Gamma-glutamyl kinase) (GK)	proB b0242 JW0232	Escherichia coli (strain K12)	cytoplasm [GO:0005737]; cytosol [GO:0005829]; ATP binding [GO:0005524]; glutamate 5-kinase activity [GO:0004349]; magnesium ion binding [GO:0000287]; RNA binding [GO:0003723]; L-proline biosynthetic process [GO:0055129]; proline biosynthetic process [GO:0006561]	367
P23524	GLXK1_ECOLI	reviewed	Glycerate 2-kinase (EC 2.7.1.165) (GK1)	garK yhaD b3124 JW3093	Escherichia coli (strain K12)	ATP binding [GO:0005524]; glycerate kinase activity [GO:0008887]; kinase activity [GO:0016301]; D-glucarate catabolic process [GO:0042838]; galactarate catabolic process [GO:0046392]; organic acid phosphorylation [GO:0031388]	381
P77364	GLXK2_ECOLI	reviewed	Glycerate kinase (EC 2.7.1.31) (D-Glycerate-3-kinase) (GK2)	glxK glxB5 ybbZ b0514 JW0502	Escherichia coli (strain K12)	ATP binding [GO:0005524]; glycerate kinase activity [GO:0008887]; glycolate catabolic process [GO:0046296]; glyoxylate catabolic process [GO:0009436]; organic acid phosphorylation [GO:0031388]	381
P0A6F3	GLPK_ECOLI	reviewed	Glycerol kinase (EC 2.7.1.30) (ATP:glycerol 3-phosphotransferase) (Glycerokinase) (GK)	glpK b3926 JW3897	Escherichia coli (strain K12)	cytoplasm [GO:0005737]; cytosol [GO:0005829]; ATP binding [GO:0005524]; glycerol kinase activity [GO:0004370]; metal ion binding [GO:0046872]; zinc ion binding [GO:0008270]; cellular response to DNA damage stimulus [GO:0006974]; glycerol catabolic process [GO:0019563]; glycerol metabolic process [GO:0006071]; glycerol-3-phosphate metabolic process [GO:0006072]; phosphorylation [GO:0016310]	502
P0AG20	RELA_ECOLI	reviewed	GTP pyrophosphokinase (EC 2.7.6.5) ((p)ppGpp synthase) (ATP:GTP 3'-pyrophosphotransferase) (ppGpp synthase I)	relA b2784 JW2755	Escherichia coli (strain K12)	cell wall [GO:0005618]; plasma membrane [GO:0005886]; amino acid binding [GO:0016597]; ATP binding [GO:0005524]; GTP binding [GO:0005525]; GTP diphosphokinase activity [GO:0008728]; guanosine-3',5'-bis(diphosphate) 3'-diphosphatase activity [GO:0008893]; kinase activity [GO:0016301]; guanosine tetraphosphate biosynthetic process [GO:0015970]; guanosine tetraphosphate metabolic process [GO:0015969…	744
P60546	KGUA_ECOLI	reviewed	Guanylate kinase (EC 2.7.4.8) (GMP kinase)	gmk spoR b3648 JW3623	Escherichia coli (strain K12)	cytosol [GO:0005829]; ATP binding [GO:0005524]; guanylate kinase activity [GO:0004385]; identical protein binding [GO:0042802]; GDP metabolic process [GO:0046710]; GMP metabolic process [GO:0046037]	207
P00547	KHSE_ECOLI	reviewed	Homoserine kinase (HK) (HSK) (EC 2.7.1.39)	thrB b0003 JW0002	Escherichia coli (strain K12)	cytosol [GO:0005829]; ATP binding [GO:0005524]; homoserine kinase activity [GO:0004413]; threonine biosynthetic process [GO:0009088]	310
P76423	THIM_ECOLI	reviewed	Hydroxyethylthiazole kinase (EC 2.7.1.50) (4-methyl-5-beta-hydroxyethylthiazole kinase) (TH kinase) (Thz kinase)	thiM b2104 JW2091	Escherichia coli (strain K12)	cytosol [GO:0005829]; ATP binding [GO:0005524]; hydroxyethylthiazole kinase activity [GO:0004417]; magnesium ion binding [GO:0000287]; thiamine biosynthetic process [GO:0009228]; thiamine diphosphate biosynthetic process [GO:0009229]	262
P76422	THID_ECOLI	reviewed	Hydroxymethylpyrimidine/phosphomethylpyrimidine kinase (EC 2.7.1.49) (EC 2.7.4.7) (Hydroxymethylpyrimidine kinase) (HMP kinase) (Hydroxymethylpyrimidine phosphate kinase) (HMP-P kinase) (HMP-phosphate kinase) (HMPP kinase)	thiD thiJ b2103 JW2090	Escherichia coli (strain K12)	cytosol [GO:0005829]; ATP binding [GO:0005524]; hydroxymethylpyrimidine kinase activity [GO:0008902]; phosphomethylpyrimidine kinase activity [GO:0008972]; phosphorylation [GO:0016310]; thiamine biosynthetic process [GO:0009228]; thiamine diphosphate biosynthetic process [GO:0009229]	266
P0AEW6	INGK_ECOLI	reviewed	Inosine-guanosine kinase (EC 2.7.1.73)	gsk b0477 JW0466	Escherichia coli (strain K12)	ATP binding [GO:0005524]; inosine kinase activity [GO:0008906]; IMP salvage [GO:0032264]	434
P11071	ACEK_ECOLI	reviewed	Isocitrate dehydrogenase kinase/phosphatase (IDH kinase/phosphatase) (IDHK/P) (EC 2.7.11.5) (EC 3.1.3.-)	aceK b4016 JW3976	Escherichia coli (strain K12)	cytoplasm [GO:0005737]; [isocitrate dehydrogenase (NADP+)] kinase activity [GO:0008772]; AMP binding [GO:0016208]; ATP binding [GO:0005524]; protein serine/threonine kinase activity [GO:0004674]; protein serine/threonine phosphatase activity [GO:0004722]; glucose metabolic process [GO:0006006]; glyoxylate cycle [GO:0006097]; peptidyl-serine phosphorylation [GO:0018105]; protein dephosphorylation …	578
P11553	FUCK_ECOLI	reviewed	L-fuculokinase (EC 2.7.1.51) (L-fuculose kinase)	fucK b2803 JW2774	Escherichia coli (strain K12)	cytoplasm [GO:0005737]; ATP binding [GO:0005524]; L-fuculokinase activity [GO:0008737]; carbohydrate phosphorylation [GO:0046835]; D-arabinose catabolic process [GO:0019571]; L-fucose catabolic process [GO:0042355]	472
P32171	RHAB_ECOLI	reviewed	L-Rhamnulokinase (RhaB) (RhuK) (EC 2.7.1.5) (ATP:L-rhamnulose phosphotransferase) (L-rhamnulose 1-kinase) (Rhamnulose kinase)	rhaB b3904 JW3875	Escherichia coli (strain K12)	cytoplasm [GO:0005737]; ATP binding [GO:0005524]; rhamnulokinase activity [GO:0008993]; carbohydrate phosphorylation [GO:0046835]; phosphorylation [GO:0016310]; rhamnose catabolic process [GO:0019301]	489
P37677	LYXK_ECOLI	reviewed	L-xylulose/3-keto-L-gulonate kinase (L-xylulokinase) (EC 2.7.1.-) (EC 2.7.1.53) (3-dehydro-L-gulonate kinase)	lyx lyxK sgbK xylK yiaP b3580 JW3552	Escherichia coli (strain K12)	cytoplasm [GO:0005737]; ATP binding [GO:0005524]; L-xylulokinase activity [GO:0008744]; carbohydrate phosphorylation [GO:0046835]; L-lyxose metabolic process [GO:0019324]	498
P76407	YEGS_ECOLI	reviewed	Lipid kinase YegS (EC 2.7.1.-)	yegS b2086 JW2070	Escherichia coli (strain K12)	cytoplasm [GO:0005737]; ATP binding [GO:0005524]; lipid kinase activity [GO:0001727]; magnesium ion binding [GO:0000287]; lipid phosphorylation [GO:0046834]; phospholipid biosynthetic process [GO:0008654]	299
P25741	RFAP_ECOLI	reviewed	Lipopolysaccharide core heptose(I) kinase RfaP (EC 2.7.1.-)	rfaP waaP b3630 JW3605	Escherichia coli (strain K12)	membrane [GO:0016020]; ATP binding [GO:0005524]; kinase activity [GO:0016301]; phosphotransferase activity, alcohol group as acceptor [GO:0016773]; lipopolysaccharide core region biosynthetic process [GO:0009244]	265
P27240	RFAY_ECOLI	reviewed	Lipopolysaccharide core heptose(II) kinase RfaY (EC 2.7.1.-)	rfaY waaY b3625 JW3600	Escherichia coli (strain K12)	ATP binding [GO:0005524]; kinase activity [GO:0016301]; lipopolysaccharide core region biosynthetic process [GO:0009244]; phosphorylation [GO:0016310]	232
P08660	AK3_ECOLI	reviewed	Lysine-sensitive aspartokinase 3 (EC 2.7.2.4) (Aspartate kinase III) (AKIII) (Lysine-sensitive aspartokinase III)	lysC apk b4024 JW3984	Escherichia coli (strain K12)	cytosol [GO:0005829]; amino acid binding [GO:0016597]; aspartate kinase activity [GO:0004072]; ATP binding [GO:0005524]; homoserine biosynthetic process [GO:0009090]; lysine biosynthetic process via diaminopimelate [GO:0009089]	449
P75959	NAGK_ECOLI	reviewed	N-acetyl-D-glucosamine kinase (EC 2.7.1.59) (GlcNAc kinase)	nagK ycfX b1119 JW1105	Escherichia coli (strain K12)	ATP binding [GO:0005524]; N-acetylglucosamine kinase activity [GO:0045127]; zinc ion binding [GO:0008270]; carbohydrate phosphorylation [GO:0046835]; N-acetylglucosamine metabolic process [GO:0006044]; peptidoglycan turnover [GO:0009254]	303
P45425	NANK_ECOLI	reviewed	N-acetylmannosamine kinase (EC 2.7.1.60) (ManNAc kinase) (N-acetyl-D-mannosamine kinase)	nanK yhcI b3222 JW5538	Escherichia coli (strain K12)	ATP binding [GO:0005524]; N-acylmannosamine kinase activity [GO:0009384]; zinc ion binding [GO:0008270]; carbohydrate phosphorylation [GO:0046835]; cellular response to DNA damage stimulus [GO:0006974]; N-acetylmannosamine metabolic process [GO:0006051]; N-acetylneuraminate catabolic process [GO:0019262]	291
P0A7B3	NADK_ECOLI	reviewed	NAD kinase (EC 2.7.1.23) (ATP-dependent NAD kinase)	nadK yfjB yfjE b2615 JW2596	Escherichia coli (strain K12)	cytosol [GO:0005829]; ATP binding [GO:0005524]; metal ion binding [GO:0046872]; NAD binding [GO:0051287]; NAD+ kinase activity [GO:0003951]; NAD metabolic process [GO:0019674]; NADP biosynthetic process [GO:0006741]	292
P0A763	NDK_ECOLI	reviewed	Nucleoside diphosphate kinase (NDK) (NDP kinase) (EC 2.7.4.6) (Nucleoside-2-P kinase)	ndk b2518 JW2502	Escherichia coli (strain K12)	cytosol [GO:0005829]; intracellular [GO:0005622]; ATP binding [GO:0005524]; metal ion binding [GO:0046872]; nucleoside diphosphate kinase activity [GO:0004550]; CTP biosynthetic process [GO:0006241]; GTP biosynthetic process [GO:0006183]; nucleoside triphosphate biosynthetic process [GO:0009142]; purine nucleotide metabolic process [GO:0006163]; pyrimidine nucleotide metabolic process [GO:0006220…	143
P0A6I3	COAA_ECOLI	reviewed	Pantothenate kinase (EC 2.7.1.33) (Pantothenic acid kinase) (Rts protein)	coaA panK rts b3974 JW3942	Escherichia coli (strain K12)	cytosol [GO:0005829]; ATP binding [GO:0005524]; pantothenate kinase activity [GO:0004594]; coenzyme A biosynthetic process [GO:0015937]	316
P23538	PPSA_ECOLI	reviewed	Phosphoenolpyruvate synthase (PEP synthase) (EC 2.7.9.2) (Pyruvate, water dikinase)	ppsA pps b1702 JW1692	Escherichia coli (strain K12)	cytosol [GO:0005829]; ATP binding [GO:0005524]; magnesium ion binding [GO:0000287]; pyruvate, water dikinase activity [GO:0008986]; gluconeogenesis [GO:0006094]; pyruvate metabolic process [GO:0006090]	792
P0A8A4	PSRP_ECOLI	reviewed	Phosphoenolpyruvate synthase regulatory protein (PEP synthase regulatory protein) (PSRP) (EC 2.7.11.33) (EC 2.7.4.28) (Pyruvate, water dikinase regulatory protein)	ppsR ydiA b1703 JW1693	Escherichia coli (strain K12)	cytosol [GO:0005829]; ADP binding [GO:0043531]; ATP binding [GO:0005524]; enzyme regulator activity [GO:0030234]; phosphotransferase activity, phosphate group as acceptor [GO:0016776]; protein serine/threonine kinase activity [GO:0004674]; protein dephosphorylation [GO:0006470]; regulation of catalytic activity [GO:0050790]	277
P0A799	PGK_ECOLI	reviewed	Phosphoglycerate kinase (EC 2.7.2.3)	pgk b2926 JW2893	Escherichia coli (strain K12)	cytosol [GO:0005829]; ATP binding [GO:0005524]; phosphoglycerate kinase activity [GO:0004618]; glycolytic process [GO:0006096]	387
P0A7B1	PPK_ECOLI	reviewed	Polyphosphate kinase (EC 2.7.4.1) (ATP-polyphosphate phosphotransferase) (Polyphosphoric acid kinase)	ppk b2501 JW2486	Escherichia coli (strain K12)	cytosol [GO:0005829]; periplasmic side of cell outer membrane [GO:0031241]; plasma membrane [GO:0005886]; polyphosphate kinase complex [GO:0009358]; ATP binding [GO:0005524]; diphosphotransferase activity [GO:0016778]; phosphotransferase activity, phosphate group as acceptor [GO:0016776]; polyphosphate kinase activity [GO:0008976]; polyphosphate:AMP phosphotransferase activity [GO:0043751]; ATP g…	688
P0AEX5	KPPR_ECOLI	reviewed	Probable phosphoribulokinase (PRK) (PRKase) (EC 2.7.1.19) (Phosphopentokinase)	prkB yhfF b3355 JW3318	Escherichia coli (strain K12)	cytosol [GO:0005829]; ATP binding [GO:0005524]; phosphoribulokinase activity [GO:0008974]; uridine kinase activity [GO:0004849]; carbohydrate metabolic process [GO:0005975]; pyrimidine nucleobase metabolic process [GO:0006206]; pyrimidine nucleoside salvage [GO:0043097]; UMP biosynthetic process [GO:0006222]	289
P0A6A0	UBIB_ECOLI	reviewed	Probable protein kinase UbiB (EC 2.7.-.-) (Ubiquinone biosynthesis protein UbiB)	ubiB aarF yigQ yigR yigS b3835 JW3812	Escherichia coli (strain K12)	integral component of membrane [GO:0016021]; plasma membrane [GO:0005886]; ATP binding [GO:0005524]; protein kinase activity [GO:0004672]; regulation of ubiquinone biosynthetic process [GO:0010795]; ubiquinone biosynthetic process [GO:0006744]	546
P76339	YEDV_ECOLI	reviewed	Probable sensor-like histidine kinase YedV (EC 2.7.13.3)	yedV b1968 JW1951	Escherichia coli (strain K12)	integral component of membrane [GO:0016021]; intracellular [GO:0005622]; plasma membrane [GO:0005886]; ATP binding [GO:0005524]; phosphorelay sensor kinase activity [GO:0000155]; protein kinase activity [GO:0004672]; cellular response to DNA damage stimulus [GO:0006974]; protein phosphorylation [GO:0006468]	452
P11868	TDCD_ECOLI	reviewed	Propionate kinase (EC 2.7.2.15)	tdcD yhaA b3115 JW5806	Escherichia coli (strain K12)	intracellular [GO:0005622]; acetate kinase activity [GO:0008776]; ATP binding [GO:0005524]; metal ion binding [GO:0046872]; propionate kinase activity [GO:0008980]; anaerobic amino acid catabolic process [GO:0019665]; L-threonine catabolic process to propionate [GO:0070689]; threonine catabolic process [GO:0006567]	402
P30235	PSUK_ECOLI	reviewed	Pseudouridine kinase (EC 2.7.1.83)	psuK pscK yeiC b2166 JW2153	Escherichia coli (strain K12)	ATP binding [GO:0005524]; pseudouridine kinase activity [GO:0050225]	313
P76014	DHAL_ECOLI	reviewed	PTS-dependent dihydroxyacetone kinase, ADP-binding subunit DhaL (EC 2.7.-.-)	dhaL ycgS b1199 JW5186	Escherichia coli (strain K12)	cytosol [GO:0005829]; ADP binding [GO:0043531]; ATP binding [GO:0005524]; glycerone kinase activity [GO:0004371]; magnesium ion binding [GO:0000287]; glycerol catabolic process [GO:0019563]	210
P76015	DHAK_ECOLI	reviewed	PTS-dependent dihydroxyacetone kinase, dihydroxyacetone-binding subunit DhaK (EC 2.7.-.-)	dhaK ycgT b1200 JW5187	Escherichia coli (strain K12)	cytosol [GO:0005829]; glycerone kinase activity [GO:0004371]; phosphoenolpyruvate-glycerone phosphotransferase activity [GO:0047324]; cellular response to DNA damage stimulus [GO:0006974]; glycerol catabolic process [GO:0019563]; ketone catabolic process [GO:0042182]; monosaccharide catabolic process [GO:0046365]	356
P37349	DHAM_ECOLI	reviewed	PTS-dependent dihydroxyacetone kinase, phosphotransferase subunit DhaM [Includes: Phosphocarrier protein HPr (Protein H); Phosphotransferase enzyme IIA component (EC 2.7.1.-) (PTS system EIIA component)]	dhaM ycgC b1198 JW5185	Escherichia coli (strain K12)	cytosol [GO:0005829]; integral component of membrane [GO:0016021]; ATP binding [GO:0005524]; kinase activity [GO:0016301]; cellular response to DNA damage stimulus [GO:0006974]; glycerol catabolic process [GO:0019563]; phosphoenolpyruvate-dependent sugar phosphotransferase system [GO:0009401]	472
P39410	YJJJ_ECOLI	reviewed	Putative kinase YjjJ (EC 2.-.-.-)	yjjJ b4385 JW4348	Escherichia coli (strain K12)	kinase activity [GO:0016301]	443
P77150	PDXY_ECOLI	reviewed	Pyridoxamine kinase (PM kinase) (EC 2.7.1.35)	pdxY ydgS b1636 JW1628	Escherichia coli (strain K12)	cytosol [GO:0005829]; ATP binding [GO:0005524]; glucokinase activity [GO:0004340]; identical protein binding [GO:0042802]; pyridoxal kinase activity [GO:0008478]; zinc ion binding [GO:0008270]; glycolytic process [GO:0006096]; pyridoxal 5'-phosphate salvage [GO:0009443]; pyridoxal metabolic process [GO:0042817]; vitamin B6 biosynthetic process [GO:0042819]	287
P40191	PDXK_ECOLI	reviewed	Pyridoxine kinase (EC 2.7.1.35) (PN/PL/PM kinase) (Pyridoxal kinase) (Pyridoxamine kinase) (Vitamin B6 kinase)	pdxK yfeI b2418 JW2411	Escherichia coli (strain K12)	cytosol [GO:0005829]; ATP binding [GO:0005524]; glucokinase activity [GO:0004340]; hydroxymethylpyrimidine kinase activity [GO:0008902]; kinase activity [GO:0016301]; magnesium ion binding [GO:0000287]; metal ion binding [GO:0046872]; pyridoxal kinase activity [GO:0008478]; zinc ion binding [GO:0008270]; glycolytic process [GO:0006096]; phosphorylation [GO:0016310]; pyridoxal 5'-phosphate salvage…	283
P0AD61	KPYK1_ECOLI	reviewed	Pyruvate kinase I (EC 2.7.1.40) (PK-1)	pykF b1676 JW1666	Escherichia coli (strain K12)	cytosol [GO:0005829]; membrane [GO:0016020]; ATP binding [GO:0005524]; identical protein binding [GO:0042802]; kinase activity [GO:0016301]; magnesium ion binding [GO:0000287]; potassium ion binding [GO:0030955]; pyruvate kinase activity [GO:0004743]; protein homotetramerization [GO:0051289]; response to heat [GO:0009408]	470
P21599	KPYK2_ECOLI	reviewed	Pyruvate kinase II (EC 2.7.1.40) (PK-2)	pykA b1854 JW1843	Escherichia coli (strain K12)	cytosol [GO:0005829]; ATP binding [GO:0005524]; identical protein binding [GO:0042802]; kinase activity [GO:0016301]; magnesium ion binding [GO:0000287]; potassium ion binding [GO:0030955]; pyruvate kinase activity [GO:0004743]; protein homotetramerization [GO:0051289]	480
P0AG40	RIBF_ECOLI	reviewed	Riboflavin biosynthesis protein RibF [Includes: Riboflavin kinase (EC 2.7.1.26) (Flavokinase); FMN adenylyltransferase (EC 2.7.7.2) (FAD pyrophosphorylase) (FAD synthase)]	ribF yaaC b0025 JW0023	Escherichia coli (strain K12)	ATP binding [GO:0005524]; FMN adenylyltransferase activity [GO:0003919]; riboflavin kinase activity [GO:0008531]; FAD biosynthetic process [GO:0006747]; FMN biosynthetic process [GO:0009398]; riboflavin biosynthetic process [GO:0009231]	313
P0A9J6	RBSK_ECOLI	reviewed	Ribokinase (EC 2.7.1.15)	rbsK b3752 JW3731	Escherichia coli (strain K12)	cytosol [GO:0005829]; ATP binding [GO:0005524]; ribokinase activity [GO:0004747]; carbohydrate phosphorylation [GO:0046835]; D-ribose catabolic process [GO:0019303]	309
P16690	PHNN_ECOLI	reviewed	Ribose 1,5-bisphosphate phosphokinase PhnN (EC 2.7.4.23) (Ribose 1,5-bisphosphokinase)	phnN b4094 JW4055	Escherichia coli (strain K12)	ATP binding [GO:0005524]; ribose 1,5-bisphosphate phosphokinase activity [GO:0033863]; 5-phosphoribose 1-diphosphate biosynthetic process [GO:0006015]; carbohydrate phosphorylation [GO:0046835]; organic phosphonate metabolic process [GO:0019634]	185
P0A717	KPRS_ECOLI	reviewed	Ribose-phosphate pyrophosphokinase (RPPK) (EC 2.7.6.1) (5-phospho-D-ribosyl alpha-1-diphosphate) (Phosphoribosyl diphosphate synthase) (Phosphoribosyl pyrophosphate synthase) (P-Rib-PP synthase) (PRPP synthase) (PRPPase)	prs prsA b1207 JW1198	Escherichia coli (strain K12)	cytosol [GO:0005829]; ATP binding [GO:0005524]; kinase activity [GO:0016301]; magnesium ion binding [GO:0000287]; phosphate ion binding [GO:0042301]; ribose phosphate diphosphokinase activity [GO:0004749]; 5-phosphoribose 1-diphosphate biosynthetic process [GO:0006015]; nucleotide biosynthetic process [GO:0009165]; ribonucleoside monophosphate biosynthetic process [GO:0009156]	315
P08204	ARAB_ECOLI	reviewed	Ribulokinase (EC 2.7.1.16)	araB b0063 JW0062	Escherichia coli (strain K12)	cytoplasm [GO:0005737]; ATP binding [GO:0005524]; phosphotransferase activity, alcohol group as acceptor [GO:0016773]; ribulokinase activity [GO:0008741]; arabinose catabolic process [GO:0019568]; carbohydrate catabolic process [GO:0016052]; carbohydrate phosphorylation [GO:0046835]; L-arabinose catabolic process [GO:0019572]; L-arabinose catabolic process to xylulose 5-phosphate [GO:0019569]	566
P16456	SELD_ECOLI	reviewed	Selenide, water dikinase (EC 2.7.9.3) (Selenium donor protein) (Selenophosphate synthase)	selD fdhB b1764 JW1753	Escherichia coli (strain K12)	cytosol [GO:0005829]; ATP binding [GO:0005524]; magnesium ion binding [GO:0000287]; selenide, water dikinase activity [GO:0004756]; selenocysteine biosynthetic process [GO:0016260]; tRNA seleno-modification [GO:0070329]	347
P0AEC8	DCUS_ECOLI	reviewed	Sensor histidine kinase DcuS (EC 2.7.13.3) (Fumarate sensor)	dcuS yjdH b4125 JW4086	Escherichia coli (strain K12)	integral component of membrane [GO:0016021]; integral component of plasma membrane [GO:0005887]; intracellular [GO:0005622]; plasma membrane [GO:0005886]; ATP binding [GO:0005524]; identical protein binding [GO:0042802]; phosphorelay sensor kinase activity [GO:0000155]; protein histidine kinase activity [GO:0004673]; signal transducer activity [GO:0004871]; peptidyl-histidine phosphorylation [GO:…	543
P77510	DPIB_ECOLI	reviewed	Sensor histidine kinase DpiB (EC 2.7.13.3) (Sensor histidine kinase CitA)	dpiB citA mpdB ybeP b0619 JW0611	Escherichia coli (strain K12)	integral component of membrane [GO:0016021]; intracellular [GO:0005622]; plasma membrane [GO:0005886]; ATP binding [GO:0005524]; phosphorelay sensor kinase activity [GO:0000155]; cellular response to organic substance [GO:0071310]; peptidyl-histidine phosphorylation [GO:0018106]; phosphorelay signal transduction system [GO:0000160]; protein autophosphorylation [GO:0046777]; regulation of transcri…	552
P52101	GLRK_ECOLI	reviewed	Sensor histidine kinase GlrK (EC 2.7.13.3)	glrK yfhK b2556 JW5407	Escherichia coli (strain K12)	integral component of membrane [GO:0016021]; intracellular [GO:0005622]; plasma membrane [GO:0005886]; ATP binding [GO:0005524]; phosphorelay sensor kinase activity [GO:0000155]; peptidyl-histidine phosphorylation [GO:0018106]; phosphorelay signal transduction system [GO:0000160]; protein autophosphorylation [GO:0046777]; signal transduction by protein phosphorylation [GO:0023014]	475
P0DMC5	RCSC_ECOLI	reviewed	Sensor histidine kinase RcsC (EC 2.7.13.3) (Capsular synthesis regulator component C)	rcsC b2218 JW5917/JW5920	Escherichia coli (strain K12)	integral component of plasma membrane [GO:0005887]; intracellular [GO:0005622]; plasma membrane [GO:0005886]; ATP binding [GO:0005524]; phosphorelay sensor kinase activity [GO:0000155]; cellular response to osmotic stress [GO:0071470]; peptidyl-histidine phosphorylation [GO:0018106]; phosphorelay signal transduction system [GO:0000160]; protein autophosphorylation [GO:0046777]; regulation of tran…	949
P0AD14	YEHU_ECOLI	reviewed	Sensor histidine kinase YehU (EC 2.7.13.3)	yehU b2126 JW5353	Escherichia coli (strain K12)	integral component of plasma membrane [GO:0005887]; intracellular [GO:0005622]; plasma membrane [GO:0005886]; ATP binding [GO:0005524]; phosphorelay sensor kinase activity [GO:0000155]; cell wall organization [GO:0071555]; peptidyl-histidine phosphorylation [GO:0018106]; phosphorelay signal transduction system [GO:0000160]	561
P0AA93	YPDA_ECOLI	reviewed	Sensor histidine kinase YpdA (EC 2.7.13.3)	ypdA b2380 JW5388	Escherichia coli (strain K12)	integral component of membrane [GO:0016021]; intracellular [GO:0005622]; plasma membrane [GO:0005886]; ATP binding [GO:0005524]; phosphorelay sensor kinase activity [GO:0000155]; cell wall organization [GO:0071555]; cellular response to nutrient [GO:0031670]; phosphorelay signal transduction system [GO:0000160]; signal transduction by protein phosphorylation [GO:0023014]	565
P77485	CUSS_ECOLI	reviewed	Sensor kinase CusS (EC 2.7.13.3)	cusS ybcZ b0570 JW5082	Escherichia coli (strain K12)	integral component of membrane [GO:0016021]; intracellular [GO:0005622]; membrane [GO:0016020]; plasma membrane [GO:0005886]; ATP binding [GO:0005524]; histidine phosphotransfer kinase activity [GO:0009927]; phosphorelay sensor kinase activity [GO:0000155]; cellular response to copper ion [GO:0071280]; cellular response to silver ion [GO:0071292]; peptidyl-histidine phosphorylation [GO:0018106]; …	480
P23837	PHOQ_ECOLI	reviewed	Sensor protein PhoQ (EC 2.7.13.3) (EC 3.1.3.-) (Sensor histidine protein kinase/phosphatase PhoQ)	phoQ b1129 JW1115	Escherichia coli (strain K12)	integral component of membrane [GO:0016021]; intracellular [GO:0005622]; plasma membrane [GO:0005886]; ATP binding [GO:0005524]; metal ion binding [GO:0046872]; phosphoprotein phosphatase activity [GO:0004721]; phosphorelay sensor kinase activity [GO:0000155]; cellular response to magnesium starvation [GO:0010350]; peptidyl-histidine phosphorylation [GO:0018106]; phosphorelay signal transduction …	486
P23874	HIPA_ECOLI	reviewed	Serine/threonine-protein kinase HipA (Ser/Thr-protein kinase HipA) (EC 2.7.11.1) (Toxin HipA)	hipA b1507 JW1500	Escherichia coli (strain K12)	cytosol [GO:0005829]; ATP binding [GO:0005524]; DNA binding [GO:0003677]; magnesium ion binding [GO:0000287]; protein serine/threonine kinase activity [GO:0004674]; dormancy process [GO:0022611]; negative regulation of catalytic activity [GO:0043086]; peptidyl-serine autophosphorylation [GO:0036289]; response to antibiotic [GO:0046677]; single-species biofilm formation [GO:0044010]	440
P0A6D7	AROK_ECOLI	reviewed	Shikimate kinase 1 (SK 1) (EC 2.7.1.71) (Shikimate kinase I) (SKI)	aroK b3390 JW5947	Escherichia coli (strain K12)	cytosol [GO:0005829]; ATP binding [GO:0005524]; magnesium ion binding [GO:0000287]; shikimate kinase activity [GO:0004765]; aromatic amino acid family biosynthetic process [GO:0009073]; chorismate biosynthetic process [GO:0009423]; shikimate metabolic process [GO:0019632]	173
P0A6E1	AROL_ECOLI	reviewed	Shikimate kinase 2 (SK 2) (EC 2.7.1.71) (Shikimate kinase II) (SKII)	aroL b0388 JW0379	Escherichia coli (strain K12)	cytoplasm [GO:0005737]; ATP binding [GO:0005524]; magnesium ion binding [GO:0000287]; metal ion binding [GO:0046872]; shikimate kinase activity [GO:0004765]; aromatic amino acid family biosynthetic process [GO:0009073]; chorismate biosynthetic process [GO:0009423]; shikimate metabolic process [GO:0019632]	174
Q06067	ATOS_ECOLI	reviewed	Signal transduction histidine-protein kinase AtoS (EC 2.7.13.3)	atoS b2219 JW2213	Escherichia coli (strain K12)	integral component of membrane [GO:0016021]; intracellular [GO:0005622]; plasma membrane [GO:0005886]; ATP binding [GO:0005524]; phosphorelay sensor kinase activity [GO:0000155]; peptidyl-histidine phosphorylation [GO:0018106]; phosphorelay signal transduction system [GO:0000160]; protein autophosphorylation [GO:0046777]; regulation of transcription, DNA-templated [GO:0006355]; signal transductio…	608
P30847	BAES_ECOLI	reviewed	Signal transduction histidine-protein kinase BaeS (EC 2.7.13.3)	baeS b2078 JW2063	Escherichia coli (strain K12)	integral component of membrane [GO:0016021]; intracellular [GO:0005622]; plasma membrane [GO:0005886]; ATP binding [GO:0005524]; phosphorelay sensor kinase activity [GO:0000155]; peptidyl-histidine phosphorylation [GO:0018106]; phosphorelay signal transduction system [GO:0000160]; protein autophosphorylation [GO:0046777]; signal transduction by protein phosphorylation [GO:0023014]	467
P0AEC5	BARA_ECOLI	reviewed	Signal transduction histidine-protein kinase BarA (EC 2.7.13.3)	barA b2786 JW2757	Escherichia coli (strain K12)	integral component of membrane [GO:0016021]; intracellular [GO:0005622]; plasma membrane [GO:0005886]; ATP binding [GO:0005524]; histidine phosphotransfer kinase activity [GO:0009927]; phosphorelay sensor kinase activity [GO:0000155]; cellular response to organic substance [GO:0071310]; peptidyl-histidine phosphorylation [GO:0018106]; phosphorelay signal transduction system [GO:0000160]; protein …	918
P0C0K3	SRKA_ECOLI	reviewed	Stress response kinase A (EC 2.7.11.1) (Serine/threonine protein kinase YihE) (Serine/threonine-protein kinase SrkA)	srkA rdoA yihE b3859 JW3831	Escherichia coli (strain K12)	cytoplasm [GO:0005737]; ATP binding [GO:0005524]; metal ion binding [GO:0046872]; protein serine/threonine kinase activity [GO:0004674]; protein phosphorylation [GO:0006468]	328
P32143	SQUV_ECOLI	reviewed	Sulfofructose kinase (SF kinase) (EC 2.7.1.184)	yihV b3883 JW5568	Escherichia coli (strain K12)	6-deoxy-6-sulfofructose kinase activity [GO:0061594]; ATP binding [GO:0005524]; ribokinase activity [GO:0004747]; 6-sulfoquinovose(1-) catabolic process [GO:1902777]; carbohydrate phosphorylation [GO:0046835]; D-ribose metabolic process [GO:0006014]	298
P27300	LPXK_ECOLI	reviewed	Tetraacyldisaccharide 4'-kinase (EC 2.7.1.130) (Lipid A 4'-kinase)	lpxK ycaH b0915 JW0898	Escherichia coli (strain K12)	membrane [GO:0016020]; plasma membrane [GO:0005886]; ATP binding [GO:0005524]; kinase activity [GO:0016301]; tetraacyldisaccharide 4'-kinase activity [GO:0009029]; lipid A biosynthetic process [GO:0009245]; lipopolysaccharide core region biosynthetic process [GO:0009244]; phosphorylation [GO:0016310]	328
P46859	GNTK_ECOLI	reviewed	Thermoresistant gluconokinase (EC 2.7.1.12) (Gluconate kinase 2)	gntK b3437 JW3400	Escherichia coli (strain K12)	ATP binding [GO:0005524]; gluconokinase activity [GO:0046316]; D-gluconate catabolic process [GO:0046177]	175
P39208	IDNK_ECOLI	reviewed	Thermosensitive gluconokinase (EC 2.7.1.12) (Gluconate kinase 1)	idnK gntV b4268 JW4225	Escherichia coli (strain K12)	ATP binding [GO:0005524]; gluconokinase activity [GO:0046316]; D-gluconate metabolic process [GO:0019521]; L-idonate catabolic process [GO:0046183]	187
P75948	THIK_ECOLI	reviewed	Thiamine kinase (EC 2.7.1.89)	thiK ycfN b1106 JW1092	Escherichia coli (strain K12)	ATP binding [GO:0005524]; thiamine kinase activity [GO:0019165]; thiamine diphosphate biosynthetic process [GO:0009229]; thiamine metabolic process [GO:0006772]	274
P0AGG0	THIL_ECOLI	reviewed	Thiamine-monophosphate kinase (TMP kinase) (Thiamine-phosphate kinase) (EC 2.7.4.16)	thiL b0417 JW0407	Escherichia coli (strain K12)	ATP binding [GO:0005524]; magnesium ion binding [GO:0000287]; metal ion binding [GO:0046872]; thiamine-phosphate kinase activity [GO:0009030]; thiamine biosynthetic process [GO:0009228]; thiamine diphosphate biosynthetic process [GO:0009229]	325
P23331	KITH_ECOLI	reviewed	Thymidine kinase (EC 2.7.1.21)	tdk b1238 JW1226	Escherichia coli (strain K12)	cytosol [GO:0005829]; ATP binding [GO:0005524]; thymidine kinase activity [GO:0004797]; zinc ion binding [GO:0008270]; deoxyribonucleoside monophosphate biosynthetic process [GO:0009157]; DNA biosynthetic process [GO:0071897]; DNA metabolic process [GO:0006259]	205
P0A720	KTHY_ECOLI	reviewed	Thymidylate kinase (EC 2.7.4.9) (Thymidine monophosphate kinase) (dTMP kinase) (TMPK)	tmk ycfG b1098 JW1084	Escherichia coli (strain K12)	cytoplasm [GO:0005737]; cytosol [GO:0005829]; ATP binding [GO:0005524]; thymidylate kinase activity [GO:0004798]; uridylate kinase activity [GO:0009041]; dTDP biosynthetic process [GO:0006233]; dTTP biosynthetic process [GO:0006235]; dUDP biosynthetic process [GO:0006227]; nucleobase-containing small molecule interconversion [GO:0015949]; nucleotide phosphorylation [GO:0046939]	213
P27278	NADR_ECOLI	reviewed	Trifunctional NAD biosynthesis/regulator protein NadR [Includes: Transcriptional regulator NadR; Nicotinamide mononucleotide adenylyltransferase (NMN adenylyltransferase) (NMN-AT) (NMNAT) (EC 2.7.7.1) (Nicotinamide ribonucleotide adenylyltransferase) (Nicotinamide-nucleotide adenylyltransferase); Ribosylnicotinamide kinase (RNK) (EC 2.7.1.22) (Nicotinamide riboside kinase) (NRK) (NmR-K)]	nadR nadI b4390 JW5800	Escherichia coli (strain K12)	cytoplasm [GO:0005737]; plasma membrane [GO:0005886]; ATP binding [GO:0005524]; bacterial-type RNA polymerase core promoter proximal region sequence-specific DNA binding [GO:0000986]; magnesium ion binding [GO:0000287]; nicotinamide-nucleotide adenylyltransferase activity [GO:0000309]; ribosylnicotinamide kinase activity [GO:0050262]; NAD biosynthetic process [GO:0009435]; negative regulation of …	410
P38134	ETK_ECOLI	reviewed	Tyrosine-protein kinase etk (EC 2.7.10.-)	etk yccC b0981 JW0964	Escherichia coli (strain K12)	integral component of membrane [GO:0016021]; plasma membrane [GO:0005886]; ATP binding [GO:0005524]; identical protein binding [GO:0042802]; protein tyrosine kinase activity [GO:0004713]; extracellular polysaccharide biosynthetic process [GO:0045226]; lipopolysaccharide biosynthetic process [GO:0009103]; peptidyl-tyrosine autophosphorylation [GO:0038083]	726
P76387	WZC_ECOLI	reviewed	Tyrosine-protein kinase wzc (EC 2.7.10.-)	wzc b2060 JW2045	Escherichia coli (strain K12)	integral component of plasma membrane [GO:0005887]; membrane [GO:0016020]; plasma membrane [GO:0005886]; ATP binding [GO:0005524]; ATPase activity [GO:0016887]; protein tyrosine kinase activity [GO:0004713]; colanic acid biosynthetic process [GO:0009242]; extracellular polysaccharide biosynthetic process [GO:0045226]; lipopolysaccharide biosynthetic process [GO:0009103]; peptidyl-tyrosine autopho…	720
P77493	YDJH_ECOLI	reviewed	Uncharacterized sugar kinase YdjH (EC 2.7.1.-)	ydjH b1772 JW5289	Escherichia coli (strain K12)	ribokinase activity [GO:0004747]; D-ribose metabolic process [GO:0006014]	315
P76419	YEGV_ECOLI	reviewed	Uncharacterized sugar kinase YegV (EC 2.7.1.-)	yegV b2100 JW2087	Escherichia coli (strain K12)	ribokinase activity [GO:0004747]; D-ribose metabolic process [GO:0006014]	321
P33020	YEII_ECOLI	reviewed	Uncharacterized sugar kinase YeiI (EC 2.7.1.-)	yeiI b2160 JW2147	Escherichia coli (strain K12)	kinase activity [GO:0016301]; phosphotransferase activity, alcohol group as acceptor [GO:0016773]	362
P55138	YGCE_ECOLI	reviewed	Uncharacterized sugar kinase YgcE (EC 2.7.1.-)	ygcE b2776 JW5444	Escherichia coli (strain K12)	cytoplasm [GO:0005737]; kinase activity [GO:0016301]; phosphotransferase activity, alcohol group as acceptor [GO:0016773]; carbohydrate phosphorylation [GO:0046835]	492
P0A8F4	URK_ECOLI	reviewed	Uridine kinase (EC 2.7.1.48) (Cytidine monophosphokinase) (Uridine monophosphokinase)	udk b2066 JW2051	Escherichia coli (strain K12)	cytosol [GO:0005829]; ATP binding [GO:0005524]; cytidine kinase activity [GO:0043771]; uridine kinase activity [GO:0004849]; CMP biosynthetic process [GO:0009224]; CTP salvage [GO:0044211]; pyrimidine nucleobase metabolic process [GO:0006206]; pyrimidine nucleoside salvage [GO:0043097]; UMP salvage [GO:0044206]	213
P0A7E9	PYRH_ECOLI	reviewed	Uridylate kinase (UK) (EC 2.7.4.22) (Uridine monophosphate kinase) (UMP kinase) (UMPK)	pyrH smbA b0171 JW0166	Escherichia coli (strain K12)	cytosol [GO:0005829]; ATP binding [GO:0005524]; identical protein binding [GO:0042802]; UMP kinase activity [GO:0033862]; 'de novo' CTP biosynthetic process [GO:0044210]; nucleotide phosphorylation [GO:0046939]; pyrimidine nucleotide biosynthetic process [GO:0006221]	241
P09099	XYLB_ECOLI	reviewed	Xylulose kinase (Xylulokinase) (EC 2.7.1.17)	xylB b3564 JW3536	Escherichia coli (strain K12)	cytoplasm [GO:0005737]; ATP binding [GO:0005524]; xylulokinase activity [GO:0004856]; carbohydrate phosphorylation [GO:0046835]; D-xylose catabolic process [GO:0042843]; xylulose catabolic process [GO:0005998]	484

## Sheet: S8_B-APRICOT_identified_Kinases
S8 (B): APRICOT based identification of kinases from the reference set of E. coli kinase proteins.
Description of 106 kinases that were correctly identified by the analysis by APRICOT pipeline.
Resource	UniProtID	ResourceID	DomainID	ShortName	FullName	DomainKeyword	DomainGo	Members	DomainLength	Start	Stop	Evalue	BitScore	CoverLength	CoveragePercent	SimilarityPercent
CDD	P37647	182090	PRK09813	PRK09813	fructoselysine 6-kinase, Provisional	kinase	Not-known	NA	260	3	300	5e-14	70.2 bits (172)	297	114.231	43.8462
CDD	P37647	238573	cd01168	adenosine_kinase	Adenosine kinase (AK) catalyzes the phosphorylation of ribofuranosyl-containing nucleoside analogues at the 5'-hydroxyl using ATP or GTP as the phosphate donor.The physiological function of AK is associated with the regulation of extracellular adenosine levels and the preservation of intracellular adenylate pools. Adenosine kinase is involved in the purine salvage pathway.	kinase	Not-known	NA	312	18	303	3e-19	85.4 bits (212)	285	91.3462	36.859
CDD	P37647	249748	PF00294	PfkB	pfkB family carbohydrate kinase. This family includes a variety of carbohydrate and pyrimidine kinases.	kinase	Not-known	2.7.1|IPB011611|PF00294	298	3	307	2e-68	218 bits (557)	304	102.013	50.6711
CDD	P37647	178163	PLN02548	PLN02548	adenosine kinase	kinase	Not-known	NA	332	14	303	4e-11	62.8 bits (153)	289	87.0482	41.8675
CDD	P37647	223598	COG0524	RbsK	Sugar or nucleoside kinase, ribokinase family [Carbohydrate transport and metabolism].	kinase	Not-known	NA	311	4	308	2e-65	211 bits (538)	304	97.7492	47.2669
CDD	P37647	238915	cd01940	Fructoselysine_kinase_like	Fructoselysine kinase-like. Fructoselysine is a fructoseamine formed by glycation, a non-enzymatic reaction of glucose with a primary amine followed by an Amadori rearrangement, resulting in a protein that is modified at the amino terminus and at the lysine side chains. Fructoseamines are typically metabolized by fructoseamine-3-kinase, especially in higher eukaryotes. In E. coli, fructoselysine …	kinase	Not-known	NA	264	27	300	1e-20	89.0 bits (221)	273	103.409	37.8788
CDD	P37647	236514	PRK09434	PRK09434	aminoimidazole riboside kinase, Provisional	kinase	Not-known	NA	304	1	272	2e-23	97.7 bits (244)	271	89.1447	41.1184
CDD	P37647	238177	cd00287	ribokinase_pfkB_like	ribokinase/pfkB superfamily: Kinases that accept a wide variety of substrates, including carbohydrates and aromatic small molecules, all are phosphorylated at a hydroxyl group. The superfamily includes ribokinase, fructokinase, ketohexokinase, 2-dehydro-3-deoxygluconokinase, 1-phosphofructokinase, the minor 6-phosphofructokinase (PfkB), inosine-guanosine kinase, and adenosine kinase. Even though …	kinase	Not-known	NA	196	125	272	7e-14	69.0 bits (169)	147	75	34.1837
CDD	P37647	238571	cd01166	KdgK	2-keto-3-deoxygluconate kinase (KdgK) phosphorylates 2-keto-3-deoxygluconate (KDG) to form 2-keto-3-deoxy-6-phosphogluconate (KDGP). KDG is the common intermediate product, that allows organisms to channel D-glucuronate and/or D-galacturinate into the glycolysis and therefore use polymers, like pectin and xylan as carbon sources.	kinase	Not-known	NA	294	4	301	1e-102	304 bits (782)	297	101.02	55.102
CDD	P37647	238922	cd01947	Guanosine_kinase_like	Guanosine kinase-like sugar kinases. Found in bacteria and archaea, the guanosine kinase-like group is part of the ribokinase/pfkB sugar kinase superfamily. Its oligomerization state is unknown at this time.	kinase	Not-known	NA	265	4	301	3e-10	59.7 bits (145)	297	112.076	41.5094
CDD	P37647	274000	TIGR02152	D_ribokin_bact	ribokinase. This model describes ribokinase, an enzyme catalyzing the first step in ribose catabolism. The rbsK gene encoding ribokinase typically is found with ribose transport genes. Ribokinase belongs to the carbohydrate kinase pfkB family (pfam00294). In the wide gulf between the current trusted (360 bit) and noise (100 bit) cutoffs are a number of sequences, few of which are clustered with p…	kinase	Not-known	00030+2.7.1.15|2.7.1.15|PRI002207|TIGR02152|UPA00916	293	3	300	6e-18	81.5 bits (202)	297	101.365	41.2969
CDD	P37647	274804	TIGR03828	Fructose 1-phosphate kinase	Fructose 1-phosphate kinase (also known as 1-phosphofructokinase) acts in concert with the fructose-specific phosphotransferase system (PTS), which phosphorylates fructose during transport to fructose-1-phosphate. The action of 1-phosphofructokinase results in beta-D-fructose-1,6-bisphosphate and is an entry point into glycolysis .	kinase	Not-known	mf:GO:0008662 [1-phosphofructokinase activity]	304	118	303	9e-05	43.0 bits (102)	185	60.8553	25.9868
CDD	P37647	240328	PTZ00247	PTZ00247	adenosine kinase, Provisional	kinase	Not-known	NA	345	27	303	9e-20	87.8 bits (218)	276	80	34.7826
CDD	P37647	238919	cd01944	YegV_kinase_like	YegV-like sugar kinase. Found only in bacteria, YegV-like kinase is part of the ribokinase/pfkB sugar kinase superfamily. Its oligomerization state is unknown at this time.	kinase	Not-known	NA	289	90	299	7e-07	49.7 bits (119)	209	72.3183	31.1419
INTERPRO	P37647	IPR011611	PF00294	pfkB family carbohydrate kinase	This domain is found in a variety of carbohydrate and pyrimidine kinases. It is found in phosphomethylpyrimidine kinase , which is part of the thiamine pyrophosphate (TPP) synthesis pathway - TPP being an essential cofactor for many enzymes. It is also found in 2-keto-3-deoxygluconate kinase, which is a component of the Entner-Doudoroff pathway in hyperthermophilic archaea.	kinase	NA	NA	298	3	305	1.2e-74	-	302	101.342	-
INTERPRO	P37647	IPR029056	G3DSA:3.40.1190.20		This domain is found in phosphotransferases that have an alcohol group as an acceptor (). However, 4-amino-5-hydroxymethyl-2-methylpyrimidine phosphate kinase (HMPP kinase) catalyses two phosphorylation reactions: one to a hydroxymethyl group of hydroxymethyl pyrimidine (HMP) and the second to the phosphomethyl group of HMPP . The common structural feature for the enzymes in this superfamily is a…	kinase	NA	NA	NA	2	304	1.4e-77	-	302	-	-
INTERPRO	P37647	IPR002173	PS00584	pfkB family of carbohydrate kinases signature 2.	It has been shown that the following carbohydrate and purine kinases are evolutionary related and can be grouped into a single family, which is known as the pfkB family: Fructokinase (gene scrK).6-phosphofructokinase isozyme 2 (phosphofructokinase-2) (gene pfkB). pfkB is a minor phosphofructokinase isozyme in Escherichia coli and is not evolutionary related to the major isozyme (gene pfkA). Plant…	kinase	NA	NA	NA	258	271	0	-	13	-	-
INTERPRO	P37647	IPR029056	SSF53613		This domain is found in phosphotransferases that have an alcohol group as an acceptor (). However, 4-amino-5-hydroxymethyl-2-methylpyrimidine phosphate kinase (HMPP kinase) catalyses two phosphorylation reactions: one to a hydroxymethyl group of hydroxymethyl pyrimidine (HMP) and the second to the phosphomethyl group of HMPP . The common structural feature for the enzymes in this superfamily is a…	kinase	NA	NA	NA	2	302	2.81e-74	-	300	-	-
CDD	Q06067	249920	PF00512	HisKA	His Kinase A (phospho-acceptor) domain. Dimerization and phospho-acceptor domain of histidine kinases.	kinase	Not-known	2.7|G3DSA:1.10.287.130|IPB003661|PF00512|SM00388|SSF47384	66	389	452	8e-14	68.4 bits (168)	63	95.4545	57.5758
CDD	Q06067	130980	TIGR01925	spIIAB	anti-sigma F factor. This model describes the SpoIIAB anti-sigma F factor. Sigma F regulates spore development in B subtilis. SpoIIAB binds to sigma F, preventing formation of the transcription complex at the promoter. SpoIIAA (anti-anti-sigma F factor) binds to SpoIIAB to inhibit association with sigma F, however SpoIIAB can phosphorylate SpoIIAA, causing disassociation of the SpoIIAA/B complex.…	kinase	Not-known	2.7.11.1|MF_00637|TIGR01925	137	478	596	0.055	34.5 bits (79)	118	86.1314	42.3358
CDD	Q06067	250044	PF00672	HAMP domain	The HAMP domain (present in Histidine kinases, Adenyl cyclases, Methyl-accepting proteins and Phosphatases) is an approximately 50-amino acid alpha-helical region. It is found in bacterial sensor and chemotaxis proteins and in eukaryotic histidine kinases. The bacterial proteins are usually integral membrane proteins and part of a two-component signal transduction pathway. One or several copies o…	kinase	Not-known	mf:GO:0004871 [signal transducer activity],bp:GO:0007165 [signal transduction],cc:GO:0016021 [integral component of membrane]	70	192	259	9e-05	41.8 bits (99)	67	95.7143	58.5714
CDD	Q06067	131984	TIGR02938	Nitrogen fixation negative regulator NifL	NifL from Azotobacter vinelandii senses both the redox and fixed nitrogen status to regulate nitrogen fixation. NifL acts by modulating the activity of the nitrogen fixation positive regulator protein NifA: NifL inhibits NifA in response to oxygen and low level of fixed nitrogen. NifA and NifL are encoded by adjacent genes. NifL is FAD-containing, and has a domain architecture similar to that of …	kinase	Not-known	mf:GO:0004871 [signal transducer activity],mf:GO:0050660 [flavin adenine dinucleotide binding],bp:GO:0007165 [signal transduction],bp:GO:0009399 [nitrogen fixation]	494	253	600	4e-17	84.6 bits (209)	347	70.2429	30.7692
CDD	Q06067	251347	PF02518	HATPase_c	Histidine kinase-, DNA gyrase B-, and HSP90-like ATPase. This family represents the structurally related ATPase domains of histidine kinase, DNA gyrase B and HSP90.	kinase	Not-known	G3DSA:3.30.565.10|IPB003594|PF02518|PF13581|SM00387|SSF55874	111	495	600	4e-26	104 bits (262)	105	94.5946	58.5586
CDD	Q06067	236839	PRK11086	PRK11086	sensory histidine kinase DcuS, Provisional	kinase	Not-known	NA	542	172	606	4e-19	90.7 bits (226)	434	80.0738	31.9188
CDD	Q06067	119399	cd00082	HisKA	Histidine Kinase A (dimerization/phosphoacceptor) domain, Histidine Kinase A dimers are formed through parallel association of 2 domains creating 4-helix bundles, usually these domains contain a conserved His residue and are activated via trans-autophosphorylation by the catalytic domain of the histidine kinase. They subsequently transfer the phosphoryl group to the Asp acceptor residue of a resp…	kinase	Not-known	NA	65	386	449	3e-13	66.5 bits (163)	63	96.9231	63.0769
CDD	Q06067	227335	COG5002	VicK	Signal transduction histidine kinase [Signal transduction mechanisms].	kinase	Not-known	NA	459	161	599	6e-40	152 bits (385)	438	95.4248	47.2767
CDD	Q06067	236901	PRK11360	PRK11360	sensory histidine kinase AtoS, Provisional	kinase	Not-known	NA	607	7	606	0	958 bits (2478)	599	98.682	87.8089
CDD	Q06067	226951	COG4585	COG4585	Signal transduction histidine kinase [Signal transduction mechanisms].	kinase	Not-known	NA	365	335	600	0.39	33.2 bits (76)	265	72.6027	27.3973
CDD	Q06067	214644	SM00388	HisKA	His Kinase A (phosphoacceptor) domain. Dimerisation and phosphoacceptor domain of histidine kinases.	kinase	Not-known	2.7|G3DSA:1.10.287.130|IPB003661|PF00512|SM00388|SSF47384	66	389	452	4e-14	69.1 bits (170)	63	95.4545	59.0909
CDD	Q06067	197640	SM00304	HAMP domain	The HAMP domain (present in Histidine kinases, Adenyl cyclases, Methyl-accepting proteins and Phosphatases) is an approximately 50-amino acid alpha-helical region. It is found in bacterial sensor and chemotaxis proteins and in eukaryotic histidine kinases. The bacterial proteins are usually integral membrane proteins and part of a two-component signal transduction pathway. One or several copies o…	kinase	Not-known	mf:GO:0004871 [signal transducer activity],bp:GO:0007165 [signal transduction],cc:GO:0016021 [integral component of membrane]	53	212	262	0.21	31.4 bits (72)	50	94.3396	50.9434
CDD	Q06067	225827	COG3290	CitA	Sensor histidine kinase regulating citrate/malate metabolism [Signal transduction mechanisms].	kinase	Not-known	NA	537	196	599	8e-22	99.3 bits (248)	403	75.0466	30.7263
CDD	Q06067	238030	cd00075	HATPase_c	Histidine kinase-like ATPases, This family includes several ATP-binding proteins for example: histidine kinase, DNA gyrase B, topoisomerases, heat shock protein HSP90, phytochrome-like ATPases and DNA mismatch repair proteins	kinase	Not-known	NA	103	500	598	3e-23	96.2 bits (240)	98	95.1456	58.2524
CDD	Q06067	185013	PRK15053	dpiB	sensor histidine kinase DpiB, Provisional	kinase	Not-known	NA	545	147	599	4e-08	55.6 bits (134)	452	82.9358	35.7798
CDD	Q06067	226370	COG3852	NtrB	Signal transduction histidine kinase, nitrogen specific [Signal transduction mechanisms].	kinase	Not-known	NA	363	260	602	5e-48	173 bits (441)	342	94.2149	45.4545
CDD	Q06067	236462	PRK09303	PRK09303	adaptive-response sensory kinase, Validated	kinase	Not-known	NA	380	377	600	1e-27	115 bits (289)	223	58.6842	30.7895
CDD	Q06067	274368	TIGR02966	phoR_proteo	phosphate regulon sensor kinase PhoR. Members of this protein family are the regulatory histidine kinase PhoR associated with the phosphate ABC transporter in most Proteobacteria. Related proteins from Gram-positive organisms are not included in this model. The phoR gene usually is adjacent to the response regulator phoB gene (TIGR02154). [Signal transduction, Two-component systems]	kinase	Not-known	2.7.13.3|TIGR02966	333	265	598	3e-26	109 bits (276)	333	100	45.9459
CDD	Q06067	227333	COG5000	NtrY	Signal transduction histidine kinase involved in nitrogen fixation and metabolism regulation [Signal transduction mechanisms].	kinase	Not-known	NA	712	145	599	8e-37	146 bits (369)	454	63.764	28.2303
CDD	Q06067	272971	TIGR00229	sensory_box	PAS domain S-box. The PAS domain was previously described. This sensory box, or S-box domain occupies the central portion of the PAS domain but is more widely distributed. It is often tandemly repeated. Known prosthetic groups bound in the S-box domain include heme in the oxygen sensor FixL, FAD in the redox potential sensor NifL, and a 4-hydroxycinnamyl chromophore in photoactive yellow protein.…	kinase	Not-known	IPB000014|PDOC50112|PF13188|PF13426|PS50112|SM00091|SSF55785|TIGR00229	124	266	379	4e-11	61.9 bits (151)	113	91.129	46.7742
CDD	Q06067	223715	COG0642	BaeS	Signal transduction histidine kinase [Signal transduction mechanisms].	kinase	Not-known	NA	336	342	606	6e-46	166 bits (422)	264	78.5714	39.5833
CDD	Q06067	226434	COG3920	COG3920	Two-component sensor histidine kinase, HisKA and HATPase domains [Signal transduction mechanisms].	kinase	Not-known	NA	221	369	601	0.012	37.6 bits (88)	232	104.977	42.9864
CDD	Q06067	214643	SM00387	HATPase_c	Histidine kinase-like ATPases. Histidine kinase-, DNA gyrase B-, phytochrome-like ATPases.	kinase	Not-known	G3DSA:3.30.565.10|IPB003594|PF02518|PF13581|SM00387|SSF55874	111	495	600	9e-29	111 bits (281)	105	94.5946	58.5586
CDD	Q06067	237425	PRK13557	PRK13557	histidine kinase, Provisional	kinase	Not-known	NA	540	351	600	5e-27	115 bits (289)	249	46.1111	24.2593
INTERPRO	Q06067	IPR003661	G3DSA:1.10.287.130		This entry represents the dimerisation and phosphoacceptor domain found in some histidine kinases. Signal transducing histidine kinases are the key elements in two-component signal transduction systems, which control complex processes such as the initiation of development in microorganisms. Examples of histidine kinases are EnvZ, which plays a central role in osmoregulation. Histidine kinases usu…	kinase	NA	NA	66	382	439	1.7e-16	-	57	86.3636	-
INTERPRO	Q06067	IPR003594	SM00387	Histidine kinase-like ATPases	This domain is found in several ATP-binding proteins, including: histidine kinase, DNA gyrase B, topoisomerases heat shock protein HSP90 phytochrome-like ATPases and DNA mismatch repair proteins. The fold of this domain consists of two layers, alpha/beta, which contains an 8-stranded mixed beta-sheet.	kinase	NA	NA	111	495	602	8.1e-35	-	107	96.3964	-
INTERPRO	Q06067	IPR003660	PF00672	HAMP domain	The HAMP domain (present in Histidine kinases, Adenyl cyclases, Methyl-accepting proteins and Phosphatases) is an approximately 50-amino acid alpha-helical region. It is found in bacterial sensor and chemotaxis proteins and in eukaryotic histidine kinases. The bacterial proteins are usually integral membrane proteins and part of a two-component signal transduction pathway. One or several copies o…	kinase	NA	mf:GO:0004871 [signal transducer activity],bp:GO:0007165 [signal transduction],cc:GO:0016021 [integral component of membrane]	53	193	259	4.6e-07	-	66	124.528	-
INTERPRO	Q06067	IPR005467	PS50109	Histidine kinase domain profile.	Most prokaryotic signal-transduction systems and a few eukaryotic pathways use phosphotransfer schemes involving two conserved components, a histidine protein kinase (HK) and a response regulator protein (RR). The HK, which is regulated by environmental stimuli, autophosphorylates at a histidine residue, creating a high-energy phosphoryl group that is subsequently transferred to an aspartate resi…	kinase	NA	NA	NA	395	602	48.154	-	207	-	-
INTERPRO	Q06067	IPR003661	SM00388	His Kinase A (phosphoacceptor) domain	This entry represents the dimerisation and phosphoacceptor domain found in some histidine kinases. Signal transducing histidine kinases are the key elements in two-component signal transduction systems, which control complex processes such as the initiation of development in microorganisms. Examples of histidine kinases are EnvZ, which plays a central role in osmoregulation. Histidine kinases usu…	kinase	NA	2.7|G3DSA:1.10.287.130|IPB003661|PF00512|SM00388|SSF47384	66	388	453	4.8e-19	-	65	98.4848	-
INTERPRO	Q06067	IPR003660	PS50885	HAMP domain profile.	The HAMP domain (present in Histidine kinases, Adenyl cyclases, Methyl-accepting proteins and Phosphatases) is an approximately 50-amino acid alpha-helical region. It is found in bacterial sensor and chemotaxis proteins and in eukaryotic histidine kinases. The bacterial proteins are usually integral membrane proteins and part of a two-component signal transduction pathway. One or several copies o…	kinase	NA	NA	53	212	262	7.31	-	50	94.3396	-
INTERPRO	Q06067	IPR003660	SM00304	HAMP (Histidine kinases, Adenylyl cyclases, Methyl binding proteins, Phosphatases) domain	The HAMP domain (present in Histidine kinases, Adenyl cyclases, Methyl-accepting proteins and Phosphatases) is an approximately 50-amino acid alpha-helical region. It is found in bacterial sensor and chemotaxis proteins and in eukaryotic histidine kinases. The bacterial proteins are usually integral membrane proteins and part of a two-component signal transduction pathway. One or several copies o…	kinase	NA	mf:GO:0004871 [signal transducer activity],bp:GO:0007165 [signal transduction],cc:GO:0016021 [integral component of membrane]	53	212	262	0.00033	-	50	94.3396	-
INTERPRO	Q06067	IPR003594	G3DSA:3.30.565.10		This domain is found in several ATP-binding proteins, including: histidine kinase, DNA gyrase B, topoisomerases heat shock protein HSP90 phytochrome-like ATPases and DNA mismatch repair proteins. The fold of this domain consists of two layers, alpha/beta, which contains an 8-stranded mixed beta-sheet.	kinase	NA	NA	111	440	603	4e-41	-	163	146.847	-
INTERPRO	Q06067	IPR004358	PR00344	Bacterial sensor protein C-terminal signature	Two-component signal transduction systems enable bacteria to sense, respond, and adapt to a wide range of environments, stressors, and growth conditions. Some bacteria can contain up to as many as 200 two-component systems that need tight regulation to prevent unwanted cross-talk. These pathways have been adapted to response to a wide variety of stimuli, including nutrients, cellular redox state,…	kinase	NA	NA	NA	533	547	1.15e-17	-	14	-	-
INTERPRO	Q06067	IPR003594	SSF55874		This domain is found in several ATP-binding proteins, including: histidine kinase, DNA gyrase B, topoisomerases heat shock protein HSP90 phytochrome-like ATPases and DNA mismatch repair proteins. The fold of this domain consists of two layers, alpha/beta, which contains an 8-stranded mixed beta-sheet.	kinase	NA	NA	111	443	602	1.83e-42	-	159	143.243	-
INTERPRO	Q06067	IPR003661	PF00512	His Kinase A (phospho-acceptor) domain	This entry represents the dimerisation and phosphoacceptor domain found in some histidine kinases. Signal transducing histidine kinases are the key elements in two-component signal transduction systems, which control complex processes such as the initiation of development in microorganisms. Examples of histidine kinases are EnvZ, which plays a central role in osmoregulation. Histidine kinases usu…	kinase	NA	2.7|G3DSA:1.10.287.130|IPB003661|PF00512|SM00388|SSF47384	66	389	450	5.2e-17	-	61	92.4242	-
INTERPRO	Q06067	IPR004358	PR00344	Bacterial sensor protein C-terminal signature	Two-component signal transduction systems enable bacteria to sense, respond, and adapt to a wide range of environments, stressors, and growth conditions. Some bacteria can contain up to as many as 200 two-component systems that need tight regulation to prevent unwanted cross-talk. These pathways have been adapted to response to a wide variety of stimuli, including nutrients, cellular redox state,…	kinase	NA	NA	NA	551	561	1.15e-17	-	10	-	-
INTERPRO	Q06067	IPR003661	SSF47384		This entry represents the dimerisation and phosphoacceptor domain found in some histidine kinases. Signal transducing histidine kinases are the key elements in two-component signal transduction systems, which control complex processes such as the initiation of development in microorganisms. Examples of histidine kinases are EnvZ, which plays a central role in osmoregulation. Histidine kinases usu…	kinase	NA	NA	66	379	452	9.02e-17	-	73	110.606	-
INTERPRO	Q06067	IPR004358	PR00344	Bacterial sensor protein C-terminal signature	Two-component signal transduction systems enable bacteria to sense, respond, and adapt to a wide range of environments, stressors, and growth conditions. Some bacteria can contain up to as many as 200 two-component systems that need tight regulation to prevent unwanted cross-talk. These pathways have been adapted to response to a wide variety of stimuli, including nutrients, cellular redox state,…	kinase	NA	NA	NA	562	580	1.15e-17	-	18	-	-
INTERPRO	Q06067	IPR000700	PS50113	PAC domain profile.	The PAS (Per, Arnt, Sim) domain is an approximately 300 amino-acid segment of sequence similarity which is conserved between the Drosophila protein period clock (PER), the Ah receptor nuclear translocator (ARNT) and the Drosophila single- minded (SIM). It is composed of two or more imperfect repeats (PAS-1, PAS-2). In addition, some proteins have another similar region of 40-45 amino acids situat…	kinase	NA	NA	NA	326	382	9.391	-	56	-	-
INTERPRO	Q06067	IPR004358	PR00344	Bacterial sensor protein C-terminal signature	Two-component signal transduction systems enable bacteria to sense, respond, and adapt to a wide range of environments, stressors, and growth conditions. Some bacteria can contain up to as many as 200 two-component systems that need tight regulation to prevent unwanted cross-talk. These pathways have been adapted to response to a wide variety of stimuli, including nutrients, cellular redox state,…	kinase	NA	NA	NA	586	599	1.15e-17	-	13	-	-
INTERPRO	Q06067	IPR003594	PF02518	Histidine kinase-, DNA gyrase B-, and HSP90-like ATPase	This domain is found in several ATP-binding proteins, including: histidine kinase, DNA gyrase B, topoisomerases heat shock protein HSP90 phytochrome-like ATPases and DNA mismatch repair proteins. The fold of this domain consists of two layers, alpha/beta, which contains an 8-stranded mixed beta-sheet.	kinase	NA	NA	111	496	599	3.8e-21	-	103	92.7928	-
CDD	P75948	270704	cd05155	APH_ChoK_like_1	Uncharacterized bacterial proteins with similarity to Aminoglycoside 3'-phosphotransferase and Choline kinase. This subfamily is composed of uncharacterized bacterial proteins with similarity to APH and ChoK. Other APH/ChoK-like proteins include ethanolamine kinase (ETNK), macrolide 2'-phosphotransferase (MPH2'), an unusual homoserine kinase, and uncharacterized proteins with similarity to the N-…	kinase	Not-known	NA	234	43	203	0.0004	40.7 bits (96)	160	68.3761	29.0598
CDD	P75948	223584	COG0510	CotS	Thiamine kinase and related kinases [Coenzyme transport and metabolism].	kinase	Not-known	NA	269	11	274	2e-64	205 bits (524)	263	97.7695	43.1227
CDD	P75948	270700	cd05151	ChoK-like	Choline Kinase and similar proteins. This subfamily is composed of bacterial and eukaryotic choline kinases, as well as eukaryotic ethanolamine kinase. ChoK catalyzes the transfer of the gamma-phosphoryl group from ATP (or CTP) to its substrate, choline, producing phosphorylcholine (PCho), a precursor to the biosynthesis of two major membrane phospholipids, phosphatidylcholine (PC), and sphingomy…	kinase	Not-known	NA	152	32	206	9e-16	72.6 bits (179)	174	114.474	46.7105
CDD	P75948	274268	TIGR02721	ycfN_thiK	thiamine kinase. Members of this family are the ycfN gene product of Escherichia coli, now identified as the salvage enzyme thiamine kinase (thiK), and additional proteobacterial homologs taken to be orthologs with equivalent function. [Biosynthesis of cofactors, prosthetic groups, and carriers, Thiamine]	kinase	Not-known	00730+2.7.1.89|2.7.1.89|MF_01604|PWY-6896|TIGR02721|UPA00060	256	25	271	1e-117	340 bits (875)	246	96.0938	60.1562
CDD	P75948	250760	PF01636	APH	Phosphotransferase enzyme family. This family consists of bacterial antibiotic resistance proteins, which confer resistance to various aminoglycosides they include: aminoglycoside 3'-phosphotransferase or kanamycin kinase / neomycin-kanamycin phosphotransferase and streptomycin 3''-kinase or streptomycin 3''-phosphotransferase. The aminoglycoside phosphotransferases inactivate aminoglycoside anti…	kinase	Not-known	2.7.1|IPB002575|PF01636	237	25	235	6e-15	71.8 bits (176)	210	88.6076	38.3966
CDD	P75948	270703	cd05154	ACAD10_11_N-like	N-terminal domain of Acyl-CoA dehydrogenase (ACAD) 10 and 11, and similar proteins. This subfamily is composed of the N-terminal domains of vertebrate ACAD10 and ACAD11, and similar uncharacterized bacterial and eukaryotic proteins. ACADs are a family of flavoproteins that are involved in the beta-oxidation of fatty acyl-CoA derivatives. ACAD deficiency can cause metabolic disorders including mus…	kinase	Not-known	NA	254	25	194	0.1	33.4 bits (77)	169	66.5354	26.378
CDD	P75948	225714	COG3173	YcbJ	Predicted kinase, aminoglycoside phosphotransferase (APT) family [General function prediction only].	kinase	Not-known	NA	321	28	235	2e-07	50.9 bits (122)	207	64.486	24.9221
CDD	P75948	182349	PRK10271	thiK	thiamine kinase, Provisional	kinase	Not-known	NA	188	87	274	1e-121	347 bits (891)	187	99.4681	95.7447
INTERPRO	P75948	IPR014093	MF_01604	Thiamine kinase [thiK].	Members of this family are the ycfN gene product of Escherichia coli, now identified as the salvage enzyme thiamine kinase (ThiK), and additional proteobacterial homologues taken to be orthologs with equivalent function.	kinase	NA	NA	256	1	274	70.749	-	273	106.641	-
INTERPRO	P75948	IPR014093	TIGR02721	ycfN_thiK: thiamine kinase	Members of this family are the ycfN gene product of Escherichia coli, now identified as the salvage enzyme thiamine kinase (ThiK), and additional proteobacterial homologues taken to be orthologs with equivalent function.	kinase	NA	mf:GO:0019165 [thiamine kinase activity],bp:GO:0006772 [thiamine metabolic process],bp:GO:0016310 [phosphorylation]	256	26	270	7e-102	-	244	95.3125	-
INTERPRO	P75948	IPR011009	SSF56112		Protein kinases modify other proteins by chemically adding phosphate groups to them. This process is fundamental to most signalling and regulatory processes in the eukaryotic cell. The protein kinases contain a catalytic core that is common to both serine/threonine and tyrosine protein kinases. The catalytic domain contains the nucleotide-binding site and the catalytic apparatus in an inter-lobe …	kinase	NA	NA	NA	18	268	1.9e-29	-	250	-	-
INTERPRO	P75948	IPR002575	PF01636	Phosphotransferase enzyme family	This entry consists of bacterial antibiotic resistance proteins, which confer resistance to various aminoglycosides they include:- aminoglycoside 3'-phosphotransferase or kanamycin kinase / neomycin-kanamycin phosphotransferase and streptomycin 3''-kinase or streptomycin 3''-phosphotransferase. The aminoglycoside phosphotransferases inactivate aminoglycoside antibiotics via phosphorylation . The …	kinase	NA	2.7.1|IPB002575|PF01636	237	25	222	2.3e-14	-	197	83.1224	-
CDD	P30847	236846	PRK11100	PRK11100	sensory histidine kinase CreC, Provisional	kinase	Not-known	NA	475	132	459	6e-34	133 bits (336)	327	68.8421	31.5789
CDD	P30847	214644	SM00388	HisKA	His Kinase A (phosphoacceptor) domain. Dimerisation and phosphoacceptor domain of histidine kinases.	kinase	Not-known	2.7|G3DSA:1.10.287.130|IPB003661|PF00512|SM00388|SSF47384	66	240	304	7e-11	59.1 bits (144)	64	96.9697	62.1212
CDD	P30847	214643	SM00387	HATPase_c	Histidine kinase-like ATPases. Histidine kinase-, DNA gyrase B-, phytochrome-like ATPases.	kinase	Not-known	G3DSA:3.30.565.10|IPB003594|PF02518|PF13581|SM00387|SSF55874	111	349	460	3e-31	116 bits (294)	111	100	64.8649
CDD	P30847	225519	COG2972	YesM	Sensor histidine kinase YesM [Signal transduction mechanisms].	kinase	Not-known	NA	456	164	462	1.9	30.5 bits (69)	298	65.3509	26.0965
CDD	P30847	274368	TIGR02966	phoR_proteo	phosphate regulon sensor kinase PhoR. Members of this protein family are the regulatory histidine kinase PhoR associated with the phosphate ABC transporter in most Proteobacteria. Related proteins from Gram-positive organisms are not included in this model. The phoR gene usually is adjacent to the response regulator phoB gene (TIGR02154). [Signal transduction, Two-component systems]	kinase	Not-known	2.7.13.3|TIGR02966	333	208	442	2e-48	171 bits (436)	234	70.2703	38.4384
CDD	P30847	197640	SM00304	HAMP domain	The HAMP domain (present in Histidine kinases, Adenyl cyclases, Methyl-accepting proteins and Phosphatases) is an approximately 50-amino acid alpha-helical region. It is found in bacterial sensor and chemotaxis proteins and in eukaryotic histidine kinases. The bacterial proteins are usually integral membrane proteins and part of a two-component signal transduction pathway. One or several copies o…	kinase	Not-known	mf:GO:0004871 [signal transducer activity],bp:GO:0007165 [signal transduction],cc:GO:0016021 [integral component of membrane]	53	187	235	5e-10	56.5 bits (137)	48	90.566	60.3774
CDD	P30847	236462	PRK09303	PRK09303	adaptive-response sensory kinase, Validated	kinase	Not-known	NA	380	217	462	3e-28	115 bits (289)	245	64.4737	34.2105
CDD	P30847	119399	cd00082	HisKA	Histidine Kinase A (dimerization/phosphoacceptor) domain, Histidine Kinase A dimers are formed through parallel association of 2 domains creating 4-helix bundles, usually these domains contain a conserved His residue and are activated via trans-autophosphorylation by the catalytic domain of the histidine kinase. They subsequently transfer the phosphoryl group to the Asp acceptor residue of a resp…	kinase	Not-known	NA	65	238	299	4e-11	59.9 bits (146)	61	93.8462	60
CDD	P30847	273593	TIGR01386	cztS_silS_copS	heavy metal sensor kinase. Members of this family contain a sensor histidine kinase domain (pfam00512) and a domain found in bacterial signal proteins (pfam00672). This group is separated phylogenetically from related proteins with similar architecture and contains a number of proteins associated with heavy metal resistance efflux systems for copper, silver, cadmium, and/or zinc.	kinase	Not-known	2.7.13.3|TIGR01386	457	121	458	5e-44	162 bits (411)	337	73.7418	36.7615
CDD	P30847	238030	cd00075	HATPase_c	Histidine kinase-like ATPases, This family includes several ATP-binding proteins for example: histidine kinase, DNA gyrase B, topoisomerases, heat shock protein HSP90, phytochrome-like ATPases and DNA mismatch repair proteins	kinase	Not-known	NA	103	354	457	4e-24	97.3 bits (243)	103	100	61.165
CDD	P30847	249920	PF00512	HisKA	His Kinase A (phospho-acceptor) domain. Dimerization and phospho-acceptor domain of histidine kinases.	kinase	Not-known	2.7|G3DSA:1.10.287.130|IPB003661|PF00512|SM00388|SSF47384	66	240	304	3e-11	60.3 bits (147)	64	96.9697	59.0909
CDD	P30847	227335	COG5002	VicK	Signal transduction histidine kinase [Signal transduction mechanisms].	kinase	Not-known	NA	459	235	463	1e-39	149 bits (379)	228	49.6732	27.0153
CDD	P30847	182101	PRK09835	PRK09835	sensor kinase CusS, Provisional	kinase	Not-known	NA	482	170	458	7e-30	121 bits (304)	288	59.751	31.9502
CDD	P30847	251347	PF02518	HATPase_c	Histidine kinase-, DNA gyrase B-, and HSP90-like ATPase. This family represents the structurally related ATPase domains of histidine kinase, DNA gyrase B and HSP90.	kinase	Not-known	G3DSA:3.30.565.10|IPB003594|PF02518|PF13581|SM00387|SSF55874	111	349	460	2e-28	109 bits (274)	111	100	66.6667
CDD	P30847	182539	PRK10549	PRK10549	signal transduction histidine-protein kinase BaeS, Provisional	kinase	Not-known	NA	466	1	467	0	970 bits (2509)	466	100	96.9957
CDD	P30847	250044	PF00672	HAMP domain	The HAMP domain (present in Histidine kinases, Adenyl cyclases, Methyl-accepting proteins and Phosphatases) is an approximately 50-amino acid alpha-helical region. It is found in bacterial sensor and chemotaxis proteins and in eukaryotic histidine kinases. The bacterial proteins are usually integral membrane proteins and part of a two-component signal transduction pathway. One or several copies o…	kinase	Not-known	mf:GO:0004871 [signal transducer activity],bp:GO:0007165 [signal transduction],cc:GO:0016021 [integral component of membrane]	70	167	236	7e-14	67.6 bits (166)	69	98.5714	64.2857
CDD	P30847	223715	COG0642	BaeS	Signal transduction histidine kinase [Signal transduction mechanisms].	kinase	Not-known	NA	336	162	466	1e-58	199 bits (506)	304	90.4762	49.1071
CDD	P30847	226370	COG3852	NtrB	Signal transduction histidine kinase, nitrogen specific [Signal transduction mechanisms].	kinase	Not-known	NA	363	218	462	3e-13	70.9 bits (174)	244	67.2176	31.1295
INTERPRO	P30847	IPR003661	SM00388	His Kinase A (phosphoacceptor) domain	This entry represents the dimerisation and phosphoacceptor domain found in some histidine kinases. Signal transducing histidine kinases are the key elements in two-component signal transduction systems, which control complex processes such as the initiation of development in microorganisms. Examples of histidine kinases are EnvZ, which plays a central role in osmoregulation. Histidine kinases usu…	kinase	NA	2.7|G3DSA:1.10.287.130|IPB003661|PF00512|SM00388|SSF47384	66	240	304	3e-16	-	64	96.9697	-
INTERPRO	P30847	IPR003660	SM00304	HAMP (Histidine kinases, Adenylyl cyclases, Methyl binding proteins, Phosphatases) domain	The HAMP domain (present in Histidine kinases, Adenyl cyclases, Methyl-accepting proteins and Phosphatases) is an approximately 50-amino acid alpha-helical region. It is found in bacterial sensor and chemotaxis proteins and in eukaryotic histidine kinases. The bacterial proteins are usually integral membrane proteins and part of a two-component signal transduction pathway. One or several copies o…	kinase	NA	mf:GO:0004871 [signal transducer activity],bp:GO:0007165 [signal transduction],cc:GO:0016021 [integral component of membrane]	53	187	239	6.1e-14	-	52	98.1132	-
INTERPRO	P30847	IPR003660	PS50885	HAMP domain profile.	The HAMP domain (present in Histidine kinases, Adenyl cyclases, Methyl-accepting proteins and Phosphatases) is an approximately 50-amino acid alpha-helical region. It is found in bacterial sensor and chemotaxis proteins and in eukaryotic histidine kinases. The bacterial proteins are usually integral membrane proteins and part of a two-component signal transduction pathway. One or several copies o…	kinase	NA	NA	53	187	239	11.27	-	52	98.1132	-
INTERPRO	P30847	IPR003660	PF00672	HAMP domain	The HAMP domain (present in Histidine kinases, Adenyl cyclases, Methyl-accepting proteins and Phosphatases) is an approximately 50-amino acid alpha-helical region. It is found in bacterial sensor and chemotaxis proteins and in eukaryotic histidine kinases. The bacterial proteins are usually integral membrane proteins and part of a two-component signal transduction pathway. One or several copies o…	kinase	NA	mf:GO:0004871 [signal transducer activity],bp:GO:0007165 [signal transduction],cc:GO:0016021 [integral component of membrane]	53	168	235	7.1e-17	-	67	126.415	-
INTERPRO	P30847	IPR004358	PR00344	Bacterial sensor protein C-terminal signature	Two-component signal transduction systems enable bacteria to sense, respond, and adapt to a wide range of environments, stressors, and growth conditions. Some bacteria can contain up to as many as 200 two-component systems that need tight regulation to prevent unwanted cross-talk. These pathways have been adapted to response to a wide variety of stimuli, including nutrients, cellular redox state,…	kinase	NA	NA	NA	445	458	2.55e-12	-	13	-	-
INTERPRO	P30847	IPR003594	SM00387	Histidine kinase-like ATPases	This domain is found in several ATP-binding proteins, including: histidine kinase, DNA gyrase B, topoisomerases heat shock protein HSP90 phytochrome-like ATPases and DNA mismatch repair proteins. The fold of this domain consists of two layers, alpha/beta, which contains an 8-stranded mixed beta-sheet.	kinase	NA	NA	111	349	461	5.6e-35	-	112	100.901	-
INTERPRO	P30847	IPR005467	PS50109	Histidine kinase domain profile.	Most prokaryotic signal-transduction systems and a few eukaryotic pathways use phosphotransfer schemes involving two conserved components, a histidine protein kinase (HK) and a response regulator protein (RR). The HK, which is regulated by environmental stimuli, autophosphorylates at a histidine residue, creating a high-energy phosphoryl group that is subsequently transferred to an aspartate resi…	kinase	NA	NA	NA	247	461	47.186	-	214	-	-
INTERPRO	P30847	IPR003594	SSF55874		This domain is found in several ATP-binding proteins, including: histidine kinase, DNA gyrase B, topoisomerases heat shock protein HSP90 phytochrome-like ATPases and DNA mismatch repair proteins. The fold of this domain consists of two layers, alpha/beta, which contains an 8-stranded mixed beta-sheet.	kinase	NA	NA	111	293	459	8.12e-40	-	166	149.549	-
INTERPRO	P30847	IPR004358	PR00344	Bacterial sensor protein C-terminal signature	Two-component signal transduction systems enable bacteria to sense, respond, and adapt to a wide range of environments, stressors, and growth conditions. Some bacteria can contain up to as many as 200 two-component systems that need tight regulation to prevent unwanted cross-talk. These pathways have been adapted to response to a wide variety of stimuli, including nutrients, cellular redox state,…	kinase	NA	NA	NA	421	439	2.55e-12	-	18	-	-
INTERPRO	P30847	IPR003661	PF00512	His Kinase A (phospho-acceptor) domain	This entry represents the dimerisation and phosphoacceptor domain found in some histidine kinases. Signal transducing histidine kinases are the key elements in two-component signal transduction systems, which control complex processes such as the initiation of development in microorganisms. Examples of histidine kinases are EnvZ, which plays a central role in osmoregulation. Histidine kinases usu…	kinase	NA	2.7|G3DSA:1.10.287.130|IPB003661|PF00512|SM00388|SSF47384	66	240	304	3e-13	-	64	96.9697	-
INTERPRO	P30847	IPR003594	G3DSA:3.30.565.10		This domain is found in several ATP-binding proteins, including: histidine kinase, DNA gyrase B, topoisomerases heat shock protein HSP90 phytochrome-like ATPases and DNA mismatch repair proteins. The fold of this domain consists of two layers, alpha/beta, which contains an 8-stranded mixed beta-sheet.	kinase	NA	NA	111	291	461	2e-38	-	170	153.153	-
INTERPRO	P30847	IPR003594	PF02518	Histidine kinase-, DNA gyrase B-, and HSP90-like ATPase	This domain is found in several ATP-binding proteins, including: histidine kinase, DNA gyrase B, topoisomerases heat shock protein HSP90 phytochrome-like ATPases and DNA mismatch repair proteins. The fold of this domain consists of two layers, alpha/beta, which contains an 8-stranded mixed beta-sheet.	kinase	NA	NA	111	349	460	3.6e-19	-	111	100	-
INTERPRO	P30847	IPR003661	SSF47384		This entry represents the dimerisation and phosphoacceptor domain found in some histidine kinases. Signal transducing histidine kinases are the key elements in two-component signal transduction systems, which control complex processes such as the initiation of development in microorganisms. Examples of histidine kinases are EnvZ, which plays a central role in osmoregulation. Histidine kinases usu…	kinase	NA	NA	66	223	304	5.89e-15	-	81	122.727	-
INTERPRO	P30847	IPR003661	G3DSA:1.10.287.130		This entry represents the dimerisation and phosphoacceptor domain found in some histidine kinases. Signal transducing histidine kinases are the key elements in two-component signal transduction systems, which control complex processes such as the initiation of development in microorganisms. Examples of histidine kinases are EnvZ, which plays a central role in osmoregulation. Histidine kinases usu…	kinase	NA	NA	66	232	290	3.5e-16	-	58	87.8788	-
INTERPRO	P30847	IPR004358	PR00344	Bacterial sensor protein C-terminal signature	Two-component signal transduction systems enable bacteria to sense, respond, and adapt to a wide range of environments, stressors, and growth conditions. Some bacteria can contain up to as many as 200 two-component systems that need tight regulation to prevent unwanted cross-talk. These pathways have been adapted to response to a wide variety of stimuli, including nutrients, cellular redox state,…	kinase	NA	NA	NA	404	414	2.55e-12	-	10	-	-
INTERPRO	P30847	IPR004358	PR00344	Bacterial sensor protein C-terminal signature	Two-component signal transduction systems enable bacteria to sense, respond, and adapt to a wide range of environments, stressors, and growth conditions. Some bacteria can contain up to as many as 200 two-component systems that need tight regulation to prevent unwanted cross-talk. These pathways have been adapted to response to a wide variety of stimuli, including nutrients, cellular redox state,…	kinase	NA	NA	NA	386	400	2.55e-12	-	14	-	-
CDD	P06999	238922	cd01947	Guanosine_kinase_like	Guanosine kinase-like sugar kinases. Found in bacteria and archaea, the guanosine kinase-like group is part of the ribokinase/pfkB sugar kinase superfamily. Its oligomerization state is unknown at this time.	kinase	Not-known	NA	265	34	293	0.024	35.5 bits (82)	259	97.7358	33.2075
CDD	P06999	182165	PRK09954	PRK09954	putative kinase, Provisional	kinase	Not-known	NA	362	23	281	0.003	38.4 bits (89)	258	71.2707	29.0055
CDD	P06999	224030	COG1105	FruK	Fructose-1-phosphate kinase or kinase (PfkB) [Carbohydrate transport and metabolism].	kinase	Not-known	NA	310	3	308	1e-123	360 bits (926)	305	98.3871	58.0645
CDD	P06999	249748	PF00294	PfkB	pfkB family carbohydrate kinase. This family includes a variety of carbohydrate and pyrimidine kinases.	kinase	Not-known	2.7.1|IPB011611|PF00294	298	8	299	6e-58	191 bits (487)	291	97.651	41.9463
CDD	P06999	274464	TIGR03168	Tagatose/fructose phosphokinase	This entry represents a family of hexose kinases that includes the tagatose-6-kinases from the carbohydrate kinase PfkB family (LacC subfamily), 1-phosphofructokinases and 6-phosphofructokinases isozyme 2 from the carbohydrate kinase PfkB family. Fructose 1-phosphate kinase (also known as 1-phosphofructokinase) acts in concert with the fructose-specific phosphotransferase system (PTS), which phos…	kinase	Not-known	mf:GO:0016773 [phosphotransferase activity, alcohol group as acceptor],bp:GO:0005975 [carbohydrate metabolic process]	303	4	304	1e-123	358 bits (922)	300	99.0099	60.7261
CDD	P06999	238574	cd01169	HMPP_kinase	4-amino-5-hydroxymethyl-2-methyl-pyrimidine phosphate kinase (HMPP-kinase) catalyzes two consecutive phosphorylation steps in the thiamine phosphate biosynthesis pathway, leading to the synthesis of vitamin B1. The first step is the phosphorylation of the hydroxyl group of HMP to form 4-amino-5-hydroxymethyl-2-methyl-pyrimidine phosphate (HMP-P) and then the phophorylation of HMP-P to form 4-amin…	kinase	Not-known	NA	242	156	277	0.0002	41.7 bits (99)	121	50	25.2066
CDD	P06999	238177	cd00287	ribokinase_pfkB_like	ribokinase/pfkB superfamily: Kinases that accept a wide variety of substrates, including carbohydrates and aromatic small molecules, all are phosphorylated at a hydroxyl group. The superfamily includes ribokinase, fructokinase, ketohexokinase, 2-dehydro-3-deoxygluconokinase, 1-phosphofructokinase, the minor 6-phosphofructokinase (PfkB), inosine-guanosine kinase, and adenosine kinase. Even though …	kinase	Not-known	NA	196	130	267	1e-07	50.9 bits (122)	137	69.898	32.1429
CDD	P06999	238919	cd01944	YegV_kinase_like	YegV-like sugar kinase. Found only in bacteria, YegV-like kinase is part of the ribokinase/pfkB sugar kinase superfamily. Its oligomerization state is unknown at this time.	kinase	Not-known	NA	289	39	286	7e-07	49.7 bits (119)	247	85.4671	31.4879
CDD	P06999	238916	cd01941	YeiC_kinase_like	YeiC-like sugar kinase. Found in eukaryotes and bacteria, YeiC-like kinase is part of the ribokinase/pfkB sugar kinase superfamily. Its oligomerization state is unknown at this time.	kinase	Not-known	NA	288	35	286	3e-19	85.4 bits (212)	251	87.1528	39.2361
CDD	P06999	238577	cd01172	RfaE_like	RfaE encodes a bifunctional ADP-heptose synthase involved in the biosynthesis of the lipopolysaccharide (LPS) core precursor ADP-L-glycero-D-manno-heptose. LPS plays an important role in maintaining the structural integrity of the bacterial outer membrane of gram-negative bacteria. RfaE consists of two domains, a sugar kinase domain, represented here, and a domain belonging to the cytidylyltransf…	kinase	Not-known	NA	304	39	299	6e-18	81.8 bits (203)	260	85.5263	38.1579
CDD	P06999	236514	PRK09434	PRK09434	aminoimidazole riboside kinase, Provisional	kinase	Not-known	NA	304	24	291	1e-06	49.2 bits (118)	267	87.8289	37.1711
CDD	P06999	273515	TIGR01231	lacC	tagatose-6-phosphate kinase. This enzyme is part of the tagatose-6-phosphate pathway of lactose degradation. [Energy metabolism, Biosynthesis and degradation of polysaccharides]	kinase	Not-known	00052+2.7.1.144|2.7.1.144|MF_01557|PRI002204|PWY-7077|PWY-7395|TIGR01231|UPA00704	310	4	297	5e-24	99 bits (249)	293	94.5161	45.8065
CDD	P06999	182090	PRK09813	PRK09813	fructoselysine 6-kinase, Provisional	kinase	Not-known	NA	260	37	288	0.0008	40.1 bits (94)	251	96.5385	33.8462
CDD	P06999	237405	PRK13508	PRK13508	tagatose-6-phosphate kinase, Provisional	kinase	Not-known	NA	309	4	277	2e-27	109 bits (275)	273	88.3495	44.0129
CDD	P06999	254868	PF08543	Phos_pyr_kin	Phosphomethylpyrimidine kinase. This enzyme EC:2.7.4.7 is part of the Thiamine pyrophosphate (TPP) synthesis pathway, TPP is an essential cofactor for many enzymes.	kinase	Not-known	2.7.1|PF08543	246	157	277	0.0009	39.8 bits (94)	120	48.7805	27.2358
CDD	P06999	238573	cd01168	adenosine_kinase	Adenosine kinase (AK) catalyzes the phosphorylation of ribofuranosyl-containing nucleoside analogues at the 5'-hydroxyl using ATP or GTP as the phosphate donor.The physiological function of AK is associated with the regulation of extracellular adenosine levels and the preservation of intracellular adenylate pools. Adenosine kinase is involved in the purine salvage pathway.	kinase	Not-known	NA	312	37	294	1e-08	55.3 bits (134)	257	82.3718	31.7308
CDD	P06999	238571	cd01166	KdgK	2-keto-3-deoxygluconate kinase (KdgK) phosphorylates 2-keto-3-deoxygluconate (KDG) to form 2-keto-3-deoxy-6-phosphogluconate (KDGP). KDG is the common intermediate product, that allows organisms to channel D-glucuronate and/or D-galacturinate into the glycolysis and therefore use polymers, like pectin and xylan as carbon sources.	kinase	Not-known	NA	294	37	286	3e-17	79.5 bits (197)	249	84.6939	36.3946
CDD	P06999	274804	TIGR03828	Fructose 1-phosphate kinase	Fructose 1-phosphate kinase (also known as 1-phosphofructokinase) acts in concert with the fructose-specific phosphotransferase system (PTS), which phosphorylates fructose during transport to fructose-1-phosphate. The action of 1-phosphofructokinase results in beta-D-fructose-1,6-bisphosphate and is an entry point into glycolysis .	kinase	Not-known	mf:GO:0008662 [1-phosphofructokinase activity]	304	4	304	2e-77	242 bits (619)	300	98.6842	56.25
CDD	P06999	223598	COG0524	RbsK	Sugar or nucleoside kinase, ribokinase family [Carbohydrate transport and metabolism].	kinase	Not-known	NA	311	37	298	5e-24	99.9 bits (249)	261	83.9228	34.4051
CDD	P06999	238915	cd01940	Fructoselysine_kinase_like	Fructoselysine kinase-like. Fructoselysine is a fructoseamine formed by glycation, a non-enzymatic reaction of glucose with a primary amine followed by an Amadori rearrangement, resulting in a protein that is modified at the amino terminus and at the lysine side chains. Fructoseamines are typically metabolized by fructoseamine-3-kinase, especially in higher eukaryotes. In E. coli, fructoselysine …	kinase	Not-known	NA	264	37	298	4e-08	53.5 bits (129)	261	98.8636	38.6364
CDD	P06999	274000	TIGR02152	D_ribokin_bact	ribokinase. This model describes ribokinase, an enzyme catalyzing the first step in ribose catabolism. The rbsK gene encoding ribokinase typically is found with ribose transport genes. Ribokinase belongs to the carbohydrate kinase pfkB family (pfam00294). In the wide gulf between the current trusted (360 bit) and noise (100 bit) cutoffs are a number of sequences, few of which are clustered with p…	kinase	Not-known	00030+2.7.1.15|2.7.1.15|PRI002207|TIGR02152|UPA00916	293	37	284	3e-20	88.4 bits (220)	247	84.3003	40.6143
INTERPRO	P06999	IPR029056	G3DSA:3.40.1190.20		This domain is found in phosphotransferases that have an alcohol group as an acceptor (). However, 4-amino-5-hydroxymethyl-2-methylpyrimidine phosphate kinase (HMPP kinase) catalyses two phosphorylation reactions: one to a hydroxymethyl group of hydroxymethyl pyrimidine (HMP) and the second to the phosphomethyl group of HMPP . The common structural feature for the enzymes in this superfamily is a…	kinase	NA	NA	NA	35	305	1e-75	-	270	-	-
INTERPRO	P06999	IPR029056	SSF53613		This domain is found in phosphotransferases that have an alcohol group as an acceptor (). However, 4-amino-5-hydroxymethyl-2-methylpyrimidine phosphate kinase (HMPP kinase) catalyses two phosphorylation reactions: one to a hydroxymethyl group of hydroxymethyl pyrimidine (HMP) and the second to the phosphomethyl group of HMPP . The common structural feature for the enzymes in this superfamily is a…	kinase	NA	NA	NA	4	297	5.77e-64	-	293	-	-
INTERPRO	P06999	IPR002173	PS00583	pfkB family of carbohydrate kinases signature 1.	It has been shown that the following carbohydrate and purine kinases are evolutionary related and can be grouped into a single family, which is known as the pfkB family: Fructokinase (gene scrK).6-phosphofructokinase isozyme 2 (phosphofructokinase-2) (gene pfkB). pfkB is a minor phosphofructokinase isozyme in Escherichia coli and is not evolutionary related to the major isozyme (gene pfkA). Plant…	kinase	NA	NA	NA	38	62	0	-	24	-	-
INTERPRO	P06999	IPR002173	PS00584	pfkB family of carbohydrate kinases signature 2.	It has been shown that the following carbohydrate and purine kinases are evolutionary related and can be grouped into a single family, which is known as the pfkB family: Fructokinase (gene scrK).6-phosphofructokinase isozyme 2 (phosphofructokinase-2) (gene pfkB). pfkB is a minor phosphofructokinase isozyme in Escherichia coli and is not evolutionary related to the major isozyme (gene pfkA). Plant…	kinase	NA	NA	NA	250	263	0	-	13	-	-
INTERPRO	P06999	IPR017583	PIRSF000535		This entry represents a family of hexose kinases that includes the tagatose-6-kinases from the carbohydrate kinase PfkB family (LacC subfamily), 1-phosphofructokinases and 6-phosphofructokinases isozyme 2 from the carbohydrate kinase PfkB family. Fructose 1-phosphate kinase (also known as 1-phosphofructokinase) acts in concert with the fructose-specific phosphotransferase system (PTS), which phos…	kinase	NA	NA	303	1	309	4e-112	-	308	101.65	-
INTERPRO	P06999	IPR011611	PF00294	pfkB family carbohydrate kinase	This domain is found in a variety of carbohydrate and pyrimidine kinases. It is found in phosphomethylpyrimidine kinase , which is part of the thiamine pyrophosphate (TPP) synthesis pathway - TPP being an essential cofactor for many enzymes. It is also found in 2-keto-3-deoxygluconate kinase, which is a component of the Entner-Doudoroff pathway in hyperthermophilic archaea.	kinase	NA	NA	298	12	296	2.1e-65	-	284	95.302	-
INTERPRO	P06999	IPR017583	TIGR03168	1-PFK: hexose kinase, 1-phosphofructokinase family	This entry represents a family of hexose kinases that includes the tagatose-6-kinases from the carbohydrate kinase PfkB family (LacC subfamily), 1-phosphofructokinases and 6-phosphofructokinases isozyme 2 from the carbohydrate kinase PfkB family. Fructose 1-phosphate kinase (also known as 1-phosphofructokinase) acts in concert with the fructose-specific phosphotransferase system (PTS), which phos…	kinase	NA	mf:GO:0016773 [phosphotransferase activity, alcohol group as acceptor],bp:GO:0005975 [carbohydrate metabolic process]	303	4	305	4.5e-97	-	301	99.3399	-
CDD	P11868	225960	COG3426	Buk	Butyrate kinase [Energy production and conversion].	kinase	Not-known	NA	358	7	337	4e-21	93.2 bits (232)	330	92.1788	39.9441
CDD	P11868	272856	TIGR00016	ackA	acetate kinase. Acetate kinase is involved in the activation of acetate to acetyl CoA and in the secretion of acetate. It catalyzes the reaction ATP + acetate = ADP + acetyl phosphate. Some members of this family have been shown to act on propionate as well as acetate. An example of a propionate/acetate kinase is TdcD of E. coli (SP|P11868), an enzyme of an anaerobic pathway of threonine cataboli…	kinase	Not-known	00430+2.7.2.1|00620+2.7.2.1|00640+2.7.2.1|00680+2.7.2.1|00720+2.7.2.1|2.7.2.1|MF_00020|PIRSF000722|PRI000886|PWY-5482|PWY-5485|PWY-5497|TIGR00016|UPA00340	404	2	394	0	617 bits (1592)	392	97.0297	71.0396
CDD	P11868	235099	PRK03011	PRK03011	butyrate kinase, Provisional	kinase	Not-known	NA	358	150	337	3e-21	93.3 bits (233)	187	52.2346	27.095
CDD	P11868	223359	COG0282	AckA	Acetate kinase [Energy production and conversion].	kinase	Not-known	NA	396	5	396	0	579 bits (1494)	391	98.7374	71.2121
CDD	P11868	235922	PRK07058	PRK07058	acetate kinase, Provisional	kinase	Not-known	NA	396	5	390	4e-86	270 bits (692)	385	97.2222	53.5354
CDD	P11868	235948	PRK07157	PRK07157	acetate kinase, Provisional	kinase	Not-known	NA	400	7	392	1e-112	337 bits (867)	385	96.25	59.5
CDD	P11868	250192	PF00871	Acetate_kinase	Acetokinase family. This family includes acetate kinase, butyrate kinase and 2-methylpropanoate kinase.	kinase	Not-known	00430+2.7.2.1|00620+2.7.2.1|00640+2.7.2.1|00680+2.7.2.1|00720+2.7.2.1|2.7.2.1|IPB000890|PDOC00826|PF00871|PR00471|PS01075|PS01076|PTHR21060|PWY-5482|PWY-5485|PWY-5497|UPA00340	387	6	386	0	565 bits (1458)	380	98.1912	70.0258
CDD	P11868	234680	PRK00180	PRK00180	acetate kinase A/propionate kinase 2, Reviewed	kinase	Not-known	NA	402	7	394	0	550 bits (1419)	387	96.2687	68.9055
CDD	P11868	183484	PRK12379	PRK12379	propionate/acetate kinase, Provisional	kinase	Not-known	NA	396	1	396	0	810 bits (2093)	395	99.7475	98.4848
CDD	P11868	183500	PRK12397	PRK12397	propionate kinase, Reviewed	kinase	Not-known	NA	404	7	402	1e-129	382 bits (983)	395	97.7723	61.3861
CDD	P11868	162981	TIGR02707	butyr_kinase	butyrate kinase. This model represents an enzyme family in which members are designated either butryate kinase or branched-chain carboxylic acid kinase. The EC designation 2.7.2.7 describes an enzyme with relatively broad specificity, gene products whose context suggests a role in metabolism of aliphatic amino acids are likely to act as branched-chain carboxylic acid kinase. The gene typically fo…	kinase	Not-known	00650+2.7.2.7|2.7.2.7|MF_00542|PIRSF036458|PRI000885|PTHR21060:SF3|TIGR02707	351	7	337	3e-15	76.3 bits (188)	330	94.0171	41.8803
CDD	P11868	183528	PRK12440	PRK12440	acetate kinase, Reviewed	kinase	Not-known	NA	397	2	392	1e-117	349 bits (898)	390	98.2368	62.2166
INTERPRO	P11868	IPR023865	PS01075	Acetate and butyrate kinases family signature 1.	Acetate kinase, which is predominantly found in micro-organisms, facilitates the production of acetyl-CoA by phosphorylating acetate in the presence of ATP and a divalent cation . The enzyme is important in the process of glycolysis, enzyme levels being increased in the presence of excess glucose. The growth of a bacterial mutant lacking acetate kinase has been shown to be inhibited by glucose, s…	kinase	NA	NA	387	7	18	0	-	11	2.8424	-
INTERPRO	P11868	IPR023865	PS01076	Acetate and butyrate kinases family signature 2.	Acetate kinase, which is predominantly found in micro-organisms, facilitates the production of acetyl-CoA by phosphorylating acetate in the presence of ATP and a divalent cation . The enzyme is important in the process of glycolysis, enzyme levels being increased in the presence of excess glucose. The growth of a bacterial mutant lacking acetate kinase has been shown to be inhibited by glucose, s…	kinase	NA	NA	387	199	216	0	-	17	4.3928	-
INTERPRO	P11868	IPR000890	PF00871	Acetokinase family	Acetate kinase, which is predominantly found in micro-organisms, facilitates the production of acetyl-CoA by phosphorylating acetate in the presence of ATP and a divalent cation . The enzyme is important in the process of glycolysis, enzyme levels being increased in the presence of excess glucose. The growth of a bacterial mutant lacking acetate kinase has been shown to be inhibited by glucose, s…	kinase	NA	mf:GO:0016301 [kinase activity],mf:GO:0016774 [phosphotransferase activity, carboxyl group as acceptor],bp:GO:0008152 [metabolic process],bp:GO:0016310 [phosphorylation],cc:GO:0005622 [intracellular]	387	7	386	7.1e-168	-	379	97.9328	-
INTERPRO	P11868	IPR000890	PR00471	Acetate kinase family signature	Acetate kinase, which is predominantly found in micro-organisms, facilitates the production of acetyl-CoA by phosphorylating acetate in the presence of ATP and a divalent cation . The enzyme is important in the process of glycolysis, enzyme levels being increased in the presence of excess glucose. The growth of a bacterial mutant lacking acetate kinase has been shown to be inhibited by glucose, s…	kinase	NA	NA	387	169	182	2.28e-47	-	13	3.3592	-
INTERPRO	P11868	IPR004372	MF_00020	Acetate kinase [ackA].	This entry represents proteins which transfer phosphate from ATP to a short chain aliphatic acid. For example, Acetate kinase, which catalyses the reaction ATP + acetate = ADP + acetyl phosphate.	kinase	NA	NA	404	1	396	163.425	-	395	97.7723	-
INTERPRO	P11868	IPR000890	PR00471	Acetate kinase family signature	Acetate kinase, which is predominantly found in micro-organisms, facilitates the production of acetyl-CoA by phosphorylating acetate in the presence of ATP and a divalent cation . The enzyme is important in the process of glycolysis, enzyme levels being increased in the presence of excess glucose. The growth of a bacterial mutant lacking acetate kinase has been shown to be inhibited by glucose, s…	kinase	NA	NA	387	374	386	2.28e-47	-	12	3.1008	-
INTERPRO	P11868	IPR004372	PIRSF000722		This entry represents proteins which transfer phosphate from ATP to a short chain aliphatic acid. For example, Acetate kinase, which catalyses the reaction ATP + acetate = ADP + acetyl phosphate.	kinase	NA	NA	404	3	397	5.3e-134	-	394	97.5248	-
INTERPRO	P11868	IPR000890	PR00471	Acetate kinase family signature	Acetate kinase, which is predominantly found in micro-organisms, facilitates the production of acetyl-CoA by phosphorylating acetate in the presence of ATP and a divalent cation . The enzyme is important in the process of glycolysis, enzyme levels being increased in the presence of excess glucose. The growth of a bacterial mutant lacking acetate kinase has been shown to be inhibited by glucose, s…	kinase	NA	NA	387	296	309	2.28e-47	-	13	3.3592	-
INTERPRO	P11868	IPR000890	PR00471	Acetate kinase family signature	Acetate kinase, which is predominantly found in micro-organisms, facilitates the production of acetyl-CoA by phosphorylating acetate in the presence of ATP and a divalent cation . The enzyme is important in the process of glycolysis, enzyme levels being increased in the presence of excess glucose. The growth of a bacterial mutant lacking acetate kinase has been shown to be inhibited by glucose, s…	kinase	NA	NA	387	318	334	2.28e-47	-	16	4.1344	-
INTERPRO	P11868	IPR000890	PR00471	Acetate kinase family signature	Acetate kinase, which is predominantly found in micro-organisms, facilitates the production of acetyl-CoA by phosphorylating acetate in the presence of ATP and a divalent cation . The enzyme is important in the process of glycolysis, enzyme levels being increased in the presence of excess glucose. The growth of a bacterial mutant lacking acetate kinase has been shown to be inhibited by glucose, s…	kinase	NA	NA	387	7	18	2.28e-47	-	11	2.8424	-
INTERPRO	P11868	IPR000890	PR00471	Acetate kinase family signature	Acetate kinase, which is predominantly found in micro-organisms, facilitates the production of acetyl-CoA by phosphorylating acetate in the presence of ATP and a divalent cation . The enzyme is important in the process of glycolysis, enzyme levels being increased in the presence of excess glucose. The growth of a bacterial mutant lacking acetate kinase has been shown to be inhibited by glucose, s…	kinase	NA	NA	387	199	220	2.28e-47	-	21	5.4264	-
INTERPRO	P11868	IPR004372	TIGR00016	ackA: acetate kinase	This entry represents proteins which transfer phosphate from ATP to a short chain aliphatic acid. For example, Acetate kinase, which catalyses the reaction ATP + acetate = ADP + acetyl phosphate.	kinase	NA	00430+2.7.2.1|00620+2.7.2.1|00640+2.7.2.1|00680+2.7.2.1|00720+2.7.2.1|2.7.2.1|MF_00020|PIRSF000722|PRI000886|PWY-5482|PWY-5485|PWY-5497|TIGR00016|UPA00340	404	4	393	6.3e-173	-	389	96.2871	-
INTERPRO	P11868	IPR024917	MF_01881	Propionate kinase [tdcD].	Propionate kinase catalyses this reaction: ATP + propanoate = ADP + propanoyl phosphate	kinase	NA	NA	NA	1	402	78.206	-	401	-	-
CDD	P0C0K3	270702	cd05153	HomoserineK_II	Type II Homoserine Kinase. This subfamily is composed of unusual homoserine kinases, from a subset of bacteria, which have a Protein Kinase fold. These proteins do not bear any similarity to the GHMP family homoserine kinases present in most bacteria and eukaryotes. Homoserine kinase catalyzes the transfer of the gamma-phosphoryl group from ATP to L-homoserine producing L-homoserine phosphate, an…	kinase	Not-known	NA	300	13	285	4e-18	82.7 bits (205)	272	90.6667	33
CDD	P0C0K3	225213	COG2334	SrkA	Ser/Thr protein kinase RdoA involved in Cpx stress response, MazF antagonist [Signal transduction mechanisms].	kinase	Not-known	NA	331	1	325	1e-104	311 bits (798)	324	97.8852	49.8489
CDD	P0C0K3	236974	PRK11768	PRK11768	serine/threonine protein kinase, Provisional	kinase	Not-known	NA	325	1	324	0	601 bits (1551)	323	99.3846	76
CDD	P0C0K3	270704	cd05155	APH_ChoK_like_1	Uncharacterized bacterial proteins with similarity to Aminoglycoside 3'-phosphotransferase and Choline kinase. This subfamily is composed of uncharacterized bacterial proteins with similarity to APH and ChoK. Other APH/ChoK-like proteins include ethanolamine kinase (ETNK), macrolide 2'-phosphotransferase (MPH2'), an unusual homoserine kinase, and uncharacterized proteins with similarity to the N-…	kinase	Not-known	NA	234	38	237	0.23	32.6 bits (75)	199	85.0427	33.7607
CDD	P0C0K3	250760	PF01636	APH	Phosphotransferase enzyme family. This family consists of bacterial antibiotic resistance proteins, which confer resistance to various aminoglycosides they include: aminoglycoside 3'-phosphotransferase or kanamycin kinase / neomycin-kanamycin phosphotransferase and streptomycin 3''-kinase or streptomycin 3''-phosphotransferase. The aminoglycoside phosphotransferases inactivate aminoglycoside anti…	kinase	Not-known	2.7.1|IPB002575|PF01636	237	31	255	1e-28	111 bits (280)	224	94.5148	36.7089
CDD	P0C0K3	270701	cd05152	MPH2'	Macrolide 2'-Phosphotransferase. MPH2' catalyzes the transfer of the gamma-phosphoryl group from ATP to the 2'-hydroxyl of macrolide antibiotics such as erythromycin, clarithromycin, and azithromycin, among others. Macrolides penetrate the bacterial cell and bind to ribosomes, where it interrupts protein elongation, leading ultimately to the demise of the bacterium. Phosphorylation of macrolides …	kinase	Not-known	NA	276	23	254	0.003	38.4 bits (90)	231	83.6957	33.6957
INTERPRO	P0C0K3	IPR011009	SSF56112		Protein kinases modify other proteins by chemically adding phosphate groups to them. This process is fundamental to most signalling and regulatory processes in the eukaryotic cell. The protein kinases contain a catalytic core that is common to both serine/threonine and tyrosine protein kinases. The catalytic domain contains the nucleotide-binding site and the catalytic apparatus in an inter-lobe …	kinase	NA	NA	NA	6	327	2.77e-92	-	321	-	-
INTERPRO	P0C0K3	IPR002575	PF01636	Phosphotransferase enzyme family	This entry consists of bacterial antibiotic resistance proteins, which confer resistance to various aminoglycosides they include:- aminoglycoside 3'-phosphotransferase or kanamycin kinase / neomycin-kanamycin phosphotransferase and streptomycin 3''-kinase or streptomycin 3''-phosphotransferase. The aminoglycoside phosphotransferases inactivate aminoglycoside antibiotics via phosphorylation . The …	kinase	NA	2.7.1|IPB002575|PF01636	237	32	259	1.4e-43	-	227	95.7806	-
CDD	P77493	182111	PRK09850	PRK09850	pseudouridine kinase, Provisional	kinase	Not-known	NA	313	6	293	6e-06	46.9 bits (111)	287	91.6933	39.6166
CDD	P77493	238577	cd01172	RfaE_like	RfaE encodes a bifunctional ADP-heptose synthase involved in the biosynthesis of the lipopolysaccharide (LPS) core precursor ADP-L-glycero-D-manno-heptose. LPS plays an important role in maintaining the structural integrity of the bacterial outer membrane of gram-negative bacteria. RfaE consists of two domains, a sugar kinase domain, represented here, and a domain belonging to the cytidylyltransf…	kinase	Not-known	NA	304	32	298	4e-15	74.1 bits (183)	266	87.5	36.5132
CDD	P77493	215434	PLN02813	PLN02813	pfkB-type carbohydrate kinase family protein	kinase	Not-known	NA	426	41	315	1e-08	55.6 bits (134)	274	64.3192	29.3427
CDD	P77493	223598	COG0524	RbsK	Sugar or nucleoside kinase, ribokinase family [Carbohydrate transport and metabolism].	kinase	Not-known	NA	311	5	314	7e-64	207 bits (528)	309	99.3569	51.7685
CDD	P77493	238915	cd01940	Fructoselysine_kinase_like	Fructoselysine kinase-like. Fructoselysine is a fructoseamine formed by glycation, a non-enzymatic reaction of glucose with a primary amine followed by an Amadori rearrangement, resulting in a protein that is modified at the amino terminus and at the lysine side chains. Fructoseamines are typically metabolized by fructoseamine-3-kinase, especially in higher eukaryotes. In E. coli, fructoselysine …	kinase	Not-known	NA	264	28	296	2e-21	91.3 bits (227)	268	101.515	40.9091
CDD	P77493	238922	cd01947	Guanosine_kinase_like	Guanosine kinase-like sugar kinases. Found in bacteria and archaea, the guanosine kinase-like group is part of the ribokinase/pfkB sugar kinase superfamily. Its oligomerization state is unknown at this time.	kinase	Not-known	NA	265	14	297	5e-12	64.7 bits (158)	283	106.793	37.7358
CDD	P77493	224030	COG1105	FruK	Fructose-1-phosphate kinase or kinase (PfkB) [Carbohydrate transport and metabolism].	kinase	Not-known	NA	310	38	311	2e-13	69.6 bits (171)	273	88.0645	38.3871
CDD	P77493	182090	PRK09813	PRK09813	fructoselysine 6-kinase, Provisional	kinase	Not-known	NA	260	28	296	4e-15	73.2 bits (180)	268	103.077	41.1538
CDD	P77493	237405	PRK13508	PRK13508	tagatose-6-phosphate kinase, Provisional	kinase	Not-known	NA	309	30	285	0.17	33.2 bits (76)	255	82.5243	38.5113
CDD	P77493	274464	TIGR03168	Tagatose/fructose phosphokinase	This entry represents a family of hexose kinases that includes the tagatose-6-kinases from the carbohydrate kinase PfkB family (LacC subfamily), 1-phosphofructokinases and 6-phosphofructokinases isozyme 2 from the carbohydrate kinase PfkB family. Fructose 1-phosphate kinase (also known as 1-phosphofructokinase) acts in concert with the fructose-specific phosphotransferase system (PTS), which phos…	kinase	Not-known	mf:GO:0016773 [phosphotransferase activity, alcohol group as acceptor],bp:GO:0005975 [carbohydrate metabolic process]	303	41	312	4e-19	85.3 bits (212)	271	89.4389	41.9142
CDD	P77493	274000	TIGR02152	D_ribokin_bact	ribokinase. This model describes ribokinase, an enzyme catalyzing the first step in ribose catabolism. The rbsK gene encoding ribokinase typically is found with ribose transport genes. Ribokinase belongs to the carbohydrate kinase pfkB family (pfam00294). In the wide gulf between the current trusted (360 bit) and noise (100 bit) cutoffs are a number of sequences, few of which are clustered with p…	kinase	Not-known	00030+2.7.1.15|2.7.1.15|PRI002207|TIGR02152|UPA00916	293	38	307	2e-37	136 bits (346)	269	91.8089	45.7338
CDD	P77493	236514	PRK09434	PRK09434	aminoimidazole riboside kinase, Provisional	kinase	Not-known	NA	304	41	303	9e-19	84.2 bits (209)	262	86.1842	40.1316
CDD	P77493	215195	PLN02341	PLN02341	pfkB-type carbohydrate kinase family protein	kinase	Not-known	NA	470	5	312	2e-11	64.1 bits (156)	307	65.3191	26.383
CDD	P77493	178163	PLN02548	PLN02548	adenosine kinase	kinase	Not-known	NA	332	28	297	3e-12	66.3 bits (162)	269	81.0241	37.9518
CDD	P77493	238919	cd01944	YegV_kinase_like	YegV-like sugar kinase. Found only in bacteria, YegV-like kinase is part of the ribokinase/pfkB sugar kinase superfamily. Its oligomerization state is unknown at this time.	kinase	Not-known	NA	289	6	291	2e-17	80.5 bits (199)	285	98.6159	42.2145
CDD	P77493	249748	PF00294	PfkB	pfkB family carbohydrate kinase. This family includes a variety of carbohydrate and pyrimidine kinases.	kinase	Not-known	2.7.1|IPB011611|PF00294	298	3	300	1e-65	211 bits (539)	297	99.6644	47.9866
CDD	P77493	238916	cd01941	YeiC_kinase_like	YeiC-like sugar kinase. Found in eukaryotes and bacteria, YeiC-like kinase is part of the ribokinase/pfkB sugar kinase superfamily. Its oligomerization state is unknown at this time.	kinase	Not-known	NA	288	6	293	4e-25	102 bits (257)	287	99.6528	45.1389
CDD	P77493	238571	cd01166	KdgK	2-keto-3-deoxygluconate kinase (KdgK) phosphorylates 2-keto-3-deoxygluconate (KDG) to form 2-keto-3-deoxy-6-phosphogluconate (KDGP). KDG is the common intermediate product, that allows organisms to channel D-glucuronate and/or D-galacturinate into the glycolysis and therefore use polymers, like pectin and xylan as carbon sources.	kinase	Not-known	NA	294	5	297	1e-73	232 bits (593)	292	99.3197	50.6803
CDD	P77493	274804	TIGR03828	Fructose 1-phosphate kinase	Fructose 1-phosphate kinase (also known as 1-phosphofructokinase) acts in concert with the fructose-specific phosphotransferase system (PTS), which phosphorylates fructose during transport to fructose-1-phosphate. The action of 1-phosphofructokinase results in beta-D-fructose-1,6-bisphosphate and is an entry point into glycolysis .	kinase	Not-known	mf:GO:0008662 [1-phosphofructokinase activity]	304	41	312	3e-15	74.5 bits (184)	271	89.1447	40.7895
CDD	P77493	238573	cd01168	adenosine_kinase	Adenosine kinase (AK) catalyzes the phosphorylation of ribofuranosyl-containing nucleoside analogues at the 5'-hydroxyl using ATP or GTP as the phosphate donor.The physiological function of AK is associated with the regulation of extracellular adenosine levels and the preservation of intracellular adenylate pools. Adenosine kinase is involved in the purine salvage pathway.	kinase	Not-known	NA	312	5	299	8e-42	149 bits (378)	294	94.2308	45.1923
CDD	P77493	182165	PRK09954	PRK09954	putative kinase, Provisional	kinase	Not-known	NA	362	36	294	2e-10	60.7 bits (147)	258	71.2707	31.2155
INTERPRO	P77493	IPR002173	PS00583	pfkB family of carbohydrate kinases signature 1.	It has been shown that the following carbohydrate and purine kinases are evolutionary related and can be grouped into a single family, which is known as the pfkB family: Fructokinase (gene scrK).6-phosphofructokinase isozyme 2 (phosphofructokinase-2) (gene pfkB). pfkB is a minor phosphofructokinase isozyme in Escherichia coli and is not evolutionary related to the major isozyme (gene pfkA). Plant…	kinase	NA	NA	NA	41	65	0	-	24	-	-
INTERPRO	P77493	IPR002173	PS00584	pfkB family of carbohydrate kinases signature 2.	It has been shown that the following carbohydrate and purine kinases are evolutionary related and can be grouped into a single family, which is known as the pfkB family: Fructokinase (gene scrK).6-phosphofructokinase isozyme 2 (phosphofructokinase-2) (gene pfkB). pfkB is a minor phosphofructokinase isozyme in Escherichia coli and is not evolutionary related to the major isozyme (gene pfkA). Plant…	kinase	NA	NA	NA	254	267	0	-	13	-	-
INTERPRO	P77493	IPR002139	PR00990	Ribokinase signature	Ribokinases participate in the first step of ribose metabolism, and are members of the superfamily of carbohydrate kinases. Ribokinases phosphorylate ribose to ribose-5-phosphate in the presence of ATP and magnesium :ATP + D-Ribose = ADP + D-Ribose-5-PhosphateThe phosphorylated sugar may then enter the pentose phosphate pathway.There are indications that the phosphorylated sugar may also be used …	kinase	NA	NA	NA	185	200	1.49e-05	-	15	-	-
INTERPRO	P77493	IPR002139	PR00990	Ribokinase signature	Ribokinases participate in the first step of ribose metabolism, and are members of the superfamily of carbohydrate kinases. Ribokinases phosphorylate ribose to ribose-5-phosphate in the presence of ATP and magnesium :ATP + D-Ribose = ADP + D-Ribose-5-PhosphateThe phosphorylated sugar may then enter the pentose phosphate pathway.There are indications that the phosphorylated sugar may also be used …	kinase	NA	NA	NA	224	235	1.49e-05	-	11	-	-
INTERPRO	P77493	IPR029056	SSF53613		This domain is found in phosphotransferases that have an alcohol group as an acceptor (). However, 4-amino-5-hydroxymethyl-2-methylpyrimidine phosphate kinase (HMPP kinase) catalyses two phosphorylation reactions: one to a hydroxymethyl group of hydroxymethyl pyrimidine (HMP) and the second to the phosphomethyl group of HMPP . The common structural feature for the enzymes in this superfamily is a…	kinase	NA	NA	NA	1	300	4.68e-70	-	299	-	-
INTERPRO	P77493	IPR011611	PF00294	pfkB family carbohydrate kinase	This domain is found in a variety of carbohydrate and pyrimidine kinases. It is found in phosphomethylpyrimidine kinase , which is part of the thiamine pyrophosphate (TPP) synthesis pathway - TPP being an essential cofactor for many enzymes. It is also found in 2-keto-3-deoxygluconate kinase, which is a component of the Entner-Doudoroff pathway in hyperthermophilic archaea.	kinase	NA	NA	298	5	300	3.7e-71	-	295	98.9933	-
INTERPRO	P77493	IPR029056	G3DSA:3.40.1190.20		This domain is found in phosphotransferases that have an alcohol group as an acceptor (). However, 4-amino-5-hydroxymethyl-2-methylpyrimidine phosphate kinase (HMPP kinase) catalyses two phosphorylation reactions: one to a hydroxymethyl group of hydroxymethyl pyrimidine (HMP) and the second to the phosphomethyl group of HMPP . The common structural feature for the enzymes in this superfamily is a…	kinase	NA	NA	NA	3	312	3.6e-72	-	309	-	-
INTERPRO	P77493	IPR002139	PR00990	Ribokinase signature	Ribokinases participate in the first step of ribose metabolism, and are members of the superfamily of carbohydrate kinases. Ribokinases phosphorylate ribose to ribose-5-phosphate in the presence of ATP and magnesium :ATP + D-Ribose = ADP + D-Ribose-5-PhosphateThe phosphorylated sugar may then enter the pentose phosphate pathway.There are indications that the phosphorylated sugar may also be used …	kinase	NA	NA	NA	36	55	1.49e-05	-	19	-	-
CDD	P0AE76	251202	PF02283	CobU	Cobinamide kinase / cobinamide phosphate guanyltransferase. This family is composed of a group of bifunctional cobalamin biosynthesis enzymes which display cobinamide kinase and cobinamide phosphate guanyltransferase activity. The crystal structure of the enzyme reveals the molecule to be a trimer with a propeller-like shape.	kinase	Not-known	00860+2.7.7.62+2.7.1.156|2.7.1.156|2.7.7.62|IPB003203|PF02283|PIRSF006135|PWY-5508|PWY-5509|PWY-6269|UPA00148	166	3	180	5e-86	253 bits (650)	177	106.626	72.2892
CDD	P0AE76	238304	cd00544	CobU	Adenosylcobinamide kinase / adenosylcobinamide phosphate guanyltransferase (CobU). CobU is bifunctional cobalbumin biosynthesis enzymes which display adenosylcobinamide kinase and adenosylcobinamide phosphate guanyltransferase activity. This enzyme is a homotrimer with a propeller-like shape.	kinase	Not-known	NA	169	2	180	5e-80	238 bits (610)	178	105.325	71.0059
INTERPRO	P0AE76	IPR003203	PIRSF006135		This family is composed of a group of bifunctional cobalbumin biosynthesis enzymes which display cobinamide kinase and cobinamide phosphate guanyltransferase activity. The crystal structure of the enzyme reveals the molecule to be a trimer with a propeller-like shape	kinase	NA	NA	166	1	181	1.1e-65	-	180	108.434	-
INTERPRO	P0AE76	IPR027417	G3DSA:3.40.50.300		The P-loop NTPase fold is the most prevalent domain of the several distinctnucleotide-binding protein folds.The most common reaction catalysed by enzymes of the P-loop NTPase fold is the hydrolysis of the beta-gamma phosphate bond of a bound nucleoside triphosphate (NTP). The energy from NTP hydrolysis is typically utilised to induce conformational changes in other molecules, which constitutes th…	kinase	NA	NA	NA	2	181	4.1e-70	-	179	-	-
INTERPRO	P0AE76	IPR027417	SSF52540		The P-loop NTPase fold is the most prevalent domain of the several distinctnucleotide-binding protein folds.The most common reaction catalysed by enzymes of the P-loop NTPase fold is the hydrolysis of the beta-gamma phosphate bond of a bound nucleoside triphosphate (NTP). The energy from NTP hydrolysis is typically utilised to induce conformational changes in other molecules, which constitutes th…	kinase	NA	NA	NA	2	181	3.17e-58	-	179	-	-
INTERPRO	P0AE76	IPR003203	PF02283	Cobinamide kinase / cobinamide phosphate guanyltransferase	This family is composed of a group of bifunctional cobalbumin biosynthesis enzymes which display cobinamide kinase and cobinamide phosphate guanyltransferase activity. The crystal structure of the enzyme reveals the molecule to be a trimer with a propeller-like shape	kinase	NA	mf:GO:0000166 [nucleotide binding],mf:GO:0043752 [adenosylcobinamide kinase activity],bp:GO:0009236 [cobalamin biosynthetic process],bp:GO:0051188 [cofactor biosynthetic process]	166	3	180	2.1e-64	-	177	106.626	-
CDD	P62615	184766	PRK14610	PRK14610	4-diphosphocytidyl-2-C-methyl-D-erythritol kinase, Provisional	kinase	Not-known	NA	283	7	264	1e-34	128 bits (324)	257	90.8127	44.523
CDD	P62615	237769	PRK14616	PRK14616	4-diphosphocytidyl-2-C-methyl-D-erythritol kinase, Provisional	kinase	Not-known	NA	287	9	263	8e-47	161 bits (408)	254	88.5017	48.4321
CDD	P62615	235049	PRK02534	PRK02534	4-diphosphocytidyl-2-C-methyl-D-erythritol kinase, Provisional	kinase	Not-known	NA	312	7	266	2e-52	176 bits (448)	259	83.0128	43.9103
CDD	P62615	234731	PRK00343	ipk	4-diphosphocytidyl-2-C-methyl-D-erythritol kinase, Provisional	kinase	Not-known	NA	271	1	272	0	532 bits (1374)	271	100	80.8118
CDD	P62615	224858	COG1947	IspE	4-diphosphocytidyl-2C-methyl-D-erythritol kinase [Lipid transport and metabolism].	kinase	Not-known	NA	289	1	280	1e-133	384 bits (988)	279	96.5398	69.5502
CDD	P62615	237767	PRK14612	PRK14612	4-diphosphocytidyl-2-C-methyl-D-erythritol kinase, Provisional	kinase	Not-known	NA	276	7	264	2e-41	146 bits (370)	257	93.1159	50.7246
CDD	P62615	184767	PRK14611	PRK14611	4-diphosphocytidyl-2-C-methyl-D-erythritol kinase, Provisional	kinase	Not-known	NA	275	7	246	1e-40	144 bits (365)	239	86.9091	47.2727
CDD	P62615	254869	PF08544	GHMP kinase, C-terminal domain	This domain is found in homoserine kinases , galactokinases and mevalonate kinases. These kinases make up the GHMP kinase superfamily of ATP-dependent enzymes. These enzymes are involved in the biosynthesis of isoprenes and amino acids as well as in carbohydrate metabolism. The C-terminal domain of homoserine kinase has a central alpha-beta plait fold and an insertion of four helices, which, toge…	kinase	Not-known	NA	86	188	263	0.002	36.7 bits (85)	75	87.2093	38.3721
CDD	P62615	188029	TIGR00154	ispE	4-diphosphocytidyl-2C-methyl-D-erythritol kinase. Members of this family of GHMP kinases were previously designated as conserved hypothetical protein YchB or as isopentenyl monophosphate kinase. It is now known, in tomato and E. coli, to encode 4-diphosphocytidyl-2C-methyl-D-erythritol kinase, an enzyme of the deoxyxylulose phosphate pathway of terpenoid biosynthesis. [Biosynthesis of cofactors, …	kinase	Not-known	00900+2.7.1.148|2.7.1.148|MF_00061|PIRSF010376|PRI000046|PTHR20861:SF2|PWY-7560|TIGR00154|UPA00056	294	1	283	1e-155	438 bits (1129)	282	95.9184	68.7075
CDD	P62615	237765	PRK14608	PRK14608	4-diphosphocytidyl-2-C-methyl-D-erythritol kinase, Provisional	kinase	Not-known	NA	290	1	264	2e-57	188 bits (480)	263	90.6897	46.2069
CDD	P62615	235110	PRK03188	PRK03188	4-diphosphocytidyl-2-C-methyl-D-erythritol kinase, Provisional	kinase	Not-known	NA	300	8	186	2e-36	133 bits (337)	178	59.3333	33
CDD	P62615	134340	PRK00650	PRK00650	4-diphosphocytidyl-2-C-methyl-D-erythritol kinase, Provisional	kinase	Not-known	NA	288	7	164	9e-31	118 bits (296)	157	54.5139	30.9028
CDD	P62615	235243	PRK04181	PRK04181	4-diphosphocytidyl-2-C-methyl-D-erythritol kinase, Provisional	kinase	Not-known	NA	257	9	186	4e-31	118 bits (298)	177	68.8716	36.5759
CDD	P62615	234652	PRK00128	ipk	4-diphosphocytidyl-2-C-methyl-D-erythritol kinase, Provisional	kinase	Not-known	NA	286	7	257	1e-59	194 bits (496)	250	87.4126	50.3497
CDD	P62615	237766	PRK14609	PRK14609	4-diphosphocytidyl-2-C-methyl-D-erythritol kinase, Provisional	kinase	Not-known	NA	269	9	253	4e-39	140 bits (354)	244	90.7063	47.9554
CDD	P62615	237768	PRK14615	PRK14615	4-diphosphocytidyl-2-C-methyl-D-erythritol kinase, Provisional	kinase	Not-known	NA	296	6	260	1e-38	139 bits (352)	254	85.8108	41.5541
CDD	P62615	173078	PRK14614	PRK14614	4-diphosphocytidyl-2-C-methyl-D-erythritol kinase, Provisional	kinase	Not-known	NA	280	7	270	2e-52	175 bits (445)	263	93.9286	51.4286
CDD	P62615	173077	PRK14613	PRK14613	4-diphosphocytidyl-2-C-methyl-D-erythritol kinase, Provisional	kinase	Not-known	NA	297	7	260	2e-24	100 bits (250)	253	85.1852	42.0875
CDD	P62615	249743	PF00288	GHMP kinase N-terminal domain	The galacto- , homoserine , mevalonate and phosphomevalonate kinases contain, in their N-terminal section, a conserved domain with a Gly/Ser-rich region which is probably involved in the binding of ATP . This group of kinases has been called GHMP (from the first letter of their substrates). This domain is also found in diphosphomevalonate decarboxylases, which are structurally related members of …	kinase	Not-known	mf:GO:0005524 [ATP binding]	67	92	148	2e-14	67.6 bits (166)	56	83.5821	52.2388
INTERPRO	P62615	IPR013750	PF08544	GHMP kinases C terminal	This domain is found in homoserine kinases , galactokinases and mevalonate kinases. These kinases make up the GHMP kinase superfamily of ATP-dependent enzymes. These enzymes are involved in the biosynthesis of isoprenes and amino acids as well as in carbohydrate metabolism. The C-terminal domain of homoserine kinase has a central alpha-beta plait fold and an insertion of four helices, which, toge…	kinase	NA	NA	86	214	263	1.7e-06	-	49	56.9767	-
INTERPRO	P62615	IPR004424	MF_00061	4-diphosphocytidyl-2-C-methyl-D-erythritol kinase [ispE].	4-diphosphocytidyl-2C-methyl-D-erythritol kinase is a member of the family of GHMP kinases that were previously designated as conserved hypothetical protein YchB or as isopentenyl monophosphate kinase. In Solanum lycopersicum (Tomato) (Lycopersicon esculentum) andEscherichia coli the protein has been indentified as 4-diphosphocytidyl-2C-methyl-D-erythritol kinase, an enzyme of the deoxyxylulose p…	kinase	NA	NA	294	3	275	32.735	-	272	92.517	-
INTERPRO	P62615	IPR004424	PIRSF010376		4-diphosphocytidyl-2C-methyl-D-erythritol kinase is a member of the family of GHMP kinases that were previously designated as conserved hypothetical protein YchB or as isopentenyl monophosphate kinase. In Solanum lycopersicum (Tomato) (Lycopersicon esculentum) andEscherichia coli the protein has been indentified as 4-diphosphocytidyl-2C-methyl-D-erythritol kinase, an enzyme of the deoxyxylulose p…	kinase	NA	NA	294	1	282	2.4e-85	-	281	95.5782	-
INTERPRO	P62615	IPR013750	SSF55060		This domain is found in homoserine kinases , galactokinases and mevalonate kinases. These kinases make up the GHMP kinase superfamily of ATP-dependent enzymes. These enzymes are involved in the biosynthesis of isoprenes and amino acids as well as in carbohydrate metabolism. The C-terminal domain of homoserine kinase has a central alpha-beta plait fold and an insertion of four helices, which, toge…	kinase	NA	NA	86	164	281	1.29e-36	-	117	136.047	-
INTERPRO	P62615	IPR006204	PF00288	GHMP kinases N terminal domain	The galacto- , homoserine , mevalonate and phosphomevalonate kinases contain, in their N-terminal section, a conserved domain with a Gly/Ser-rich region which is probably involved in the binding of ATP . This group of kinases has been called GHMP (from the first letter of their substrates). This domain is also found in diphosphomevalonate decarboxylases, which are structurally related members of …	kinase	NA	mf:GO:0005524 [ATP binding]	67	91	148	1.3e-10	-	57	85.0746	-
INTERPRO	P62615	IPR004424	TIGR00154	ispE: 4-(cytidine 5'-diphospho)-2-C-methyl-D-erythritol kinase	4-diphosphocytidyl-2C-methyl-D-erythritol kinase is a member of the family of GHMP kinases that were previously designated as conserved hypothetical protein YchB or as isopentenyl monophosphate kinase. In Solanum lycopersicum (Tomato) (Lycopersicon esculentum) andEscherichia coli the protein has been indentified as 4-diphosphocytidyl-2C-methyl-D-erythritol kinase, an enzyme of the deoxyxylulose p…	kinase	NA	mf:GO:0050515 [4-(cytidine 5'-diphospho)-2-C-methyl-D-erythritol kinase activity],bp:GO:0016114 [terpenoid biosynthetic process]	294	1	282	3.8e-125	-	281	95.5782	-
INTERPRO	P62615	IPR014721	G3DSA:3.30.230.10		Domain 2 of the ribosomal protein S5 has a left-handed beta-alpha-beta fold that is found in numerous RNA/DNA-binding proteins, as well as in kinases from the GHMP kinase family. Proteins containing this beta-alpha-beta fold domain include: Translational machinery components (ribosomal proteins S5 and S9, and domain IV of elongation factors EF-G and eEF-2).Ribonuclease P protein (RNase P).DNA mod…	kinase	NA	NA	NA	4	163	1.4e-54	-	159	-	-
INTERPRO	P62615	IPR013750	G3DSA:3.30.70.890		This domain is found in homoserine kinases , galactokinases and mevalonate kinases. These kinases make up the GHMP kinase superfamily of ATP-dependent enzymes. These enzymes are involved in the biosynthesis of isoprenes and amino acids as well as in carbohydrate metabolism. The C-terminal domain of homoserine kinase has a central alpha-beta plait fold and an insertion of four helices, which, toge…	kinase	NA	NA	86	166	281	2.9e-45	-	115	133.721	-
INTERPRO	P62615	IPR020568	SSF54211		Domain 2 of the ribosomal protein S5 has a left-handed, 2-layer alpha/beta fold with a core structure consisting of beta(3)-alpha-beta-alpha. Domains with this fold are found in numerous RNA/DNA-binding proteins, as well as in kinases from the GHMP kinase family. Proteins containing this alpha/beta fold domain include: Translational machinery components (ribosomal proteins S5 and S9, and domain I…	kinase	NA	NA	NA	2	162	1.21e-49	-	160	-	-
CDD	P0A6A0	270857	cd08217	STKc_Nek2	Catalytic domain of the Serine/Threonine Kinase, Never In Mitosis gene A (NIMA)-related kinase 2. STKs catalyze the transfer of the gamma-phosphoryl group from ATP to serine/threonine residues on protein substrates. The Nek2 subfamily includes Aspergillus nidulans NIMA kinase, the founding member of the Nek family, which was identified in a screen for cell cycle mutants prevented from entering mi…	kinase	Not-known	NA	265	124	300	4.7	29.4 bits (67)	176	66.4151	25.6604
CDD	P0A6A0	270916	cd14014	STKc_PknB_like	Catalytic domain of bacterial Serine/Threonine kinases, PknB and similar proteins. STKs catalyze the transfer of the gamma-phosphoryl group from ATP to serine/threonine residues on protein substrates. This subfamily includes many bacterial eukaryotic-type STKs including Staphylococcus aureus PknB (also called PrkC or Stk1), Bacillus subtilis PrkC, and Mycobacterium tuberculosis Pkn proteins (PknB…	kinase	Not-known	NA	260	127	320	0.3	32.9 bits (76)	193	74.2308	26.9231
CDD	P0A6A0	111949	PF03109	UbiB domain	This entry represents a domain found in Escherichia coli UbiB, known in Providencia stuartii as Aarf, which is required for ubiquinone (CoQ) biosynthesis . Some proteins with this domain are described as aarF domain-containing protein kinases (ADCKs). This domain is also found in yeast ABC1 proteins required for function of the mitochondrial bc1 complex in which CoQ functions as an essential cofa…	kinase	Not-known	NA	117	115	232	1e-41	146 bits (372)	117	100	65.812
CDD	P0A6A0	271097	cd14195	STKc_DAPK3	Catalytic domain of the Serine/Threonine Kinase, Death-Associated Protein Kinase 3. STKs catalyze the transfer of the gamma-phosphoryl group from ATP to serine/threonine residues on protein substrates. DAPKs mediate cell death and act as tumor suppressors. They are necessary to induce cell death and their overexpression leads to death-associated changes including membrane blebbing, cell rounding,…	kinase	Not-known	NA	271	130	313	9.6	28.4 bits (63)	183	67.5277	25.8303
CDD	P0A6A0	270874	cd13972	UbiB	Ubiquinone biosynthetic protein UbiB. UbiB is the prokaryotic homolog of yeast Abc1p and human ADCK3 (aarF domain containing kinase 3). It is required for the biosynthesis of Coenzyme Q (ubiquinone or Q), which is an essential lipid component in respiratory electron and proton transport. It is required in the first monooxygenase step in Q biosynthesis. Mutant strains with disrupted ubiB genes lac…	kinase	Not-known	NA	247	93	344	1e-139	406 bits (1045)	251	101.619	73.6842
CDD	P0A6A0	223733	COG0661	AarF	Predicted unusual protein kinase regulating ubiquinone biosynthesis, AarF/ABC1/UbiB family [Coenzyme transport and metabolism, Signal transduction mechanisms].	kinase	Not-known	NA	517	1	518	0	608 bits (1570)	517	100	63.6364
CDD	P0A6A0	273909	TIGR01982	Probable protein kinase UbiB	This entry represents the probable protein kinase UbiB (also known as as AarF), which is required for ubiquinone biosynthesis . It may function in regulating Q8 biosynthesis via its putative kinase activity.	kinase	Not-known	bp:GO:0006744 [ubiquinone biosynthetic process]	437	6	447	0	682 bits (1762)	441	100.915	72.9977
CDD	P0A6A0	270873	cd13971	ADCK2-like	aarF domain containing kinase 2 and similar proteins. This subfamily is composed of uncharacterized ABC1 kinase-like proteins including the human protein called aarF domain containing kinase 2 (ADCK2). Eukaryotes contain at least three ABC1-like proteins, in humans, these are ADCK3 and the putative protein kinases named ADCK1 and ADCK2. Yeast Abc1p and its human homolog ADCK3 are atypical protein…	kinase	Not-known	NA	298	93	346	4e-51	179 bits (456)	253	84.8993	42.2819
CDD	P0A6A0	270872	cd13970	ABC1_ADCK3	Activator of bc1 complex (ABC1) kinases, also called aarF domain containing kinase 3. This subfamily is composed of the atypical yeast protein kinase Abc1p, its human homolog ADCK3 (also called CABC1), and similar proteins. Abc1p (also called Coq8p) is required for the biosynthesis of Coenzyme Q (ubiquinone or Q), which is an essential lipid component in respiratory electron and proton transport.…	kinase	Not-known	NA	251	90	320	6e-41	149 bits (379)	230	91.6335	46.2151
CDD	P0A6A0	223554	COG0478	RIO2	RIO-like serine/threonine protein kinase fused to N-terminal HTH domain [Signal transduction mechanisms].	kinase	Not-known	NA	304	147	338	4.3	29.6 bits (67)	191	62.8289	24.6711
CDD	P0A6A0	274749	TIGR03724	arch_bud32	Kae1-associated kinase Bud32. Members of this protein family are the Bud32 protein associated with Kae1 (kinase-associated endopeptidase 1) in the Archaea. In many Archaeal genomes, Kae1 and Bud32 are fused. The complex is homologous to the Kae1 and Bud32 subunits of the eukaryotic KEOPS complex, an apparently ancient protein kinase-containing molecular machine. [Unknown function, General]	kinase	Not-known	2.7.11.1|PTHR12209|TIGR03724	199	143	297	0.43	32.2 bits (74)	154	77.3869	33.1658
CDD	P0A6A0	214567	SM00220	S_TKc	Serine/Threonine protein kinases, catalytic domain. Phosphotransferases. Serine or threonine-specific kinase subfamily.	kinase	Not-known	2.7.11|SM00220	254	127	297	0.013	37.5 bits (88)	170	66.9291	25.9843
CDD	P0A6A0	270691	cd05121	ABC1_ADCK3-like	Activator of bc1 complex (ABC1) kinases (also called aarF domain containing kinase 3) and similar proteins. This family is composed of the atypical yeast protein kinase Abc1p, its human homolog ADCK3 (also called CABC1), and similar proteins. Abc1p (also called Coq8p) is required for the biosynthesis of Coenzyme Q (ubiquinone or Q), which is an essential lipid component in respiratory electron an…	kinase	Not-known	NA	247	93	343	1e-96	297 bits (763)	250	101.215	65.1822
CDD	P0A6A0	270871	cd13969	ADCK1-like	aarF domain containing kinase 1 and similar proteins. This subfamily is composed of uncharacterized ABC1 kinase-like proteins including the human protein called aarF domain containing kinase 1 (ADCK1). Eukaryotes contain at least three ABC1-like proteins: in humans, these are ADCK3 and the putative protein kinases named ADCK1 and ADCK2. Yeast Abc1p and its human homolog ADCK3 are atypical protein…	kinase	Not-known	NA	253	93	342	2e-51	178 bits (455)	249	98.419	52.9644
CDD	P0A6A0	270622	cd00180	PKc	Catalytic domain of Protein Kinases. PKs catalyze the transfer of the gamma-phosphoryl group from ATP to serine/threonine or tyrosine residues on protein substrates. PKs make up a large family of serine/threonine kinases (STKs), protein tyrosine kinases (PTKs), and dual-specificity PKs that phosphorylate both serine/threonine and tyrosine residues of target proteins. Majority of protein phosphory…	kinase	Not-known	NA	215	130	297	0.32	33.0 bits (76)	167	77.6744	28.3721
CDD	P0A6A0	270690	cd05120	APH_ChoK_like	Aminoglycoside 3'-phosphotransferase and Choline Kinase family. This family is composed of APH, ChoK, ethanolamine kinase (ETNK), macrolide 2'-phosphotransferase (MPH2'), an unusual homoserine kinase, and uncharacterized proteins with similarity to the N-terminal domain of acyl-CoA dehydrogenase 10 (ACAD10). The members of this family catalyze the transfer of the gamma-phosphoryl group from ATP (…	kinase	Not-known	NA	158	192	296	0.0008	40.0 bits (94)	104	65.8228	32.2785
INTERPRO	P0A6A0	IPR011009	SSF56112		Protein kinases modify other proteins by chemically adding phosphate groups to them. This process is fundamental to most signalling and regulatory processes in the eukaryotic cell. The protein kinases contain a catalytic core that is common to both serine/threonine and tyrosine protein kinases. The catalytic domain contains the nucleotide-binding site and the catalytic apparatus in an inter-lobe …	kinase	NA	NA	NA	94	159	2.56e-49	-	65	-	-
INTERPRO	P0A6A0	IPR011009	SSF56112		Protein kinases modify other proteins by chemically adding phosphate groups to them. This process is fundamental to most signalling and regulatory processes in the eukaryotic cell. The protein kinases contain a catalytic core that is common to both serine/threonine and tyrosine protein kinases. The catalytic domain contains the nucleotide-binding site and the catalytic apparatus in an inter-lobe …	kinase	NA	NA	NA	194	438	2.56e-49	-	244	-	-
INTERPRO	P0A6A0	IPR010232	TIGR01982	UbiB: 2-polyprenylphenol 6-hydroxylase	This entry represents the probable protein kinase UbiB (also known as as AarF), which is required for ubiquinone biosynthesis . It may function in regulating Q8 biosynthesis via its putative kinase activity.	kinase	NA	bp:GO:0006744 [ubiquinone biosynthetic process]	437	7	446	1.9e-187	-	439	100.458	-
INTERPRO	P0A6A0	IPR004147	PF03109	ABC1 family	This entry represents a domain found in Escherichia coli UbiB, known in Providencia stuartii as Aarf, which is required for ubiquinone (CoQ) biosynthesis . Some proteins with this domain are described as aarF domain-containing protein kinases (ADCKs). This domain is also found in yeast ABC1 proteins required for function of the mitochondrial bc1 complex in which CoQ functions as an essential cofa…	kinase	NA	NA	117	116	232	1e-34	-	116	99.1453	-
CDD	P0A6A3	183500	PRK12397	PRK12397	propionate kinase, Reviewed	kinase	Not-known	NA	404	1	398	1e-110	334 bits (857)	397	98.2673	58.4158
CDD	P0A6A3	183484	PRK12379	PRK12379	propionate/acetate kinase, Provisional	kinase	Not-known	NA	396	1	398	1e-137	401 bits (1033)	397	100.252	63.8889
CDD	P0A6A3	272856	TIGR00016	ackA	acetate kinase. Acetate kinase is involved in the activation of acetate to acetyl CoA and in the secretion of acetate. It catalyzes the reaction ATP + acetate = ADP + acetyl phosphate. Some members of this family have been shown to act on propionate as well as acetate. An example of a propionate/acetate kinase is TdcD of E. coli (SP|P11868), an enzyme of an anaerobic pathway of threonine cataboli…	kinase	Not-known	00430+2.7.2.1|00620+2.7.2.1|00640+2.7.2.1|00680+2.7.2.1|00720+2.7.2.1|2.7.2.1|MF_00020|PIRSF000722|PRI000886|PWY-5482|PWY-5485|PWY-5497|TIGR00016|UPA00340	404	1	400	0	659 bits (1703)	399	98.7624	79.2079
CDD	P0A6A3	183528	PRK12440	PRK12440	acetate kinase, Reviewed	kinase	Not-known	NA	397	1	398	1e-154	445 bits (1145)	397	100	67.5063
CDD	P0A6A3	250192	PF00871	Acetate_kinase	Acetokinase family. This family includes acetate kinase, butyrate kinase and 2-methylpropanoate kinase.	kinase	Not-known	00430+2.7.2.1|00620+2.7.2.1|00640+2.7.2.1|00680+2.7.2.1|00720+2.7.2.1|2.7.2.1|IPB000890|PDOC00826|PF00871|PR00471|PS01075|PS01076|PTHR21060|PWY-5482|PWY-5485|PWY-5497|UPA00340	387	5	393	0	592 bits (1528)	388	100.258	72.8682
CDD	P0A6A3	235948	PRK07157	PRK07157	acetate kinase, Provisional	kinase	Not-known	NA	400	1	398	1e-110	333 bits (856)	397	99.25	59.75
CDD	P0A6A3	235922	PRK07058	PRK07058	acetate kinase, Provisional	kinase	Not-known	NA	396	1	395	5e-78	249 bits (638)	394	99.4949	53.5354
CDD	P0A6A3	234680	PRK00180	PRK00180	acetate kinase A/propionate kinase 2, Reviewed	kinase	Not-known	NA	402	4	399	0	706 bits (1825)	395	98.2587	74.8756
CDD	P0A6A3	223359	COG0282	AckA	Acetate kinase [Energy production and conversion].	kinase	Not-known	NA	396	4	399	0	632 bits (1632)	395	99.7475	72.7273
INTERPRO	P0A6A3	IPR000890	PR00471	Acetate kinase family signature	Acetate kinase, which is predominantly found in micro-organisms, facilitates the production of acetyl-CoA by phosphorylating acetate in the presence of ATP and a divalent cation . The enzyme is important in the process of glycolysis, enzyme levels being increased in the presence of excess glucose. The growth of a bacterial mutant lacking acetate kinase has been shown to be inhibited by glucose, s…	kinase	NA	NA	387	380	392	2.35e-48	-	12	3.1008	-
INTERPRO	P0A6A3	IPR000890	PR00471	Acetate kinase family signature	Acetate kinase, which is predominantly found in micro-organisms, facilitates the production of acetyl-CoA by phosphorylating acetate in the presence of ATP and a divalent cation . The enzyme is important in the process of glycolysis, enzyme levels being increased in the presence of excess glucose. The growth of a bacterial mutant lacking acetate kinase has been shown to be inhibited by glucose, s…	kinase	NA	NA	387	176	189	2.35e-48	-	13	3.3592	-
INTERPRO	P0A6A3	IPR000890	PR00471	Acetate kinase family signature	Acetate kinase, which is predominantly found in micro-organisms, facilitates the production of acetyl-CoA by phosphorylating acetate in the presence of ATP and a divalent cation . The enzyme is important in the process of glycolysis, enzyme levels being increased in the presence of excess glucose. The growth of a bacterial mutant lacking acetate kinase has been shown to be inhibited by glucose, s…	kinase	NA	NA	387	6	17	2.35e-48	-	11	2.8424	-
INTERPRO	P0A6A3	IPR023865	PS01076	Acetate and butyrate kinases family signature 2.	Acetate kinase, which is predominantly found in micro-organisms, facilitates the production of acetyl-CoA by phosphorylating acetate in the presence of ATP and a divalent cation . The enzyme is important in the process of glycolysis, enzyme levels being increased in the presence of excess glucose. The growth of a bacterial mutant lacking acetate kinase has been shown to be inhibited by glucose, s…	kinase	NA	NA	387	206	223	0	-	17	4.3928	-
INTERPRO	P0A6A3	IPR000890	PF00871	Acetokinase family	Acetate kinase, which is predominantly found in micro-organisms, facilitates the production of acetyl-CoA by phosphorylating acetate in the presence of ATP and a divalent cation . The enzyme is important in the process of glycolysis, enzyme levels being increased in the presence of excess glucose. The growth of a bacterial mutant lacking acetate kinase has been shown to be inhibited by glucose, s…	kinase	NA	mf:GO:0016301 [kinase activity],mf:GO:0016774 [phosphotransferase activity, carboxyl group as acceptor],bp:GO:0008152 [metabolic process],bp:GO:0016310 [phosphorylation],cc:GO:0005622 [intracellular]	387	6	393	3.8e-178	-	387	100	-
INTERPRO	P0A6A3	IPR004372	PIRSF000722		This entry represents proteins which transfer phosphate from ATP to a short chain aliphatic acid. For example, Acetate kinase, which catalyses the reaction ATP + acetate = ADP + acetyl phosphate.	kinase	NA	NA	404	2	400	4.5e-143	-	398	98.5149	-
INTERPRO	P0A6A3	IPR000890	PR00471	Acetate kinase family signature	Acetate kinase, which is predominantly found in micro-organisms, facilitates the production of acetyl-CoA by phosphorylating acetate in the presence of ATP and a divalent cation . The enzyme is important in the process of glycolysis, enzyme levels being increased in the presence of excess glucose. The growth of a bacterial mutant lacking acetate kinase has been shown to be inhibited by glucose, s…	kinase	NA	NA	387	325	341	2.35e-48	-	16	4.1344	-
INTERPRO	P0A6A3	IPR004372	TIGR00016	ackA: acetate kinase	This entry represents proteins which transfer phosphate from ATP to a short chain aliphatic acid. For example, Acetate kinase, which catalyses the reaction ATP + acetate = ADP + acetyl phosphate.	kinase	NA	00430+2.7.2.1|00620+2.7.2.1|00640+2.7.2.1|00680+2.7.2.1|00720+2.7.2.1|2.7.2.1|MF_00020|PIRSF000722|PRI000886|PWY-5482|PWY-5485|PWY-5497|TIGR00016|UPA00340	404	1	399	9.7e-188	-	398	98.5149	-
INTERPRO	P0A6A3	IPR000890	PR00471	Acetate kinase family signature	Acetate kinase, which is predominantly found in micro-organisms, facilitates the production of acetyl-CoA by phosphorylating acetate in the presence of ATP and a divalent cation . The enzyme is important in the process of glycolysis, enzyme levels being increased in the presence of excess glucose. The growth of a bacterial mutant lacking acetate kinase has been shown to be inhibited by glucose, s…	kinase	NA	NA	387	206	227	2.35e-48	-	21	5.4264	-
INTERPRO	P0A6A3	IPR004372	MF_00020	Acetate kinase [ackA].	This entry represents proteins which transfer phosphate from ATP to a short chain aliphatic acid. For example, Acetate kinase, which catalyses the reaction ATP + acetate = ADP + acetyl phosphate.	kinase	NA	NA	404	1	400	185.948	-	399	98.7624	-
INTERPRO	P0A6A3	IPR000890	PR00471	Acetate kinase family signature	Acetate kinase, which is predominantly found in micro-organisms, facilitates the production of acetyl-CoA by phosphorylating acetate in the presence of ATP and a divalent cation . The enzyme is important in the process of glycolysis, enzyme levels being increased in the presence of excess glucose. The growth of a bacterial mutant lacking acetate kinase has been shown to be inhibited by glucose, s…	kinase	NA	NA	387	302	315	2.35e-48	-	13	3.3592	-
INTERPRO	P0A6A3	IPR023865	PS01075	Acetate and butyrate kinases family signature 1.	Acetate kinase, which is predominantly found in micro-organisms, facilitates the production of acetyl-CoA by phosphorylating acetate in the presence of ATP and a divalent cation . The enzyme is important in the process of glycolysis, enzyme levels being increased in the presence of excess glucose. The growth of a bacterial mutant lacking acetate kinase has been shown to be inhibited by glucose, s…	kinase	NA	NA	387	6	17	0	-	11	2.8424	-
CDD	P76339	214644	SM00388	HisKA	His Kinase A (phosphoacceptor) domain. Dimerisation and phosphoacceptor domain of histidine kinases.	kinase	Not-known	2.7|G3DSA:1.10.287.130|IPB003661|PF00512|SM00388|SSF47384	66	235	299	2e-07	49.5 bits (119)	64	96.9697	54.5455
CDD	P76339	238030	cd00075	HATPase_c	Histidine kinase-like ATPases, This family includes several ATP-binding proteins for example: histidine kinase, DNA gyrase B, topoisomerases, heat shock protein HSP90, phytochrome-like ATPases and DNA mismatch repair proteins	kinase	Not-known	NA	103	349	448	8e-17	76.9 bits (190)	99	96.1165	55.3398
CDD	P76339	223715	COG0642	BaeS	Signal transduction histidine kinase [Signal transduction mechanisms].	kinase	Not-known	NA	336	162	449	2e-36	137 bits (347)	287	85.4167	44.3452
CDD	P76339	249920	PF00512	HisKA	His Kinase A (phospho-acceptor) domain. Dimerization and phospho-acceptor domain of histidine kinases.	kinase	Not-known	2.7|G3DSA:1.10.287.130|IPB003661|PF00512|SM00388|SSF47384	66	235	299	9e-08	50.2 bits (121)	64	96.9697	54.5455
CDD	P76339	273593	TIGR01386	cztS_silS_copS	heavy metal sensor kinase. Members of this family contain a sensor histidine kinase domain (pfam00512) and a domain found in bacterial signal proteins (pfam00672). This group is separated phylogenetically from related proteins with similar architecture and contains a number of proteins associated with heavy metal resistance efflux systems for copper, silver, cadmium, and/or zinc.	kinase	Not-known	2.7.13.3|TIGR01386	457	3	449	2e-87	277 bits (711)	446	97.593	50.1094
CDD	P76339	119399	cd00082	HisKA	Histidine Kinase A (dimerization/phosphoacceptor) domain, Histidine Kinase A dimers are formed through parallel association of 2 domains creating 4-helix bundles, usually these domains contain a conserved His residue and are activated via trans-autophosphorylation by the catalytic domain of the histidine kinase. They subsequently transfer the phosphoryl group to the Asp acceptor residue of a resp…	kinase	Not-known	NA	65	234	297	3e-10	57.2 bits (139)	63	96.9231	53.8462
CDD	P76339	236462	PRK09303	PRK09303	adaptive-response sensory kinase, Validated	kinase	Not-known	NA	380	243	431	1e-11	65.7 bits (161)	188	49.4737	25.2632
CDD	P76339	214643	SM00387	HATPase_c	Histidine kinase-like ATPases. Histidine kinase-, DNA gyrase B-, phytochrome-like ATPases.	kinase	Not-known	G3DSA:3.30.565.10|IPB003594|PF02518|PF13581|SM00387|SSF55874	111	344	451	8e-21	88.1 bits (219)	107	96.3964	54.0541
CDD	P76339	182101	PRK09835	PRK09835	sensor kinase CusS, Provisional	kinase	Not-known	NA	482	154	451	3e-44	163 bits (413)	297	61.6183	33.4025
CDD	P76339	236846	PRK11100	PRK11100	sensory histidine kinase CreC, Provisional	kinase	Not-known	NA	475	141	451	8e-24	103 bits (259)	310	65.2632	32.2105
CDD	P76339	182539	PRK10549	PRK10549	signal transduction histidine-protein kinase BaeS, Provisional	kinase	Not-known	NA	466	156	432	1e-16	82.0 bits (203)	276	59.2275	29.1845
CDD	P76339	274368	TIGR02966	phoR_proteo	phosphate regulon sensor kinase PhoR. Members of this protein family are the regulatory histidine kinase PhoR associated with the phosphate ABC transporter in most Proteobacteria. Related proteins from Gram-positive organisms are not included in this model. The phoR gene usually is adjacent to the response regulator phoB gene (TIGR02154). [Signal transduction, Two-component systems]	kinase	Not-known	2.7.13.3|TIGR02966	333	201	431	2e-16	79.9 bits (198)	230	69.0691	34.8348
CDD	P76339	226370	COG3852	NtrB	Signal transduction histidine kinase, nitrogen specific [Signal transduction mechanisms].	kinase	Not-known	NA	363	243	452	0.0003	42.4 bits (100)	209	57.5758	25.6198
CDD	P76339	251347	PF02518	HATPase_c	Histidine kinase-, DNA gyrase B-, and HSP90-like ATPase. This family represents the structurally related ATPase domains of histidine kinase, DNA gyrase B and HSP90.	kinase	Not-known	G3DSA:3.30.565.10|IPB003594|PF02518|PF13581|SM00387|SSF55874	111	344	449	8e-19	82.8 bits (205)	105	94.5946	53.1532
CDD	P76339	250044	PF00672	HAMP domain	The HAMP domain (present in Histidine kinases, Adenyl cyclases, Methyl-accepting proteins and Phosphatases) is an approximately 50-amino acid alpha-helical region. It is found in bacterial sensor and chemotaxis proteins and in eukaryotic histidine kinases. The bacterial proteins are usually integral membrane proteins and part of a two-component signal transduction pathway. One or several copies o…	kinase	Not-known	mf:GO:0004871 [signal transducer activity],bp:GO:0007165 [signal transduction],cc:GO:0016021 [integral component of membrane]	70	161	229	4e-05	42.6 bits (101)	68	97.1429	54.2857
INTERPRO	P76339	IPR003594	SSF55874		This domain is found in several ATP-binding proteins, including: histidine kinase, DNA gyrase B, topoisomerases heat shock protein HSP90 phytochrome-like ATPases and DNA mismatch repair proteins. The fold of this domain consists of two layers, alpha/beta, which contains an 8-stranded mixed beta-sheet.	kinase	NA	NA	111	290	449	4.24e-26	-	159	143.243	-
INTERPRO	P76339	IPR006290	TIGR01386	cztS_silS_copS: heavy metal sensor kinase	Members of this family contain a sensor histidine kinase domain and a domain found in bacterial signal proteins. This group is separated phylogenetically from related proteins with similar architecture and contains a number of proteins associated with heavy metal resistance efflux systems for copper, silver, cadmium, and/or zinc.	kinase	NA	2.7.13.3|TIGR01386	457	3	449	4.1e-95	-	446	97.593	-
INTERPRO	P76339	IPR003661	G3DSA:1.10.287.130		This entry represents the dimerisation and phosphoacceptor domain found in some histidine kinases. Signal transducing histidine kinases are the key elements in two-component signal transduction systems, which control complex processes such as the initiation of development in microorganisms. Examples of histidine kinases are EnvZ, which plays a central role in osmoregulation. Histidine kinases usu…	kinase	NA	NA	66	234	297	9.8e-07	-	63	95.4545	-
INTERPRO	P76339	IPR003661	SM00388	His Kinase A (phosphoacceptor) domain	This entry represents the dimerisation and phosphoacceptor domain found in some histidine kinases. Signal transducing histidine kinases are the key elements in two-component signal transduction systems, which control complex processes such as the initiation of development in microorganisms. Examples of histidine kinases are EnvZ, which plays a central role in osmoregulation. Histidine kinases usu…	kinase	NA	2.7|G3DSA:1.10.287.130|IPB003661|PF00512|SM00388|SSF47384	66	235	301	2.1e-11	-	66	100	-
INTERPRO	P76339	IPR003594	G3DSA:3.30.565.10		This domain is found in several ATP-binding proteins, including: histidine kinase, DNA gyrase B, topoisomerases heat shock protein HSP90 phytochrome-like ATPases and DNA mismatch repair proteins. The fold of this domain consists of two layers, alpha/beta, which contains an 8-stranded mixed beta-sheet.	kinase	NA	NA	111	306	450	1.5e-26	-	144	129.73	-
INTERPRO	P76339	IPR003660	PF00672	HAMP domain	The HAMP domain (present in Histidine kinases, Adenyl cyclases, Methyl-accepting proteins and Phosphatases) is an approximately 50-amino acid alpha-helical region. It is found in bacterial sensor and chemotaxis proteins and in eukaryotic histidine kinases. The bacterial proteins are usually integral membrane proteins and part of a two-component signal transduction pathway. One or several copies o…	kinase	NA	mf:GO:0004871 [signal transducer activity],bp:GO:0007165 [signal transduction],cc:GO:0016021 [integral component of membrane]	53	162	230	3.4e-10	-	68	128.302	-
INTERPRO	P76339	IPR003594	SM00387	Histidine kinase-like ATPases	This domain is found in several ATP-binding proteins, including: histidine kinase, DNA gyrase B, topoisomerases heat shock protein HSP90 phytochrome-like ATPases and DNA mismatch repair proteins. The fold of this domain consists of two layers, alpha/beta, which contains an 8-stranded mixed beta-sheet.	kinase	NA	NA	111	344	452	3.5e-23	-	108	97.2973	-
INTERPRO	P76339	IPR003594	PF02518	Histidine kinase-, DNA gyrase B-, and HSP90-like ATPase	This domain is found in several ATP-binding proteins, including: histidine kinase, DNA gyrase B, topoisomerases heat shock protein HSP90 phytochrome-like ATPases and DNA mismatch repair proteins. The fold of this domain consists of two layers, alpha/beta, which contains an 8-stranded mixed beta-sheet.	kinase	NA	NA	111	345	449	5.4e-13	-	104	93.6937	-
INTERPRO	P76339	IPR005467	PS50109	Histidine kinase domain profile.	Most prokaryotic signal-transduction systems and a few eukaryotic pathways use phosphotransfer schemes involving two conserved components, a histidine protein kinase (HK) and a response regulator protein (RR). The HK, which is regulated by environmental stimuli, autophosphorylates at a histidine residue, creating a high-energy phosphoryl group that is subsequently transferred to an aspartate resi…	kinase	NA	NA	NA	242	452	34.305	-	210	-	-
INTERPRO	P76339	IPR004358	PR00344	Bacterial sensor protein C-terminal signature	Two-component signal transduction systems enable bacteria to sense, respond, and adapt to a wide range of environments, stressors, and growth conditions. Some bacteria can contain up to as many as 200 two-component systems that need tight regulation to prevent unwanted cross-talk. These pathways have been adapted to response to a wide variety of stimuli, including nutrients, cellular redox state,…	kinase	NA	NA	NA	436	449	2.92e-06	-	13	-	-
INTERPRO	P76339	IPR003661	SSF47384		This entry represents the dimerisation and phosphoacceptor domain found in some histidine kinases. Signal transducing histidine kinases are the key elements in two-component signal transduction systems, which control complex processes such as the initiation of development in microorganisms. Examples of histidine kinases are EnvZ, which plays a central role in osmoregulation. Histidine kinases usu…	kinase	NA	NA	66	218	302	8.44e-14	-	84	127.273	-
INTERPRO	P76339	IPR003660	PS50885	HAMP domain profile.	The HAMP domain (present in Histidine kinases, Adenyl cyclases, Methyl-accepting proteins and Phosphatases) is an approximately 50-amino acid alpha-helical region. It is found in bacterial sensor and chemotaxis proteins and in eukaryotic histidine kinases. The bacterial proteins are usually integral membrane proteins and part of a two-component signal transduction pathway. One or several copies o…	kinase	NA	NA	53	181	234	7.488	-	53	100	-
INTERPRO	P76339	IPR003661	PF00512	His Kinase A (phospho-acceptor) domain	This entry represents the dimerisation and phosphoacceptor domain found in some histidine kinases. Signal transducing histidine kinases are the key elements in two-component signal transduction systems, which control complex processes such as the initiation of development in microorganisms. Examples of histidine kinases are EnvZ, which plays a central role in osmoregulation. Histidine kinases usu…	kinase	NA	2.7|G3DSA:1.10.287.130|IPB003661|PF00512|SM00388|SSF47384	66	236	299	1.2e-09	-	63	95.4545	-
INTERPRO	P76339	IPR004358	PR00344	Bacterial sensor protein C-terminal signature	Two-component signal transduction systems enable bacteria to sense, respond, and adapt to a wide range of environments, stressors, and growth conditions. Some bacteria can contain up to as many as 200 two-component systems that need tight regulation to prevent unwanted cross-talk. These pathways have been adapted to response to a wide variety of stimuli, including nutrients, cellular redox state,…	kinase	NA	NA	NA	413	431	2.92e-06	-	18	-	-
INTERPRO	P76339	IPR004358	PR00344	Bacterial sensor protein C-terminal signature	Two-component signal transduction systems enable bacteria to sense, respond, and adapt to a wide range of environments, stressors, and growth conditions. Some bacteria can contain up to as many as 200 two-component systems that need tight regulation to prevent unwanted cross-talk. These pathways have been adapted to response to a wide variety of stimuli, including nutrients, cellular redox state,…	kinase	NA	NA	NA	398	408	2.92e-06	-	10	-	-
CDD	P08660	239767	cd04234	AAK_AK	AAK_AK: Amino Acid Kinase Superfamily (AAK), Aspartokinase (AK), this CD includes the N-terminal catalytic domain of aspartokinase (4-L-aspartate-4-phosphotransferase,). AK is the first enzyme in the biosynthetic pathway of the aspartate family of amino acids (lysine, threonine, methionine, and isoleucine) and the bacterial cell wall component, meso-diaminopimelate. It also catalyzes the conversi…	kinase	Not-known	NA	227	111	290	7e-74	234 bits (600)	179	78.8546	48.4581
CDD	P08660	273201	TIGR00657	asp_kinases	aspartate kinase. Aspartate kinase catalyzes a first step in the biosynthesis from Asp of Lys (and its precursor diaminopimelate), Met, and Thr. In E. coli, a distinct isozyme is inhibited by each of the three amino acid products. The Met-sensitive (I) and Thr-sensitive (II) forms are bifunctional enzymes fused to homoserine dehydrogenases and form homotetramers, while the Lys-sensitive form (III…	kinase	Not-known	00260+2.7.2.4|00261+2.7.2.4|00270+2.7.2.4|00300+2.7.2.4|2.7.2.4|IPB001341|PDOC00289|PRI000279|PS00324|PWY-2941|PWY-2942|PWY-5097|PWY-6559|PWY-6562|PWY-7153|TIGR00657|UPA00034|UPA00050|UPA00051	441	3	449	0	522 bits (1347)	446	101.134	60.9977
CDD	P08660	239776	cd04243	AAK_AK-HSDH-like	AAK_AK-HSDH-like: Amino Acid Kinase Superfamily (AAK), AK-HSDH-like, this family includes the N-terminal catalytic domain of aspartokinase (AK) of the bifunctional enzyme AK- homoserine dehydrogenase (HSDH). These aspartokinases are found in such bacteria as E. coli (AKI-HSDHI, ThrA and AKII-HSDHII, MetL) and in higher plants (Z. mays AK-HSDH). AK and HSDH are the first and third enzymes in the b…	kinase	Not-known	NA	293	4	290	1e-119	353 bits (909)	286	97.6109	59.727
CDD	P08660	236396	PRK09181	PRK09181	aspartate kinase, Validated	kinase	Not-known	NA	475	1	449	7e-11	63.8 bits (156)	448	94.3158	42.1053
CDD	P08660	239792	cd04259	AAK_AK-DapDC	AAK_AK-DapDC: Amino Acid Kinase Superfamily (AAK), AK-DapDC, this CD includes the N-terminal catalytic aspartokinase (AK) domain of the bifunctional enzyme AK - DAP decarboxylase (DapDC) found in some bacteria. Aspartokinase is the first enzyme in the aspartate metabolic pathway, catalyzes the conversion of aspartate and ATP to aspartylphosphate and ADP. DapDC, which is the lysA gene product, cat…	kinase	Not-known	NA	295	5	289	1e-49	173 bits (440)	284	96.2712	52.8814
CDD	P08660	239780	cd04247	AAK_AK-Hom3	AAK_AK-Hom3: Amino Acid Kinase Superfamily (AAK), AK-Hom3, this CD includes the N-terminal catalytic domain of the aspartokinase HOM3, a monofunctional class enzyme found in Saccharomyces cerevisiae and other related AK domains. Aspartokinase, the first enzyme in the aspartate metabolic pathway, catalyzes the conversion of aspartate and ATP to aspartylphosphate and ADP, and in fungi, is responsib…	kinase	Not-known	NA	306	5	289	7e-35	132 bits (335)	284	92.8105	48.0392
CDD	P08660	236530	PRK09466	metL	bifunctional aspartate kinase II/homoserine dehydrogenase II, Provisional	kinase	Not-known	NA	810	6	448	3e-53	191 bits (488)	442	54.5679	24.5679
CDD	P08660	131133	TIGR02078	AspKin_pair	Pyrococcus aspartate kinase subunit, putative. This family consists of proteins restricted to and found as paralogous pairs (typically close together) in species of Pyrococcus, a hyperthermophilic archaeal genus. Members are always found close to other genes of threonine biosynthesis and appear to represent the Pyrococcal form of aspartate kinase. Alignment to aspartokinase III from E. coli shows…	kinase	Not-known	TIGR02078	327	4	298	2e-32	126 bits (318)	294	89.9083	41.896
CDD	P08660	181563	PRK08841	PRK08841	aspartate kinase, Validated	kinase	Not-known	NA	392	4	311	6e-34	131 bits (332)	307	78.3163	37.2449
CDD	P08660	239777	cd04244	AAK_AK-LysC-like	AAK_AK-LysC-like: Amino Acid Kinase Superfamily (AAK), AK-LysC-like, this CD includes the N-terminal catalytic aspartokinase (AK) domain of the lysine-sensitive AK isoenzyme found in higher plants. The lysine-sensitive AK isoenzyme is a monofunctional protein. It is involved in the overall regulation of the aspartate pathway and can be synergistically inhibited by S-adenosylmethionine. Also inclu…	kinase	Not-known	NA	298	5	289	1e-61	205 bits (523)	284	95.302	56.3758
CDD	P08660	239772	cd04239	AAK_UMPK-like	AAK_UMPK-like: UMP kinase (UMPK)-like, the microbial/chloroplast uridine monophosphate kinase (uridylate kinase) enzyme that catalyzes UMP phosphorylation and plays a key role in pyrimidine nucleotide biosynthesis. Regulation of this process is via feed-back control and via gene repression of carbamoyl phosphate synthetase (the first enzyme of the pyrimidine biosynthesis pathway). The UMP kinases…	kinase	Not-known	NA	229	159	276	5e-10	59.1 bits (144)	117	51.0917	24.4541
CDD	P08660	239778	cd04245	AAK_AKiii-YclM-BS	AAK_AKiii-YclM-BS: Amino Acid Kinase Superfamily (AAK), AKiii-YclM-BS, this CD includes the N-terminal catalytic aspartokinase (AK) domain of the lysine plus threonine-sensitive aspartokinase isoenzyme AKIII, a monofunctional class enzyme found in Bacilli (Bacillus subtilis YclM) and Clostridia species. Aspartokinase is the first enzyme in the aspartate metabolic pathway and catalyzes the convers…	kinase	Not-known	NA	288	4	289	3e-45	161 bits (409)	285	98.9583	50
CDD	P08660	250064	PF00696	AA_kinase	Amino acid kinase family. This family includes kinases that phosphorylate a variety of amino acid substrates, as well as uridylate kinase and carbamate kinase. This family includes: Aspartokinase EC:2.7.2.4. Acetylglutamate kinase EC:2.7.2.8. Glutamate 5-kinase EC:2.7.2.11. Uridylate kinase EC:2.7.4.-. Carbamate kinase EC:2.7.2.2.	kinase	Not-known	2.7|G3DSA:3.40.1160.10|PF00696|REACT_13|SSF53633	232	3	278	3e-39	143 bits (362)	275	118.534	53.8793
CDD	P08660	235843	PRK06635	PRK06635	aspartate kinase, Reviewed	kinase	Not-known	NA	404	4	445	1e-67	223 bits (572)	441	109.158	54.703
CDD	P08660	235773	PRK06291	PRK06291	aspartate kinase, Provisional	kinase	Not-known	NA	465	4	444	4e-79	256 bits (655)	440	94.6237	53.5484
CDD	P08660	239779	cd04246	AAK_AK-DapG-like	AAK_AK-DapG-like: Amino Acid Kinase Superfamily (AAK), AK-DapG-like, this CD includes the N-terminal catalytic aspartokinase (AK) domain of the diaminopimelate-sensitive aspartokinase isoenzyme AKI (DapG), a monofunctional enzymes found in Bacilli (Bacillus subtilis 168), Clostridia, and Actinobacteria bacterial species, as well as, the catalytic AK domain of the lysine-sensitive aspartokinase is…	kinase	Not-known	NA	239	4	290	4e-51	175 bits (446)	286	119.665	58.159
CDD	P08660	236250	PRK08373	PRK08373	aspartate kinase, Validated	kinase	Not-known	NA	341	1	298	1e-44	160 bits (408)	297	87.0968	46.0411
CDD	P08660	239033	cd02115	AAK	Amino Acid Kinases (AAK) superfamily, catalytic domain, present in such enzymes like N-acetylglutamate kinase (NAGK), carbamate kinase (CK), aspartokinase (AK), glutamate-5-kinase (G5K) and UMP kinase (UMPK). The AAK superfamily includes kinases that phosphorylate a variety of amino acid substrates. These kinases catalyze the formation of phosphoric anhydrides, generally with a carboxylate, and u…	kinase	Not-known	NA	248	6	289	3e-54	184 bits (468)	283	114.113	53.2258
CDD	P08660	273200	TIGR00656	asp_kin_monofn	aspartate kinase, monofunctional class. This model describes a subclass of aspartate kinases. These are mostly Lys-sensitive and not fused to homoserine dehydrogenase, unlike some Thr-sensitive and Met-sensitive forms. Homoserine dehydrogenase is part of Thr and Met but not Lys biosynthetic pathways. Aspartate kinase catalyzes a first step in the biosynthesis from Asp of Lys (and its precursor di…	kinase	Not-known	00260+2.7.2.4|00261+2.7.2.4|00270+2.7.2.4|00300+2.7.2.4|2.7.2.4|PIRSF000726|PRI000279|PWY-2941|PWY-2942|PWY-5097|PWY-6559|PWY-6562|PWY-7153|TIGR00656|UPA00034|UPA00050|UPA00051	400	3	449	1e-173	494 bits (1275)	446	111.5	68.75
CDD	P08660	153205	cd04933	ACT_AK1-AT_1	ACT domains located C-terminal to the catalytic domain of a monofunctional, lysine-sensitive, plant aspartate kinase 1 (AK1). This CD includes the first of two ACT domains located C-terminal to the catalytic domain of a monofunctional, lysine-sensitive, plant aspartate kinase 1 (AK1), which can be synergistically inhibited by S-adenosylmethionine. This isoenzyme is found in higher plants, Arabido…	kinase	Not-known	NA	78	309	354	2e-08	52.7 bits (126)	45	57.6923	41.0256
CDD	P08660	153190	cd04918	ACT_AK1-AT_2	ACT domains located C-terminal to the catalytic domain of a monofunctional, lysine-sensitive, plant aspartate kinase 1 (AK1). This CD includes the second of two ACT domains located C-terminal to the catalytic domain of a monofunctional, lysine-sensitive, plant aspartate kinase 1 (AK1), which can be synergistically inhibited by S-adenosylmethionine (SAM). This isoenzyme is found in higher plants, …	kinase	Not-known	NA	65	387	449	0.0001	41.0 bits (96)	62	95.3846	60
CDD	P08660	239793	cd04260	AAK_AKi-DapG-BS	AAK_AKi-DapG-BS: Amino Acid Kinase Superfamily (AAK), AKi-DapG, this CD includes the N-terminal catalytic aspartokinase (AK) domain of the diaminopimelate-sensitive aspartokinase isoenzyme AKI (DapG), a monofunctional class enzyme found in Bacilli (Bacillus subtilis 168), Clostridia, and Actinobacteria bacterial species. In Bacillus subtilis, the regulation of the diaminopimelate-lysine biosynthe…	kinase	Not-known	NA	244	4	289	9e-36	133 bits (337)	285	116.803	57.7869
CDD	P08660	236364	PRK09034	PRK09034	aspartate kinase, Reviewed	kinase	Not-known	NA	454	6	449	3e-53	187 bits (477)	443	97.5771	46.9163
CDD	P08660	236376	PRK09084	PRK09084	aspartate kinase III, Validated	kinase	Not-known	NA	448	4	449	0	861 bits (2228)	445	99.3304	92.8571
CDD	P08660	153162	cd04890	ACT_AK-like_1	ACT domains found C-terminal to the catalytic domain of aspartokinase (AK, 4-L-aspartate-4-phosphotransferase). This CD includes the first of two ACT domains found C-terminal to the catalytic domain of aspartokinase (AK, 4-L-aspartate-4-phosphotransferase). AK catalyzes the conversion of aspartate and ATP to aspartylphosphate and ADP, and is the first enzyme in the pathway of the biosynthesis of …	kinase	Not-known	NA	62	309	366	2e-14	69.1 bits (170)	57	91.9355	50
CDD	P08660	239791	cd04258	AAK_AKiii-LysC-EC	AAK_AKiii-LysC-EC: Amino Acid Kinase Superfamily (AAK), AKiii-LysC-EC: this CD includes the N-terminal catalytic aspartokinase (AK) domain of the lysine-sensitive aspartokinase isoenzyme AKIII. AKIII is a monofunctional class enzyme (LysC) found in some bacteria such as E. coli. Aspartokinase is the first enzyme in the aspartate metabolic pathway and catalyzes the conversion of aspartate and ATP …	kinase	Not-known	NA	292	4	290	1e-158	454 bits (1170)	286	97.9452	78.0822
CDD	P08660	235646	PRK05925	PRK05925	aspartate kinase, Provisional	kinase	Not-known	NA	440	5	448	3e-76	247 bits (633)	443	100.682	50
CDD	P08660	239790	cd04257	AAK_AK-HSDH	AAK_AK-HSDH: Amino Acid Kinase Superfamily (AAK), AK-HSDH, this CD includes the N-terminal catalytic domain of aspartokinase (AK) of the bifunctional enzyme AK - homoserine dehydrogenase (HSDH). These aspartokinases are found in bacteria (E. coli AKI-HSDHI, ThrA and E. coli AKII-HSDHII, MetL) and higher plants (Z. mays AK-HSDH). AK and HSDH are the first and third enzymes in the biosynthetic path…	kinase	Not-known	NA	294	6	290	5e-79	250 bits (640)	284	96.5986	55.7823
CDD	P08660	239781	cd04248	AAK_AK-Ectoine	AAK_AK-Ectoine: Amino Acid Kinase Superfamily (AAK), AK-Ectoine, this CD includes the N-terminal catalytic domain of the aspartokinase of the ectoine (1,4,5,6-tetrahydro-2-methyl pyrimidine-4-carboxylate) biosynthetic pathway found in Methylomicrobium alcaliphilum, Vibrio cholerae, and other various halotolerant or halophilic bacteria. Bacteria exposed to hyperosmotic stress accumulate organic so…	kinase	Not-known	NA	304	6	289	1e-10	62.1 bits (151)	283	93.0921	43.0921
CDD	P08660	236188	PRK08210	PRK08210	aspartate kinase I, Reviewed	kinase	Not-known	NA	403	98	444	2e-44	161 bits (410)	346	85.8561	41.6873
CDD	P08660	239794	cd04261	AAK_AKii-LysC-BS	AAK_AKii-LysC-BS: Amino Acid Kinase Superfamily (AAK), AKii, this CD includes the N-terminal catalytic aspartokinase (AK) domain of the lysine-sensitive aspartokinase isoenzyme AKII of Bacillus subtilis 168, and the lysine plus threonine-sensitive aspartokinase of Corynebacterium glutamicum, and related sequences. In B. subtilis 168, the regulation of the diaminopimelate (Dap)-lysine biosynthetic…	kinase	Not-known	NA	239	4	290	5e-49	169 bits (431)	286	119.665	57.7406
INTERPRO	P08660	IPR005260	PIRSF000726		Aspartate kinase catalyzes the first step in the biosynthesis of Lys (via its precursor diaminopimelate), Met, and Thr. In Escherichia coli, a distinct isozyme is inhibited by each of these three amino acid end products. The Met-sensitive (I) and Thr-sensitive (II) forms are bifunctional enzymes fused to homoserine dehydrogenase, which catalyses the next step in the biosynthesis of these amino ac…	kinase	NA	NA	400	2	449	4.8e-168	-	447	111.75	-
INTERPRO	P08660	IPR001341	TIGR00657	asp_kinases: aspartate kinase	Bacteria, plants and fungi metabolise aspartic acid to produce four amino acids - lysine, threonine, methionine and isoleucine - in a series of reactions known as the aspartate pathway. Additionally, several important metabolic intermediates are produced by these reactions, such as diaminopimelic acid, an essential component of bacterial cell wall biosynthesis, and dipicolinic acid, which is invo…	kinase	NA	mf:GO:0004072 [aspartate kinase activity],bp:GO:0008652 [cellular amino acid biosynthetic process]	441	3	449	6.5e-140	-	446	101.134	-
INTERPRO	P08660	IPR001048	G3DSA:3.40.1160.10		This entry contains proteins with various specificities and includes the aspartate, glutamate and uridylate kinase families. In prokaryotes and plants the synthesis of the essential amino acids lysine and threonine is predominantly regulated by feed-back inhibition of aspartate kinase (AK) and dihydrodipicolinate synthase (DHPS). In Escherichia coli, thrA, metLM, and lysC encode aspartokinase iso…	kinase	NA	NA	232	106	294	3.3e-60	-	188	81.0345	-
INTERPRO	P08660	IPR018042	PS00324	Aspartokinase signature.	Aspartate kinase (AK) catalyzes the first reaction in the aspartate pathway; the phosphorylation of aspartate. The product of this reaction can then be used in the biosynthesis of lysine or in the pathway leading to homoserine, which participates in the biosynthesis of threonine, isoleucine and methionine.In bacteria there are three different aspartate kinase isozymes which differ in sensitivity …	kinase	NA	NA	441	6	14	0	-	8	1.8141	-
INTERPRO	P08660	IPR005260	TIGR00656	asp_kin_monofn: aspartate kinase, monofunctional class	Aspartate kinase catalyzes the first step in the biosynthesis of Lys (via its precursor diaminopimelate), Met, and Thr. In Escherichia coli, a distinct isozyme is inhibited by each of these three amino acid end products. The Met-sensitive (I) and Thr-sensitive (II) forms are bifunctional enzymes fused to homoserine dehydrogenase, which catalyses the next step in the biosynthesis of these amino ac…	kinase	NA	00260+2.7.2.4|00261+2.7.2.4|00270+2.7.2.4|00300+2.7.2.4|2.7.2.4|PIRSF000726|PRI000279|PWY-2941|PWY-2942|PWY-5097|PWY-6559|PWY-6562|PWY-7153|TIGR00656|UPA00034|UPA00050|UPA00051	400	3	449	4.2e-154	-	446	111.5	-
INTERPRO	P08660	IPR001048	G3DSA:3.40.1160.10		This entry contains proteins with various specificities and includes the aspartate, glutamate and uridylate kinase families. In prokaryotes and plants the synthesis of the essential amino acids lysine and threonine is predominantly regulated by feed-back inhibition of aspartate kinase (AK) and dihydrodipicolinate synthase (DHPS). In Escherichia coli, thrA, metLM, and lysC encode aspartokinase iso…	kinase	NA	NA	232	3	53	3.3e-60	-	50	21.5517	-
INTERPRO	P08660	IPR001048	SSF53633		This entry contains proteins with various specificities and includes the aspartate, glutamate and uridylate kinase families. In prokaryotes and plants the synthesis of the essential amino acids lysine and threonine is predominantly regulated by feed-back inhibition of aspartate kinase (AK) and dihydrodipicolinate synthase (DHPS). In Escherichia coli, thrA, metLM, and lysC encode aspartokinase iso…	kinase	NA	NA	232	4	292	3.93e-76	-	288	124.138	-
INTERPRO	P08660	IPR001048	PF00696	Amino acid kinase family	This entry contains proteins with various specificities and includes the aspartate, glutamate and uridylate kinase families. In prokaryotes and plants the synthesis of the essential amino acids lysine and threonine is predominantly regulated by feed-back inhibition of aspartate kinase (AK) and dihydrodipicolinate synthase (DHPS). In Escherichia coli, thrA, metLM, and lysC encode aspartokinase iso…	kinase	NA	2.7|G3DSA:3.40.1160.10|PF00696|REACT_13|SSF53633	232	4	277	7e-48	-	273	117.672	-
CDD	P0A6I0	274012	TIGR02173	cyt_kin_arch	cytidylate kinase, putative. Proteins in this family are believed to be cytidylate kinase. Members of this family are found in the archaea and in spirochaetes, and differ considerably from the common bacterial form of cytidylate kinase described by TIGR00017.	kinase	Not-known	2.7.4.25|MF_00239|PWY-7205|TIGR02173	171	7	188	0.0008	38.6 bits (90)	181	105.848	38.5965
CDD	P0A6I0	129128	TIGR00017	cmk	cytidylate kinase. This family consists of cytidylate kinase, which catalyzes the phosphorylation of cytidine 5-monophosphate (dCMP) to cytidine 5 -diphosphate (dCDP) in the presence of ATP or GTP. UMP and dCMP can also act as acceptors. [Purines, pyrimidines, nucleosides, and nucleotides, Nucleotide and nucleoside interconversions]	kinase	Not-known	2.7.4.25|IPB003136|MF_00238|PRI000285|PWY-7205|TIGR00017	217	4	220	1e-117	336 bits (863)	216	99.5392	80.1843
CDD	P0A6I0	224027	COG1102	CmkB	Cytidylate kinase [Nucleotide transport and metabolism].	kinase	Not-known	NA	179	107	188	0.0001	41.2 bits (97)	81	45.2514	24.0223
CDD	P0A6I0	238978	cd02020	CMPK	Cytidine monophosphate kinase (CMPK) catalyzes the reversible phosphorylation of cytidine monophosphate (CMP) to produce cytidine diphosphate (CDP), using ATP as the preferred phosphoryl donor.	kinase	Not-known	NA	147	7	205	2e-66	205 bits (523)	198	134.694	72.1088
CDD	P0A6I0	223360	COG0283	Cmk	Cytidylate kinase [Nucleotide transport and metabolism].	kinase	Not-known	NA	222	2	225	1e-113	328 bits (843)	223	100.451	78.3784
CDD	P0A6I0	238977	cd02019	NK	Nucleoside/nucleotide kinase (NK) is a protein superfamily consisting of multiple families of enzymes that share structural similarity and are functionally related to the catalysis of the reversible phosphate group transfer from nucleoside triphosphates to nucleosides/nucleotides, nucleoside monophosphates, or sugars. Members of this family play a wide variety of essential roles in nucleotide met…	kinase	Not-known	NA	69	7	40	0.0009	36.9 bits (86)	33	47.8261	28.9855
CDD	P0A6I0	235244	PRK04182	PRK04182	cytidylate kinase, Provisional	kinase	Not-known	NA	180	7	188	2e-05	43.6 bits (104)	181	100.556	36.6667
CDD	P0A6I0	251167	PF02224	Cytidylate_kin	Cytidylate kinase. Cytidylate kinase EC:2.7.4.14 catalyses the phosphorylation of cytidine 5'-monophosphate (dCMP) to cytidine 5'-diphosphate (dCDP) in the presence of ATP or GTP.	kinase	Not-known	2.7.4.25|IPB011994|PF02224|PRI000285|PWY-7205	158	61	218	8e-75	227 bits (580)	157	99.3671	68.9873
CDD	P0A6I0	238979	cd02021	GntK	Gluconate kinase (GntK) catalyzes the phosphoryl transfer from ATP to gluconate. The resulting product gluconate-6-phoshate is an important precursor of gluconate metabolism. GntK acts as a dimmer composed of two identical subunits.	kinase	Not-known	NA	150	7	83	0.023	34.2 bits (79)	76	50.6667	28
CDD	P0A6I0	234579	PRK00023	cmk	cytidylate kinase, Provisional	kinase	Not-known	NA	225	2	225	1e-131	373 bits (961)	223	99.1111	76.8889
CDD	P0A6I0	257557	PF13189	Cytidylate_kin2	Cytidylate kinase-like family. This family includes enzymes related to cytidylate kinase.	kinase	Not-known	2.7.4.25|PF13189|PWY-7205	174	7	184	0.031	34.1 bits (79)	177	101.724	33.3333
CDD	P0A6I0	237393	PRK13477	PRK13477	bifunctional pantoate ligase/cytidylate kinase, Provisional	kinase	Not-known	NA	512	6	224	1e-69	224 bits (574)	218	42.5781	27.9297
INTERPRO	P0A6I0	IPR003136	MF_00238	Cytidylate kinase [cmk].	Cytidylate kinase catalyzes the phosphorylation of cytidine 5-monophosphate (dCMP) to cytidine 5 -diphosphate (dCDP) in the presence of ATP or GTP. UMP and dCMP can also act as acceptors.	kinase	NA	NA	217	6	224	34.523	-	218	100.461	-
INTERPRO	P0A6I0	IPR003136	TIGR00017	cmk: cytidylate kinase	Cytidylate kinase catalyzes the phosphorylation of cytidine 5-monophosphate (dCMP) to cytidine 5 -diphosphate (dCDP) in the presence of ATP or GTP. UMP and dCMP can also act as acceptors.	kinase	NA	mf:GO:0004127 [cytidylate kinase activity],mf:GO:0005524 [ATP binding],bp:GO:0006139 [nucleobase-containing compound metabolic process]	217	6	219	1.5e-97	-	213	98.1567	-
INTERPRO	P0A6I0	IPR027417	G3DSA:3.40.50.300		The P-loop NTPase fold is the most prevalent domain of the several distinctnucleotide-binding protein folds.The most common reaction catalysed by enzymes of the P-loop NTPase fold is the hydrolysis of the beta-gamma phosphate bond of a bound nucleoside triphosphate (NTP). The energy from NTP hydrolysis is typically utilised to induce conformational changes in other molecules, which constitutes th…	kinase	NA	NA	NA	6	221	2.4e-77	-	215	-	-
INTERPRO	P0A6I0	IPR011994	PF02224	Cytidylate kinase	Cytidylate kinase catalyses the phosphorylation of cytidine 5-monophosphate (dCMP) to cytidine 5-diphosphate (dCDP) in the presence of ATP or GTP.	kinase	NA	mf:GO:0004127 [cytidylate kinase activity],mf:GO:0005524 [ATP binding],bp:GO:0006139 [nucleobase-containing compound metabolic process]	158	8	221	3.4e-85	-	213	134.81	-
INTERPRO	P0A6I0	IPR027417	SSF52540		The P-loop NTPase fold is the most prevalent domain of the several distinctnucleotide-binding protein folds.The most common reaction catalysed by enzymes of the P-loop NTPase fold is the hydrolysis of the beta-gamma phosphate bond of a bound nucleoside triphosphate (NTP). The energy from NTP hydrolysis is typically utilised to induce conformational changes in other molecules, which constitutes th…	kinase	NA	NA	NA	6	224	5.98e-49	-	218	-	-
CDD	P0A6I3	273134	TIGR00554	panK_bact	pantothenate kinase, bacterial type. Shown to be a homodimer in E. coli. This enzyme catalyzes the rate-limiting step in the biosynthesis of coenzyme A. It is very well conserved from E. coli to B. subtilis, but differs considerably from known eukaryotic forms, described in a separate model. [Biosynthesis of cofactors, prosthetic groups, and carriers, Pantothenate and coenzyme A]	kinase	Not-known	00770+2.7.1.33|2.7.1.33|MF_00215|PIRSF000545|PRI002937|PTHR10285:SF7|PWY-3961|TIGR00554|UPA00241	290	27	316	0	566 bits (1461)	289	99.6552	89.6552
CDD	P0A6I3	223998	COG1072	CoaA	Panthothenate kinase [Coenzyme transport and metabolism].	kinase	Not-known	NA	283	7	295	1e-156	441 bits (1137)	288	101.767	78.0919
CDD	P0A6I3	238986	cd02028	UMPK_like	Uridine monophosphate kinase_like (UMPK_like) is a family of proteins highly similar to the uridine monophosphate kinase (UMPK, EC 2.7.1.48), also known as uridine kinase or uridine-cytidine kinase (UCK).	kinase	Not-known	NA	179	90	232	0.094	33.4 bits (77)	142	79.3296	29.6089
CDD	P0A6I3	238983	cd02025	PanK	Pantothenate kinase (PanK) catalyzes the phosphorylation of pantothenic acid to form 4'-phosphopantothenic, which is the first of five steps in coenzyme A (CoA) biosynthetic pathway. The reaction carried out by this enzyme is a key regulatory point in CoA biosynthesis.	kinase	Not-known	NA	220	90	314	1e-135	387 bits (996)	224	101.818	81.3636
CDD	P0A6I3	238981	cd02023	UMPK	Uridine monophosphate kinase (UMPK, EC 2.7.1.48), also known as uridine kinase or uridine-cytidine kinase (UCK), catalyzes the reversible phosphoryl transfer from ATP to uridine or cytidine to yield UMP or CMP. In the primidine nucleotide-salvage pathway, this enzyme combined with nucleoside diphosphate kinases further phosphorylates UMP and CMP to form UTP and CTP. This kinase also catalyzes the…	kinase	Not-known	NA	198	90	235	3e-10	58.7 bits (143)	145	73.2323	32.3232
CDD	P0A6I3	249896	PF00485	PRK	Phosphoribulokinase / Uridine kinase family. In Arabidopsis the region carries two binding domains, a phosphoribosylpyrophosphate-binding domain and, at the very C-terminus, a uracil-binding domain.	kinase	Not-known	2.7.1|PF00485	196	90	243	1e-10	60.1 bits (146)	153	78.0612	31.6327
CDD	P0A6I3	235492	PRK05480	PRK05480	uridine/cytidine kinase, Provisional	kinase	Not-known	NA	209	88	235	2e-08	53.6 bits (130)	147	70.3349	34.4498
CDD	P0A6I3	235466	PRK05439	PRK05439	pantothenate kinase, Provisional	kinase	Not-known	NA	311	4	316	0	594 bits (1535)	312	100.322	85.209
CDD	P0A6I3	238977	cd02019	NK	Nucleoside/nucleotide kinase (NK) is a protein superfamily consisting of multiple families of enzymes that share structural similarity and are functionally related to the catalysis of the reversible phosphate group transfer from nucleoside triphosphates to nucleosides/nucleotides, nucleoside monophosphates, or sugars. Members of this family play a wide variety of essential roles in nucleotide met…	kinase	Not-known	NA	69	186	231	4.1	26.5 bits (59)	45	65.2174	28.9855
CDD	P0A6I3	223645	COG0572	Udk	Uridine kinase [Nucleotide transport and metabolism].	kinase	Not-known	NA	218	82	316	3e-14	70.4 bits (173)	234	107.339	44.0367
CDD	P0A6I3	272977	TIGR00235	udk	uridine kinase. Model contains a number of longer eukaryotic proteins and starts bringing in phosphoribulokinase hits at scores of 160 and below [Purines, pyrimidines, nucleosides, and nucleotides, Salvage of nucleosides and nucleotides]	kinase	Not-known	00240+2.7.1.48|00983+2.7.1.48|2.7.1.48|IPB000764|PR00988|PWY-7193|TIGR00235|UPA00574|UPA00579	207	88	235	3e-09	55.9 bits (135)	147	71.0145	32.3671
CDD	P0A6I3	180660	PRK06696	PRK06696	uridine kinase, Validated	kinase	Not-known	NA	223	74	234	0.002	38.8 bits (91)	160	71.7489	30.0448
CDD	P0A6I3	238977	cd02019	NK	Nucleoside/nucleotide kinase (NK) is a protein superfamily consisting of multiple families of enzymes that share structural similarity and are functionally related to the catalysis of the reversible phosphate group transfer from nucleoside triphosphates to nucleosides/nucleotides, nucleoside monophosphates, or sugars. Members of this family play a wide variety of essential roles in nucleotide met…	kinase	Not-known	NA	69	90	126	0.0004	38.5 bits (90)	36	52.1739	24.6377
INTERPRO	P0A6I3	IPR004566	MF_00215	Pantothenate kinase [coaA].	Pantothenate kinase catalyzes the rate-limiting step in the biosynthesis of coenzyme A, the conversion of pantothenate to D-4-phosphopantothenate in the presence of ATP. It is very well conserved from Escherichia coli to Bacillus subtilis, but differs considerably from known eukaryotic forms, described in a separate family. It has been shown to be a homodimer in E. coli and is regulated by feedba…	kinase	NA	NA	290	1	316	191.287	-	315	108.621	-
INTERPRO	P0A6I3	IPR027417	SSF52540		The P-loop NTPase fold is the most prevalent domain of the several distinctnucleotide-binding protein folds.The most common reaction catalysed by enzymes of the P-loop NTPase fold is the hydrolysis of the beta-gamma phosphate bond of a bound nucleoside triphosphate (NTP). The energy from NTP hydrolysis is typically utilised to induce conformational changes in other molecules, which constitutes th…	kinase	NA	NA	NA	10	315	1.49e-79	-	305	-	-
INTERPRO	P0A6I3	IPR006083	PF00485	Phosphoribulokinase / Uridine kinase family	Phosphoribulokinase (PRK) catalyses the ATP-dependent phosphorylation of ribulose-5-phosphate to ribulose-1,5-phosphate, a key step in the pentose phosphate pathway where carbon dioxide is assimilated by autotrophic organisms. In general, plant enzymes are light-activated by the thioredoxin/ferredoxin system, while those from photosynthetic bacteria are regulated by a system that has an absolute …	kinase	NA	mf:GO:0005524 [ATP binding],mf:GO:0016301 [kinase activity],bp:GO:0008152 [metabolic process]	196	90	244	2.3e-14	-	154	78.5714	-
INTERPRO	P0A6I3	IPR004566	TIGR00554	panK_bact: pantothenate kinase	Pantothenate kinase catalyzes the rate-limiting step in the biosynthesis of coenzyme A, the conversion of pantothenate to D-4-phosphopantothenate in the presence of ATP. It is very well conserved from Escherichia coli to Bacillus subtilis, but differs considerably from known eukaryotic forms, described in a separate family. It has been shown to be a homodimer in E. coli and is regulated by feedba…	kinase	NA	mf:GO:0004594 [pantothenate kinase activity],mf:GO:0005524 [ATP binding],bp:GO:0015937 [coenzyme A biosynthetic process],cc:GO:0005737 [cytoplasm]	290	10	316	3.3e-183	-	306	105.517	-
INTERPRO	P0A6I3	IPR004566	PIRSF000545		Pantothenate kinase catalyzes the rate-limiting step in the biosynthesis of coenzyme A, the conversion of pantothenate to D-4-phosphopantothenate in the presence of ATP. It is very well conserved from Escherichia coli to Bacillus subtilis, but differs considerably from known eukaryotic forms, described in a separate family. It has been shown to be a homodimer in E. coli and is regulated by feedba…	kinase	NA	NA	290	1	316	6.6e-150	-	315	108.621	-
INTERPRO	P0A6I3	IPR027417	G3DSA:3.40.50.300		The P-loop NTPase fold is the most prevalent domain of the several distinctnucleotide-binding protein folds.The most common reaction catalysed by enzymes of the P-loop NTPase fold is the hydrolysis of the beta-gamma phosphate bond of a bound nucleoside triphosphate (NTP). The energy from NTP hydrolysis is typically utilised to induce conformational changes in other molecules, which constitutes th…	kinase	NA	NA	NA	10	316	3.2e-112	-	306	-	-
CDD	P23917	106271	PRK13311	PRK13311	N-acetyl-D-glucosamine kinase, Provisional	kinase	Not-known	NA	256	1	243	9e-48	163 bits (413)	242	94.5312	51.9531
CDD	P23917	183967	PRK13310	PRK13310	N-acetyl-D-glucosamine kinase, Provisional	kinase	Not-known	NA	303	1	298	2e-89	272 bits (697)	297	98.0198	56.4356
CDD	P23917	212657	cd00012	NBD_sugar-kinase_HSP70_actin	Nucleotide-Binding Domain of the sugar kinase/HSP70/actin superfamily. This superfamily includes the actin family, the HSP70 family of molecular chaperones and nucleotide exchange factors, the ROK (repressor, ORF, kinase) family, the hexokinase family, the FGGY family (which includes glycerol kinase and similar carbohydrate kinases such as rhamnulokinase and xylulokinase), the exopolyphosphatase/…	kinase	Not-known	NA	185	3	156	1e-09	56.8 bits (137)	153	82.7027	35.1351
CDD	P23917	235338	PRK05082	PRK05082	N-acetylmannosamine kinase, Provisional	kinase	Not-known	NA	291	5	302	3e-15	73.8 bits (182)	297	102.062	40.8935
CDD	P23917	197628	SM00285	CRIB domain	This entry represents the CRIB domain. Many putative downstream effectors of the small GTPases Cdc42 and Rac contain a GTPase binding domain (GBD), also called p21 binding domain (PBD), which has been shown to specifically bind the GTP bound form of Cdc42 or Rac, with a preference for Cdc42 . The most conserved region of GBD/PBD domains is the N-terminal Cdc42/Rac interactive binding motif (CRIB)…	kinase	Not-known	NA	36	140	163	6.6	26.0 bits (58)	23	63.8889	30.5556
CDD	P23917	224851	COG1940	NagC	Sugar kinase of the NBD/HSP70 family, may contain an N-terminal HTH domain [Transcription, Carbohydrate transport and metabolism].	kinase	Not-known	NA	314	1	302	4e-76	238 bits (609)	301	95.8599	49.3631
CDD	P23917	182034	PRK09698	PRK09698	D-allose kinase, Provisional	kinase	Not-known	NA	302	3	296	2e-28	111 bits (281)	293	97.0199	39.404
CDD	P23874	257965	PF13657	HipA, N-terminal subdomain 1	HipA is a bacterial serine/threonine protein kinase involved in multidrug tolerance. In HipA, a P loop motif forms a central strand that disrupts the N-terminal beta-sheet region, leading to the creation of two N-subdomains. This entry represents subdomain 1, and hits the N-terminal region of HipA and its homologues.	kinase	Not-known	NA	99	4	104	3e-33	121 bits (307)	100	101.01	63.6364
CDD	P23874	274416	TIGR03071	HipA, N-terminal subdomain 1	HipA is a bacterial serine/threonine protein kinase involved in multidrug tolerance. In HipA, a P loop motif forms a central strand that disrupts the N-terminal beta-sheet region, leading to the creation of two N-subdomains. This entry represents subdomain 1, and hits the N-terminal region of HipA and its homologues.	kinase	Not-known	NA	101	3	103	1e-33	123 bits (310)	100	99.0099	58.4158
CDD	P23874	226080	COG3550	HipA	Serine/threonine protein kinase HipA, toxin component of the HipAB toxin-antitoxin module [Signal transduction mechanisms].	kinase	Not-known	NA	392	33	423	1e-143	418 bits (1077)	390	99.4898	52.8061
INTERPRO	P23874	IPR017508	TIGR03071	couple_hipA: HipA N-terminal domain	HipA is a bacterial serine/threonine protein kinase involved in multidrug tolerance. In HipA, a P loop motif forms a central strand that disrupts the N-terminal beta-sheet region, leading to the creation of two N-subdomains. This entry represents subdomain 1, and hits the N-terminal region of HipA and its homologues.	kinase	NA	NA	99	4	103	2.3e-30	-	99	100	-
INTERPRO	P23874	IPR017508	PF13657	HipA N-terminal domain	HipA is a bacterial serine/threonine protein kinase involved in multidrug tolerance. In HipA, a P loop motif forms a central strand that disrupts the N-terminal beta-sheet region, leading to the creation of two N-subdomains. This entry represents subdomain 1, and hits the N-terminal region of HipA and its homologues.	kinase	NA	NA	99	7	103	3.3e-25	-	96	96.9697	-
CDD	P0A6I9	238260	cd00464	SK	Shikimate kinase (SK) is the fifth enzyme in the shikimate pathway, a seven-step biosynthetic pathway which converts erythrose-4-phosphate to chorismic acid, found in bacteria, fungi and plants. Chorismic acid is a important intermediate in the synthesis of aromatic compounds, such as aromatic amino acids, p-aminobenzoic acid, folate and ubiquinone. Shikimate kinase catalyses the phosphorylation …	kinase	Not-known	NA	154	4	177	0.005	36.0 bits (84)	173	112.338	40.9091
CDD	P0A6I9	173195	PRK14733	coaE	dephospho-CoA kinase, Provisional	kinase	Not-known	NA	204	3	180	7e-23	92.8 bits (230)	177	86.7647	47.549
CDD	P0A6I9	223315	COG0237	CoaE	Dephospho-CoA kinase [Coenzyme transport and metabolism].	kinase	Not-known	NA	201	1	201	3e-83	249 bits (637)	200	99.5025	62.6866
CDD	P0A6I9	238980	cd02022	DPCK	Dephospho-coenzyme A kinase (DPCK, EC 2.7.1.24) catalyzes the phosphorylation of dephosphocoenzyme A (dCoA) to yield CoA, which is the final step in CoA biosynthesis.	kinase	Not-known	NA	179	4	181	1e-82	246 bits (631)	177	98.8827	66.4804
CDD	P0A6I9	185630	PTZ00451	PTZ00451	dephospho-CoA kinase, Provisional	kinase	Not-known	NA	244	4	180	9e-20	84.5 bits (209)	176	72.1311	37.2951
CDD	P0A6I9	215232	PLN02422	PLN02422	dephospho-CoA kinase	kinase	Not-known	NA	232	1	180	4e-36	128 bits (324)	179	77.1552	44.8276
CDD	P0A6I9	250439	PF01202	SKI	Shikimate kinase.	kinase	Not-known	00400+2.7.1.71|2.7.1.71|PF01202|PWY-6163|UPA00053	158	12	181	0.097	32.2 bits (74)	169	106.962	36.0759
CDD	P0A6I9	238977	cd02019	NK	Nucleoside/nucleotide kinase (NK) is a protein superfamily consisting of multiple families of enzymes that share structural similarity and are functionally related to the catalysis of the reversible phosphate group transfer from nucleoside triphosphates to nucleosides/nucleotides, nucleoside monophosphates, or sugars. Members of this family play a wide variety of essential roles in nucleotide met…	kinase	Not-known	NA	69	4	35	0.0006	37.3 bits (87)	31	44.9275	31.8841
CDD	P0A6I9	251166	PF02223	Thymidylate_kin	Thymidylate kinase.	kinase	Not-known	NA	186	9	171	2	28.4 bits (64)	162	87.0968	36.5591
CDD	P0A6I9	173193	PRK14731	coaE	dephospho-CoA kinase, Provisional	kinase	Not-known	NA	208	3	197	4e-26	101 bits (254)	194	93.2692	51.4423
CDD	P0A6I9	237807	PRK14732	coaE	dephospho-CoA kinase, Provisional	kinase	Not-known	NA	196	4	195	2e-33	120 bits (303)	191	97.449	52.551
CDD	P0A6I9	234654	PRK00131	aroK	shikimate kinase, Reviewed	kinase	Not-known	NA	175	1	189	0.38	30.5 bits (70)	188	107.429	43.4286
CDD	P0A6I9	250376	PF01121	CoaE	Dephospho-CoA kinase. This family catalyses the phosphorylation of the 3'-hydroxyl group of dephosphocoenzyme A to form Coenzyme A EC:2.7.1.24. This enzyme uses ATP in its reaction.	kinase	Not-known	00770+2.7.1.24|2.7.1.24|IPB001977|MF_00376|PDOC00996|PF01121|PS51219|TIGR00152|UPA00241	179	3	177	1e-94	277 bits (710)	174	97.2067	78.7709
CDD	P0A6I9	237808	PRK14734	coaE	dephospho-CoA kinase, Provisional	kinase	Not-known	NA	200	5	189	9e-49	160 bits (407)	184	92	58.5
CDD	P0A6I9	184807	PRK14730	coaE	dephospho-CoA kinase, Provisional	kinase	Not-known	NA	195	4	181	1e-49	163 bits (414)	177	90.7692	57.9487
CDD	P0A6I9	223775	COG0703	AroK	Shikimate kinase [Amino acid transport and metabolism].	kinase	Not-known	NA	172	1	192	0.002	37.6 bits (88)	191	111.046	40.6977
CDD	P0A6I9	272931	TIGR00152	TIGR00152	dephospho-CoA kinase. This model produces scores in the range of 0-25 bits against adenylate, guanylate, uridine, and thymidylate kinases. [Biosynthesis of cofactors, prosthetic groups, and carriers, Pantothenate and coenzyme A]	kinase	Not-known	00770+2.7.1.24|2.7.1.24|IPB001977|MF_00376|PDOC00996|PF01121|PS51219|TIGR00152|UPA00241	190	4	191	1e-81	244 bits (626)	187	98.4211	67.3684
CDD	P0A6I9	234620	PRK00081	coaE	dephospho-CoA kinase, Reviewed	kinase	Not-known	NA	194	1	193	1e-99	290 bits (745)	192	98.9691	69.0722
INTERPRO	P0A6I9	IPR001977	TIGR00152	TIGR00152: dephospho-CoA kinase	This family contains dephospho-CoA kinases , which catalyzes the final step in CoA biosynthesis, the phosphorylation of the 3-hydroxyl group of ribose using ATP as a phosphate donor.The crystal structures of a number of the proteins in this entry have been determined, including the structure of the protein from Haemophilus influenzae to 2.0-A resolution in a comlex with ATP. The protein consists …	kinase	NA	mf:GO:0004140 [dephospho-CoA kinase activity],mf:GO:0005524 [ATP binding],bp:GO:0015937 [coenzyme A biosynthetic process]	190	4	190	1.5e-72	-	186	97.8947	-
INTERPRO	P0A6I9	IPR001977	PS51219	Dephospho-CoA kinase (DPCK) domain profile.	This family contains dephospho-CoA kinases , which catalyzes the final step in CoA biosynthesis, the phosphorylation of the 3-hydroxyl group of ribose using ATP as a phosphate donor.The crystal structures of a number of the proteins in this entry have been determined, including the structure of the protein from Haemophilus influenzae to 2.0-A resolution in a comlex with ATP. The protein consists …	kinase	NA	NA	179	4	200	54.595	-	196	109.497	-
INTERPRO	P0A6I9	IPR001977	MF_00376	Dephospho-CoA kinase [coaE].	This family contains dephospho-CoA kinases , which catalyzes the final step in CoA biosynthesis, the phosphorylation of the 3-hydroxyl group of ribose using ATP as a phosphate donor.The crystal structures of a number of the proteins in this entry have been determined, including the structure of the protein from Haemophilus influenzae to 2.0-A resolution in a comlex with ATP. The protein consists …	kinase	NA	NA	179	2	192	27.855	-	190	106.145	-
INTERPRO	P0A6I9	IPR001977	PF01121	Dephospho-CoA kinase	This family contains dephospho-CoA kinases , which catalyzes the final step in CoA biosynthesis, the phosphorylation of the 3-hydroxyl group of ribose using ATP as a phosphate donor.The crystal structures of a number of the proteins in this entry have been determined, including the structure of the protein from Haemophilus influenzae to 2.0-A resolution in a comlex with ATP. The protein consists …	kinase	NA	mf:GO:0004140 [dephospho-CoA kinase activity],mf:GO:0005524 [ATP binding],bp:GO:0015937 [coenzyme A biosynthetic process]	179	3	177	1.2e-77	-	174	97.2067	-
INTERPRO	P0A6I9	IPR027417	SSF52540		The P-loop NTPase fold is the most prevalent domain of the several distinctnucleotide-binding protein folds.The most common reaction catalysed by enzymes of the P-loop NTPase fold is the hydrolysis of the beta-gamma phosphate bond of a bound nucleoside triphosphate (NTP). The energy from NTP hydrolysis is typically utilised to induce conformational changes in other molecules, which constitutes th…	kinase	NA	NA	NA	1	190	3.79e-44	-	189	-	-
INTERPRO	P0A6I9	IPR027417	G3DSA:3.40.50.300		The P-loop NTPase fold is the most prevalent domain of the several distinctnucleotide-binding protein folds.The most common reaction catalysed by enzymes of the P-loop NTPase fold is the hydrolysis of the beta-gamma phosphate bond of a bound nucleoside triphosphate (NTP). The energy from NTP hydrolysis is typically utilised to induce conformational changes in other molecules, which constitutes th…	kinase	NA	NA	NA	2	199	1.7e-72	-	197	-	-
CDD	Q6IFZ3	274000	TIGR02152	D_ribokin_bact	ribokinase. This model describes ribokinase, an enzyme catalyzing the first step in ribose catabolism. The rbsK gene encoding ribokinase typically is found with ribose transport genes. Ribokinase belongs to the carbohydrate kinase pfkB family (pfam00294). In the wide gulf between the current trusted (360 bit) and noise (100 bit) cutoffs are a number of sequences, few of which are clustered with p…	kinase	Not-known	00030+2.7.1.15|2.7.1.15|PRI002207|TIGR02152|UPA00916	293	24	260	2e-20	88.0 bits (219)	236	80.5461	33.4471
CDD	Q6IFZ3	240328	PTZ00247	PTZ00247	adenosine kinase, Provisional	kinase	Not-known	NA	345	42	260	1e-06	48.5 bits (116)	218	63.1884	28.6957
CDD	Q6IFZ3	238916	cd01941	YeiC_kinase_like	YeiC-like sugar kinase. Found in eukaryotes and bacteria, YeiC-like kinase is part of the ribokinase/pfkB sugar kinase superfamily. Its oligomerization state is unknown at this time.	kinase	Not-known	NA	288	24	256	1e-13	68.5 bits (168)	232	80.5556	32.9861
CDD	Q6IFZ3	274464	TIGR03168	Tagatose/fructose phosphokinase	This entry represents a family of hexose kinases that includes the tagatose-6-kinases from the carbohydrate kinase PfkB family (LacC subfamily), 1-phosphofructokinases and 6-phosphofructokinases isozyme 2 from the carbohydrate kinase PfkB family. Fructose 1-phosphate kinase (also known as 1-phosphofructokinase) acts in concert with the fructose-specific phosphotransferase system (PTS), which phos…	kinase	Not-known	mf:GO:0016773 [phosphotransferase activity, alcohol group as acceptor],bp:GO:0005975 [carbohydrate metabolic process]	303	24	260	4e-21	90.3 bits (225)	236	77.8878	35.3135
CDD	Q6IFZ3	238922	cd01947	Guanosine_kinase_like	Guanosine kinase-like sugar kinases. Found in bacteria and archaea, the guanosine kinase-like group is part of the ribokinase/pfkB sugar kinase superfamily. Its oligomerization state is unknown at this time.	kinase	Not-known	NA	265	24	260	1e-18	82.5 bits (204)	236	89.0566	33.5849
CDD	Q6IFZ3	224030	COG1105	FruK	Fructose-1-phosphate kinase or kinase (PfkB) [Carbohydrate transport and metabolism].	kinase	Not-known	NA	310	22	256	6e-20	86.9 bits (216)	234	75.4839	30.9677
CDD	Q6IFZ3	249748	PF00294	PfkB	pfkB family carbohydrate kinase. This family includes a variety of carbohydrate and pyrimidine kinases.	kinase	Not-known	2.7.1|IPB011611|PF00294	298	1	261	9e-37	134 bits (338)	260	87.2483	40.9396
CDD	Q6IFZ3	182165	PRK09954	PRK09954	putative kinase, Provisional	kinase	Not-known	NA	362	23	252	0.0002	41.8 bits (98)	229	63.2597	25.1381
CDD	Q6IFZ3	238573	cd01168	adenosine_kinase	Adenosine kinase (AK) catalyzes the phosphorylation of ribofuranosyl-containing nucleoside analogues at the 5'-hydroxyl using ATP or GTP as the phosphate donor.The physiological function of AK is associated with the regulation of extracellular adenosine levels and the preservation of intracellular adenylate pools. Adenosine kinase is involved in the purine salvage pathway.	kinase	Not-known	NA	312	23	260	2e-24	99 bits (250)	237	75.9615	31.0897
CDD	Q6IFZ3	238177	cd00287	ribokinase_pfkB_like	ribokinase/pfkB superfamily: Kinases that accept a wide variety of substrates, including carbohydrates and aromatic small molecules, all are phosphorylated at a hydroxyl group. The superfamily includes ribokinase, fructokinase, ketohexokinase, 2-dehydro-3-deoxygluconokinase, 1-phosphofructokinase, the minor 6-phosphofructokinase (PfkB), inosine-guanosine kinase, and adenosine kinase. Even though …	kinase	Not-known	NA	196	115	234	5e-09	54.4 bits (131)	119	60.7143	24.4898
CDD	Q6IFZ3	238571	cd01166	KdgK	2-keto-3-deoxygluconate kinase (KdgK) phosphorylates 2-keto-3-deoxygluconate (KDG) to form 2-keto-3-deoxy-6-phosphogluconate (KDGP). KDG is the common intermediate product, that allows organisms to channel D-glucuronate and/or D-galacturinate into the glycolysis and therefore use polymers, like pectin and xylan as carbon sources.	kinase	Not-known	NA	294	4	260	8e-38	136 bits (345)	256	87.0748	40.4762
CDD	Q6IFZ3	223598	COG0524	RbsK	Sugar or nucleoside kinase, ribokinase family [Carbohydrate transport and metabolism].	kinase	Not-known	NA	311	4	260	3e-50	169 bits (431)	256	82.3151	39.8714
CDD	Q6IFZ3	238919	cd01944	YegV_kinase_like	YegV-like sugar kinase. Found only in bacteria, YegV-like kinase is part of the ribokinase/pfkB sugar kinase superfamily. Its oligomerization state is unknown at this time.	kinase	Not-known	NA	289	20	259	3e-10	59.0 bits (143)	239	82.699	34.6021
CDD	Q6IFZ3	182111	PRK09850	PRK09850	pseudouridine kinase, Provisional	kinase	Not-known	NA	313	10	257	0.02	35.3 bits (81)	247	78.9137	32.5879
CDD	Q6IFZ3	238915	cd01940	Fructoselysine_kinase_like	Fructoselysine kinase-like. Fructoselysine is a fructoseamine formed by glycation, a non-enzymatic reaction of glucose with a primary amine followed by an Amadori rearrangement, resulting in a protein that is modified at the amino terminus and at the lysine side chains. Fructoseamines are typically metabolized by fructoseamine-3-kinase, especially in higher eukaryotes. In E. coli, fructoselysine …	kinase	Not-known	NA	264	3	261	1e-129	369 bits (950)	258	97.7273	61.3636
CDD	Q6IFZ3	182090	PRK09813	PRK09813	fructoselysine 6-kinase, Provisional	kinase	Not-known	NA	260	2	261	1e-166	464 bits (1197)	259	99.6154	98.0769
CDD	Q6IFZ3	178005	PLN02379	PLN02379	pfkB-type carbohydrate kinase family protein	kinase	Not-known	NA	367	37	256	8e-11	61.3 bits (149)	219	59.673	28.8828
CDD	Q6IFZ3	236514	PRK09434	PRK09434	aminoimidazole riboside kinase, Provisional	kinase	Not-known	NA	304	7	252	6e-18	81.1 bits (201)	245	80.5921	39.4737
INTERPRO	Q6IFZ3	IPR002173	PS00583	pfkB family of carbohydrate kinases signature 1.	It has been shown that the following carbohydrate and purine kinases are evolutionary related and can be grouped into a single family, which is known as the pfkB family: Fructokinase (gene scrK).6-phosphofructokinase isozyme 2 (phosphofructokinase-2) (gene pfkB). pfkB is a minor phosphofructokinase isozyme in Escherichia coli and is not evolutionary related to the major isozyme (gene pfkA). Plant…	kinase	NA	NA	NA	24	48	0	-	24	-	-
INTERPRO	Q6IFZ3	IPR002173	PS00584	pfkB family of carbohydrate kinases signature 2.	It has been shown that the following carbohydrate and purine kinases are evolutionary related and can be grouped into a single family, which is known as the pfkB family: Fructokinase (gene scrK).6-phosphofructokinase isozyme 2 (phosphofructokinase-2) (gene pfkB). pfkB is a minor phosphofructokinase isozyme in Escherichia coli and is not evolutionary related to the major isozyme (gene pfkA). Plant…	kinase	NA	NA	NA	218	231	0	-	13	-	-
INTERPRO	Q6IFZ3	IPR029056	G3DSA:3.40.1190.20		This domain is found in phosphotransferases that have an alcohol group as an acceptor (). However, 4-amino-5-hydroxymethyl-2-methylpyrimidine phosphate kinase (HMPP kinase) catalyses two phosphorylation reactions: one to a hydroxymethyl group of hydroxymethyl pyrimidine (HMP) and the second to the phosphomethyl group of HMPP . The common structural feature for the enzymes in this superfamily is a…	kinase	NA	NA	NA	1	260	2.7e-55	-	259	-	-
INTERPRO	Q6IFZ3	IPR029056	SSF53613		This domain is found in phosphotransferases that have an alcohol group as an acceptor (). However, 4-amino-5-hydroxymethyl-2-methylpyrimidine phosphate kinase (HMPP kinase) catalyses two phosphorylation reactions: one to a hydroxymethyl group of hydroxymethyl pyrimidine (HMP) and the second to the phosphomethyl group of HMPP . The common structural feature for the enzymes in this superfamily is a…	kinase	NA	NA	NA	1	260	1.34e-57	-	259	-	-
INTERPRO	Q6IFZ3	IPR011611	PF00294	pfkB family carbohydrate kinase	This domain is found in a variety of carbohydrate and pyrimidine kinases. It is found in phosphomethylpyrimidine kinase , which is part of the thiamine pyrophosphate (TPP) synthesis pathway - TPP being an essential cofactor for many enzymes. It is also found in 2-keto-3-deoxygluconate kinase, which is a component of the Entner-Doudoroff pathway in hyperthermophilic archaea.	kinase	NA	NA	298	23	260	2.8e-38	-	237	79.5302	-
CDD	P0A799	249642	PF00162	PGK	Phosphoglycerate kinase.	kinase	Not-known	00010+2.7.2.3|00710+2.7.2.3|2.7.2.3|IPB001576|MF_00145|PF00162|PIRSF000724|PR00477|PRI000833|PTHR11406|PWY-1042|PWY-5484|PWY-6886|PWY-6901|PWY-7003|SSF53748|UPA00109	383	6	373	0	550 bits (1420)	367	95.8225	68.9295
CDD	P0A799	234613	PRK00073	pgk	phosphoglycerate kinase, Provisional	kinase	Not-known	NA	389	3	383	0	632 bits (1632)	380	97.6864	73.2648
CDD	P0A799	173310	PTZ00005	PTZ00005	phosphoglycerate kinase, Provisional	kinase	Not-known	NA	417	4	381	1e-98	303 bits (777)	377	90.4077	56.1151
CDD	P0A799	165923	PLN02282	PLN02282	phosphoglycerate kinase	kinase	Not-known	NA	401	2	383	1e-101	309 bits (792)	381	95.0125	62.5935
CDD	P0A799	178602	PLN03034	PLN03034	phosphoglycerate kinase, Provisional	kinase	Not-known	NA	481	2	383	2e-98	305 bits (781)	381	79.21	51.7672
CDD	P0A799	223204	COG0126	Pgk	3-phosphoglycerate kinase [Carbohydrate transport and metabolism].	kinase	Not-known	NA	395	1	386	0	562 bits (1451)	385	97.4684	71.3924
CDD	P0A799	238195	cd00318	Phosphoglycerate_kinase	Phosphoglycerate kinase (PGK) is a monomeric enzyme which catalyzes the transfer of the high-energy phosphate group of 1,3-bisphosphoglycerate to ADP, forming ATP and 3-phosphoglycerate. This reaction represents the first of the two substrate-level phosphorylation events in the glycolytic pathway. Substrate-level phosphorylation is defined as production of ATP by a process, which is catalyzed by …	kinase	Not-known	NA	397	6	383	1e-178	505 bits (1302)	377	94.9622	65.7431
INTERPRO	P0A799	IPR015901	G3DSA:3.40.50.1270		Phosphoglycerate kinase (PGK) is an enzyme that catalyses the formation of ATP to ADP and vice versa. In the second step of the second phase in glycolysis, 1,3-diphosphoglycerate is converted to3-phosphoglycerate, forming one molecule of ATP. If the reverse were to occur, one molecule of ADP would be formed. This reaction is essential in most cells for the generation of ATP in aerobes, for fermen…	kinase	NA	NA	NA	175	371	5.6e-81	-	196	-	-
INTERPRO	P0A799	IPR001576	PR00477	Phosphoglycerate kinase family signature	Phosphoglycerate kinase (PGK) is an enzyme that catalyses the formation of ATP to ADP and vice versa. In the second step of the second phase in glycolysis, 1,3-diphosphoglycerate is converted to3-phosphoglycerate, forming one molecule of ATP. If the reverse were to occur, one molecule of ADP would be formed. This reaction is essential in most cells for the generation of ATP in aerobes, for fermen…	kinase	NA	NA	383	163	185	1.56e-82	-	22	5.7441	-
INTERPRO	P0A799	IPR001576	PR00477	Phosphoglycerate kinase family signature	Phosphoglycerate kinase (PGK) is an enzyme that catalyses the formation of ATP to ADP and vice versa. In the second step of the second phase in glycolysis, 1,3-diphosphoglycerate is converted to3-phosphoglycerate, forming one molecule of ATP. If the reverse were to occur, one molecule of ADP would be formed. This reaction is essential in most cells for the generation of ATP in aerobes, for fermen…	kinase	NA	NA	383	104	119	1.56e-82	-	15	3.9164	-
INTERPRO	P0A799	IPR001576	PR00477	Phosphoglycerate kinase family signature	Phosphoglycerate kinase (PGK) is an enzyme that catalyses the formation of ATP to ADP and vice versa. In the second step of the second phase in glycolysis, 1,3-diphosphoglycerate is converted to3-phosphoglycerate, forming one molecule of ATP. If the reverse were to occur, one molecule of ADP would be formed. This reaction is essential in most cells for the generation of ATP in aerobes, for fermen…	kinase	NA	NA	383	359	376	1.56e-82	-	17	4.4386	-
INTERPRO	P0A799	IPR001576	PIRSF000724		Phosphoglycerate kinase (PGK) is an enzyme that catalyses the formation of ATP to ADP and vice versa. In the second step of the second phase in glycolysis, 1,3-diphosphoglycerate is converted to3-phosphoglycerate, forming one molecule of ATP. If the reverse were to occur, one molecule of ADP would be formed. This reaction is essential in most cells for the generation of ATP in aerobes, for fermen…	kinase	NA	NA	383	1	387	1.3e-134	-	386	100.783	-
INTERPRO	P0A799	IPR001576	PR00477	Phosphoglycerate kinase family signature	Phosphoglycerate kinase (PGK) is an enzyme that catalyses the formation of ATP to ADP and vice versa. In the second step of the second phase in glycolysis, 1,3-diphosphoglycerate is converted to3-phosphoglycerate, forming one molecule of ATP. If the reverse were to occur, one molecule of ADP would be formed. This reaction is essential in most cells for the generation of ATP in aerobes, for fermen…	kinase	NA	NA	383	336	347	1.56e-82	-	11	2.8721	-
INTERPRO	P0A799	IPR015824	G3DSA:3.40.50.1260		Phosphoglycerate kinase (PGK) is an enzyme that catalyses the formation of ATP to ADP and vice versa. In the second step of the second phase in glycolysis, 1,3-diphosphoglycerate is converted to3-phosphoglycerate, forming one molecule of ATP. If the reverse were to occur, one molecule of ADP would be formed. This reaction is essential in most cells for the generation of ATP in aerobes, for fermen…	kinase	NA	NA	NA	5	174	2.1e-64	-	169	-	-
INTERPRO	P0A799	IPR001576	SSF53748		Phosphoglycerate kinase (PGK) is an enzyme that catalyses the formation of ATP to ADP and vice versa. In the second step of the second phase in glycolysis, 1,3-diphosphoglycerate is converted to3-phosphoglycerate, forming one molecule of ATP. If the reverse were to occur, one molecule of ADP would be formed. This reaction is essential in most cells for the generation of ATP in aerobes, for fermen…	kinase	NA	NA	383	3	383	8.01e-145	-	380	99.2167	-
INTERPRO	P0A799	IPR001576	PF00162	Phosphoglycerate kinase	Phosphoglycerate kinase (PGK) is an enzyme that catalyses the formation of ATP to ADP and vice versa. In the second step of the second phase in glycolysis, 1,3-diphosphoglycerate is converted to3-phosphoglycerate, forming one molecule of ATP. If the reverse were to occur, one molecule of ADP would be formed. This reaction is essential in most cells for the generation of ATP in aerobes, for fermen…	kinase	NA	mf:GO:0004618 [phosphoglycerate kinase activity],bp:GO:0006096 [glycolytic process]	383	6	373	2.1e-138	-	367	95.8225	-
INTERPRO	P0A799	IPR001576	PR00477	Phosphoglycerate kinase family signature	Phosphoglycerate kinase (PGK) is an enzyme that catalyses the formation of ATP to ADP and vice versa. In the second step of the second phase in glycolysis, 1,3-diphosphoglycerate is converted to3-phosphoglycerate, forming one molecule of ATP. If the reverse were to occur, one molecule of ADP would be formed. This reaction is essential in most cells for the generation of ATP in aerobes, for fermen…	kinase	NA	NA	383	303	328	1.56e-82	-	25	6.5274	-
INTERPRO	P0A799	IPR001576	PR00477	Phosphoglycerate kinase family signature	Phosphoglycerate kinase (PGK) is an enzyme that catalyses the formation of ATP to ADP and vice versa. In the second step of the second phase in glycolysis, 1,3-diphosphoglycerate is converted to3-phosphoglycerate, forming one molecule of ATP. If the reverse were to occur, one molecule of ADP would be formed. This reaction is essential in most cells for the generation of ATP in aerobes, for fermen…	kinase	NA	NA	383	186	205	1.56e-82	-	19	4.9608	-
INTERPRO	P0A799	IPR015911	PS00111	Phosphoglycerate kinase signature.	Phosphoglycerate kinase (PGK) is an enzyme that catalyses the formation of ATP to ADP and vice versa. In the second step of the second phase in glycolysis, 1,3-diphosphoglycerate is converted to3-phosphoglycerate, forming one molecule of ATP. If the reverse were to occur, one molecule of ADP would be formed. This reaction is essential in most cells for the generation of ATP in aerobes, for fermen…	kinase	NA	NA	NA	15	25	0	-	10	-	-
INTERPRO	P0A799	IPR001576	PR00477	Phosphoglycerate kinase family signature	Phosphoglycerate kinase (PGK) is an enzyme that catalyses the formation of ATP to ADP and vice versa. In the second step of the second phase in glycolysis, 1,3-diphosphoglycerate is converted to3-phosphoglycerate, forming one molecule of ATP. If the reverse were to occur, one molecule of ADP would be formed. This reaction is essential in most cells for the generation of ATP in aerobes, for fermen…	kinase	NA	NA	383	31	53	1.56e-82	-	22	5.7441	-
INTERPRO	P0A799	IPR001576	PR00477	Phosphoglycerate kinase family signature	Phosphoglycerate kinase (PGK) is an enzyme that catalyses the formation of ATP to ADP and vice versa. In the second step of the second phase in glycolysis, 1,3-diphosphoglycerate is converted to3-phosphoglycerate, forming one molecule of ATP. If the reverse were to occur, one molecule of ADP would be formed. This reaction is essential in most cells for the generation of ATP in aerobes, for fermen…	kinase	NA	NA	383	132	154	1.56e-82	-	22	5.7441	-
INTERPRO	P0A799	IPR001576	PR00477	Phosphoglycerate kinase family signature	Phosphoglycerate kinase (PGK) is an enzyme that catalyses the formation of ATP to ADP and vice versa. In the second step of the second phase in glycolysis, 1,3-diphosphoglycerate is converted to3-phosphoglycerate, forming one molecule of ATP. If the reverse were to occur, one molecule of ADP would be formed. This reaction is essential in most cells for the generation of ATP in aerobes, for fermen…	kinase	NA	NA	383	10	26	1.56e-82	-	16	4.1775	-
CDD	P46859	273551	TIGR01313	therm_gnt_kin	carbohydrate kinase, thermoresistant glucokinase family. This model represents a subfamily of proteins that includes thermoresistant and thermosensitve isozymes of gluconate kinase (gluconokinase) in E. coli and other related proteins, members of this family are often named by similarity to the thermostable isozyme. These proteins show homology to shikimate kinases and adenylate kinases but not t…	kinase	Not-known	00030+2.7.1.12|2.7.1.12|PWY-5530|TIGR01313|UPA00792	163	11	173	3e-95	276 bits (709)	162	99.3865	76.6871
CDD	P46859	274078	TIGR02322	phosphon_PhnN	phosphonate metabolism protein/1,5-bisphosphokinase (PRPP-forming) PhnN. Members of this family resemble PhnN of phosphonate utilization operons, where different such operons confer the ability to use somewhat different profiles of C-P bond-containing compounds (see ), including phosphites as well as phosphonates. PhnN in E. coli shows considerable homology to guanylate kinases (EC 2.7.4.8), and …	kinase	Not-known	00030+2.7.4.23|2.7.4.23|MF_00836|PWY-5532|TIGR02322|UPA00087	179	10	174	6.9	26.6 bits (59)	164	91.6201	36.3128
CDD	P46859	223775	COG0703	AroK	Shikimate kinase [Amino acid transport and metabolism].	kinase	Not-known	NA	172	12	172	0.007	35.6 bits (83)	160	93.0233	41.8605
CDD	P46859	226986	COG4639	COG4639	Predicted kinase [General function prediction only].	kinase	Not-known	NA	168	12	144	0.02	34.0 bits (78)	132	78.5714	30.3571
CDD	P46859	257557	PF13189	Cytidylate_kin2	Cytidylate kinase-like family. This family includes enzymes related to cytidylate kinase.	kinase	Not-known	2.7.4.25|PF13189|PWY-7205	174	18	126	5	26.7 bits (60)	108	62.069	26.4368
CDD	P46859	225804	COG3265	GntK	Gluconate kinase [Carbohydrate transport and metabolism].	kinase	Not-known	NA	161	14	175	1e-90	264 bits (678)	161	100	75.7764
CDD	P46859	223203	COG0125	Tmk	Thymidylate kinase [Nucleotide transport and metabolism].	kinase	Not-known	NA	208	10	173	0.003	36.9 bits (86)	163	78.3654	31.7308
CDD	P46859	223718	COG0645	COG0645	Predicted kinase [General function prediction only].	kinase	Not-known	NA	170	8	151	0.052	32.8 bits (75)	143	84.1176	33.5294
CDD	P46859	129547	TIGR00455	apsK	adenylyl-sulfate kinase. This protein, adenylylsulfate kinase, is often found as a fusion protein with sulfate adenylyltransferase. Important residue (active site in E.coli) is residue 100 of the seed alignment. [Central intermediary metabolism, Sulfur metabolism]	kinase	Not-known	00230+2.7.1.25|00920+2.7.1.25|2.7.1.25|IPB002891|MF_00065|PF01583|PRI000877|PWY-5340|REACT_13433|TIGR00455|UPA00140	184	6	126	0.0008	38.2 bits (89)	120	65.2174	31.5217
CDD	P46859	238977	cd02019	NK	Nucleoside/nucleotide kinase (NK) is a protein superfamily consisting of multiple families of enzymes that share structural similarity and are functionally related to the catalysis of the reversible phosphate group transfer from nucleoside triphosphates to nucleosides/nucleotides, nucleoside monophosphates, or sugars. Members of this family play a wide variety of essential roles in nucleotide met…	kinase	Not-known	NA	69	10	39	0.001	36.2 bits (84)	29	42.029	26.087
CDD	P46859	179661	PRK03846	PRK03846	adenylylsulfate kinase, Provisional	kinase	Not-known	NA	198	6	126	0.009	35.3 bits (82)	120	60.6061	29.798
CDD	P46859	234654	PRK00131	aroK	shikimate kinase, Reviewed	kinase	Not-known	NA	175	12	122	0.0004	39.0 bits (92)	110	62.8571	31.4286
CDD	P46859	238979	cd02021	GntK	Gluconate kinase (GntK) catalyzes the phosphoryl transfer from ATP to gluconate. The resulting product gluconate-6-phoshate is an important precursor of gluconate metabolism. GntK acts as a dimmer composed of two identical subunits.	kinase	Not-known	NA	150	10	156	2e-72	218 bits (557)	146	97.3333	69.3333
CDD	P46859	182097	PRK09825	idnK	D-gluconate kinase, Provisional	kinase	Not-known	NA	176	11	163	6e-57	179 bits (456)	152	86.3636	63.6364
CDD	P46859	223603	COG0529	CysC	Adenylylsulfate kinase or related kinase [Inorganic ion transport and metabolism].	kinase	Not-known	NA	197	13	126	0.005	36.1 bits (84)	113	57.3604	25.3807
CDD	P46859	179157	PRK00889	PRK00889	adenylylsulfate kinase, Provisional	kinase	Not-known	NA	175	13	128	0.1	31.9 bits (73)	115	65.7143	32.5714
CDD	P46859	236926	PRK11545	gntK	gluconate kinase 1, Provisional	kinase	Not-known	NA	163	14	174	1e-127	357 bits (919)	160	98.1595	98.773
CDD	P46859	238260	cd00464	SK	Shikimate kinase (SK) is the fifth enzyme in the shikimate pathway, a seven-step biosynthetic pathway which converts erythrose-4-phosphate to chorismic acid, found in bacteria, fungi and plants. Chorismic acid is a important intermediate in the synthesis of aromatic compounds, such as aromatic amino acids, p-aminobenzoic acid, folate and ubiquinone. Shikimate kinase catalyses the phosphorylation …	kinase	Not-known	NA	154	12	125	0.001	37.5 bits (88)	113	73.3766	30.5195
CDD	P46859	250721	PF01583	APS_kinase	Adenylylsulphate kinase. Enzyme that catalyses the phosphorylation of adenylylsulphate to 3'-phosphoadenylylsulfate. This domain contains an ATP binding P-loop motif.	kinase	Not-known	00230+2.7.1.25|00920+2.7.1.25|2.7.1.25|IPB002891|MF_00065|PF01583|PRI000877|PWY-5340|REACT_13433|TIGR00455|UPA00140	157	13	126	9e-05	40.7 bits (96)	113	71.9745	35.6688
CDD	P46859	250439	PF01202	SKI	Shikimate kinase.	kinase	Not-known	00400+2.7.1.71|2.7.1.71|PF01202|PWY-6163|UPA00053	158	18	172	1e-12	62.2 bits (152)	154	97.4684	43.038
INTERPRO	P46859	IPR031322	PF01202	Shikimate kinase	Shikimate kinase catalyses the fifth step in the biosynthesis of aromatic amino acids from chorismate (the so-called shikimate pathway). The enzyme catalyses the following reaction:ATP + shikimate = ADP + shikimate-3-phosphateThe protein is found in bacteria (gene aroK or aroL), plants and fungi (whereit is part of a multifunctional enzyme that catalyses five consecutive steps in this pathway). I…	kinase	NA	NA	158	17	171	2.1e-12	-	154	97.4684	-
INTERPRO	P46859	IPR006001	TIGR01313	therm_gnt_kin: carbohydrate kinase, thermoresistant glucokinase family	This family of proteins includes thermoresistant and thermosensitve isozymes of gluconate kinase (gluconokinase) in E. coli and other related proteins; members of this family are often named by similarity to the thermostable isozyme. These proteins show homology to shikimate kinases and adenylate kinases but not to gluconate kinases from the FGGY family of carbohydrate kinases. The structure of t…	kinase	NA	mf:GO:0016301 [kinase activity],bp:GO:0005975 [carbohydrate metabolic process]	163	11	173	8.4e-73	-	162	99.3865	-
INTERPRO	P46859	IPR027417	G3DSA:3.40.50.300		The P-loop NTPase fold is the most prevalent domain of the several distinctnucleotide-binding protein folds.The most common reaction catalysed by enzymes of the P-loop NTPase fold is the hydrolysis of the beta-gamma phosphate bond of a bound nucleoside triphosphate (NTP). The energy from NTP hydrolysis is typically utilised to induce conformational changes in other molecules, which constitutes th…	kinase	NA	NA	NA	3	172	6e-71	-	169	-	-
INTERPRO	P46859	IPR027417	SSF52540		The P-loop NTPase fold is the most prevalent domain of the several distinctnucleotide-binding protein folds.The most common reaction catalysed by enzymes of the P-loop NTPase fold is the hydrolysis of the beta-gamma phosphate bond of a bound nucleoside triphosphate (NTP). The energy from NTP hydrolysis is typically utilised to induce conformational changes in other molecules, which constitutes th…	kinase	NA	NA	NA	4	172	5.24e-26	-	168	-	-
CDD	P0AD61	173361	PTZ00066	PTZ00066	pyruvate kinase, Provisional	kinase	Not-known	NA	513	2	467	1e-161	469 bits (1209)	465	90.6433	58.2846
CDD	P0AD61	180676	PRK06739	PRK06739	pyruvate kinase, Validated	kinase	Not-known	NA	352	7	340	6e-94	291 bits (747)	333	94.6023	62.7841
CDD	P0AD61	249694	PF00224	PK	Pyruvate kinase, barrel domain. This domain of the is actually a small beta-barrel domain nested within a larger TIM barrel. The active site is found in a cleft between the two domains.	kinase	Not-known	00010+2.7.1.40|00230+2.7.1.40|00620+2.7.1.40|2.7.1.40|PDOC00101|PF00224|PRI001463|PS00110|PWY-1042|PWY-2221|PWY-5484|PWY-5723|PWY-6142|PWY-6886|PWY-6901|PWY-7003|PWY-7218|PWY-7383|REACT_474|UPA00109	348	1	342	1e-171	488 bits (1259)	341	97.9885	71.5517
CDD	P0AD61	235619	PRK05826	PRK05826	pyruvate kinase, Provisional	kinase	Not-known	NA	465	1	462	0	612 bits (1582)	461	99.1398	65.8065
CDD	P0AD61	140321	PTZ00300	PTZ00300	pyruvate kinase, Provisional	kinase	Not-known	NA	454	28	452	1e-115	349 bits (896)	424	93.3921	56.8282
CDD	P0AD61	273424	TIGR01064	pyruv_kin	pyruvate kinase. This enzyme is a homotetramer. Some forms are active only in the presence of fructose-1,6-bisphosphate or similar phosphorylated sugars. [Energy metabolism, Glycolysis/gluconeogenesis]	kinase	Not-known	00010+2.7.1.40|00230+2.7.1.40|00620+2.7.1.40|2.7.1.40|IPB001697|PR01050|PRI001463|PTHR11817|PWY-1042|PWY-2221|PWY-5484|PWY-5723|PWY-6142|PWY-6886|PWY-6901|PWY-7003|PWY-7218|PWY-7383|REACT_474|TIGR01064|UPA00109	472	2	467	0	679 bits (1754)	465	98.5169	71.3983
CDD	P0AD61	215255	PLN02461	PLN02461	Probable pyruvate kinase	kinase	Not-known	NA	511	2	450	1e-174	502 bits (1296)	448	87.6712	58.9041
CDD	P0AD61	238178	cd00288	Pyruvate_Kinase	Pyruvate kinase (PK): Large allosteric enzyme that regulates glycolysis through binding of the substrate, phosphoenolpyruvate, and one or more allosteric effectors. Like other allosteric enzymes, PK has a high substrate affinity R state and a low affinity T state. PK exists as several different isozymes, depending on organism and tissue type. In mammals, there are four PK isozymes: R, found in re…	kinase	Not-known	NA	480	1	470	0	721 bits (1864)	469	97.7083	69.375
CDD	P0AD61	215334	PLN02623	PLN02623	pyruvate kinase	kinase	Not-known	NA	581	2	462	1e-111	345 bits (886)	460	79.1738	46.988
CDD	P0AD61	236178	PRK08187	PRK08187	pyruvate kinase, Validated	kinase	Not-known	NA	493	17	337	3e-46	169 bits (430)	320	64.9087	31.643
CDD	P0AD61	251595	PF02887	PK_C	Pyruvate kinase, alpha/beta domain. As well as being found in pyruvate kinase this family is found as an isolated domain in some bacterial proteins.	kinase	Not-known	00010+2.7.1.40|00230+2.7.1.40|00620+2.7.1.40|2.7.1.40|PF02887|PRI001463|PWY-1042|PWY-2221|PWY-5484|PWY-5723|PWY-6142|PWY-6886|PWY-6901|PWY-7003|PWY-7218|PWY-7383|REACT_474|SSF52935|UPA00109	117	355	469	1e-31	118 bits (298)	114	97.4359	59.8291
CDD	P0AD61	180487	PRK06247	PRK06247	pyruvate kinase, Provisional	kinase	Not-known	NA	476	2	470	1e-151	443 bits (1142)	468	98.3193	60.084
CDD	P0AD61	223545	COG0469	PykF	Pyruvate kinase [Carbohydrate transport and metabolism].	kinase	Not-known	NA	477	1	470	0	672 bits (1737)	469	98.3229	70.8595
CDD	P0AD61	215407	PLN02762	PLN02762	pyruvate kinase complex alpha subunit	kinase	Not-known	NA	509	1	470	7e-96	302 bits (774)	469	92.1415	51.4735
CDD	P0AD61	181699	PRK09206	PRK09206	pyruvate kinase, Provisional	kinase	Not-known	NA	470	1	470	0	1007 bits (2606)	469	99.7872	97.4468
CDD	P0AD61	215409	PLN02765	PLN02765	pyruvate kinase	kinase	Not-known	NA	526	4	427	1e-108	334 bits (859)	423	80.4183	49.0494
CDD	P0AD61	235784	PRK06354	PRK06354	pyruvate kinase, Provisional	kinase	Not-known	NA	590	1	469	0	584 bits (1508)	468	79.322	53.8983
INTERPRO	P0AD61	IPR001697	PR01050	Pyruvate kinase family signature	Pyruvate kinase (PK) catalyses the final step in glycolysis the conversion of phosphoenolpyruvate to pyruvate with concomitant phosphorylation of ADP to ATP: ADP + phosphoenolpyruvate = ATP + pyruvate The enzyme, which is found in all living organisms, requires both magnesium and potassium ions for its activity. In vertebrates, there are four tissue-specific isozymes: L (liver), R (red cells), M1…	kinase	NA	NA	472	186	200	4.27e-77	-	14	2.9661	-
INTERPRO	P0AD61	IPR015795	SSF52935		Pyruvate kinase (PK) catalyses the final step in glycolysis the conversion of phosphoenolpyruvate to pyruvate with concomitant phosphorylation of ADP to ATP: ADP + phosphoenolpyruvate = ATP + pyruvate The enzyme, which is found in all living organisms, requires both magnesium and potassium ions for its activity. In vertebrates, there are four tissue-specific isozymes: L (liver), R (red cells), M1…	kinase	NA	NA	117	323	469	9.68e-37	-	146	124.786	-
INTERPRO	P0AD61	IPR015806	G3DSA:2.40.33.10		Pyruvate kinase (PK) catalyses the final step in glycolysis the conversion of phosphoenolpyruvate to pyruvate with concomitant phosphorylation of ADP to ATP: ADP + phosphoenolpyruvate = ATP + pyruvate The enzyme, which is found in all living organisms, requires both magnesium and potassium ions for its activity. In vertebrates, there are four tissue-specific isozymes: L (liver), R (red cells), M1…	kinase	NA	NA	NA	73	168	8.4e-33	-	95	-	-
INTERPRO	P0AD61	IPR001697	PR01050	Pyruvate kinase family signature	Pyruvate kinase (PK) catalyses the final step in glycolysis the conversion of phosphoenolpyruvate to pyruvate with concomitant phosphorylation of ADP to ATP: ADP + phosphoenolpyruvate = ATP + pyruvate The enzyme, which is found in all living organisms, requires both magnesium and potassium ions for its activity. In vertebrates, there are four tissue-specific isozymes: L (liver), R (red cells), M1…	kinase	NA	NA	472	59	75	4.27e-77	-	16	3.3898	-
INTERPRO	P0AD61	IPR015813	G3DSA:3.20.20.60		Pyruvate kinase controls the exit from the glysolysis pathway, catalysing the transfer of phosphate from phosphooenolpyruvate (PEP) to ADP. Mammalian pyruvate kinase is a homotetramer, where each polypeptide subunit consists of four domains: N-terminal, A domain, B domain and C-terminal. Activation of the enzyme is believed to occur via the clamping down of the B domain onto the A domain to dehyd…	kinase	NA	NA	NA	2	72	1.7e-115	-	70	-	-
INTERPRO	P0AD61	IPR001697	TIGR01064	pyruv_kin: pyruvate kinase	Pyruvate kinase (PK) catalyses the final step in glycolysis the conversion of phosphoenolpyruvate to pyruvate with concomitant phosphorylation of ADP to ATP: ADP + phosphoenolpyruvate = ATP + pyruvate The enzyme, which is found in all living organisms, requires both magnesium and potassium ions for its activity. In vertebrates, there are four tissue-specific isozymes: L (liver), R (red cells), M1…	kinase	NA	00010+2.7.1.40|00230+2.7.1.40|00620+2.7.1.40|2.7.1.40|IPB001697|PR01050|PRI001463|PTHR11817|PWY-1042|PWY-2221|PWY-5484|PWY-5723|PWY-6142|PWY-6886|PWY-6901|PWY-7003|PWY-7218|PWY-7383|REACT_474|TIGR01064|UPA00109	472	2	469	1.7e-193	-	467	98.9407	-
INTERPRO	P0AD61	IPR015794	G3DSA:3.40.1380.20		Pyruvate kinase (PK) catalyses the final step in glycolysis the conversion of phosphoenolpyruvate to pyruvate with concomitant phosphorylation of ADP to ATP: ADP + phosphoenolpyruvate = ATP + pyruvate The enzyme, which is found in all living organisms, requires both magnesium and potassium ions for its activity. In vertebrates, there are four tissue-specific isozymes: L (liver), R (red cells), M1…	kinase	NA	NA	NA	326	469	2.7e-48	-	143	-	-
INTERPRO	P0AD61	IPR001697	PR01050	Pyruvate kinase family signature	Pyruvate kinase (PK) catalyses the final step in glycolysis the conversion of phosphoenolpyruvate to pyruvate with concomitant phosphorylation of ADP to ATP: ADP + phosphoenolpyruvate = ATP + pyruvate The enzyme, which is found in all living organisms, requires both magnesium and potassium ions for its activity. In vertebrates, there are four tissue-specific isozymes: L (liver), R (red cells), M1…	kinase	NA	NA	472	269	293	4.27e-77	-	24	5.0847	-
INTERPRO	P0AD61	IPR001697	PR01050	Pyruvate kinase family signature	Pyruvate kinase (PK) catalyses the final step in glycolysis the conversion of phosphoenolpyruvate to pyruvate with concomitant phosphorylation of ADP to ATP: ADP + phosphoenolpyruvate = ATP + pyruvate The enzyme, which is found in all living organisms, requires both magnesium and potassium ions for its activity. In vertebrates, there are four tissue-specific isozymes: L (liver), R (red cells), M1…	kinase	NA	NA	472	244	268	4.27e-77	-	24	5.0847	-
INTERPRO	P0AD61	IPR015813	G3DSA:3.20.20.60		Pyruvate kinase controls the exit from the glysolysis pathway, catalysing the transfer of phosphate from phosphooenolpyruvate (PEP) to ADP. Mammalian pyruvate kinase is a homotetramer, where each polypeptide subunit consists of four domains: N-terminal, A domain, B domain and C-terminal. Activation of the enzyme is believed to occur via the clamping down of the B domain onto the A domain to dehyd…	kinase	NA	NA	NA	169	325	1.7e-115	-	156	-	-
INTERPRO	P0AD61	IPR015793	PF00224	Pyruvate kinase, barrel domain	Pyruvate kinase (PK) catalyses the final step in glycolysis the conversion of phosphoenolpyruvate to pyruvate with concomitant phosphorylation of ADP to ATP: ADP + phosphoenolpyruvate = ATP + pyruvate The enzyme, which is found in all living organisms, requires both magnesium and potassium ions for its activity. In vertebrates, there are four tissue-specific isozymes: L (liver), R (red cells), M1…	kinase	NA	00010+2.7.1.40|00230+2.7.1.40|00620+2.7.1.40|2.7.1.40|PDOC00101|PF00224|PRI001463|PS00110|PWY-1042|PWY-2221|PWY-5484|PWY-5723|PWY-6142|PWY-6886|PWY-6901|PWY-7003|PWY-7218|PWY-7383|REACT_474|UPA00109	348	1	342	2.5e-151	-	341	97.9885	-
INTERPRO	P0AD61	IPR001697	PR01050	Pyruvate kinase family signature	Pyruvate kinase (PK) catalyses the final step in glycolysis the conversion of phosphoenolpyruvate to pyruvate with concomitant phosphorylation of ADP to ATP: ADP + phosphoenolpyruvate = ATP + pyruvate The enzyme, which is found in all living organisms, requires both magnesium and potassium ions for its activity. In vertebrates, there are four tissue-specific isozymes: L (liver), R (red cells), M1…	kinase	NA	NA	472	313	329	4.27e-77	-	16	3.3898	-
INTERPRO	P0AD61	IPR011037	SSF50800		Pyruvate kinase (PK) catalyses the final step in glycolysis the conversion of phosphoenolpyruvate to pyruvate with concomitant phosphorylation of ADP to ATP: ADP + phosphoenolpyruvate = ATP + pyruvate The enzyme, which is found in all living organisms, requires both magnesium and potassium ions for its activity. In vertebrates, there are four tissue-specific isozymes: L (liver), R (red cells), M1…	kinase	NA	NA	NA	70	166	1.67e-29	-	96	-	-
INTERPRO	P0AD61	IPR015813	SSF51621		Pyruvate kinase controls the exit from the glysolysis pathway, catalysing the transfer of phosphate from phosphooenolpyruvate (PEP) to ADP. Mammalian pyruvate kinase is a homotetramer, where each polypeptide subunit consists of four domains: N-terminal, A domain, B domain and C-terminal. Activation of the enzyme is believed to occur via the clamping down of the B domain onto the A domain to dehyd…	kinase	NA	NA	NA	1	74	2.09e-100	-	73	-	-
INTERPRO	P0AD61	IPR018209	PS00110	Pyruvate kinase active site signature.	Pyruvate kinase (PK) catalyses the final step in glycolysis the conversion of phosphoenolpyruvate to pyruvate with concomitant phosphorylation of ADP to ATP: ADP + phosphoenolpyruvate = ATP + pyruvate The enzyme, which is found in all living organisms, requires both magnesium and potassium ions for its activity. In vertebrates, there are four tissue-specific isozymes: L (liver), R (red cells), M1…	kinase	NA	NA	348	215	227	0	-	12	3.4483	-
INTERPRO	P0AD61	IPR001697	PR01050	Pyruvate kinase family signature	Pyruvate kinase (PK) catalyses the final step in glycolysis the conversion of phosphoenolpyruvate to pyruvate with concomitant phosphorylation of ADP to ATP: ADP + phosphoenolpyruvate = ATP + pyruvate The enzyme, which is found in all living organisms, requires both magnesium and potassium ions for its activity. In vertebrates, there are four tissue-specific isozymes: L (liver), R (red cells), M1…	kinase	NA	NA	472	217	243	4.27e-77	-	26	5.5085	-
INTERPRO	P0AD61	IPR015795	PF02887	Pyruvate kinase, alpha/beta domain	Pyruvate kinase (PK) catalyses the final step in glycolysis the conversion of phosphoenolpyruvate to pyruvate with concomitant phosphorylation of ADP to ATP: ADP + phosphoenolpyruvate = ATP + pyruvate The enzyme, which is found in all living organisms, requires both magnesium and potassium ions for its activity. In vertebrates, there are four tissue-specific isozymes: L (liver), R (red cells), M1…	kinase	NA	NA	117	356	468	9.6e-30	-	112	95.7265	-
INTERPRO	P0AD61	IPR015813	SSF51621		Pyruvate kinase controls the exit from the glysolysis pathway, catalysing the transfer of phosphate from phosphooenolpyruvate (PEP) to ADP. Mammalian pyruvate kinase is a homotetramer, where each polypeptide subunit consists of four domains: N-terminal, A domain, B domain and C-terminal. Activation of the enzyme is believed to occur via the clamping down of the B domain onto the A domain to dehyd…	kinase	NA	NA	NA	156	340	2.09e-100	-	184	-	-
INTERPRO	P0AD61	IPR001697	PR01050	Pyruvate kinase family signature	Pyruvate kinase (PK) catalyses the final step in glycolysis the conversion of phosphoenolpyruvate to pyruvate with concomitant phosphorylation of ADP to ATP: ADP + phosphoenolpyruvate = ATP + pyruvate The enzyme, which is found in all living organisms, requires both magnesium and potassium ions for its activity. In vertebrates, there are four tissue-specific isozymes: L (liver), R (red cells), M1…	kinase	NA	NA	472	294	312	4.27e-77	-	18	3.8136	-
CDD	P00561	239794	cd04261	AAK_AKii-LysC-BS	AAK_AKii-LysC-BS: Amino Acid Kinase Superfamily (AAK), AKii, this CD includes the N-terminal catalytic aspartokinase (AK) domain of the lysine-sensitive aspartokinase isoenzyme AKII of Bacillus subtilis 168, and the lysine plus threonine-sensitive aspartokinase of Corynebacterium glutamicum, and related sequences. In B. subtilis 168, the regulation of the diaminopimelate (Dap)-lysine biosynthetic…	kinase	Not-known	NA	239	121	295	2e-38	144 bits (366)	174	72.8033	44.7699
CDD	P00561	239779	cd04246	AAK_AK-DapG-like	AAK_AK-DapG-like: Amino Acid Kinase Superfamily (AAK), AK-DapG-like, this CD includes the N-terminal catalytic aspartokinase (AK) domain of the diaminopimelate-sensitive aspartokinase isoenzyme AKI (DapG), a monofunctional enzymes found in Bacilli (Bacillus subtilis 168), Clostridia, and Actinobacteria bacterial species, as well as, the catalytic AK domain of the lysine-sensitive aspartokinase is…	kinase	Not-known	NA	239	126	295	6e-40	148 bits (377)	169	70.7113	42.2594
CDD	P00561	239791	cd04258	AAK_AKiii-LysC-EC	AAK_AKiii-LysC-EC: Amino Acid Kinase Superfamily (AAK), AKiii-LysC-EC: this CD includes the N-terminal catalytic aspartokinase (AK) domain of the lysine-sensitive aspartokinase isoenzyme AKIII. AKIII is a monofunctional class enzyme (LysC) found in some bacteria such as E. coli. Aspartokinase is the first enzyme in the aspartate metabolic pathway and catalyzes the conversion of aspartate and ATP …	kinase	Not-known	NA	292	1	295	8e-61	209 bits (533)	294	100.685	52.3973
CDD	P00561	239777	cd04244	AAK_AK-LysC-like	AAK_AK-LysC-like: Amino Acid Kinase Superfamily (AAK), AK-LysC-like, this CD includes the N-terminal catalytic aspartokinase (AK) domain of the lysine-sensitive AK isoenzyme found in higher plants. The lysine-sensitive AK isoenzyme is a monofunctional protein. It is involved in the overall regulation of the aspartate pathway and can be synergistically inhibited by S-adenosylmethionine. Also inclu…	kinase	Not-known	NA	298	3	296	4e-66	224 bits (573)	293	98.3221	54.3624
CDD	P00561	239776	cd04243	AAK_AK-HSDH-like	AAK_AK-HSDH-like: Amino Acid Kinase Superfamily (AAK), AK-HSDH-like, this family includes the N-terminal catalytic domain of aspartokinase (AK) of the bifunctional enzyme AK- homoserine dehydrogenase (HSDH). These aspartokinases are found in such bacteria as E. coli (AKI-HSDHI, ThrA and AKII-HSDHII, MetL) and in higher plants (Z. mays AK-HSDH). AK and HSDH are the first and third enzymes in the b…	kinase	Not-known	NA	293	1	296	1e-137	412 bits (1061)	295	100.683	62.4573
CDD	P00561	250064	PF00696	AA_kinase	Amino acid kinase family. This family includes kinases that phosphorylate a variety of amino acid substrates, as well as uridylate kinase and carbamate kinase. This family includes: Aspartokinase EC:2.7.2.4. Acetylglutamate kinase EC:2.7.2.8. Glutamate 5-kinase EC:2.7.2.11. Uridylate kinase EC:2.7.4.-. Carbamate kinase EC:2.7.2.2.	kinase	Not-known	2.7|G3DSA:3.40.1160.10|PF00696|REACT_13|SSF53633	232	3	284	3e-34	132 bits (334)	281	121.121	47.4138
CDD	P00561	235646	PRK05925	PRK05925	aspartate kinase, Provisional	kinase	Not-known	NA	440	3	460	9e-35	138 bits (350)	457	103.864	46.3636
CDD	P00561	235843	PRK06635	PRK06635	aspartate kinase, Reviewed	kinase	Not-known	NA	404	3	456	7e-78	260 bits (667)	453	112.129	56.1881
CDD	P00561	236364	PRK09034	PRK09034	aspartate kinase, Reviewed	kinase	Not-known	NA	454	1	465	1e-71	244 bits (626)	464	102.203	51.3216
CDD	P00561	239767	cd04234	AAK_AK	AAK_AK: Amino Acid Kinase Superfamily (AAK), Aspartokinase (AK), this CD includes the N-terminal catalytic domain of aspartokinase (4-L-aspartate-4-phosphotransferase,). AK is the first enzyme in the biosynthetic pathway of the aspartate family of amino acids (lysine, threonine, methionine, and isoleucine) and the bacterial cell wall component, meso-diaminopimelate. It also catalyzes the conversi…	kinase	Not-known	NA	227	120	296	7e-78	253 bits (650)	176	77.533	47.1366
CDD	P00561	239792	cd04259	AAK_AK-DapDC	AAK_AK-DapDC: Amino Acid Kinase Superfamily (AAK), AK-DapDC, this CD includes the N-terminal catalytic aspartokinase (AK) domain of the bifunctional enzyme AK - DAP decarboxylase (DapDC) found in some bacteria. Aspartokinase is the first enzyme in the aspartate metabolic pathway, catalyzes the conversion of aspartate and ATP to aspartylphosphate and ADP. DapDC, which is the lysA gene product, cat…	kinase	Not-known	NA	295	3	295	4e-53	187 bits (476)	292	98.9831	53.5593
CDD	P00561	153190	cd04918	ACT_AK1-AT_2	ACT domains located C-terminal to the catalytic domain of a monofunctional, lysine-sensitive, plant aspartate kinase 1 (AK1). This CD includes the second of two ACT domains located C-terminal to the catalytic domain of a monofunctional, lysine-sensitive, plant aspartate kinase 1 (AK1), which can be synergistically inhibited by S-adenosylmethionine (SAM). This isoenzyme is found in higher plants, …	kinase	Not-known	NA	65	397	460	8e-05	42.6 bits (100)	63	96.9231	60
CDD	P00561	239790	cd04257	AAK_AK-HSDH	AAK_AK-HSDH: Amino Acid Kinase Superfamily (AAK), AK-HSDH, this CD includes the N-terminal catalytic domain of aspartokinase (AK) of the bifunctional enzyme AK - homoserine dehydrogenase (HSDH). These aspartokinases are found in bacteria (E. coli AKI-HSDHI, ThrA and E. coli AKII-HSDHII, MetL) and higher plants (Z. mays AK-HSDH). AK and HSDH are the first and third enzymes in the biosynthetic path…	kinase	Not-known	NA	294	1	296	1e-149	444 bits (1145)	295	100.34	68.3673
CDD	P00561	153162	cd04890	ACT_AK-like_1	ACT domains found C-terminal to the catalytic domain of aspartokinase (AK, 4-L-aspartate-4-phosphotransferase). This CD includes the first of two ACT domains found C-terminal to the catalytic domain of aspartokinase (AK, 4-L-aspartate-4-phosphotransferase). AK catalyzes the conversion of aspartate and ATP to aspartylphosphate and ADP, and is the first enzyme in the pathway of the biosynthesis of …	kinase	Not-known	NA	62	317	377	0.2	32.1 bits (74)	60	96.7742	43.5484
CDD	P00561	239781	cd04248	AAK_AK-Ectoine	AAK_AK-Ectoine: Amino Acid Kinase Superfamily (AAK), AK-Ectoine, this CD includes the N-terminal catalytic domain of the aspartokinase of the ectoine (1,4,5,6-tetrahydro-2-methyl pyrimidine-4-carboxylate) biosynthetic pathway found in Methylomicrobium alcaliphilum, Vibrio cholerae, and other various halotolerant or halophilic bacteria. Bacteria exposed to hyperosmotic stress accumulate organic so…	kinase	Not-known	NA	304	2	295	1e-06	50.9 bits (122)	293	96.3816	41.4474
CDD	P00561	273200	TIGR00656	asp_kin_monofn	aspartate kinase, monofunctional class. This model describes a subclass of aspartate kinases. These are mostly Lys-sensitive and not fused to homoserine dehydrogenase, unlike some Thr-sensitive and Met-sensitive forms. Homoserine dehydrogenase is part of Thr and Met but not Lys biosynthetic pathways. Aspartate kinase catalyzes a first step in the biosynthesis from Asp of Lys (and its precursor di…	kinase	Not-known	00260+2.7.2.4|00261+2.7.2.4|00270+2.7.2.4|00300+2.7.2.4|2.7.2.4|PIRSF000726|PRI000279|PWY-2941|PWY-2942|PWY-5097|PWY-6559|PWY-6562|PWY-7153|TIGR00656|UPA00034|UPA00050|UPA00051	400	3	460	6e-90	292 bits (750)	457	114.25	59.5
CDD	P00561	273201	TIGR00657	asp_kinases	aspartate kinase. Aspartate kinase catalyzes a first step in the biosynthesis from Asp of Lys (and its precursor diaminopimelate), Met, and Thr. In E. coli, a distinct isozyme is inhibited by each of the three amino acid products. The Met-sensitive (I) and Thr-sensitive (II) forms are bifunctional enzymes fused to homoserine dehydrogenases and form homotetramers, while the Lys-sensitive form (III…	kinase	Not-known	00260+2.7.2.4|00261+2.7.2.4|00270+2.7.2.4|00300+2.7.2.4|2.7.2.4|IPB001341|PDOC00289|PRI000279|PS00324|PWY-2941|PWY-2942|PWY-5097|PWY-6559|PWY-6562|PWY-7153|TIGR00657|UPA00034|UPA00050|UPA00051	441	3	461	0	540 bits (1393)	458	103.855	60.3175
CDD	P00561	173023	PRK14558	pyrH	uridylate kinase, Provisional	kinase	Not-known	NA	231	195	302	1e-05	47.4 bits (113)	107	46.3203	24.6753
CDD	P00561	236376	PRK09084	PRK09084	aspartate kinase III, Validated	kinase	Not-known	NA	448	1	460	5e-91	297 bits (762)	459	102.455	51.1161
CDD	P00561	153205	cd04933	ACT_AK1-AT_1	ACT domains located C-terminal to the catalytic domain of a monofunctional, lysine-sensitive, plant aspartate kinase 1 (AK1). This CD includes the first of two ACT domains located C-terminal to the catalytic domain of a monofunctional, lysine-sensitive, plant aspartate kinase 1 (AK1), which can be synergistically inhibited by S-adenosylmethionine. This isoenzyme is found in higher plants, Arabido…	kinase	Not-known	NA	78	315	376	0.98	30.0 bits (67)	61	78.2051	37.1795
CDD	P00561	239778	cd04245	AAK_AKiii-YclM-BS	AAK_AKiii-YclM-BS: Amino Acid Kinase Superfamily (AAK), AKiii-YclM-BS, this CD includes the N-terminal catalytic aspartokinase (AK) domain of the lysine plus threonine-sensitive aspartokinase isoenzyme AKIII, a monofunctional class enzyme found in Bacilli (Bacillus subtilis YclM) and Clostridia species. Aspartokinase is the first enzyme in the aspartate metabolic pathway and catalyzes the convers…	kinase	Not-known	NA	288	1	295	1e-50	180 bits (458)	294	102.083	53.8194
CDD	P00561	236250	PRK08373	PRK08373	aspartate kinase, Validated	kinase	Not-known	NA	341	1	301	2e-36	142 bits (359)	300	87.9765	40.7625
CDD	P00561	236018	PRK07431	PRK07431	aspartate kinase, Provisional	kinase	Not-known	NA	587	171	457	2e-56	205 bits (523)	286	48.7223	28.109
CDD	P00561	239033	cd02115	AAK	Amino Acid Kinases (AAK) superfamily, catalytic domain, present in such enzymes like N-acetylglutamate kinase (NAGK), carbamate kinase (CK), aspartokinase (AK), glutamate-5-kinase (G5K) and UMP kinase (UMPK). The AAK superfamily includes kinases that phosphorylate a variety of amino acid substrates. These kinases catalyze the formation of phosphoric anhydrides, generally with a carboxylate, and u…	kinase	Not-known	NA	248	3	295	3e-58	200 bits (510)	292	117.742	54.8387
CDD	P00561	236530	PRK09466	metL	bifunctional aspartate kinase II/homoserine dehydrogenase II, Provisional	kinase	Not-known	NA	810	5	812	1e-161	494 bits (1273)	807	99.6296	50.8642
CDD	P00561	131133	TIGR02078	AspKin_pair	Pyrococcus aspartate kinase subunit, putative. This family consists of proteins restricted to and found as paralogous pairs (typically close together) in species of Pyrococcus, a hyperthermophilic archaeal genus. Members are always found close to other genes of threonine biosynthesis and appear to represent the Pyrococcal form of aspartate kinase. Alignment to aspartokinase III from E. coli shows…	kinase	Not-known	TIGR02078	327	1	299	8e-31	124 bits (314)	298	91.1315	43.7309
CDD	P00561	153190	cd04918	ACT_AK1-AT_2	ACT domains located C-terminal to the catalytic domain of a monofunctional, lysine-sensitive, plant aspartate kinase 1 (AK1). This CD includes the second of two ACT domains located C-terminal to the catalytic domain of a monofunctional, lysine-sensitive, plant aspartate kinase 1 (AK1), which can be synergistically inhibited by S-adenosylmethionine (SAM). This isoenzyme is found in higher plants, …	kinase	Not-known	NA	65	334	379	0.12	32.9 bits (75)	45	69.2308	38.4615
CDD	P00561	235773	PRK06291	PRK06291	aspartate kinase, Provisional	kinase	Not-known	NA	465	1	457	1e-120	374 bits (963)	456	98.0645	58.0645
CDD	P00561	236188	PRK08210	PRK08210	aspartate kinase I, Reviewed	kinase	Not-known	NA	403	185	458	4e-50	182 bits (464)	273	67.7419	36.4764
CDD	P00561	239780	cd04247	AAK_AK-Hom3	AAK_AK-Hom3: Amino Acid Kinase Superfamily (AAK), AK-Hom3, this CD includes the N-terminal catalytic domain of the aspartokinase HOM3, a monofunctional class enzyme found in Saccharomyces cerevisiae and other related AK domains. Aspartokinase, the first enzyme in the aspartate metabolic pathway, catalyzes the conversion of aspartate and ATP to aspartylphosphate and ADP, and in fungi, is responsib…	kinase	Not-known	NA	306	3	295	2e-31	126 bits (318)	292	95.4248	51.3072
CDD	P00561	239793	cd04260	AAK_AKi-DapG-BS	AAK_AKi-DapG-BS: Amino Acid Kinase Superfamily (AAK), AKi-DapG, this CD includes the N-terminal catalytic aspartokinase (AK) domain of the diaminopimelate-sensitive aspartokinase isoenzyme AKI (DapG), a monofunctional class enzyme found in Bacilli (Bacillus subtilis 168), Clostridia, and Actinobacteria bacterial species. In Bacillus subtilis, the regulation of the diaminopimelate-lysine biosynthe…	kinase	Not-known	NA	244	3	296	2e-33	130 bits (328)	293	120.082	54.918
CDD	P00561	239772	cd04239	AAK_UMPK-like	AAK_UMPK-like: UMP kinase (UMPK)-like, the microbial/chloroplast uridine monophosphate kinase (uridylate kinase) enzyme that catalyzes UMP phosphorylation and plays a key role in pyrimidine nucleotide biosynthesis. Regulation of this process is via feed-back control and via gene repression of carbamoyl phosphate synthetase (the first enzyme of the pyrimidine biosynthesis pathway). The UMP kinases…	kinase	Not-known	NA	229	195	303	5e-11	63.3 bits (155)	108	47.1616	26.2009
CDD	P00561	181563	PRK08841	PRK08841	aspartate kinase, Validated	kinase	Not-known	NA	392	3	464	1e-31	128 bits (324)	461	117.602	48.7245
INTERPRO	P00561	IPR001048	G3DSA:3.40.1160.10		This entry contains proteins with various specificities and includes the aspartate, glutamate and uridylate kinase families. In prokaryotes and plants the synthesis of the essential amino acids lysine and threonine is predominantly regulated by feed-back inhibition of aspartate kinase (AK) and dihydrodipicolinate synthase (DHPS). In Escherichia coli, thrA, metLM, and lysC encode aspartokinase iso…	kinase	NA	NA	232	1	49	1.8e-68	-	48	20.6897	-
INTERPRO	P00561	IPR001048	G3DSA:3.40.1160.10		This entry contains proteins with various specificities and includes the aspartate, glutamate and uridylate kinase families. In prokaryotes and plants the synthesis of the essential amino acids lysine and threonine is predominantly regulated by feed-back inhibition of aspartate kinase (AK) and dihydrodipicolinate synthase (DHPS). In Escherichia coli, thrA, metLM, and lysC encode aspartokinase iso…	kinase	NA	NA	232	111	300	1.8e-68	-	189	81.4655	-
INTERPRO	P00561	IPR018042	PS00324	Aspartokinase signature.	Aspartate kinase (AK) catalyzes the first reaction in the aspartate pathway; the phosphorylation of aspartate. The product of this reaction can then be used in the biosynthesis of lysine or in the pathway leading to homoserine, which participates in the biosynthesis of threonine, isoleucine and methionine.In bacteria there are three different aspartate kinase isozymes which differ in sensitivity …	kinase	NA	NA	441	3	11	0	-	8	1.8141	-
INTERPRO	P00561	IPR001048	PF00696	Amino acid kinase family	This entry contains proteins with various specificities and includes the aspartate, glutamate and uridylate kinase families. In prokaryotes and plants the synthesis of the essential amino acids lysine and threonine is predominantly regulated by feed-back inhibition of aspartate kinase (AK) and dihydrodipicolinate synthase (DHPS). In Escherichia coli, thrA, metLM, and lysC encode aspartokinase iso…	kinase	NA	2.7|G3DSA:3.40.1160.10|PF00696|REACT_13|SSF53633	232	2	284	1.6e-46	-	282	121.552	-
INTERPRO	P00561	IPR001341	TIGR00657	asp_kinases: aspartate kinase	Bacteria, plants and fungi metabolise aspartic acid to produce four amino acids - lysine, threonine, methionine and isoleucine - in a series of reactions known as the aspartate pathway. Additionally, several important metabolic intermediates are produced by these reactions, such as diaminopimelic acid, an essential component of bacterial cell wall biosynthesis, and dipicolinic acid, which is invo…	kinase	NA	mf:GO:0004072 [aspartate kinase activity],bp:GO:0008652 [cellular amino acid biosynthetic process]	441	3	460	2.1e-153	-	457	103.628	-
INTERPRO	P00561	IPR011147	PIRSF000727		Bacteria, plants and fungi metabolise aspartic acid to produce four amino acids - lysine, threonine, methionine and isoleucine - in a series of reactions known as the aspartate pathway. Additionally, several important metabolic intermediates are produced by these reactions, such as diaminopimelic acid, an essential component of bacterial cell wall biosynthesis, and dipicolinic acid, which is invo…	kinase	NA	NA	NA	1	818	0	-	817	-	-
INTERPRO	P00561	IPR001048	SSF53633		This entry contains proteins with various specificities and includes the aspartate, glutamate and uridylate kinase families. In prokaryotes and plants the synthesis of the essential amino acids lysine and threonine is predominantly regulated by feed-back inhibition of aspartate kinase (AK) and dihydrodipicolinate synthase (DHPS). In Escherichia coli, thrA, metLM, and lysC encode aspartokinase iso…	kinase	NA	NA	232	1	296	1.57e-73	-	295	127.155	-
CDD	P00562	236188	PRK08210	PRK08210	aspartate kinase I, Reviewed	kinase	Not-known	NA	403	129	402	1e-22	101 bits (253)	273	67.7419	34.4913
CDD	P00562	235646	PRK05925	PRK05925	aspartate kinase, Provisional	kinase	Not-known	NA	440	14	461	2e-32	131 bits (331)	447	101.591	45.4545
CDD	P00562	239776	cd04243	AAK_AK-HSDH-like	AAK_AK-HSDH-like: Amino Acid Kinase Superfamily (AAK), AK-HSDH-like, this family includes the N-terminal catalytic domain of aspartokinase (AK) of the bifunctional enzyme AK- homoserine dehydrogenase (HSDH). These aspartokinases are found in such bacteria as E. coli (AKI-HSDHI, ThrA and AKII-HSDHII, MetL) and in higher plants (Z. mays AK-HSDH). AK and HSDH are the first and third enzymes in the b…	kinase	Not-known	NA	293	13	298	1e-116	358 bits (920)	285	97.2696	57.3379
CDD	P00562	239779	cd04246	AAK_AK-DapG-like	AAK_AK-DapG-like: Amino Acid Kinase Superfamily (AAK), AK-DapG-like, this CD includes the N-terminal catalytic aspartokinase (AK) domain of the diaminopimelate-sensitive aspartokinase isoenzyme AKI (DapG), a monofunctional enzymes found in Bacilli (Bacillus subtilis 168), Clostridia, and Actinobacteria bacterial species, as well as, the catalytic AK domain of the lysine-sensitive aspartokinase is…	kinase	Not-known	NA	239	16	298	2e-32	127 bits (321)	282	117.992	52.7197
CDD	P00562	250064	PF00696	AA_kinase	Amino acid kinase family. This family includes kinases that phosphorylate a variety of amino acid substrates, as well as uridylate kinase and carbamate kinase. This family includes: Aspartokinase EC:2.7.2.4. Acetylglutamate kinase EC:2.7.2.8. Glutamate 5-kinase EC:2.7.2.11. Uridylate kinase EC:2.7.4.-. Carbamate kinase EC:2.7.2.2.	kinase	Not-known	2.7|G3DSA:3.40.1160.10|PF00696|REACT_13|SSF53633	232	12	286	6e-31	122 bits (309)	274	118.103	49.1379
CDD	P00562	239791	cd04258	AAK_AKiii-LysC-EC	AAK_AKiii-LysC-EC: Amino Acid Kinase Superfamily (AAK), AKiii-LysC-EC: this CD includes the N-terminal catalytic aspartokinase (AK) domain of the lysine-sensitive aspartokinase isoenzyme AKIII. AKIII is a monofunctional class enzyme (LysC) found in some bacteria such as E. coli. Aspartokinase is the first enzyme in the aspartate metabolic pathway and catalyzes the conversion of aspartate and ATP …	kinase	Not-known	NA	292	16	298	5e-49	176 bits (447)	282	96.5753	47.9452
CDD	P00562	236364	PRK09034	PRK09034	aspartate kinase, Reviewed	kinase	Not-known	NA	454	16	298	9e-25	107 bits (271)	282	62.1145	28.6344
CDD	P00562	235773	PRK06291	PRK06291	aspartate kinase, Provisional	kinase	Not-known	NA	465	16	320	7e-34	136 bits (344)	304	65.3763	30.5376
CDD	P00562	273200	TIGR00656	asp_kin_monofn	aspartate kinase, monofunctional class. This model describes a subclass of aspartate kinases. These are mostly Lys-sensitive and not fused to homoserine dehydrogenase, unlike some Thr-sensitive and Met-sensitive forms. Homoserine dehydrogenase is part of Thr and Met but not Lys biosynthetic pathways. Aspartate kinase catalyzes a first step in the biosynthesis from Asp of Lys (and its precursor di…	kinase	Not-known	00260+2.7.2.4|00261+2.7.2.4|00270+2.7.2.4|00300+2.7.2.4|2.7.2.4|PIRSF000726|PRI000279|PWY-2941|PWY-2942|PWY-5097|PWY-6559|PWY-6562|PWY-7153|TIGR00656|UPA00034|UPA00050|UPA00051	400	16	405	1e-40	155 bits (394)	389	97.25	41.75
CDD	P00562	181563	PRK08841	PRK08841	aspartate kinase, Validated	kinase	Not-known	NA	392	16	295	2e-14	75.6 bits (186)	279	71.1735	30.6122
CDD	P00562	239767	cd04234	AAK_AK	AAK_AK: Amino Acid Kinase Superfamily (AAK), Aspartokinase (AK), this CD includes the N-terminal catalytic domain of aspartokinase (4-L-aspartate-4-phosphotransferase,). AK is the first enzyme in the biosynthetic pathway of the aspartate family of amino acids (lysine, threonine, methionine, and isoleucine) and the bacterial cell wall component, meso-diaminopimelate. It also catalyzes the conversi…	kinase	Not-known	NA	227	15	298	4e-68	227 bits (581)	283	124.67	57.2687
CDD	P00562	239777	cd04244	AAK_AK-LysC-like	AAK_AK-LysC-like: Amino Acid Kinase Superfamily (AAK), AK-LysC-like, this CD includes the N-terminal catalytic aspartokinase (AK) domain of the lysine-sensitive AK isoenzyme found in higher plants. The lysine-sensitive AK isoenzyme is a monofunctional protein. It is involved in the overall regulation of the aspartate pathway and can be synergistically inhibited by S-adenosylmethionine. Also inclu…	kinase	Not-known	NA	298	16	299	1e-41	155 bits (393)	283	94.9664	48.3221
CDD	P00562	239792	cd04259	AAK_AK-DapDC	AAK_AK-DapDC: Amino Acid Kinase Superfamily (AAK), AK-DapDC, this CD includes the N-terminal catalytic aspartokinase (AK) domain of the bifunctional enzyme AK - DAP decarboxylase (DapDC) found in some bacteria. Aspartokinase is the first enzyme in the aspartate metabolic pathway, catalyzes the conversion of aspartate and ATP to aspartylphosphate and ADP. DapDC, which is the lysA gene product, cat…	kinase	Not-known	NA	295	16	298	2e-41	154 bits (391)	282	95.5932	50.8475
CDD	P00562	131133	TIGR02078	AspKin_pair	Pyrococcus aspartate kinase subunit, putative. This family consists of proteins restricted to and found as paralogous pairs (typically close together) in species of Pyrococcus, a hyperthermophilic archaeal genus. Members are always found close to other genes of threonine biosynthesis and appear to represent the Pyrococcal form of aspartate kinase. Alignment to aspartokinase III from E. coli shows…	kinase	Not-known	TIGR02078	327	16	281	8e-19	88.3 bits (219)	265	81.0398	35.1682
CDD	P00562	273201	TIGR00657	asp_kinases	aspartate kinase. Aspartate kinase catalyzes a first step in the biosynthesis from Asp of Lys (and its precursor diaminopimelate), Met, and Thr. In E. coli, a distinct isozyme is inhibited by each of the three amino acid products. The Met-sensitive (I) and Thr-sensitive (II) forms are bifunctional enzymes fused to homoserine dehydrogenases and form homotetramers, while the Lys-sensitive form (III…	kinase	Not-known	00260+2.7.2.4|00261+2.7.2.4|00270+2.7.2.4|00300+2.7.2.4|2.7.2.4|IPB001341|PDOC00289|PRI000279|PS00324|PWY-2941|PWY-2942|PWY-5097|PWY-6559|PWY-6562|PWY-7153|TIGR00657|UPA00034|UPA00050|UPA00051	441	16	453	2e-54	195 bits (498)	437	99.093	43.0839
CDD	P00562	239781	cd04248	AAK_AK-Ectoine	AAK_AK-Ectoine: Amino Acid Kinase Superfamily (AAK), AK-Ectoine, this CD includes the N-terminal catalytic domain of the aspartokinase of the ectoine (1,4,5,6-tetrahydro-2-methyl pyrimidine-4-carboxylate) biosynthetic pathway found in Methylomicrobium alcaliphilum, Vibrio cholerae, and other various halotolerant or halophilic bacteria. Bacteria exposed to hyperosmotic stress accumulate organic so…	kinase	Not-known	NA	304	16	298	0.003	40.5 bits (95)	282	92.7632	39.4737
CDD	P00562	239778	cd04245	AAK_AKiii-YclM-BS	AAK_AKiii-YclM-BS: Amino Acid Kinase Superfamily (AAK), AKiii-YclM-BS, this CD includes the N-terminal catalytic aspartokinase (AK) domain of the lysine plus threonine-sensitive aspartokinase isoenzyme AKIII, a monofunctional class enzyme found in Bacilli (Bacillus subtilis YclM) and Clostridia species. Aspartokinase is the first enzyme in the aspartate metabolic pathway and catalyzes the convers…	kinase	Not-known	NA	288	16	298	4e-30	122 bits (308)	282	97.9167	44.7917
CDD	P00562	236250	PRK08373	PRK08373	aspartate kinase, Validated	kinase	Not-known	NA	341	16	278	1e-25	109 bits (274)	262	76.8328	36.3636
CDD	P00562	239793	cd04260	AAK_AKi-DapG-BS	AAK_AKi-DapG-BS: Amino Acid Kinase Superfamily (AAK), AKi-DapG, this CD includes the N-terminal catalytic aspartokinase (AK) domain of the diaminopimelate-sensitive aspartokinase isoenzyme AKI (DapG), a monofunctional class enzyme found in Bacilli (Bacillus subtilis 168), Clostridia, and Actinobacteria bacterial species. In Bacillus subtilis, the regulation of the diaminopimelate-lysine biosynthe…	kinase	Not-known	NA	244	129	298	5e-20	91.3 bits (227)	169	69.2623	36.0656
CDD	P00562	239790	cd04257	AAK_AK-HSDH	AAK_AK-HSDH: Amino Acid Kinase Superfamily (AAK), AK-HSDH, this CD includes the N-terminal catalytic domain of aspartokinase (AK) of the bifunctional enzyme AK - homoserine dehydrogenase (HSDH). These aspartokinases are found in bacteria (E. coli AKI-HSDHI, ThrA and E. coli AKII-HSDHII, MetL) and higher plants (Z. mays AK-HSDH). AK and HSDH are the first and third enzymes in the biosynthetic path…	kinase	Not-known	NA	294	13	299	1e-125	380 bits (977)	286	97.2789	59.1837
CDD	P00562	239033	cd02115	AAK	Amino Acid Kinases (AAK) superfamily, catalytic domain, present in such enzymes like N-acetylglutamate kinase (NAGK), carbamate kinase (CK), aspartokinase (AK), glutamate-5-kinase (G5K) and UMP kinase (UMPK). The AAK superfamily includes kinases that phosphorylate a variety of amino acid substrates. These kinases catalyze the formation of phosphoric anhydrides, generally with a carboxylate, and u…	kinase	Not-known	NA	248	16	310	3e-22	97.9 bits (244)	294	118.548	46.371
CDD	P00562	239794	cd04261	AAK_AKii-LysC-BS	AAK_AKii-LysC-BS: Amino Acid Kinase Superfamily (AAK), AKii, this CD includes the N-terminal catalytic aspartokinase (AK) domain of the lysine-sensitive aspartokinase isoenzyme AKII of Bacillus subtilis 168, and the lysine plus threonine-sensitive aspartokinase of Corynebacterium glutamicum, and related sequences. In B. subtilis 168, the regulation of the diaminopimelate (Dap)-lysine biosynthetic…	kinase	Not-known	NA	239	15	294	6e-31	123 bits (311)	279	116.736	53.1381
CDD	P00562	236376	PRK09084	PRK09084	aspartate kinase III, Validated	kinase	Not-known	NA	448	16	300	2e-49	181 bits (462)	284	63.3929	31.4732
CDD	P00562	239780	cd04247	AAK_AK-Hom3	AAK_AK-Hom3: Amino Acid Kinase Superfamily (AAK), AK-Hom3, this CD includes the N-terminal catalytic domain of the aspartokinase HOM3, a monofunctional class enzyme found in Saccharomyces cerevisiae and other related AK domains. Aspartokinase, the first enzyme in the aspartate metabolic pathway, catalyzes the conversion of aspartate and ATP to aspartylphosphate and ADP, and in fungi, is responsib…	kinase	Not-known	NA	306	16	298	3e-21	95.6 bits (238)	282	92.1569	44.4444
CDD	P00562	235843	PRK06635	PRK06635	aspartate kinase, Reviewed	kinase	Not-known	NA	404	15	400	1e-28	119 bits (302)	385	95.297	40.8416
CDD	P00562	236530	PRK09466	metL	bifunctional aspartate kinase II/homoserine dehydrogenase II, Provisional	kinase	Not-known	NA	810	1	810	0	1554 bits (4025)	809	99.8765	94.321
INTERPRO	P00562	IPR011147	PIRSF000727		Bacteria, plants and fungi metabolise aspartic acid to produce four amino acids - lysine, threonine, methionine and isoleucine - in a series of reactions known as the aspartate pathway. Additionally, several important metabolic intermediates are produced by these reactions, such as diaminopimelic acid, an essential component of bacterial cell wall biosynthesis, and dipicolinic acid, which is invo…	kinase	NA	NA	NA	12	810	2.5e-304	-	798	-	-
INTERPRO	P00562	IPR001048	G3DSA:3.40.1160.10		This entry contains proteins with various specificities and includes the aspartate, glutamate and uridylate kinase families. In prokaryotes and plants the synthesis of the essential amino acids lysine and threonine is predominantly regulated by feed-back inhibition of aspartate kinase (AK) and dihydrodipicolinate synthase (DHPS). In Escherichia coli, thrA, metLM, and lysC encode aspartokinase iso…	kinase	NA	NA	232	114	298	2.1e-47	-	184	79.3103	-
INTERPRO	P00562	IPR001048	SSF53633		This entry contains proteins with various specificities and includes the aspartate, glutamate and uridylate kinase families. In prokaryotes and plants the synthesis of the essential amino acids lysine and threonine is predominantly regulated by feed-back inhibition of aspartate kinase (AK) and dihydrodipicolinate synthase (DHPS). In Escherichia coli, thrA, metLM, and lysC encode aspartokinase iso…	kinase	NA	NA	232	12	299	3.4e-56	-	287	123.707	-
INTERPRO	P00562	IPR001048	G3DSA:3.40.1160.10		This entry contains proteins with various specificities and includes the aspartate, glutamate and uridylate kinase families. In prokaryotes and plants the synthesis of the essential amino acids lysine and threonine is predominantly regulated by feed-back inhibition of aspartate kinase (AK) and dihydrodipicolinate synthase (DHPS). In Escherichia coli, thrA, metLM, and lysC encode aspartokinase iso…	kinase	NA	NA	232	12	59	2.1e-47	-	47	20.2586	-
INTERPRO	P00562	IPR001048	PF00696	Amino acid kinase family	This entry contains proteins with various specificities and includes the aspartate, glutamate and uridylate kinase families. In prokaryotes and plants the synthesis of the essential amino acids lysine and threonine is predominantly regulated by feed-back inhibition of aspartate kinase (AK) and dihydrodipicolinate synthase (DHPS). In Escherichia coli, thrA, metLM, and lysC encode aspartokinase iso…	kinase	NA	2.7|G3DSA:3.40.1160.10|PF00696|REACT_13|SSF53633	232	12	284	4.1e-44	-	272	117.241	-
INTERPRO	P00562	IPR018042	PS00324	Aspartokinase signature.	Aspartate kinase (AK) catalyzes the first reaction in the aspartate pathway; the phosphorylation of aspartate. The product of this reaction can then be used in the biosynthesis of lysine or in the pathway leading to homoserine, which participates in the biosynthesis of threonine, isoleucine and methionine.In bacteria there are three different aspartate kinase isozymes which differ in sensitivity …	kinase	NA	NA	441	14	22	0	-	8	1.8141	-
INTERPRO	P00562	IPR001341	TIGR00657	asp_kinases: aspartate kinase	Bacteria, plants and fungi metabolise aspartic acid to produce four amino acids - lysine, threonine, methionine and isoleucine - in a series of reactions known as the aspartate pathway. Additionally, several important metabolic intermediates are produced by these reactions, such as diaminopimelic acid, an essential component of bacterial cell wall biosynthesis, and dipicolinic acid, which is invo…	kinase	NA	mf:GO:0004072 [aspartate kinase activity],bp:GO:0008652 [cellular amino acid biosynthetic process]	441	15	453	3.9e-63	-	438	99.3197	-
CDD	P32171	198372	cd07804	FGGY_XK_like_1	uncharacterized xylulose kinase-like proteins, a subgroup of the FGGY family of carbohydrate kinases. This subgroup is composed of uncharacterized bacterial and archaeal xylulose kinases-like proteins with similarity to bacterial D-xylulose kinases (XK, also known as xylulokinase, EC 2.7.1.17), which catalyze the rate-limiting step in the ATP-dependent phosphorylation of D-xylulose to produce D-x…	kinase	Not-known	NA	492	9	433	1e-18	88.4 bits (220)	424	86.1789	36.1789
CDD	P32171	249806	PF00370	Carbohydrate kinase, FGGY, N-terminal	It has been shown that four different type of carbohydrate kinases seem to be evolutionary related.These enzymes include L-fucolokinase () (gene fucK); gluconokinase () (gene gntK); glycerolkinase () (gene glpK); xylulokinase () (gene xylB); and L-xylulose kinase ((gene lyxK). These enzymes are proteins of from 480 to 520 amino acid residues.This entry represents the N-terminal domain of these pr…	kinase	Not-known	mf:GO:0016773 [phosphotransferase activity, alcohol group as acceptor],bp:GO:0005975 [carbohydrate metabolic process]	245	7	243	2e-25	105 bits (263)	236	96.3265	46.1224
CDD	P32171	223995	COG1069	AraB	Ribulose kinase [Carbohydrate transport and metabolism].	kinase	Not-known	NA	544	7	432	5e-07	51.9 bits (125)	425	78.125	28.4926
CDD	P32171	251529	PF02782	Carbohydrate kinase, FGGY	It has been shown that four different type of carbohydrate kinases seem to be evolutionary related.These enzymes include L-fucolokinase () (gene fucK); gluconokinase () (gene gntK); glycerolkinase () (gene glpK); xylulokinase () (gene xylB); and L-xylulose kinase ((gene lyxK). These enzymes are proteins of from 480 to 520 amino acid residues.	kinase	Not-known	mf:GO:0016773 [phosphotransferase activity, alcohol group as acceptor],bp:GO:0005975 [carbohydrate metabolic process]	192	253	441	6e-33	124 bits (314)	188	97.9167	42.7083
CDD	P32171	198363	cd07791	FGGY_GK2_bacteria	bacterial glycerol kinase 2-like proteins, belongs to the FGGY family of carbohydrate kinases. This subgroup corresponds to a group of putative bacterial glycerol kinases (GK), which may be coded by the GK-like gene, GK2. Sequence comparison shows members in this CD are homologs of Escherichia coli GK. They retain all functionally important residues, and may catalyze the Mg-ATP dependent phosphor…	kinase	Not-known	NA	484	43	432	1e-08	57.1 bits (138)	389	80.3719	33.4711
CDD	P32171	223996	COG1070	XylB	Sugar (pentulose or hexulose) kinase [Carbohydrate transport and metabolism].	kinase	Not-known	NA	502	1	483	1e-124	374 bits (963)	482	96.0159	43.2271
CDD	P32171	198350	cd07772	FGGY_NaCK_like	Novosphingobium aromaticivorans carbohydrate kinase-like proteins, belongs to the FGGY family of carbohydrate kinases. This subfamily is predominantly composed of uncharacterized bacterial proteins with similarity to carbohydrate kinase from Novosphingobium aromaticivorans (NaCK). These proteins may catalyze the transfer of a phosphate group from ATP to their carbohydrate substrates. They belong …	kinase	Not-known	NA	419	6	261	5e-09	58.1 bits (141)	255	60.8592	25.2983
CDD	P32171	198352	cd07774	FGGY_1	uncharacterized subgroup, belongs to the FGGY family of carbohydrate kinases. This subfamily is composed of uncharacterized carbohydrate kinases. They are sequence homologous to bacterial glycerol kinase and have been classified as members of the FGGY family of carbohydrate kinases. The monomers of FGGY proteins contain two large domains, which are separated by a deep cleft that forms the active …	kinase	Not-known	NA	430	31	432	1e-29	119 bits (301)	401	93.2558	36.2791
CDD	P32171	198373	cd07805	FGGY_XK_like_2	uncharacterized xylulose kinase-like proteins, a subgroup of the FGGY family of carbohydrate kinases. This subgroup is composed of uncharacterized proteins with similarity to bacterial D-Xylulose kinases (XK, also known as xylulokinase, EC 2.7.1.17), which catalyze the rate-limiting step in the ATP-dependent phosphorylation of D-xylulose to produce D-xylulose 5-phosphate (X5P) and ADP. The presen…	kinase	Not-known	NA	514	8	467	2e-15	78.4 bits (194)	459	89.2996	36.3813
CDD	P32171	131676	TIGR02628	fuculo_kin_coli	L-fuculokinase. Members of this family are L-fuculokinase, from the clade that includes the L-fuculokinase of Escherichia coli. This enzyme catalyzes the second step in fucose catabolism. This family belongs to FGGY family of carbohydrate kinases (pfam02782, pfam00370). It is encoded by the kinase (K) gene of the fucose (fuc) operon. [Energy metabolism, Sugars]	kinase	Not-known	00051+2.7.1.51|2.7.1.51|MF_00986|PRI001049|TIGR02628|UPA00563	465	46	466	2e-36	140 bits (355)	420	90.3226	38.4946
CDD	P32171	212658	cd00366	FGGY	FGGY family of carbohydrate kinases. This family is predominantly composed of glycerol kinase (GK) and similar carbohydrate kinases including rhamnulokinase (RhuK), xylulokinase (XK), gluconokinase (GntK), ribulokinase (RBK), and fuculokinase (FK). These enzymes catalyze the transfer of a phosphate group, usually from ATP, to their carbohydrate substrates. The monomer of FGGY proteins contains tw…	kinase	Not-known	NA	435	6	434	1e-111	340 bits (873)	428	98.3908	41.8391
INTERPRO	P32171	IPR018484	PF00370	FGGY family of carbohydrate kinases, N-terminal domain	It has been shown that four different type of carbohydrate kinases seem to be evolutionary related.These enzymes include L-fucolokinase () (gene fucK); gluconokinase () (gene gntK); glycerolkinase () (gene glpK); xylulokinase () (gene xylB); and L-xylulose kinase ((gene lyxK). These enzymes are proteins of from 480 to 520 amino acid residues.This entry represents the N-terminal domain of these pr…	kinase	NA	mf:GO:0016773 [phosphotransferase activity, alcohol group as acceptor],bp:GO:0005975 [carbohydrate metabolic process]	245	7	243	4.5e-29	-	236	96.3265	-
INTERPRO	P32171	IPR018485	PF02782	FGGY family of carbohydrate kinases, C-terminal domain	It has been shown that four different type of carbohydrate kinases seem to be evolutionary related.These enzymes include L-fucolokinase () (gene fucK); gluconokinase () (gene gntK); glycerolkinase () (gene glpK); xylulokinase () (gene xylB); and L-xylulose kinase ((gene lyxK). These enzymes are proteins of from 480 to 520 amino acid residues.	kinase	NA	mf:GO:0016773 [phosphotransferase activity, alcohol group as acceptor],bp:GO:0005975 [carbohydrate metabolic process]	192	253	439	1.1e-25	-	186	96.875	-
CDD	P0AGG0	235583	PRK05731	PRK05731	thiamine monophosphate kinase, Provisional	kinase	Not-known	NA	318	1	322	1e-167	471 bits (1214)	321	100.943	72.6415
CDD	P0AGG0	273589	TIGR01379	thiL	thiamine-phosphate kinase. This model describes thiamine-monophosphate kinase, an enzyme that converts thiamine monophosphate into thiamine pyrophosphate (TPP, coenzyme B1), an enzyme cofactor. Thiamine monophosphate may be derived from de novo synthesis or from unphosphorylated thiamine, known as vitamin B1. Proteins scoring between the trusted and noise cutoff for this model include short forms…	kinase	Not-known	00730+2.7.4.16|2.7.4.16|MF_02128|PIRSF005303|PTHR30270|PWY-6893|PWY-6894|PWY-6896|PWY-6897|TIGR01379|UPA00060	317	4	322	1e-144	414 bits (1065)	318	100.316	64.0379
CDD	P0AGG0	223684	COG0611	ThiL	Thiamine monophosphate kinase [Coenzyme transport and metabolism].	kinase	Not-known	NA	317	1	322	1e-146	417 bits (1075)	321	101.262	71.2934
CDD	P0AGG0	100030	cd02194	ThiL	ThiL (Thiamine-monophosphate kinase) plays a dual role in de novo biosynthesis and in salvage of exogenous thiamine. Thiamine salvage occurs in two steps, with thiamine kinase catalyzing the formation of thiamine phosphate, and ThiL catalyzing the conversion of this intermediate to thiamine pyrophosphate. The N-terminal domain of ThiL binds ATP and is related to the ATP-binding domains of hydroge…	kinase	Not-known	NA	291	4	297	1e-128	371 bits (954)	293	100.687	66.323
CDD	P0AGG0	249981	PF00586	PurM-like, N-terminal domain	This entry represents a structural domain with a core structure consisting of beta-alpha-beta-alpha-beta(2), which is found in two enzymes of the purine biosynthetic pathway: at the N-terminal of aminoimidazole ribonucleotide (AIR) synthetase (PurM) as well as the N1 and N2 domains of formylglycinamide ribonucleotide (FGAR) amidotransferase (PurL) (PurM-like module). PurM and PurL utilise ATP to …	kinase	Not-known	NA	94	28	123	6e-27	103 bits (259)	95	101.064	55.3191
CDD	P0AGG0	273984	TIGR02124	hypE	hydrogenase expression/formation protein HypE. This family contains HypE (or HupE), a protein required for expression of catalytically active hydrogenase in many systems. It appears to be an accessory protein involved in maturation rather than a regulatory protein involved in expression. HypE shows considerable homology to the thiamine-monophosphate kinase ThiL (TIGR01379) and other enzymes.	kinase	Not-known	PIRSF005644|TIGR02124	320	7	244	2e-12	66.9 bits (164)	237	74.0625	33.125
INTERPRO	P0AGG0	IPR016188	G3DSA:3.30.1330.10		This entry represents a structural domain with a core structure consisting of beta-alpha-beta-alpha-beta(2), which is found in two enzymes of the purine biosynthetic pathway: at the N-terminal of aminoimidazole ribonucleotide (AIR) synthetase (PurM) as well as the N1 and N2 domains of formylglycinamide ribonucleotide (FGAR) amidotransferase (PurL) (PurM-like module). PurM and PurL utilise ATP to …	kinase	NA	NA	94	3	139	8.3e-46	-	136	144.681	-
INTERPRO	P0AGG0	IPR006283	TIGR01379	thiL: thiamine-phosphate kinase	This family represents thiamine-monophosphate kinase, an enzyme that converts thiamine monophosphate into thiamine pyrophosphate (TPP, coenzyme B1), an enzyme cofactor . Thiamine monophosphate may be derived from de novo synthesis or from unphosphorylated thiamine, known as vitamin B1. Eukaryotes lack this enzyme, and add pyrophosphate from ATP to unphosphorylated thiamine in a single step.	kinase	NA	00730+2.7.4.16|2.7.4.16|MF_02128|PIRSF005303|PTHR30270|PWY-6893|PWY-6894|PWY-6896|PWY-6897|TIGR01379|UPA00060	317	4	322	5.6e-120	-	318	100.316	-
INTERPRO	P0AGG0	IPR006283	PIRSF005303		This family represents thiamine-monophosphate kinase, an enzyme that converts thiamine monophosphate into thiamine pyrophosphate (TPP, coenzyme B1), an enzyme cofactor . Thiamine monophosphate may be derived from de novo synthesis or from unphosphorylated thiamine, known as vitamin B1. Eukaryotes lack this enzyme, and add pyrophosphate from ATP to unphosphorylated thiamine in a single step.	kinase	NA	NA	317	1	322	3.2e-87	-	321	101.262	-
INTERPRO	P0AGG0	IPR016188	PF00586	AIR synthase related protein, N-terminal domain	This entry represents a structural domain with a core structure consisting of beta-alpha-beta-alpha-beta(2), which is found in two enzymes of the purine biosynthetic pathway: at the N-terminal of aminoimidazole ribonucleotide (AIR) synthetase (PurM) as well as the N1 and N2 domains of formylglycinamide ribonucleotide (FGAR) amidotransferase (PurL) (PurM-like module). PurM and PurL utilise ATP to …	kinase	NA	NA	94	29	138	2.6e-21	-	109	115.957	-
INTERPRO	P0AGG0	IPR006283	MF_02128	Thiamine-monophosphate kinase [thiL].	This family represents thiamine-monophosphate kinase, an enzyme that converts thiamine monophosphate into thiamine pyrophosphate (TPP, coenzyme B1), an enzyme cofactor . Thiamine monophosphate may be derived from de novo synthesis or from unphosphorylated thiamine, known as vitamin B1. Eukaryotes lack this enzyme, and add pyrophosphate from ATP to unphosphorylated thiamine in a single step.	kinase	NA	NA	317	3	319	32.4	-	316	99.6845	-
CDD	P77570	225252	COG2377	AnmK	1,6-Anhydro-N-acetylmuramate kinase [Cell wall/membrane/envelope biogenesis].	kinase	Not-known	NA	371	1	368	0	545 bits (1407)	367	98.9218	71.159
CDD	P77570	252108	PF03702	Anhydro-N-acetylmuramic acid kinase	Anhydro-N-acetylmuramic acid kinase catalyzes the specific phosphorylation of 1,6-anhydro-N-acetylmuramic acid (anhMurNAc) with the simultaneous cleavage of the 1,6-anhydro ring, generating MurNAc-6-P. It is also required for the utilisation of anhMurNAc, either imported from the medium, or derived from its own cell wall murein, and in so doing plays a role in cell wall recycling .	kinase	Not-known	mf:GO:0005524 [ATP binding],mf:GO:0016773 [phosphotransferase activity, alcohol group as acceptor],bp:GO:0006040 [amino sugar metabolic process],bp:GO:0009254 [peptidoglycan turnover]	365	4	367	0	611 bits (1578)	363	99.4521	76.4384
CDD	P77570	236579	PRK09585	anmK	anhydro-N-acetylmuramic acid kinase, Reviewed	kinase	Not-known	NA	365	3	367	0	582 bits (1504)	364	99.726	71.2329
INTERPRO	P77570	IPR005338	PF03702	Uncharacterised protein family (UPF0075)	Anhydro-N-acetylmuramic acid kinase catalyzes the specific phosphorylation of 1,6-anhydro-N-acetylmuramic acid (anhMurNAc) with the simultaneous cleavage of the 1,6-anhydro ring, generating MurNAc-6-P. It is also required for the utilisation of anhMurNAc, either imported from the medium, or derived from its own cell wall murein, and in so doing plays a role in cell wall recycling .	kinase	NA	mf:GO:0005524 [ATP binding],mf:GO:0016773 [phosphotransferase activity, alcohol group as acceptor],bp:GO:0006040 [amino sugar metabolic process],bp:GO:0009254 [peptidoglycan turnover]	365	5	367	1.1e-178	-	362	99.1781	-
CDD	P0AD14	238030	cd00075	HATPase_c	Histidine kinase-like ATPases, This family includes several ATP-binding proteins for example: histidine kinase, DNA gyrase B, topoisomerases, heat shock protein HSP90, phytochrome-like ATPases and DNA mismatch repair proteins	kinase	Not-known	NA	103	468	555	3e-07	49.6 bits (119)	87	84.466	41.7476
CDD	P0AD14	214643	SM00387	HATPase_c	Histidine kinase-like ATPases. Histidine kinase-, DNA gyrase B-, phytochrome-like ATPases.	kinase	Not-known	G3DSA:3.30.565.10|IPB003594|PF02518|PF13581|SM00387|SSF55874	111	468	556	7e-07	48.8 bits (117)	88	79.2793	43.2432
CDD	P0AD14	254364	PF07694	5TM-5TMR_LYT	5TMR of 5TMR-LYT. This entry represents the transmembrane region of the 5TM-LYT (5TM Receptors of the LytS-YhcK type).	kinase	Not-known	IPB011620|PF07694	169	27	196	4e-54	183 bits (466)	169	100	68.6391
CDD	P0AD14	225519	COG2972	YesM	Sensor histidine kinase YesM [Signal transduction mechanisms].	kinase	Not-known	NA	456	327	556	2e-37	144 bits (364)	229	50.2193	26.0965
CDD	P0AD14	251347	PF02518	HATPase_c	Histidine kinase-, DNA gyrase B-, and HSP90-like ATPase. This family represents the structurally related ATPase domains of histidine kinase, DNA gyrase B and HSP90.	kinase	Not-known	G3DSA:3.30.565.10|IPB003594|PF02518|PF13581|SM00387|SSF55874	111	468	556	2e-07	50.0 bits (120)	88	79.2793	43.2432
CDD	P0AD14	225814	COG3275	LytS	Sensor histidine kinase, LytS/YehU family [Signal transduction mechanisms].	kinase	Not-known	NA	557	3	561	0	886 bits (2292)	558	100.18	79.7127
CDD	P0AD14	253806	PF06580	His_kinase	Histidine kinase. This family represents a region within bacterial histidine kinase enzymes. Two-component signal transduction systems such as those mediated by histidine kinase are integral parts of bacterial cellular regulatory processes, and are used to regulate the expression of genes involved in virulence. Members of this family often contain pfam02518 and/or pfam00672.	kinase	Not-known	2.7.13.3|IPB010559|PF06580	83	371	452	2e-27	106 bits (268)	81	97.5904	63.8554
CDD	P0AD14	223715	COG0642	BaeS	Signal transduction histidine kinase [Signal transduction mechanisms].	kinase	Not-known	NA	336	327	556	3e-09	58.6 bits (141)	229	68.1548	30.0595
INTERPRO	P0AD14	IPR011620	PF07694	5TMR of 5TMR-LYT	Signal transducing histidine kinases are the key elements in two-component signal transduction systems, which control complex processes such as the initiation of development in microorganisms . Examples of histidine kinases are EnvZ, which plays a central role in osmoregulation and CheA, which plays a central role in the chemotaxis system. Histidine kinases usually have an N-terminal ligand-bindi…	kinase	NA	mf:GO:0000155 [phosphorelay sensor kinase activity],mf:GO:0004673 [protein histidine kinase activity],bp:GO:0000160 [phosphorelay signal transduction system],bp:GO:0071555 [cell wall organization],cc:GO:0016021 [integral component of membrane]	169	28	196	7e-57	-	168	99.4083	-
INTERPRO	P0AD14	IPR010559	PF06580	Histidine kinase	Two-component signal transduction systems enable bacteria to sense, respond, and adapt to a wide range of environments, stressors, and growth conditions. Some bacteria can contain up to as many as 200 two-component systems that need tight regulation to prevent unwanted cross-talk. These pathways have been adapted to response to a wide variety of stimuli, including nutrients, cellular redox state,…	kinase	NA	mf:GO:0000155 [phosphorelay sensor kinase activity],bp:GO:0000160 [phosphorelay signal transduction system],cc:GO:0016021 [integral component of membrane]	83	371	450	7.3e-26	-	79	95.1807	-
INTERPRO	P0AD14	IPR003594	SSF55874		This domain is found in several ATP-binding proteins, including: histidine kinase, DNA gyrase B, topoisomerases heat shock protein HSP90 phytochrome-like ATPases and DNA mismatch repair proteins. The fold of this domain consists of two layers, alpha/beta, which contains an 8-stranded mixed beta-sheet.	kinase	NA	NA	111	424	556	2.88e-13	-	132	118.919	-
INTERPRO	P0AD14	IPR003594	G3DSA:3.30.565.10		This domain is found in several ATP-binding proteins, including: histidine kinase, DNA gyrase B, topoisomerases heat shock protein HSP90 phytochrome-like ATPases and DNA mismatch repair proteins. The fold of this domain consists of two layers, alpha/beta, which contains an 8-stranded mixed beta-sheet.	kinase	NA	NA	111	422	559	1.1e-12	-	137	123.423	-
CDD	P0A6V8	212657	cd00012	NBD_sugar-kinase_HSP70_actin	Nucleotide-Binding Domain of the sugar kinase/HSP70/actin superfamily. This superfamily includes the actin family, the HSP70 family of molecular chaperones and nucleotide exchange factors, the ROK (repressor, ORF, kinase) family, the hexokinase family, the FGGY family (which includes glycerol kinase and similar carbohydrate kinases such as rhamnulokinase and xylulokinase), the exopolyphosphatase/…	kinase	Not-known	NA	185	6	115	0.007	36.8 bits (85)	109	58.9189	25.4054
CDD	P0A6V8	224851	COG1940	NagC	Sugar kinase of the NBD/HSP70 family, may contain an N-terminal HTH domain [Transcription, Carbohydrate transport and metabolism].	kinase	Not-known	NA	314	1	272	5.5	28.2 bits (63)	271	86.3057	29.9363
CDD	P16456	273589	TIGR01379	thiL	thiamine-phosphate kinase. This model describes thiamine-monophosphate kinase, an enzyme that converts thiamine monophosphate into thiamine pyrophosphate (TPP, coenzyme B1), an enzyme cofactor. Thiamine monophosphate may be derived from de novo synthesis or from unphosphorylated thiamine, known as vitamin B1. Proteins scoring between the trusted and noise cutoff for this model include short forms…	kinase	Not-known	00730+2.7.4.16|2.7.4.16|MF_02128|PIRSF005303|PTHR30270|PWY-6893|PWY-6894|PWY-6896|PWY-6897|TIGR01379|UPA00060	317	50	340	8e-16	76.6 bits (189)	290	91.4826	35.3312
CDD	P16456	223684	COG0611	ThiL	Thiamine monophosphate kinase [Coenzyme transport and metabolism].	kinase	Not-known	NA	317	33	345	4e-20	88.9 bits (221)	312	98.4227	39.1167
CDD	P16456	273984	TIGR02124	hypE	hydrogenase expression/formation protein HypE. This family contains HypE (or HupE), a protein required for expression of catalytically active hydrogenase in many systems. It appears to be an accessory protein involved in maturation rather than a regulatory protein involved in expression. HypE shows considerable homology to the thiamine-monophosphate kinase ThiL (TIGR01379) and other enzymes.	kinase	Not-known	PIRSF005644|TIGR02124	320	50	341	1e-10	61.9 bits (151)	291	90.9375	40.3125
CDD	P16456	100030	cd02194	ThiL	ThiL (Thiamine-monophosphate kinase) plays a dual role in de novo biosynthesis and in salvage of exogenous thiamine. Thiamine salvage occurs in two steps, with thiamine kinase catalyzing the formation of thiamine phosphate, and ThiL catalyzing the conversion of this intermediate to thiamine pyrophosphate. The N-terminal domain of ThiL binds ATP and is related to the ATP-binding domains of hydroge…	kinase	Not-known	NA	291	50	335	2e-24	101 bits (253)	285	97.9381	36.7698
CDD	P16456	249981	PF00586	PurM-like, N-terminal domain	This entry represents a structural domain with a core structure consisting of beta-alpha-beta-alpha-beta(2), which is found in two enzymes of the purine biosynthetic pathway: at the N-terminal of aminoimidazole ribonucleotide (AIR) synthetase (PurM) as well as the N1 and N2 domains of formylglycinamide ribonucleotide (FGAR) amidotransferase (PurL) (PurM-like module). PurM and PurL utilise ATP to …	kinase	Not-known	NA	94	50	140	2e-21	87.9 bits (219)	90	95.7447	52.1277
CDD	P16456	235583	PRK05731	PRK05731	thiamine monophosphate kinase, Provisional	kinase	Not-known	NA	318	50	339	6e-18	82.6 bits (205)	289	90.8805	34.9057
INTERPRO	P16456	IPR016188	G3DSA:3.30.1330.10		This entry represents a structural domain with a core structure consisting of beta-alpha-beta-alpha-beta(2), which is found in two enzymes of the purine biosynthetic pathway: at the N-terminal of aminoimidazole ribonucleotide (AIR) synthetase (PurM) as well as the N1 and N2 domains of formylglycinamide ribonucleotide (FGAR) amidotransferase (PurL) (PurM-like module). PurM and PurL utilise ATP to …	kinase	NA	NA	94	29	162	4.1e-32	-	133	141.489	-
INTERPRO	P16456	IPR016188	PF00586	AIR synthase related protein, N-terminal domain	This entry represents a structural domain with a core structure consisting of beta-alpha-beta-alpha-beta(2), which is found in two enzymes of the purine biosynthetic pathway: at the N-terminal of aminoimidazole ribonucleotide (AIR) synthetase (PurM) as well as the N1 and N2 domains of formylglycinamide ribonucleotide (FGAR) amidotransferase (PurL) (PurM-like module). PurM and PurL utilise ATP to …	kinase	NA	NA	94	50	157	4.9e-19	-	107	113.83	-
CDD	P0AEW9	235592	PRK05756	PRK05756	pyridoxamine kinase, Validated	kinase	Not-known	NA	286	128	280	8e-09	55.6 bits (135)	152	53.1469	25.1748
CDD	P0AEW9	238578	cd01173	pyridoxal_pyridoxamine_kinase	Pyridoxal kinase plays a key role in the synthesis of the active coenzyme pyridoxal-5'-phosphate (PLP), by catalyzing the phosphorylation of the precursor vitamin B6 in the presence of Zn2+ and ATP. Mammals are unable to synthesize PLP de novo and require its precursors in the form of vitamin B6 (pyridoxal, pyridoxine, and pyridoxamine) from their diet. Pyridoxal kinase encoding genes are also fo…	kinase	Not-known	NA	254	106	275	3e-09	56.8 bits (138)	169	66.5354	34.6457
CDD	P0AEW9	223598	COG0524	RbsK	Sugar or nucleoside kinase, ribokinase family [Carbohydrate transport and metabolism].	kinase	Not-known	NA	311	11	307	5e-29	114 bits (286)	296	95.1768	41.8006
CDD	P0AEW9	238919	cd01944	YegV_kinase_like	YegV-like sugar kinase. Found only in bacteria, YegV-like kinase is part of the ribokinase/pfkB sugar kinase superfamily. Its oligomerization state is unknown at this time.	kinase	Not-known	NA	289	39	289	3e-17	79.8 bits (197)	250	86.5052	35.9862
CDD	P0AEW9	273221	TIGR00687	pyridox_kin	pyridoxal kinase. E. coli has an enzyme PdxK that acts in vitro as a pyridoxine/pyridoxal/pyridoxamine kinase, but mutants lacking PdxK activity retain a specific pyridoxal kinase, PdxY. PdxY acts in the salvage pathway of pyridoxal 5'-phosphate biosynthesis. Mammalian forms of pyridoxal kinase are more similar to PdxY than to PdxK. The PdxK isozyme is omitted from the seed alignment but scores a…	kinase	Not-known	00750+2.7.1.35|2.7.1.35|PRI001584|PTHR10534|PWY-7204|PWY-7282|TIGR00687	287	124	284	4e-08	53.7 bits (129)	160	55.7491	25.0871
CDD	P0AEW9	238177	cd00287	ribokinase_pfkB_like	ribokinase/pfkB superfamily: Kinases that accept a wide variety of substrates, including carbohydrates and aromatic small molecules, all are phosphorylated at a hydroxyl group. The superfamily includes ribokinase, fructokinase, ketohexokinase, 2-dehydro-3-deoxygluconokinase, 1-phosphofructokinase, the minor 6-phosphofructokinase (PfkB), inosine-guanosine kinase, and adenosine kinase. Even though …	kinase	Not-known	NA	196	126	266	2e-18	81.8 bits (202)	140	71.4286	33.6735
CDD	P0AEW9	238916	cd01941	YeiC_kinase_like	YeiC-like sugar kinase. Found in eukaryotes and bacteria, YeiC-like kinase is part of the ribokinase/pfkB sugar kinase superfamily. Its oligomerization state is unknown at this time.	kinase	Not-known	NA	288	40	287	1e-20	89.7 bits (223)	247	85.7639	42.3611
CDD	P0AEW9	182090	PRK09813	PRK09813	fructoselysine 6-kinase, Provisional	kinase	Not-known	NA	260	40	287	3e-09	56.3 bits (136)	247	95	40
CDD	P0AEW9	238915	cd01940	Fructoselysine_kinase_like	Fructoselysine kinase-like. Fructoselysine is a fructoseamine formed by glycation, a non-enzymatic reaction of glucose with a primary amine followed by an Amadori rearrangement, resulting in a protein that is modified at the amino terminus and at the lysine side chains. Fructoseamines are typically metabolized by fructoseamine-3-kinase, especially in higher eukaryotes. In E. coli, fructoselysine …	kinase	Not-known	NA	264	40	283	7e-07	49.7 bits (119)	243	92.0455	37.1212
CDD	P0AEW9	238922	cd01947	Guanosine_kinase_like	Guanosine kinase-like sugar kinases. Found in bacteria and archaea, the guanosine kinase-like group is part of the ribokinase/pfkB sugar kinase superfamily. Its oligomerization state is unknown at this time.	kinase	Not-known	NA	265	25	292	2e-06	48.2 bits (115)	267	100.755	33.5849
CDD	P0AEW9	274804	TIGR03828	Fructose 1-phosphate kinase	Fructose 1-phosphate kinase (also known as 1-phosphofructokinase) acts in concert with the fructose-specific phosphotransferase system (PTS), which phosphorylates fructose during transport to fructose-1-phosphate. The action of 1-phosphofructokinase results in beta-D-fructose-1,6-bisphosphate and is an entry point into glycolysis .	kinase	Not-known	mf:GO:0008662 [1-phosphofructokinase activity]	304	5	306	1e-119	348 bits (896)	301	99.0132	58.5526
CDD	P0AEW9	273515	TIGR01231	lacC	tagatose-6-phosphate kinase. This enzyme is part of the tagatose-6-phosphate pathway of lactose degradation. [Energy metabolism, Biosynthesis and degradation of polysaccharides]	kinase	Not-known	00052+2.7.1.144|2.7.1.144|MF_01557|PRI002204|PWY-7077|PWY-7395|TIGR01231|UPA00704	310	7	292	8e-32	121 bits (306)	285	91.9355	44.5161
CDD	P0AEW9	249748	PF00294	PfkB	pfkB family carbohydrate kinase. This family includes a variety of carbohydrate and pyrimidine kinases.	kinase	Not-known	2.7.1|IPB011611|PF00294	298	9	294	3e-64	207 bits (529)	285	95.6376	45.302
CDD	P0AEW9	238571	cd01166	KdgK	2-keto-3-deoxygluconate kinase (KdgK) phosphorylates 2-keto-3-deoxygluconate (KDG) to form 2-keto-3-deoxy-6-phosphogluconate (KDGP). KDG is the common intermediate product, that allows organisms to channel D-glucuronate and/or D-galacturinate into the glycolysis and therefore use polymers, like pectin and xylan as carbon sources.	kinase	Not-known	NA	294	24	287	8e-24	98.8 bits (247)	263	89.4558	35.034
CDD	P0AEW9	274464	TIGR03168	Tagatose/fructose phosphokinase	This entry represents a family of hexose kinases that includes the tagatose-6-kinases from the carbohydrate kinase PfkB family (LacC subfamily), 1-phosphofructokinases and 6-phosphofructokinases isozyme 2 from the carbohydrate kinase PfkB family. Fructose 1-phosphate kinase (also known as 1-phosphofructokinase) acts in concert with the fructose-specific phosphotransferase system (PTS), which phos…	kinase	Not-known	mf:GO:0016773 [phosphotransferase activity, alcohol group as acceptor],bp:GO:0005975 [carbohydrate metabolic process]	303	5	306	1e-115	339 bits (872)	301	99.3399	57.0957
CDD	P0AEW9	238577	cd01172	RfaE_like	RfaE encodes a bifunctional ADP-heptose synthase involved in the biosynthesis of the lipopolysaccharide (LPS) core precursor ADP-L-glycero-D-manno-heptose. LPS plays an important role in maintaining the structural integrity of the bacterial outer membrane of gram-negative bacteria. RfaE consists of two domains, a sugar kinase domain, represented here, and a domain belonging to the cytidylyltransf…	kinase	Not-known	NA	304	37	288	8e-12	64.5 bits (158)	251	82.5658	33.8816
CDD	P0AEW9	224030	COG1105	FruK	Fructose-1-phosphate kinase or kinase (PfkB) [Carbohydrate transport and metabolism].	kinase	Not-known	NA	310	4	312	1e-149	425 bits (1095)	308	99.3548	64.1935
CDD	P0AEW9	225149	COG2240	PdxK	Pyridoxal/pyridoxine/pyridoxamine kinase [Coenzyme transport and metabolism].	kinase	Not-known	NA	281	113	311	7e-10	58.8 bits (143)	198	70.4626	29.1815
CDD	P0AEW9	237405	PRK13508	PRK13508	tagatose-6-phosphate kinase, Provisional	kinase	Not-known	NA	309	7	284	3e-31	120 bits (303)	277	89.644	46.2783
INTERPRO	P0AEW9	IPR011611	PF00294	pfkB family carbohydrate kinase	This domain is found in a variety of carbohydrate and pyrimidine kinases. It is found in phosphomethylpyrimidine kinase , which is part of the thiamine pyrophosphate (TPP) synthesis pathway - TPP being an essential cofactor for many enzymes. It is also found in 2-keto-3-deoxygluconate kinase, which is a component of the Entner-Doudoroff pathway in hyperthermophilic archaea.	kinase	NA	NA	298	14	293	1.6e-68	-	279	93.6242	-
INTERPRO	P0AEW9	IPR002173	PS00583	pfkB family of carbohydrate kinases signature 1.	It has been shown that the following carbohydrate and purine kinases are evolutionary related and can be grouped into a single family, which is known as the pfkB family: Fructokinase (gene scrK).6-phosphofructokinase isozyme 2 (phosphofructokinase-2) (gene pfkB). pfkB is a minor phosphofructokinase isozyme in Escherichia coli and is not evolutionary related to the major isozyme (gene pfkA). Plant…	kinase	NA	NA	NA	39	63	0	-	24	-	-
INTERPRO	P0AEW9	IPR017583	TIGR03168	1-PFK: hexose kinase, 1-phosphofructokinase family	This entry represents a family of hexose kinases that includes the tagatose-6-kinases from the carbohydrate kinase PfkB family (LacC subfamily), 1-phosphofructokinases and 6-phosphofructokinases isozyme 2 from the carbohydrate kinase PfkB family. Fructose 1-phosphate kinase (also known as 1-phosphofructokinase) acts in concert with the fructose-specific phosphotransferase system (PTS), which phos…	kinase	NA	mf:GO:0016773 [phosphotransferase activity, alcohol group as acceptor],bp:GO:0005975 [carbohydrate metabolic process]	303	5	308	5.5e-99	-	303	100	-
INTERPRO	P0AEW9	IPR022463	TIGR03828	pfkB: 1-phosphofructokinase	Fructose 1-phosphate kinase (also known as 1-phosphofructokinase) acts in concert with the fructose-specific phosphotransferase system (PTS), which phosphorylates fructose during transport to fructose-1-phosphate. The action of 1-phosphofructokinase results in beta-D-fructose-1,6-bisphosphate and is an entry point into glycolysis .	kinase	NA	mf:GO:0008662 [1-phosphofructokinase activity]	304	5	308	1.9e-101	-	303	99.6711	-
INTERPRO	P0AEW9	IPR029056	G3DSA:3.40.1190.20		This domain is found in phosphotransferases that have an alcohol group as an acceptor (). However, 4-amino-5-hydroxymethyl-2-methylpyrimidine phosphate kinase (HMPP kinase) catalyses two phosphorylation reactions: one to a hydroxymethyl group of hydroxymethyl pyrimidine (HMP) and the second to the phosphomethyl group of HMPP . The common structural feature for the enzymes in this superfamily is a…	kinase	NA	NA	NA	37	309	5.9e-86	-	272	-	-
INTERPRO	P0AEW9	IPR029056	SSF53613		This domain is found in phosphotransferases that have an alcohol group as an acceptor (). However, 4-amino-5-hydroxymethyl-2-methylpyrimidine phosphate kinase (HMPP kinase) catalyses two phosphorylation reactions: one to a hydroxymethyl group of hydroxymethyl pyrimidine (HMP) and the second to the phosphomethyl group of HMPP . The common structural feature for the enzymes in this superfamily is a…	kinase	NA	NA	NA	7	290	1.87e-69	-	283	-	-
INTERPRO	P0AEW9	IPR017583	PIRSF000535		This entry represents a family of hexose kinases that includes the tagatose-6-kinases from the carbohydrate kinase PfkB family (LacC subfamily), 1-phosphofructokinases and 6-phosphofructokinases isozyme 2 from the carbohydrate kinase PfkB family. Fructose 1-phosphate kinase (also known as 1-phosphofructokinase) acts in concert with the fructose-specific phosphotransferase system (PTS), which phos…	kinase	NA	NA	303	2	311	7.9e-119	-	309	101.98	-
INTERPRO	P0AEW9	IPR002173	PS00584	pfkB family of carbohydrate kinases signature 2.	It has been shown that the following carbohydrate and purine kinases are evolutionary related and can be grouped into a single family, which is known as the pfkB family: Fructokinase (gene scrK).6-phosphofructokinase isozyme 2 (phosphofructokinase-2) (gene pfkB). pfkB is a minor phosphofructokinase isozyme in Escherichia coli and is not evolutionary related to the major isozyme (gene pfkA). Plant…	kinase	NA	NA	NA	249	262	0	-	13	-	-
CDD	P27240	274749	TIGR03724	arch_bud32	Kae1-associated kinase Bud32. Members of this protein family are the Bud32 protein associated with Kae1 (kinase-associated endopeptidase 1) in the Archaea. In many Archaeal genomes, Kae1 and Bud32 are fused. The complex is homologous to the Kae1 and Bud32 subunits of the eukaryotic KEOPS complex, an apparently ancient protein kinase-containing molecular machine. [Unknown function, General]	kinase	Not-known	2.7.11.1|PTHR12209|TIGR03724	199	115	219	6e-06	45.3 bits (108)	104	52.2613	26.6332
CDD	P27240	114869	PF06176	Lipopolysaccharide core heptose(II) kinase	This family consists of several bacterial lipopolysaccharide core biosynthesis proteins (WaaY or RfaY). The waaY, waaQ, and waaP genes are located in the central operon of the waa (formerly rfa) locus on the chromosome of Escherichia coli. This locus contains genes whose products are involved in the assembly of the core region of the lipopolysaccharide molecule. WaaY is the enzyme that phosphoryl…	kinase	Not-known	NA	229	1	229	1e-134	382 bits (982)	228	99.5633	84.2795
INTERPRO	P27240	IPR011009	SSF56112		Protein kinases modify other proteins by chemically adding phosphate groups to them. This process is fundamental to most signalling and regulatory processes in the eukaryotic cell. The protein kinases contain a catalytic core that is common to both serine/threonine and tyrosine protein kinases. The catalytic domain contains the nucleotide-binding site and the catalytic apparatus in an inter-lobe …	kinase	NA	NA	NA	23	71	6.31e-10	-	48	-	-
INTERPRO	P27240	IPR009330	PF06176	Lipopolysaccharide core biosynthesis protein (WaaY)	This family consists of several bacterial lipopolysaccharide core biosynthesis proteins (WaaY or RfaY). The waaY, waaQ, and waaP genes are located in the central operon of the waa (formerly rfa) locus on the chromosome of Escherichia coli. This locus contains genes whose products are involved in the assembly of the core region of the lipopolysaccharide molecule. WaaY is the enzyme that phosphoryl…	kinase	NA	NA	229	1	229	9e-135	-	228	99.5633	-
INTERPRO	P27240	IPR011009	SSF56112		Protein kinases modify other proteins by chemically adding phosphate groups to them. This process is fundamental to most signalling and regulatory processes in the eukaryotic cell. The protein kinases contain a catalytic core that is common to both serine/threonine and tyrosine protein kinases. The catalytic domain contains the nucleotide-binding site and the catalytic apparatus in an inter-lobe …	kinase	NA	NA	NA	104	180	6.31e-10	-	76	-	-
CDD	P0A7E9	213681	TIGR02075	pyrH_bact	uridylate kinase. This protein, also called UMP kinase, converts UMP to UDP by adding a phosphate from ATP. It is the first step in pyrimidine biosynthesis. GTP is an allosteric activator. In a large fraction of all bacterial genomes, the gene tends to be located immediately downstream of elongation factor Ts and upstream of ribosome recycling factor. A related protein family, believed to be equi…	kinase	Not-known	00240+2.7.4.22|2.7.4.22|MF_01220_B|PRI000282|TIGR02075|UPA00159	232	9	240	1e-139	393 bits (1011)	231	99.569	78.0172
CDD	P0A7E9	234735	PRK00358	pyrH	uridylate kinase, Provisional	kinase	Not-known	NA	231	10	240	1e-139	395 bits (1017)	230	99.5671	77.9221
CDD	P0A7E9	173021	PRK14556	pyrH	uridylate kinase, Provisional	kinase	Not-known	NA	249	7	240	1e-62	199 bits (507)	233	93.5743	59.8394
CDD	P0A7E9	239779	cd04246	AAK_AK-DapG-like	AAK_AK-DapG-like: Amino Acid Kinase Superfamily (AAK), AK-DapG-like, this CD includes the N-terminal catalytic aspartokinase (AK) domain of the diaminopimelate-sensitive aspartokinase isoenzyme AKI (DapG), a monofunctional enzymes found in Bacilli (Bacillus subtilis 168), Clostridia, and Actinobacteria bacterial species, as well as, the catalytic AK domain of the lysine-sensitive aspartokinase is…	kinase	Not-known	NA	239	36	240	1e-10	59.0 bits (144)	204	85.3556	41.4226
CDD	P0A7E9	239788	cd04255	AAK_UMPK-MosAB	AAK_UMPK-MosAB: This CD includes the alpha and beta subunits of the Mo storage protein (MosA and MosB) which are related to uridine monophosphate kinase (UMPK) enzymes that catalyze the phosphorylation of UMP by ATP, yielding UDP, and playing a key role in pyrimidine nucleotide biosynthesis. The Mo storage protein from the nitrogen-fixing bacterium, Azotobacter vinelandii, is characterized as an …	kinase	Not-known	NA	262	32	240	6e-08	52.0 bits (125)	208	79.3893	36.2595
CDD	P0A7E9	239793	cd04260	AAK_AKi-DapG-BS	AAK_AKi-DapG-BS: Amino Acid Kinase Superfamily (AAK), AKi-DapG, this CD includes the N-terminal catalytic aspartokinase (AK) domain of the diaminopimelate-sensitive aspartokinase isoenzyme AKI (DapG), a monofunctional class enzyme found in Bacilli (Bacillus subtilis 168), Clostridia, and Actinobacteria bacterial species. In Bacillus subtilis, the regulation of the diaminopimelate-lysine biosynthe…	kinase	Not-known	NA	244	115	240	7e-08	51.6 bits (124)	125	51.2295	27.8689
CDD	P0A7E9	239772	cd04239	AAK_UMPK-like	AAK_UMPK-like: UMP kinase (UMPK)-like, the microbial/chloroplast uridine monophosphate kinase (uridylate kinase) enzyme that catalyzes UMP phosphorylation and plays a key role in pyrimidine nucleotide biosynthesis. Regulation of this process is via feed-back control and via gene repression of carbamoyl phosphate synthetase (the first enzyme of the pyrimidine biosynthesis pathway). The UMP kinases…	kinase	Not-known	NA	229	11	240	1e-119	343 bits (883)	229	100	71.179
CDD	P0A7E9	239774	cd04241	AAK_FomA-like	AAK_FomA-like: This CD includes a fosfomycin biosynthetic gene product, FomA, and similar proteins found in a wide range of organisms. Together, the fomA and fomB genes in the fosfomycin biosynthetic gene cluster of Streptomyces wedmorensis confer high-level fosfomycin resistance. FomA and FomB proteins converted fosfomycin to fosfomycin monophosphate and fosfomycin diphosphate in the presence of…	kinase	Not-known	NA	252	11	239	0.0004	40.3 bits (95)	228	90.4762	36.1111
CDD	P0A7E9	250064	PF00696	AA_kinase	Amino acid kinase family. This family includes kinases that phosphorylate a variety of amino acid substrates, as well as uridylate kinase and carbamate kinase. This family includes: Aspartokinase EC:2.7.2.4. Acetylglutamate kinase EC:2.7.2.8. Glutamate 5-kinase EC:2.7.2.11. Uridylate kinase EC:2.7.4.-. Carbamate kinase EC:2.7.2.2.	kinase	Not-known	2.7|G3DSA:3.40.1160.10|PF00696|REACT_13|SSF53633	232	10	219	1e-26	104 bits (262)	209	90.0862	39.2241
CDD	P0A7E9	173023	PRK14558	pyrH	uridylate kinase, Provisional	kinase	Not-known	NA	231	10	239	2e-70	218 bits (558)	229	99.1342	61.9048
CDD	P0A7E9	239786	cd04253	AAK_UMPK-PyrH-Pf	AAK_UMPK-PyrH-Pf: UMP kinase (UMPK)-Pf, the mostly archaeal uridine monophosphate kinase (uridylate kinase) enzymes that catalyze UMP phosphorylation and play a key role in pyrimidine nucleotide biosynthesis, regulation of this process is via feed-back control and via gene repression of carbamoyl phosphate synthetase (the first enzyme of the pyrimidine biosynthesis pathway). The UMP kinase of Pyr…	kinase	Not-known	NA	221	11	240	3e-25	100 bits (251)	229	103.62	50.6787
CDD	P0A7E9	223602	COG0528	PyrH	Uridylate kinase [Nucleotide transport and metabolism].	kinase	Not-known	NA	238	5	241	1e-129	368 bits (946)	236	99.1597	74.7899
CDD	P0A7E9	162163	TIGR01027	proB	glutamate 5-kinase. Bacterial ProB proteins hit the full length of this model, but the ProB-like domain of delta 1-pyrroline-5-carboxylate synthetase does not hit the C-terminal 100 residues of this model. The noise cutoff is set low enough to hit delta 1-pyrroline-5-carboxylate synthetase and other partial matches to this family. [Amino acid biosynthesis, Glutamate family]	kinase	Not-known	00330+2.7.2.11|00332+2.7.2.11|2.7.2.11|MF_00456|PRI003063|TIGR01027|UPA00098	363	10	239	0.0009	39.6 bits (93)	229	63.0854	27.2727
CDD	P0A7E9	239033	cd02115	AAK	Amino Acid Kinases (AAK) superfamily, catalytic domain, present in such enzymes like N-acetylglutamate kinase (NAGK), carbamate kinase (CK), aspartokinase (AK), glutamate-5-kinase (G5K) and UMP kinase (UMPK). The AAK superfamily includes kinases that phosphorylate a variety of amino acid substrates. These kinases catalyze the formation of phosphoric anhydrides, generally with a carboxylate, and u…	kinase	Not-known	NA	248	13	239	9e-44	150 bits (380)	226	91.129	39.9194
CDD	P0A7E9	239794	cd04261	AAK_AKii-LysC-BS	AAK_AKii-LysC-BS: Amino Acid Kinase Superfamily (AAK), AKii, this CD includes the N-terminal catalytic aspartokinase (AK) domain of the lysine-sensitive aspartokinase isoenzyme AKII of Bacillus subtilis 168, and the lysine plus threonine-sensitive aspartokinase of Corynebacterium glutamicum, and related sequences. In B. subtilis 168, the regulation of the diaminopimelate (Dap)-lysine biosynthetic…	kinase	Not-known	NA	239	36	240	6e-09	54.5 bits (132)	204	85.3556	41.4226
CDD	P0A7E9	173022	PRK14557	pyrH	uridylate kinase, Provisional	kinase	Not-known	NA	247	9	239	9e-66	207 bits (528)	230	93.1174	60.3239
CDD	P0A7E9	239787	cd04254	AAK_UMPK-PyrH-Ec	UMP kinase (UMPK)-Ec, the microbial/chloroplast uridine monophosphate kinase (uridylate kinase) enzyme that catalyzes UMP phosphorylation and plays a key role in pyrimidine nucleotide biosynthesis, regulation of this process is via feed-back control and via gene repression of carbamoyl phosphate synthetase (the first enzyme of the pyrimidine biosynthesis pathway). The UMP kinase of E. coli (Ec) i…	kinase	Not-known	NA	231	10	240	1e-145	409 bits (1053)	230	99.5671	76.1905
CDD	P0A7E9	273956	TIGR02076	pyrH_arch	uridylate kinase, putative. This family consists of the archaeal and spirochete proteins most closely related to bacterial uridylate kinases (TIGR02075), an enzyme involved in pyrimidine biosynthesis. Members are likely, but not known, to be functionally equivalent to their bacterial counterparts. However, substantial sequence differences suggest that regulatory mechanisms may be different, the b…	kinase	Not-known	00240+2.7.4.22|2.7.4.22|MF_01220_A|TIGR02076|UPA00159	221	12	240	4e-22	91.6 bits (228)	228	103.167	52.4887
INTERPRO	P0A7E9	IPR015963	TIGR02075	pyrH_bact: UMP kinase	Uridylate kinases (also known as UMP kinases) are key enzymes in the synthesis of nucleoside triphosphates. They catalyse the reversible transfer of the gamma-phosphoryl group from an ATP donor to UMP, yielding UDP, which is the starting point for the synthesis of all other pyrimidine nucleotides. The eukaryotic enzyme has a dual specificity, phosphorylating both UMP and CMP, while the bacterial …	kinase	NA	mf:GO:0033862 [UMP kinase activity],bp:GO:0006221 [pyrimidine nucleotide biosynthetic process],cc:GO:0005737 [cytoplasm]	232	9	240	7.3e-104	-	231	99.569	-
INTERPRO	P0A7E9	IPR001048	PF00696	Amino acid kinase family	This entry contains proteins with various specificities and includes the aspartate, glutamate and uridylate kinase families. In prokaryotes and plants the synthesis of the essential amino acids lysine and threonine is predominantly regulated by feed-back inhibition of aspartate kinase (AK) and dihydrodipicolinate synthase (DHPS). In Escherichia coli, thrA, metLM, and lysC encode aspartokinase iso…	kinase	NA	2.7|G3DSA:3.40.1160.10|PF00696|REACT_13|SSF53633	232	10	219	9.1e-28	-	209	90.0862	-
INTERPRO	P0A7E9	IPR001048	SSF53633		This entry contains proteins with various specificities and includes the aspartate, glutamate and uridylate kinase families. In prokaryotes and plants the synthesis of the essential amino acids lysine and threonine is predominantly regulated by feed-back inhibition of aspartate kinase (AK) and dihydrodipicolinate synthase (DHPS). In Escherichia coli, thrA, metLM, and lysC encode aspartokinase iso…	kinase	NA	NA	232	7	240	3.93e-72	-	233	100.431	-
INTERPRO	P0A7E9	IPR001048	G3DSA:3.40.1160.10		This entry contains proteins with various specificities and includes the aspartate, glutamate and uridylate kinase families. In prokaryotes and plants the synthesis of the essential amino acids lysine and threonine is predominantly regulated by feed-back inhibition of aspartate kinase (AK) and dihydrodipicolinate synthase (DHPS). In Escherichia coli, thrA, metLM, and lysC encode aspartokinase iso…	kinase	NA	NA	232	3	240	1.4e-85	-	237	102.155	-
INTERPRO	P0A7E9	IPR015963	MF_01220_B	Uridylate kinase [pyrH].	Uridylate kinases (also known as UMP kinases) are key enzymes in the synthesis of nucleoside triphosphates. They catalyse the reversible transfer of the gamma-phosphoryl group from an ATP donor to UMP, yielding UDP, which is the starting point for the synthesis of all other pyrimidine nucleotides. The eukaryotic enzyme has a dual specificity, phosphorylating both UMP and CMP, while the bacterial …	kinase	NA	NA	232	7	240	43.437	-	233	100.431	-
INTERPRO	P0A7E9	IPR011817	PIRSF005650		Uridylate kinases (also known as UMP kinases) are key enzymes in the synthesis of nucleoside triphosphates. They catalyse the reversible transfer of the gamma-phosphoryl group from an ATP donor to UMP, yielding UDP, which is the starting point for the synthesis of all other pyrimidine nucleotides. The eukaryotic enzyme has a dual specificity, phosphorylating both UMP and CMP, while the bacterial …	kinase	NA	NA	NA	4	241	2.2e-89	-	237	-	-
CDD	P0A717	238574	cd01169	HMPP_kinase	4-amino-5-hydroxymethyl-2-methyl-pyrimidine phosphate kinase (HMPP-kinase) catalyzes two consecutive phosphorylation steps in the thiamine phosphate biosynthesis pathway, leading to the synthesis of vitamin B1. The first step is the phosphorylation of the hydroxyl group of HMP to form 4-amino-5-hydroxymethyl-2-methyl-pyrimidine phosphate (HMP-P) and then the phophorylation of HMP-P to form 4-amin…	kinase	Not-known	NA	242	108	244	7.5	27.9 bits (63)	136	56.1983	27.2727
CDD	Q1PI83	172341	PRK13808	PRK13808	adenylate kinase, Provisional	kinase	Not-known	NA	333	1	166	2e-39	138 bits (349)	165	49.5495	30.6306
CDD	Q1PI83	237745	PRK14527	PRK14527	adenylate kinase, Provisional	kinase	Not-known	NA	191	8	167	1e-35	125 bits (315)	159	83.2461	47.1204
CDD	Q1PI83	184729	PRK14532	PRK14532	adenylate kinase, Provisional	kinase	Not-known	NA	188	3	166	4e-37	128 bits (324)	163	86.7021	50.5319
CDD	Q1PI83	273569	TIGR01351	adk	adenylate kinase. Adenylate kinase (EC 2.7.4.3) converts ATP + AMP to ADP + ADP, that is, uses ATP as a phosphate donor for AMP. Most members of this family are known or believed to be adenylate kinase. However, some members accept other nucleotide triphosphates as donors, may be unable to use ATP, and may fail to complement adenylate kinase mutants. An example of a nucleoside-triphosphate--adeny…	kinase	Not-known	00230+2.7.4.3|2.7.4.3|PRI000273|PWY-7219|TIGR01351|UPA00588	210	1	167	2e-81	243 bits (622)	166	79.0476	58.5714
CDD	Q1PI83	223637	COG0563	Adk	Adenylate kinase or related kinase [Nucleotide transport and metabolism].	kinase	Not-known	NA	178	1	167	1e-51	165 bits (421)	166	93.2584	60.1124
CDD	Q1PI83	273576	TIGR01359	UMP_CMP_kin_fam	UMP-CMP kinase family. This subfamily of the adenylate kinase superfamily contains examples of UMP-CMP kinase, as well as others proteins with unknown specificity, some currently designated adenylate kinase. All known members are eukaryotic.	kinase	Not-known	00240+2.7.4.14|2.7.4.14|MF_03172|PWY-7176|TIGR01359	185	1	167	9e-24	93.6 bits (233)	166	89.7297	45.4054
CDD	Q1PI83	172997	PRK14531	PRK14531	adenylate kinase, Provisional	kinase	Not-known	NA	183	3	166	2e-29	108 bits (271)	163	89.071	50.2732
CDD	Q1PI83	237747	PRK14530	PRK14530	adenylate kinase, Provisional	kinase	Not-known	NA	215	3	166	3e-37	129 bits (327)	163	75.814	47.907
CDD	Q1PI83	130427	TIGR01360	aden_kin_iso1	adenylate kinase, isozyme 1 subfamily. Members of this family are adenylate kinase, EC 2.7.4.3. This clade is found only in eukaryotes and includes human adenylate kinase isozyme 1 (myokinase). Within the adenylate kinase superfamily, this set appears specifically closely related to a subfamily of eukaryotic UMP-CMP kinases (TIGR01359), rather than to the large clade of bacterial, archaeal, and e…	kinase	Not-known	00230+2.7.4.6+2.7.4.3|00240+2.7.4.6|2.7.4.3|2.7.4.6|PWY-6545|PWY-7176|PWY-7184|PWY-7187|PWY-7197|PWY-7198|PWY-7205|PWY-7210|PWY-7219|PWY-7220|PWY-7221|PWY-7222|PWY-7224|PWY-7226|PWY-7227|REACT_1698|TIGR01360	188	3	167	2e-28	106 bits (266)	164	87.234	46.8085
CDD	Q1PI83	215253	PLN02459	PLN02459	probable adenylate kinase	kinase	Not-known	NA	261	8	167	9e-34	121 bits (306)	159	60.9195	40.613
CDD	Q1PI83	234711	PRK00279	adk	adenylate kinase, Reviewed	kinase	Not-known	NA	215	1	167	1e-110	315 bits (810)	166	77.2093	64.186
CDD	Q1PI83	179433	PRK02496	adk	adenylate kinase, Provisional	kinase	Not-known	NA	184	5	166	9e-42	140 bits (355)	161	87.5	50.5435
CDD	Q1PI83	172992	PRK14526	PRK14526	adenylate kinase, Provisional	kinase	Not-known	NA	211	11	167	5e-34	121 bits (305)	156	73.9336	45.9716
CDD	Q1PI83	249837	PF00406	ADK	Adenylate kinase.	kinase	Not-known	00230+2.7.4.3|2.7.4.3|IPB000850|MF_00235|PDOC00104|PF00406|PR00094|PS00113|PTHR23359|PWY-7219|UPA00588	186	1	167	9e-96	278 bits (714)	166	89.2473	74.7312
CDD	Q1PI83	178279	PLN02674	PLN02674	adenylate kinase	kinase	Not-known	NA	244	3	167	6e-54	173 bits (441)	164	67.2131	46.3115
CDD	Q1PI83	237746	PRK14529	PRK14529	adenylate kinase, Provisional	kinase	Not-known	NA	223	3	150	5e-31	113 bits (285)	147	65.9193	44.3946
CDD	Q1PI83	253073	PF05191	ADK_lid	Adenylate kinase, active site lid. Comparisons of adenylate kinases have revealed a particular divergence in the active site lid. In some organisms, particularly the Gram-positive bacteria, residues in the lid domain have been mutated to cysteines and these cysteine residues are responsible for the binding of a zinc ion. The bound zinc ion in the lid domain, is clearly structurally homologous to …	kinase	Not-known	00230+2.7.4.3|2.7.4.3|PF05191|PRI000273|PWY-7219|SSF57774|UPA00588	36	106	141	2e-17	72.9 bits (180)	35	97.2222	66.6667
CDD	Q1PI83	240262	PTZ00088	PTZ00088	adenylate kinase 1, Provisional	kinase	Not-known	NA	229	6	167	2e-29	109 bits (274)	161	70.3057	41.9214
CDD	Q1PI83	215125	PLN02200	PLN02200	adenylate kinase family protein	kinase	Not-known	NA	234	3	167	2e-19	82.6 bits (204)	164	70.0855	34.6154
CDD	Q1PI83	172994	PRK14528	PRK14528	adenylate kinase, Provisional	kinase	Not-known	NA	186	1	166	1e-41	140 bits (354)	165	88.7097	54.3011
CDD	Q1PI83	238713	cd01428	ADK	Adenylate kinase (ADK) catalyzes the reversible phosphoryl transfer from adenosine triphosphates (ATP) to adenosine monophosphates (AMP) and to yield adenosine diphosphates (ADP). This enzyme is required for the biosynthesis of ADP and is essential for homeostasis of adenosine phosphates.	kinase	Not-known	NA	194	1	167	3e-75	227 bits (580)	166	85.567	64.9485
INTERPRO	Q1PI83	IPR000850	PR00094	Adenylate kinase signature	Adenylate kinases (ADK) are phosphotransferases that catalyse the reversible reaction AMP + MgATP = ADP + MgADPan essential reaction for many processes in living cells. Two ADK isozymes have been identified in mammalian cells. These specifically bind AMP and favour binding to ATP over other nucleotide triphosphates (AK1 is cytosolic and AK2 is located in the mitochondria). A third ADK has been id…	kinase	NA	NA	186	156	167	2.81e-26	-	11	5.914	-
INTERPRO	Q1PI83	IPR000850	PR00094	Adenylate kinase signature	Adenylate kinases (ADK) are phosphotransferases that catalyse the reversible reaction AMP + MgATP = ADP + MgADPan essential reaction for many processes in living cells. Two ADK isozymes have been identified in mammalian cells. These specifically bind AMP and favour binding to ATP over other nucleotide triphosphates (AK1 is cytosolic and AK2 is located in the mitochondria). A third ADK has been id…	kinase	NA	NA	186	64	80	2.81e-26	-	16	8.6022	-
INTERPRO	Q1PI83	IPR000850	PS00113	Adenylate kinase signature.	Adenylate kinases (ADK) are phosphotransferases that catalyse the reversible reaction AMP + MgATP = ADP + MgADPan essential reaction for many processes in living cells. Two ADK isozymes have been identified in mammalian cells. These specifically bind AMP and favour binding to ATP over other nucleotide triphosphates (AK1 is cytosolic and AK2 is located in the mitochondria). A third ADK has been id…	kinase	NA	NA	186	64	75	0	-	11	5.914	-
INTERPRO	Q1PI83	IPR000850	PR00094	Adenylate kinase signature	Adenylate kinases (ADK) are phosphotransferases that catalyse the reversible reaction AMP + MgATP = ADP + MgADPan essential reaction for many processes in living cells. Two ADK isozymes have been identified in mammalian cells. These specifically bind AMP and favour binding to ATP over other nucleotide triphosphates (AK1 is cytosolic and AK2 is located in the mitochondria). A third ADK has been id…	kinase	NA	NA	186	15	29	2.81e-26	-	14	7.5269	-
INTERPRO	Q1PI83	IPR007862	PF05191	Adenylate kinase, active site lid	Adenylate kinases (ADK; ) are phosphotransferases that catalyse the Mg-dependent reversible conversion of ATP and AMP to two molecules of ADP, an essential reaction for many processes in living cells. In large variants of adenylate kinase, the AMP and ATP substrates are buried in a domain that undergoes conformational changes from an open to a closed state when bound to substrate; the ligand is t…	kinase	NA	00230+2.7.4.3|2.7.4.3|PF05191|PRI000273|PWY-7219|SSF57774|UPA00588	36	106	141	8.3e-16	-	35	97.2222	-
INTERPRO	Q1PI83	PF00406	PF00406	Adenylate kinase	Adenylate kinases (ADK) are phosphotransferases that catalyse the reversible reaction AMP + MgATP = ADP + MgADPan essential reaction for many processes in living cells. Two ADK isozymes have been identified in mammalian cells. These specifically bind AMP and favour binding to ATP over other nucleotide triphosphates (AK1 is cytosolic and AK2 is located in the mitochondria). A third ADK has been id…	kinase	mf:GO:0005524 [ATP binding],mf:GO:0019205 [nucleobase-containing compound kinase activity],bp:GO:0006139 [nucleobase-containing compound metabolic process]	mf:GO:0005524 [ATP binding],mf:GO:0019205 [nucleobase-containing compound kinase activity],bp:GO:0006139 [nucleobase-containing compound metabolic process]	186	2	167	1.7e-50	-	165	88.7097	-
INTERPRO	Q1PI83	IPR027417	SSF52540		The P-loop NTPase fold is the most prevalent domain of the several distinctnucleotide-binding protein folds.The most common reaction catalysed by enzymes of the P-loop NTPase fold is the hydrolysis of the beta-gamma phosphate bond of a bound nucleoside triphosphate (NTP). The energy from NTP hydrolysis is typically utilised to induce conformational changes in other molecules, which constitutes th…	kinase	NA	NA	NA	2	165	6.75e-34	-	163	-	-
INTERPRO	Q1PI83	IPR000850	MF_00235	Adenylate kinase [adk].	Adenylate kinases (ADK) are phosphotransferases that catalyse the reversible reaction AMP + MgATP = ADP + MgADPan essential reaction for many processes in living cells. Two ADK isozymes have been identified in mammalian cells. These specifically bind AMP and favour binding to ATP over other nucleotide triphosphates (AK1 is cytosolic and AK2 is located in the mitochondria). A third ADK has been id…	kinase	NA	NA	186	1	167	40.765	-	166	89.2473	-
INTERPRO	Q1PI83	IPR006259	TIGR01351	adk: adenylate kinase	Adenylate kinase converts ATP + AMP to ADP + ADP, that is, it uses ATP as a phosphate donor for AMP. Most members of this family are known or believed to be adenylate kinase. However, some members accept other nucleotide triphosphates as donors, may be unable to use ATP, and may fail to complement adenylate kinase mutants. An example of a nucleoside-triphosphate--adenylate kinase is a GTP:AMP pho…	kinase	NA	00230+2.7.4.3|2.7.4.3|PRI000273|PWY-7219|TIGR01351|UPA00588	210	2	167	1.7e-62	-	165	78.5714	-
INTERPRO	Q1PI83	IPR000850	PR00094	Adenylate kinase signature	Adenylate kinases (ADK) are phosphotransferases that catalyse the reversible reaction AMP + MgATP = ADP + MgADPan essential reaction for many processes in living cells. Two ADK isozymes have been identified in mammalian cells. These specifically bind AMP and favour binding to ATP over other nucleotide triphosphates (AK1 is cytosolic and AK2 is located in the mitochondria). A third ADK has been id…	kinase	NA	NA	186	139	154	2.81e-26	-	15	8.0645	-
INTERPRO	Q1PI83	IPR027417	G3DSA:3.40.50.300		The P-loop NTPase fold is the most prevalent domain of the several distinctnucleotide-binding protein folds.The most common reaction catalysed by enzymes of the P-loop NTPase fold is the hydrolysis of the beta-gamma phosphate bond of a bound nucleoside triphosphate (NTP). The energy from NTP hydrolysis is typically utilised to induce conformational changes in other molecules, which constitutes th…	kinase	NA	NA	NA	2	167	3.2e-67	-	165	-	-
CDD	P0AEW6	238573	cd01168	adenosine_kinase	Adenosine kinase (AK) catalyzes the phosphorylation of ribofuranosyl-containing nucleoside analogues at the 5'-hydroxyl using ATP or GTP as the phosphate donor.The physiological function of AK is associated with the regulation of extracellular adenosine levels and the preservation of intracellular adenylate pools. Adenosine kinase is involved in the purine salvage pathway.	kinase	Not-known	NA	312	36	416	2e-29	116 bits (294)	380	121.795	46.7949
CDD	P0AEW6	185033	PRK15074	PRK15074	inosine/guanosine kinase, Provisional	kinase	Not-known	NA	434	1	434	0	1001 bits (2590)	433	99.7696	97.235
CDD	P0AEW6	238571	cd01166	KdgK	2-keto-3-deoxygluconate kinase (KdgK) phosphorylates 2-keto-3-deoxygluconate (KDG) to form 2-keto-3-deoxy-6-phosphogluconate (KDGP). KDG is the common intermediate product, that allows organisms to channel D-glucuronate and/or D-galacturinate into the glycolysis and therefore use polymers, like pectin and xylan as carbon sources.	kinase	Not-known	NA	294	146	405	3e-09	57.6 bits (140)	259	88.0952	32.6531
CDD	P0AEW6	223598	COG0524	RbsK	Sugar or nucleoside kinase, ribokinase family [Carbohydrate transport and metabolism].	kinase	Not-known	NA	311	36	432	4e-37	139 bits (351)	396	127.331	38.9068
CDD	P0AEW6	178005	PLN02379	PLN02379	pfkB-type carbohydrate kinase family protein	kinase	Not-known	NA	367	36	267	1e-05	47.1 bits (112)	231	62.9428	28.3379
CDD	P0AEW6	238916	cd01941	YeiC_kinase_like	YeiC-like sugar kinase. Found in eukaryotes and bacteria, YeiC-like kinase is part of the ribokinase/pfkB sugar kinase superfamily. Its oligomerization state is unknown at this time.	kinase	Not-known	NA	288	146	366	0.005	38.4 bits (90)	220	76.3889	24.6528
CDD	P0AEW6	240328	PTZ00247	PTZ00247	adenosine kinase, Provisional	kinase	Not-known	NA	345	31	369	6e-07	50.8 bits (122)	338	97.971	39.1304
CDD	P0AEW6	215434	PLN02813	PLN02813	pfkB-type carbohydrate kinase family protein	kinase	Not-known	NA	426	27	417	7e-13	69.8 bits (171)	390	91.5493	34.507
CDD	P0AEW6	238177	cd00287	ribokinase_pfkB_like	ribokinase/pfkB superfamily: Kinases that accept a wide variety of substrates, including carbohydrates and aromatic small molecules, all are phosphorylated at a hydroxyl group. The superfamily includes ribokinase, fructokinase, ketohexokinase, 2-dehydro-3-deoxygluconokinase, 1-phosphofructokinase, the minor 6-phosphofructokinase (PfkB), inosine-guanosine kinase, and adenosine kinase. Even though …	kinase	Not-known	NA	196	183	366	9e-19	84.5 bits (209)	183	93.3673	36.7347
CDD	P0AEW6	249748	PF00294	PfkB	pfkB family carbohydrate kinase. This family includes a variety of carbohydrate and pyrimidine kinases.	kinase	Not-known	2.7.1|IPB011611|PF00294	298	72	417	4e-32	124 bits (314)	345	115.772	38.9262
CDD	P0AEW6	238919	cd01944	YegV_kinase_like	YegV-like sugar kinase. Found only in bacteria, YegV-like kinase is part of the ribokinase/pfkB sugar kinase superfamily. Its oligomerization state is unknown at this time.	kinase	Not-known	NA	289	150	413	0.46	32.4 bits (74)	263	91.0035	24.5675
INTERPRO	P0AEW6	IPR002173	PS00584	pfkB family of carbohydrate kinases signature 2.	It has been shown that the following carbohydrate and purine kinases are evolutionary related and can be grouped into a single family, which is known as the pfkB family: Fructokinase (gene scrK).6-phosphofructokinase isozyme 2 (phosphofructokinase-2) (gene pfkB). pfkB is a minor phosphofructokinase isozyme in Escherichia coli and is not evolutionary related to the major isozyme (gene pfkA). Plant…	kinase	NA	NA	NA	352	365	0	-	13	-	-
INTERPRO	P0AEW6	IPR029056	G3DSA:3.40.1190.20		This domain is found in phosphotransferases that have an alcohol group as an acceptor (). However, 4-amino-5-hydroxymethyl-2-methylpyrimidine phosphate kinase (HMPP kinase) catalyses two phosphorylation reactions: one to a hydroxymethyl group of hydroxymethyl pyrimidine (HMP) and the second to the phosphomethyl group of HMPP . The common structural feature for the enzymes in this superfamily is a…	kinase	NA	NA	NA	337	433	2.2e-48	-	96	-	-
INTERPRO	P0AEW6	IPR029056	SSF53613		This domain is found in phosphotransferases that have an alcohol group as an acceptor (). However, 4-amino-5-hydroxymethyl-2-methylpyrimidine phosphate kinase (HMPP kinase) catalyses two phosphorylation reactions: one to a hydroxymethyl group of hydroxymethyl pyrimidine (HMP) and the second to the phosphomethyl group of HMPP . The common structural feature for the enzymes in this superfamily is a…	kinase	NA	NA	NA	36	305	3.12e-45	-	269	-	-
INTERPRO	P0AEW6	IPR029056	SSF53613		This domain is found in phosphotransferases that have an alcohol group as an acceptor (). However, 4-amino-5-hydroxymethyl-2-methylpyrimidine phosphate kinase (HMPP kinase) catalyses two phosphorylation reactions: one to a hydroxymethyl group of hydroxymethyl pyrimidine (HMP) and the second to the phosphomethyl group of HMPP . The common structural feature for the enzymes in this superfamily is a…	kinase	NA	NA	NA	338	416	3.12e-45	-	78	-	-
INTERPRO	P0AEW6	IPR029056	G3DSA:3.40.1190.20		This domain is found in phosphotransferases that have an alcohol group as an acceptor (). However, 4-amino-5-hydroxymethyl-2-methylpyrimidine phosphate kinase (HMPP kinase) catalyses two phosphorylation reactions: one to a hydroxymethyl group of hydroxymethyl pyrimidine (HMP) and the second to the phosphomethyl group of HMPP . The common structural feature for the enzymes in this superfamily is a…	kinase	NA	NA	NA	95	298	2.2e-48	-	203	-	-
INTERPRO	P0AEW6	IPR011611	PF00294	pfkB family carbohydrate kinase	This domain is found in a variety of carbohydrate and pyrimidine kinases. It is found in phosphomethylpyrimidine kinase , which is part of the thiamine pyrophosphate (TPP) synthesis pathway - TPP being an essential cofactor for many enzymes. It is also found in 2-keto-3-deoxygluconate kinase, which is a component of the Entner-Doudoroff pathway in hyperthermophilic archaea.	kinase	NA	NA	298	79	293	4.6e-09	-	214	71.8121	-
CDD	P09099	273549	TIGR01311	glycerol_kin	glycerol kinase. This model describes glycerol kinase, a member of the FGGY family of carbohydrate kinases. [Energy metabolism, Other]	kinase	Not-known	00561+2.7.1.30|2.7.1.30|MF_00186|PRI001047|PWY-4261|TIGR01311|UPA00618	493	2	466	8e-45	165 bits (420)	464	94.1176	42.3935
CDD	P09099	212665	cd07793	FGGY_GK5_metazoa	metazoan glycerol kinase 5-like proteins, belongs to the FGGY family of carbohydrate kinases. This subgroup corresponds to a group of metazoan putative glycerol kinases (GK), which may be coded by the GK-like gene, GK5. Sequence comparison shows members of this group are homologs of bacterial GKs, and they retain all functionally important residues. However, GK-like proteins in this family do not…	kinase	Not-known	NA	504	3	474	4e-44	163 bits (415)	471	93.4524	42.4603
CDD	P09099	215166	PLN02295	PLN02295	glycerol kinase	kinase	Not-known	NA	512	2	437	3e-24	105 bits (264)	435	84.9609	37.5
CDD	P09099	249806	PF00370	Carbohydrate kinase, FGGY, N-terminal	It has been shown that four different type of carbohydrate kinases seem to be evolutionary related.These enzymes include L-fucolokinase () (gene fucK); gluconokinase () (gene gntK); glycerolkinase () (gene glpK); xylulokinase () (gene xylB); and L-xylulose kinase ((gene lyxK). These enzymes are proteins of from 480 to 520 amino acid residues.This entry represents the N-terminal domain of these pr…	kinase	Not-known	mf:GO:0016773 [phosphotransferase activity, alcohol group as acceptor],bp:GO:0005975 [carbohydrate metabolic process]	245	1	240	1e-110	330 bits (849)	239	97.551	61.2245
CDD	P09099	223995	COG1069	AraB	Ribulose kinase [Carbohydrate transport and metabolism].	kinase	Not-known	NA	544	2	436	6e-37	142 bits (361)	434	79.7794	33.8235
CDD	P09099	198372	cd07804	FGGY_XK_like_1	uncharacterized xylulose kinase-like proteins, a subgroup of the FGGY family of carbohydrate kinases. This subgroup is composed of uncharacterized bacterial and archaeal xylulose kinases-like proteins with similarity to bacterial D-xylulose kinases (XK, also known as xylulokinase, EC 2.7.1.17), which catalyze the rate-limiting step in the ATP-dependent phosphorylation of D-xylulose to produce D-x…	kinase	Not-known	NA	492	1	483	1e-140	417 bits (1074)	482	97.9675	53.252
CDD	P09099	212664	cd07792	FGGY_GK1-3_metazoa	Metazoan glycerol kinase 1 and 3-like proteins, belongs to the FGGY family of carbohydrate kinases. This subgroup corresponds to a group of metazoan glycerol kinases (GKs), coded by X chromosome-linked GK genes, and glycerol kinase (GK)-like proteins, coded by autosomal testis-specific GK-like genes (GK-like genes, GK1 and GK3). Sequence comparison shows that metazoan GKs and GK-like proteins in …	kinase	Not-known	NA	504	2	411	2e-24	105 bits (264)	409	81.1508	37.8968
CDD	P09099	240348	PTZ00294	PTZ00294	glycerol kinase-like protein, Provisional	kinase	Not-known	NA	504	2	445	5e-41	154 bits (392)	443	87.8968	39.6825
CDD	P09099	198367	cd07795	FGGY_ScGut1p_like	Saccharomyces cerevisiae Gut1p and related proteins, belongs to the FGGY family of carbohydrate kinases. This subgroup corresponds to a small group of fungal glycerol kinases (GK), including Saccharomyces cerevisiae Gut1p/YHL032Cp, which phosphorylates glycerol to glycerol-3-phosphate in the cytosol. Glycerol utilization has been considered as the sole source of carbon and energy in S. cerevisiae…	kinase	Not-known	NA	496	2	445	1e-32	129 bits (326)	443	89.3145	40.9274
CDD	P09099	198360	cd07783	FGGY_CarbK-RPE_like	Carbohydrate kinase and ribulose-phosphate 3-epimerase fusion proteins-like, belongs to the FGGY family of carbohydrate kinases. This subgroup is composed of uncharacterized proteins with similarity to carbohydrate kinases. Some members are carbohydrate kinase and ribulose-phosphate 3-epimerase fusion proteins. Carbohydrate kinases catalyze the ATP-dependent phosphorylation of their carbohydrate …	kinase	Not-known	NA	484	3	466	8e-64	217 bits (554)	463	95.6612	42.1488
CDD	P09099	212659	cd07770	FGGY_GntK	Gluconate kinases, a subfamily of the FGGY family of carbohydrate kinases. This subfamily is composed of a group of gluconate kinases (GntK, also known as gluconokinase, EC 2.7.1.12) encoded by the gntK gene, which catalyzes the ATP-dependent phosphorylation of D-gluconate and produce 6-phospho-D-gluconate and ADP. The presence of Mg2+ might be required for catalytic activity. The prototypical me…	kinase	Not-known	NA	440	1	429	3e-74	243 bits (623)	428	97.2727	43.8636
CDD	P09099	212662	cd07779	FGGY_ygcE_like	uncharacterized ygcE-like proteins. This subfamily consists of uncharacterized hypothetical bacterial proteins with similarity to Escherichia coli sugar kinase ygcE , whose functional roles are not yet clear. Escherichia coli ygcE is recognized by this model, but is not present in the alignment as it contains a deletion relative to other members of the group. These proteins belong to the FGGY fam…	kinase	Not-known	NA	488	1	437	7e-72	238 bits (610)	436	89.3443	42.418
CDD	P09099	212663	cd07782	FGGY_YpCarbK_like	Yersinia Pseudotuberculosis carbohydrate kinase-like subgroup, belongs to the FGGY family of carbohydrate kinases. This subgroup is composed of the uncharacterized Yersinia Pseudotuberculosis carbohydrate kinase that has been named glyerol/xylulose kinase and similar uncharacterized proteins from bacteria and eukaryota. Carbohydrate kinases catalyze the ATP-dependent phosphorylation of their carb…	kinase	Not-known	NA	536	2	478	8e-30	121 bits (307)	476	88.806	41.791
CDD	P09099	131676	TIGR02628	fuculo_kin_coli	L-fuculokinase. Members of this family are L-fuculokinase, from the clade that includes the L-fuculokinase of Escherichia coli. This enzyme catalyzes the second step in fucose catabolism. This family belongs to FGGY family of carbohydrate kinases (pfam02782, pfam00370). It is encoded by the kinase (K) gene of the fucose (fuc) operon. [Energy metabolism, Sugars]	kinase	Not-known	00051+2.7.1.51|2.7.1.51|MF_00986|PRI001049|TIGR02628|UPA00563	465	5	408	5e-34	133 bits (336)	403	86.6667	38.7097
CDD	P09099	198373	cd07805	FGGY_XK_like_2	uncharacterized xylulose kinase-like proteins, a subgroup of the FGGY family of carbohydrate kinases. This subgroup is composed of uncharacterized proteins with similarity to bacterial D-Xylulose kinases (XK, also known as xylulokinase, EC 2.7.1.17), which catalyze the rate-limiting step in the ATP-dependent phosphorylation of D-xylulose to produce D-xylulose 5-phosphate (X5P) and ADP. The presen…	kinase	Not-known	NA	514	3	482	1e-112	346 bits (889)	479	93.1907	48.249
CDD	P09099	130301	TIGR01234	L-ribulokinase	ribulokinase. This enzyme catalyzes the second step in arabinose catabolism. The most closely related protein subfamily outside the scope of this model includes ribitol kinase from E. coli. [Energy metabolism, Sugars]	kinase	Not-known	00040+2.7.1.16|2.7.1.16|MF_00520|PRI001051|TIGR01234|UPA00145	536	3	436	5e-14	73.8 bits (181)	433	80.7836	31.7164
CDD	P09099	198353	cd07775	FGGY_AI-2K	Autoinducer-2 kinases, a subfamily of the FGGY family of carbohydrate kinases. This subfamily is composed of bacterial autoinducer-2 (AI-2) kinases and similar proteins. AI-2 is a small chemical quorum-sensing signal involved in interspecies communication in bacteria. Cytoplasmic autoinducer-2 kinase, encoded by the lsrK gene from Salmonella enterica serovar Typhimurium lsr (luxS regulated) opero…	kinase	Not-known	NA	452	2	433	2e-31	125 bits (315)	431	95.354	40.708
CDD	P09099	223628	COG0554	GlpK	Glycerol kinase [Energy production and conversion].	kinase	Not-known	NA	499	1	474	4e-51	183 bits (466)	473	94.7896	43.2866
CDD	P09099	212658	cd00366	FGGY	FGGY family of carbohydrate kinases. This family is predominantly composed of glycerol kinase (GK) and similar carbohydrate kinases including rhamnulokinase (RhuK), xylulokinase (XK), gluconokinase (GntK), ribulokinase (RBK), and fuculokinase (FK). These enzymes catalyze the transfer of a phosphate group, usually from ATP, to their carbohydrate substrates. The monomer of FGGY proteins contains tw…	kinase	Not-known	NA	435	1	432	1e-158	459 bits (1182)	431	99.0805	54.9425
CDD	P09099	234594	PRK00047	glpK	glycerol kinase, Provisional	kinase	Not-known	NA	498	2	466	1e-24	106 bits (267)	464	93.1727	42.1687
CDD	P09099	198363	cd07791	FGGY_GK2_bacteria	bacterial glycerol kinase 2-like proteins, belongs to the FGGY family of carbohydrate kinases. This subgroup corresponds to a group of putative bacterial glycerol kinases (GK), which may be coded by the GK-like gene, GK2. Sequence comparison shows members in this CD are homologs of Escherichia coli GK. They retain all functionally important residues, and may catalyze the Mg-ATP dependent phosphor…	kinase	Not-known	NA	484	3	478	9e-47	170 bits (433)	475	98.1405	40.4959
CDD	P09099	198366	cd07794	FGGY_GK_like_proteobact	Proteobacterial glycerol kinase-like proteins, belongs to the FGGY family of carbohydrate kinases. This subgroup corresponds to a small group of proteobacterial glycerol kinase (GK)-like proteins, including the glycerol kinase from Pseudomonas aeruginosa. Most bacteria, such as Escherichia coli, take up glycerol passively by facilitated diffusion. In contrast, P. aeruginosa may also utilize a bin…	kinase	Not-known	NA	470	2	436	2e-27	114 bits (286)	434	92.3404	41.0638
CDD	P09099	273552	TIGR01315	5C_CHO_kinase	FGGY-family pentulose kinase. This model represents a subfamily of the FGGY family of carbohydrate kinases. This subfamily is closely related to a set of ribulose kinases, and many members are designated ribitol kinase. However, the member from Klebsiella pneumoniae, from a ribitol catabolism operon, accepts D-ribulose and to a lesser extent D-arabinitol and ribitol (and JW Lengeler, personal com…	kinase	Not-known	2.7.1|TIGR01315	541	2	482	1e-22	101 bits (252)	480	88.7246	35.1201
CDD	P09099	251529	PF02782	Carbohydrate kinase, FGGY	It has been shown that four different type of carbohydrate kinases seem to be evolutionary related.These enzymes include L-fucolokinase () (gene fucK); gluconokinase () (gene gntK); glycerolkinase () (gene glpK); xylulokinase () (gene xylB); and L-xylulose kinase ((gene lyxK). These enzymes are proteins of from 480 to 520 amino acid residues.	kinase	Not-known	mf:GO:0016773 [phosphotransferase activity, alcohol group as acceptor],bp:GO:0005975 [carbohydrate metabolic process]	192	249	436	1e-29	115 bits (289)	187	97.3958	44.2708
CDD	P09099	198369	cd07798	FGGY_AI-2K_like	Autoinducer-2 kinase-like proteins, belongs to the FGGY family of carbohydrate kinases. This subgroup consists of uncharacterized hypothetical bacterial proteins with similarity to bacterial autoinducer-2 (AI-2) kinases, which catalyzes the phosphorylation of intracellular AI-2 to phospho-AI-2, leading to the inactivation of lsrR, the repressor of the lsr operon. Members of this subgroup belong t…	kinase	Not-known	NA	437	2	431	8e-20	91.5 bits (227)	429	98.1693	40.5034
CDD	P09099	198347	cd07769	FGGY_GK	Glycerol kinases, a subfamily of the FGGY family of carbohydrate kinases. This subfamily includes glycerol kinases (GK, EC 2.7.1.30) and glycerol kinase-like proteins from all three kingdoms of living organisms. Glycerol is an important intermediate of energy metabolism and it plays fundamental roles in several vital physiological processes. GKs are involved in the entry of external glycerol into…	kinase	Not-known	NA	484	2	445	5e-47	171 bits (436)	443	91.5289	40.7025
CDD	P09099	198352	cd07774	FGGY_1	uncharacterized subgroup, belongs to the FGGY family of carbohydrate kinases. This subfamily is composed of uncharacterized carbohydrate kinases. They are sequence homologous to bacterial glycerol kinase and have been classified as members of the FGGY family of carbohydrate kinases. The monomers of FGGY proteins contain two large domains, which are separated by a deep cleft that forms the active …	kinase	Not-known	NA	430	1	432	2e-65	219 bits (561)	431	100.233	50.6977
CDD	P09099	223996	COG1070	XylB	Sugar (pentulose or hexulose) kinase [Carbohydrate transport and metabolism].	kinase	Not-known	NA	502	1	484	1e-178	513 bits (1323)	483	96.2151	56.3745
CDD	P09099	198362	cd07789	FGGY_CsGK_like	Cellulomonas sp. glycerol kinase-like proteins, belongs to the FGGY family of carbohydrate kinases. This subgroup corresponds to a small group of bacterial glycerol kinases (GK) with similarity to Cellulomonas sp. glycerol kinase (CsGK). CsGK might exist as a dimer. Its monomer is composed of two large domains separated by a deep cleft that forms the active site. This model includes both the N-te…	kinase	Not-known	NA	495	2	465	2e-27	114 bits (287)	463	93.5354	43.0303
CDD	P09099	273550	TIGR01312	XylB	D-xylulose kinase. This model describes D-xylulose kinases, a subfamily of the FGGY family of carbohydrate kinases. The member from Klebsiella pneumoniae, designated DalK (see , was annotated erroneously in GenBank as D-arabinitol kinase but is authentic D-xylulose kinase. D-xylulose kinase (XylB) generally is found with xylose isomerase (XylA) and acts in xylose utilization. [Energy metabolism, …	kinase	Not-known	00040+2.7.1.17|2.7.1.17|PRI001050|TIGR01312	481	3	477	0	705 bits (1822)	474	98.5447	69.4387
CDD	P09099	130381	TIGR01314	gntK_FGGY	gluconate kinase, FGGY type. Gluconate is derived from glucose in two steps. This model describes one form of gluconate kinase, belonging to the FGGY family of carbohydrate kinases. Gluconate kinase phosphoryates gluconate for entry into the Entner-Douderoff pathway. [Energy metabolism, Sugars]	kinase	Not-known	00030+2.7.1.12|PWY-5530|TIGR01314|UPA00792	505	3	480	2e-56	198 bits (504)	477	94.4554	44.1584
CDD	P09099	198378	cd10427	FGGY_GK_1	Uncharacterized subgroup, belongs to the glycerol kinases subfamily of the FGGY family of carbohydrate kinases. This subgroup contains uncharacterized bacterial proteins belonging to the glycerol kinase subfamily of the FGGY family of carbohydrate kinases. The glycerol kinase subfamily includes glycerol kinases (GK, EC 2.7.1.30), and glycerol kinase-like proteins from all three kingdoms of living…	kinase	Not-known	NA	487	3	437	1e-39	150 bits (381)	434	89.117	38.6037
CDD	P09099	212661	cd07777	FGGY_SHK_like	sedoheptulokinase-like proteins, a subfamily of the FGGY family of carbohydrate kinases. This subfamily is predominantly composed of uncharacterized bacterial and eukaryotic proteins with similarity to human sedoheptulokinase (SHK, also known as D-altro-heptulose or heptulokinase, EC 2.7.1.14) encoded by the carbohydrate kinase-like (CARKL/SHPK) gene. SHK catalyzes the ATP-dependent phosphorylati…	kinase	Not-known	NA	448	3	430	1e-32	129 bits (326)	427	95.3125	39.7321
INTERPRO	P09099	IPR018484	PF00370	FGGY family of carbohydrate kinases, N-terminal domain	It has been shown that four different type of carbohydrate kinases seem to be evolutionary related.These enzymes include L-fucolokinase () (gene fucK); gluconokinase () (gene gntK); glycerolkinase () (gene glpK); xylulokinase () (gene xylB); and L-xylulose kinase ((gene lyxK). These enzymes are proteins of from 480 to 520 amino acid residues.This entry represents the N-terminal domain of these pr…	kinase	NA	mf:GO:0016773 [phosphotransferase activity, alcohol group as acceptor],bp:GO:0005975 [carbohydrate metabolic process]	245	1	240	3.3e-89	-	239	97.551	-
INTERPRO	P09099	IPR000577	PIRSF000538		It has been shown that four different type of carbohydrate kinases seem to be evolutionary related.These enzymes include L-fucolokinase () (gene fucK); gluconokinase () (gene gntK); glycerolkinase () (gene glpK); xylulokinase () (gene xylB); and L-xylulose kinase ((gene lyxK). These enzymes are proteins of from 480 to 520 amino acid residues.	kinase	NA	NA	NA	1	484	1.6e-138	-	483	-	-
INTERPRO	P09099	IPR018483	PS00445	FGGY family of carbohydrate kinases signature 2.	It has been shown that four different type of carbohydrate kinases seem to be evolutionary related.These enzymes include L-fucolokinase () (gene fucK); gluconokinase () (gene gntK); glycerolkinase () (gene glpK); xylulokinase () (gene xylB); and L-xylulose kinase ((gene lyxK). These enzymes are proteins of from 480 to 520 amino acid residues.This entry represents conserved regions found in the ce…	kinase	NA	NA	NA	347	367	0	-	20	-	-
INTERPRO	P09099	IPR018483	PS00933	FGGY family of carbohydrate kinases signature 1.	It has been shown that four different type of carbohydrate kinases seem to be evolutionary related.These enzymes include L-fucolokinase () (gene fucK); gluconokinase () (gene gntK); glycerolkinase () (gene glpK); xylulokinase () (gene xylB); and L-xylulose kinase ((gene lyxK). These enzymes are proteins of from 480 to 520 amino acid residues.	kinase	NA	NA	NA	126	138	0	-	12	-	-
INTERPRO	P09099	IPR018485	PF02782	FGGY family of carbohydrate kinases, C-terminal domain	It has been shown that four different type of carbohydrate kinases seem to be evolutionary related.These enzymes include L-fucolokinase () (gene fucK); gluconokinase () (gene gntK); glycerolkinase () (gene glpK); xylulokinase () (gene xylB); and L-xylulose kinase ((gene lyxK). These enzymes are proteins of from 480 to 520 amino acid residues.	kinase	NA	mf:GO:0016773 [phosphotransferase activity, alcohol group as acceptor],bp:GO:0005975 [carbohydrate metabolic process]	192	249	435	1.4e-32	-	186	96.875	-
CDD	P37677	212661	cd07777	FGGY_SHK_like	sedoheptulokinase-like proteins, a subfamily of the FGGY family of carbohydrate kinases. This subfamily is predominantly composed of uncharacterized bacterial and eukaryotic proteins with similarity to human sedoheptulokinase (SHK, also known as D-altro-heptulose or heptulokinase, EC 2.7.1.14) encoded by the carbohydrate kinase-like (CARKL/SHPK) gene. SHK catalyzes the ATP-dependent phosphorylati…	kinase	Not-known	NA	448	3	438	2e-06	49.6 bits (119)	435	97.0982	38.3929
CDD	P37677	198366	cd07794	FGGY_GK_like_proteobact	Proteobacterial glycerol kinase-like proteins, belongs to the FGGY family of carbohydrate kinases. This subgroup corresponds to a small group of proteobacterial glycerol kinase (GK)-like proteins, including the glycerol kinase from Pseudomonas aeruginosa. Most bacteria, such as Escherichia coli, take up glycerol passively by facilitated diffusion. In contrast, P. aeruginosa may also utilize a bin…	kinase	Not-known	NA	470	39	461	5e-20	92.6 bits (230)	422	89.7872	35.1064
CDD	P37677	212662	cd07779	FGGY_ygcE_like	uncharacterized ygcE-like proteins. This subfamily consists of uncharacterized hypothetical bacterial proteins with similarity to Escherichia coli sugar kinase ygcE , whose functional roles are not yet clear. Escherichia coli ygcE is recognized by this model, but is not present in the alignment as it contains a deletion relative to other members of the group. These proteins belong to the FGGY fam…	kinase	Not-known	NA	488	4	476	3e-70	234 bits (600)	472	96.7213	44.4672
CDD	P37677	223996	COG1070	XylB	Sugar (pentulose or hexulose) kinase [Carbohydrate transport and metabolism].	kinase	Not-known	NA	502	1	494	1e-160	469 bits (1208)	493	98.2072	50.7968
CDD	P37677	198369	cd07798	FGGY_AI-2K_like	Autoinducer-2 kinase-like proteins, belongs to the FGGY family of carbohydrate kinases. This subgroup consists of uncharacterized hypothetical bacterial proteins with similarity to bacterial autoinducer-2 (AI-2) kinases, which catalyzes the phosphorylation of intracellular AI-2 to phospho-AI-2, leading to the inactivation of lsrR, the repressor of the lsr operon. Members of this subgroup belong t…	kinase	Not-known	NA	437	50	421	2e-10	62.6 bits (152)	371	84.897	35.4691
CDD	P37677	198363	cd07791	FGGY_GK2_bacteria	bacterial glycerol kinase 2-like proteins, belongs to the FGGY family of carbohydrate kinases. This subgroup corresponds to a group of putative bacterial glycerol kinases (GK), which may be coded by the GK-like gene, GK2. Sequence comparison shows members in this CD are homologs of Escherichia coli GK. They retain all functionally important residues, and may catalyze the Mg-ATP dependent phosphor…	kinase	Not-known	NA	484	6	469	3e-32	128 bits (323)	463	95.6612	38.4298
CDD	P37677	198372	cd07804	FGGY_XK_like_1	uncharacterized xylulose kinase-like proteins, a subgroup of the FGGY family of carbohydrate kinases. This subgroup is composed of uncharacterized bacterial and archaeal xylulose kinases-like proteins with similarity to bacterial D-xylulose kinases (XK, also known as xylulokinase, EC 2.7.1.17), which catalyze the rate-limiting step in the ATP-dependent phosphorylation of D-xylulose to produce D-x…	kinase	Not-known	NA	492	4	486	2e-97	306 bits (786)	482	97.9675	47.9675
CDD	P37677	234594	PRK00047	glpK	glycerol kinase, Provisional	kinase	Not-known	NA	498	1	239	6e-17	83.3 bits (207)	238	47.7912	24.8996
CDD	P37677	273552	TIGR01315	5C_CHO_kinase	FGGY-family pentulose kinase. This model represents a subfamily of the FGGY family of carbohydrate kinases. This subfamily is closely related to a set of ribulose kinases, and many members are designated ribitol kinase. However, the member from Klebsiella pneumoniae, from a ribitol catabolism operon, accepts D-ribulose and to a lesser extent D-arabinitol and ribitol (and JW Lengeler, personal com…	kinase	Not-known	2.7.1|TIGR01315	541	4	482	5e-24	104 bits (262)	478	88.3549	36.9686
CDD	P37677	198360	cd07783	FGGY_CarbK-RPE_like	Carbohydrate kinase and ribulose-phosphate 3-epimerase fusion proteins-like, belongs to the FGGY family of carbohydrate kinases. This subgroup is composed of uncharacterized proteins with similarity to carbohydrate kinases. Some members are carbohydrate kinase and ribulose-phosphate 3-epimerase fusion proteins. Carbohydrate kinases catalyze the ATP-dependent phosphorylation of their carbohydrate …	kinase	Not-known	NA	484	4	479	7e-60	206 bits (527)	475	98.1405	46.6942
CDD	P37677	273549	TIGR01311	glycerol_kin	glycerol kinase. This model describes glycerol kinase, a member of the FGGY family of carbohydrate kinases. [Energy metabolism, Other]	kinase	Not-known	00561+2.7.1.30|2.7.1.30|MF_00186|PRI001047|PWY-4261|TIGR01311|UPA00618	493	3	480	7e-36	139 bits (353)	477	96.7546	45.0304
CDD	P37677	273550	TIGR01312	XylB	D-xylulose kinase. This model describes D-xylulose kinases, a subfamily of the FGGY family of carbohydrate kinases. The member from Klebsiella pneumoniae, designated DalK (see , was annotated erroneously in GenBank as D-arabinitol kinase but is authentic D-xylulose kinase. D-xylulose kinase (XylB) generally is found with xylose isomerase (XylA) and acts in xylose utilization. [Energy metabolism, …	kinase	Not-known	00040+2.7.1.17|2.7.1.17|PRI001050|TIGR01312	481	6	484	6e-78	254 bits (652)	478	99.3763	48.0249
CDD	P37677	198353	cd07775	FGGY_AI-2K	Autoinducer-2 kinases, a subfamily of the FGGY family of carbohydrate kinases. This subfamily is composed of bacterial autoinducer-2 (AI-2) kinases and similar proteins. AI-2 is a small chemical quorum-sensing signal involved in interspecies communication in bacteria. Cytoplasmic autoinducer-2 kinase, encoded by the lsrK gene from Salmonella enterica serovar Typhimurium lsr (luxS regulated) opero…	kinase	Not-known	NA	452	4	256	6e-29	118 bits (298)	252	55.7522	28.0973
CDD	P37677	212664	cd07792	FGGY_GK1-3_metazoa	Metazoan glycerol kinase 1 and 3-like proteins, belongs to the FGGY family of carbohydrate kinases. This subgroup corresponds to a group of metazoan glycerol kinases (GKs), coded by X chromosome-linked GK genes, and glycerol kinase (GK)-like proteins, coded by autosomal testis-specific GK-like genes (GK-like genes, GK1 and GK3). Sequence comparison shows that metazoan GKs and GK-like proteins in …	kinase	Not-known	NA	504	39	474	8e-22	98.2 bits (245)	435	86.3095	38.4921
CDD	P37677	223628	COG0554	GlpK	Glycerol kinase [Energy production and conversion].	kinase	Not-known	NA	499	1	490	3e-43	161 bits (409)	489	97.996	45.0902
CDD	P37677	212659	cd07770	FGGY_GntK	Gluconate kinases, a subfamily of the FGGY family of carbohydrate kinases. This subfamily is composed of a group of gluconate kinases (GntK, also known as gluconokinase, EC 2.7.1.12) encoded by the gntK gene, which catalyzes the ATP-dependent phosphorylation of D-gluconate and produce 6-phospho-D-gluconate and ADP. The presence of Mg2+ might be required for catalytic activity. The prototypical me…	kinase	Not-known	NA	440	4	436	8e-51	181 bits (461)	432	98.1818	43.1818
CDD	P37677	223995	COG1069	AraB	Ribulose kinase [Carbohydrate transport and metabolism].	kinase	Not-known	NA	544	1	482	1e-36	142 bits (360)	481	88.4191	38.4191
CDD	P37677	198373	cd07805	FGGY_XK_like_2	uncharacterized xylulose kinase-like proteins, a subgroup of the FGGY family of carbohydrate kinases. This subgroup is composed of uncharacterized proteins with similarity to bacterial D-Xylulose kinases (XK, also known as xylulokinase, EC 2.7.1.17), which catalyze the rate-limiting step in the ATP-dependent phosphorylation of D-xylulose to produce D-xylulose 5-phosphate (X5P) and ADP. The presen…	kinase	Not-known	NA	514	4	493	9e-79	257 bits (660)	489	95.1362	45.5253
CDD	P37677	131676	TIGR02628	fuculo_kin_coli	L-fuculokinase. Members of this family are L-fuculokinase, from the clade that includes the L-fuculokinase of Escherichia coli. This enzyme catalyzes the second step in fucose catabolism. This family belongs to FGGY family of carbohydrate kinases (pfam02782, pfam00370). It is encoded by the kinase (K) gene of the fucose (fuc) operon. [Energy metabolism, Sugars]	kinase	Not-known	00051+2.7.1.51|2.7.1.51|MF_00986|PRI001049|TIGR02628|UPA00563	465	6	464	2e-22	99.6 bits (248)	458	98.4946	40.6452
CDD	P37677	198367	cd07795	FGGY_ScGut1p_like	Saccharomyces cerevisiae Gut1p and related proteins, belongs to the FGGY family of carbohydrate kinases. This subgroup corresponds to a small group of fungal glycerol kinases (GK), including Saccharomyces cerevisiae Gut1p/YHL032Cp, which phosphorylates glycerol to glycerol-3-phosphate in the cytosol. Glycerol utilization has been considered as the sole source of carbon and energy in S. cerevisiae…	kinase	Not-known	NA	496	8	480	5e-32	127 bits (322)	472	95.1613	43.9516
CDD	P37677	198362	cd07789	FGGY_CsGK_like	Cellulomonas sp. glycerol kinase-like proteins, belongs to the FGGY family of carbohydrate kinases. This subgroup corresponds to a small group of bacterial glycerol kinases (GK) with similarity to Cellulomonas sp. glycerol kinase (CsGK). CsGK might exist as a dimer. Its monomer is composed of two large domains separated by a deep cleft that forms the active site. This model includes both the N-te…	kinase	Not-known	NA	495	4	450	4e-28	116 bits (293)	446	90.101	41.2121
CDD	P37677	249806	PF00370	Carbohydrate kinase, FGGY, N-terminal	It has been shown that four different type of carbohydrate kinases seem to be evolutionary related.These enzymes include L-fucolokinase () (gene fucK); gluconokinase () (gene gntK); glycerolkinase () (gene glpK); xylulokinase () (gene xylB); and L-xylulose kinase ((gene lyxK). These enzymes are proteins of from 480 to 520 amino acid residues.This entry represents the N-terminal domain of these pr…	kinase	Not-known	mf:GO:0016773 [phosphotransferase activity, alcohol group as acceptor],bp:GO:0005975 [carbohydrate metabolic process]	245	4	250	1e-117	349 bits (897)	246	100.408	62.0408
CDD	P37677	130381	TIGR01314	gntK_FGGY	gluconate kinase, FGGY type. Gluconate is derived from glucose in two steps. This model describes one form of gluconate kinase, belonging to the FGGY family of carbohydrate kinases. Gluconate kinase phosphoryates gluconate for entry into the Entner-Douderoff pathway. [Energy metabolism, Sugars]	kinase	Not-known	00030+2.7.1.12|PWY-5530|TIGR01314|UPA00792	505	4	483	5e-34	133 bits (337)	479	94.8515	42.9703
CDD	P37677	130301	TIGR01234	L-ribulokinase	ribulokinase. This enzyme catalyzes the second step in arabinose catabolism. The most closely related protein subfamily outside the scope of this model includes ribitol kinase from E. coli. [Energy metabolism, Sugars]	kinase	Not-known	00040+2.7.1.16|2.7.1.16|MF_00520|PRI001051|TIGR01234|UPA00145	536	43	482	4e-11	64.9 bits (158)	439	81.903	31.3433
CDD	P37677	212665	cd07793	FGGY_GK5_metazoa	metazoan glycerol kinase 5-like proteins, belongs to the FGGY family of carbohydrate kinases. This subgroup corresponds to a group of metazoan putative glycerol kinases (GK), which may be coded by the GK-like gene, GK5. Sequence comparison shows members of this group are homologs of bacterial GKs, and they retain all functionally important residues. However, GK-like proteins in this family do not…	kinase	Not-known	NA	504	4	479	1e-39	150 bits (381)	475	94.246	44.246
CDD	P37677	198352	cd07774	FGGY_1	uncharacterized subgroup, belongs to the FGGY family of carbohydrate kinases. This subfamily is composed of uncharacterized carbohydrate kinases. They are sequence homologous to bacterial glycerol kinase and have been classified as members of the FGGY family of carbohydrate kinases. The monomers of FGGY proteins contain two large domains, which are separated by a deep cleft that forms the active …	kinase	Not-known	NA	430	4	438	1e-47	172 bits (437)	434	100.93	42.3256
CDD	P37677	240348	PTZ00294	PTZ00294	glycerol kinase-like protein, Provisional	kinase	Not-known	NA	504	4	480	1e-35	138 bits (351)	476	94.4444	43.0556
CDD	P37677	198350	cd07772	FGGY_NaCK_like	Novosphingobium aromaticivorans carbohydrate kinase-like proteins, belongs to the FGGY family of carbohydrate kinases. This subfamily is predominantly composed of uncharacterized bacterial proteins with similarity to carbohydrate kinase from Novosphingobium aromaticivorans (NaCK). These proteins may catalyze the transfer of a phosphate group from ATP to their carbohydrate substrates. They belong …	kinase	Not-known	NA	419	8	269	1e-15	78.5 bits (194)	261	62.2912	26.253
CDD	P37677	182853	PRK10939	PRK10939	autoinducer-2 (AI-2) kinase, Provisional	kinase	Not-known	NA	520	1	253	9e-30	121 bits (306)	252	48.4615	24.0385
CDD	P37677	198347	cd07769	FGGY_GK	Glycerol kinases, a subfamily of the FGGY family of carbohydrate kinases. This subfamily includes glycerol kinases (GK, EC 2.7.1.30) and glycerol kinase-like proteins from all three kingdoms of living organisms. Glycerol is an important intermediate of energy metabolism and it plays fundamental roles in several vital physiological processes. GKs are involved in the entry of external glycerol into…	kinase	Not-known	NA	484	4	480	7e-45	165 bits (420)	476	98.3471	43.8017
CDD	P37677	215166	PLN02295	PLN02295	glycerol kinase	kinase	Not-known	NA	512	19	468	8e-22	98.2 bits (245)	449	87.6953	36.5234
CDD	P37677	212658	cd00366	FGGY	FGGY family of carbohydrate kinases. This family is predominantly composed of glycerol kinase (GK) and similar carbohydrate kinases including rhamnulokinase (RhuK), xylulokinase (XK), gluconokinase (GntK), ribulokinase (RBK), and fuculokinase (FK). These enzymes catalyze the transfer of a phosphate group, usually from ATP, to their carbohydrate substrates. The monomer of FGGY proteins contains tw…	kinase	Not-known	NA	435	4	438	1e-146	430 bits (1108)	434	99.7701	48.5057
CDD	P37677	251529	PF02782	Carbohydrate kinase, FGGY	It has been shown that four different type of carbohydrate kinases seem to be evolutionary related.These enzymes include L-fucolokinase () (gene fucK); gluconokinase () (gene gntK); glycerolkinase () (gene glpK); xylulokinase () (gene xylB); and L-xylulose kinase ((gene lyxK). These enzymes are proteins of from 480 to 520 amino acid residues.	kinase	Not-known	mf:GO:0016773 [phosphotransferase activity, alcohol group as acceptor],bp:GO:0005975 [carbohydrate metabolic process]	192	259	441	9e-18	82.0 bits (203)	182	94.7917	38.0208
CDD	P37677	198378	cd10427	FGGY_GK_1	Uncharacterized subgroup, belongs to the glycerol kinases subfamily of the FGGY family of carbohydrate kinases. This subgroup contains uncharacterized bacterial proteins belonging to the glycerol kinase subfamily of the FGGY family of carbohydrate kinases. The glycerol kinase subfamily includes glycerol kinases (GK, EC 2.7.1.30), and glycerol kinase-like proteins from all three kingdoms of living…	kinase	Not-known	NA	487	4	486	2e-32	129 bits (326)	482	98.9733	41.4784
CDD	P37677	212663	cd07782	FGGY_YpCarbK_like	Yersinia Pseudotuberculosis carbohydrate kinase-like subgroup, belongs to the FGGY family of carbohydrate kinases. This subgroup is composed of the uncharacterized Yersinia Pseudotuberculosis carbohydrate kinase that has been named glyerol/xylulose kinase and similar uncharacterized proteins from bacteria and eukaryota. Carbohydrate kinases catalyze the ATP-dependent phosphorylation of their carb…	kinase	Not-known	NA	536	3	479	8e-32	127 bits (322)	476	88.806	41.9776
INTERPRO	P37677	IPR018483	PS00445	FGGY family of carbohydrate kinases signature 2.	It has been shown that four different type of carbohydrate kinases seem to be evolutionary related.These enzymes include L-fucolokinase () (gene fucK); gluconokinase () (gene gntK); glycerolkinase () (gene glpK); xylulokinase () (gene xylB); and L-xylulose kinase ((gene lyxK). These enzymes are proteins of from 480 to 520 amino acid residues.This entry represents conserved regions found in the ce…	kinase	NA	NA	NA	354	374	0	-	20	-	-
INTERPRO	P37677	IPR018485	PF02782	FGGY family of carbohydrate kinases, C-terminal domain	It has been shown that four different type of carbohydrate kinases seem to be evolutionary related.These enzymes include L-fucolokinase () (gene fucK); gluconokinase () (gene gntK); glycerolkinase () (gene glpK); xylulokinase () (gene xylB); and L-xylulose kinase ((gene lyxK). These enzymes are proteins of from 480 to 520 amino acid residues.	kinase	NA	mf:GO:0016773 [phosphotransferase activity, alcohol group as acceptor],bp:GO:0005975 [carbohydrate metabolic process]	192	260	440	2.8e-20	-	180	93.75	-
INTERPRO	P37677	IPR000577	PIRSF000538		It has been shown that four different type of carbohydrate kinases seem to be evolutionary related.These enzymes include L-fucolokinase () (gene fucK); gluconokinase () (gene gntK); glycerolkinase () (gene glpK); xylulokinase () (gene xylB); and L-xylulose kinase ((gene lyxK). These enzymes are proteins of from 480 to 520 amino acid residues.	kinase	NA	NA	NA	2	495	1.4e-100	-	493	-	-
INTERPRO	P37677	IPR018484	PF00370	FGGY family of carbohydrate kinases, N-terminal domain	It has been shown that four different type of carbohydrate kinases seem to be evolutionary related.These enzymes include L-fucolokinase () (gene fucK); gluconokinase () (gene gntK); glycerolkinase () (gene glpK); xylulokinase () (gene xylB); and L-xylulose kinase ((gene lyxK). These enzymes are proteins of from 480 to 520 amino acid residues.This entry represents the N-terminal domain of these pr…	kinase	NA	mf:GO:0016773 [phosphotransferase activity, alcohol group as acceptor],bp:GO:0005975 [carbohydrate metabolic process]	245	4	250	2.5e-94	-	246	100.408	-
CDD	P23331	249727	PF00265	TK	Thymidine kinase.	kinase	Not-known	00240+2.7.1.21|00983+2.7.1.21|2.7.1.21|IPB001267|MF_00124|PDOC00524|PF00265|PIRSF035805|PRI000973|PS00603|PTHR11441|PWY-7199	175	2	186	5e-82	244 bits (626)	184	105.143	56
CDD	P23331	185542	PTZ00293	PTZ00293	thymidine kinase, Provisional	kinase	Not-known	NA	211	7	187	3e-08	51.6 bits (124)	180	85.3081	37.9147
CDD	P23331	224352	COG1435	Tdk	Thymidine kinase [Nucleotide transport and metabolism].	kinase	Not-known	NA	201	1	198	1e-109	314 bits (806)	197	98.01	67.1642
CDD	P23331	235272	PRK04296	PRK04296	thymidine kinase, Provisional	kinase	Not-known	NA	190	1	190	1e-113	325 bits (835)	189	99.4737	73.1579
INTERPRO	P23331	IPR001267	PIRSF035805		Thymidine kinase (TK) is an ubiquitous enzyme that catalyzes the ATP-dependent phosphorylation of thymidine. Two different families of Thymidine kinase have been identified and are represented in this entry; one groups together Thymidine kinase from herpesviruses, as well as cytosolic thymidylate kinases and the second family groups Thymidine kinase from various sources that include, vertebrates,…	kinase	NA	NA	175	1	200	2.1e-57	-	199	113.714	-
INTERPRO	P23331	IPR020633	PS00603	Thymidine kinase cellular-type signature.	Thymidine kinase (TK) is an ubiquitous enzyme that catalyzes the ATP-dependent phosphorylation of thymidine. Two different families of Thymidine kinase have been identified and are represented in this entry; one groups together Thymidine kinase from herpesviruses, as well as cytosolic thymidylate kinases and the second family groups Thymidine kinase from various sources that include, vertebrates,…	kinase	NA	NA	175	173	186	0	-	13	7.4286	-
INTERPRO	P23331	IPR001267	PF00265	Thymidine kinase	Thymidine kinase (TK) is an ubiquitous enzyme that catalyzes the ATP-dependent phosphorylation of thymidine. Two different families of Thymidine kinase have been identified and are represented in this entry; one groups together Thymidine kinase from herpesviruses, as well as cytosolic thymidylate kinases and the second family groups Thymidine kinase from various sources that include, vertebrates,…	kinase	NA	00240+2.7.1.21|00983+2.7.1.21|2.7.1.21|IPB001267|MF_00124|PDOC00524|PF00265|PIRSF035805|PRI000973|PS00603|PTHR11441|PWY-7199	175	2	186	1e-67	-	184	105.143	-
INTERPRO	P23331	IPR027417	SSF52540		The P-loop NTPase fold is the most prevalent domain of the several distinctnucleotide-binding protein folds.The most common reaction catalysed by enzymes of the P-loop NTPase fold is the hydrolysis of the beta-gamma phosphate bond of a bound nucleoside triphosphate (NTP). The energy from NTP hydrolysis is typically utilised to induce conformational changes in other molecules, which constitutes th…	kinase	NA	NA	NA	1	141	1.37e-39	-	140	-	-
CDD	P00547	237766	PRK14609	PRK14609	4-diphosphocytidyl-2-C-methyl-D-erythritol kinase, Provisional	kinase	Not-known	NA	269	26	275	2e-07	51.5 bits (124)	249	92.5651	39.0335
CDD	P00547	273130	TIGR00549	mevalon_kin	mevalonate kinase. This model represents mevalonate kinase, the third step in the mevalonate pathway of isopentanyl pyrophosphate (IPP) biosynthesis. IPP is a common intermediate for a number of pathways including cholesterol biosynthesis. This model covers enzymes from eukaryotes, archaea and bacteria. The related enzyme from the same pathway, phosphmevalonate kinase, serves as an outgroup for t…	kinase	Not-known	00900+2.7.1.36|2.7.1.36|PTHR10457:SF4|PWY-6174|PWY-7391|PWY-922|TIGR00549|UPA00057	273	16	214	1e-09	58.1 bits (141)	198	72.5275	31.5018
CDD	P00547	235049	PRK02534	PRK02534	4-diphosphocytidyl-2-C-methyl-D-erythritol kinase, Provisional	kinase	Not-known	NA	312	63	281	7e-15	73.4 bits (181)	218	69.8718	32.3718
CDD	P00547	188029	TIGR00154	ispE	4-diphosphocytidyl-2C-methyl-D-erythritol kinase. Members of this family of GHMP kinases were previously designated as conserved hypothetical protein YchB or as isopentenyl monophosphate kinase. It is now known, in tomato and E. coli, to encode 4-diphosphocytidyl-2C-methyl-D-erythritol kinase, an enzyme of the deoxyxylulose phosphate pathway of terpenoid biosynthesis. [Biosynthesis of cofactors, …	kinase	Not-known	00900+2.7.1.148|2.7.1.148|MF_00061|PIRSF010376|PRI000046|PTHR20861:SF2|PWY-7560|TIGR00154|UPA00056	294	62	279	2e-10	60.2 bits (146)	217	73.8095	29.2517
CDD	P00547	235110	PRK03188	PRK03188	4-diphosphocytidyl-2-C-methyl-D-erythritol kinase, Provisional	kinase	Not-known	NA	300	32	283	2e-14	72.2 bits (178)	251	83.6667	37.3333
CDD	P00547	173078	PRK14614	PRK14614	4-diphosphocytidyl-2-C-methyl-D-erythritol kinase, Provisional	kinase	Not-known	NA	280	54	286	3e-09	57.1 bits (138)	232	82.8571	35.3571
CDD	P00547	223161	COG0083	ThrB	Homoserine kinase [Amino acid transport and metabolism].	kinase	Not-known	NA	299	1	310	1e-143	410 bits (1055)	309	103.344	63.8796
CDD	P00547	237765	PRK14608	PRK14608	4-diphosphocytidyl-2-C-methyl-D-erythritol kinase, Provisional	kinase	Not-known	NA	290	30	280	7e-15	73.0 bits (180)	250	86.2069	37.931
CDD	P00547	234920	PRK01212	PRK01212	homoserine kinase, Provisional	kinase	Not-known	NA	301	1	308	1e-157	446 bits (1150)	307	101.993	70.7641
CDD	P00547	273876	TIGR01920	Shik_kin_archae	shikimate kinase. This model represents the shikimate kinase (SK) gene found in archaea which is only distantly related to homoserine kinase (thrB) and not atr all to the bacterial SK enzyme. The SK from M. janaschii has been overexpressed in E. coli and characterized. SK catalyzes the fifth step of the biosynthesis of chorismate from D-erythrose-4-phosphate and phosphoenolpyruvate. [Amino acid b…	kinase	Not-known	00400+2.7.1.71|2.7.1.71|MF_00370|PIRSF005758|PRI000042|PWY-6163|TIGR01920|UPA00053	261	62	279	2e-06	47.8 bits (114)	217	83.1418	34.0996
CDD	P00547	224493	COG1577	ERG12	Mevalonate kinase [Lipid transport and metabolism].	kinase	Not-known	NA	307	35	213	2e-07	51.5 bits (124)	178	57.9805	24.1042
CDD	P00547	224819	COG1907	COG1907	Predicted archaeal sugar kinase [General function prediction only].	kinase	Not-known	NA	312	35	308	0.082	33.9 bits (78)	273	87.5	33.6538
CDD	P00547	254869	PF08544	GHMP kinase, C-terminal domain	This domain is found in homoserine kinases , galactokinases and mevalonate kinases. These kinases make up the GHMP kinase superfamily of ATP-dependent enzymes. These enzymes are involved in the biosynthesis of isoprenes and amino acids as well as in carbohydrate metabolism. The C-terminal domain of homoserine kinase has a central alpha-beta plait fold and an insertion of four helices, which, toge…	kinase	Not-known	NA	86	210	287	4e-08	50.6 bits (121)	77	89.5349	46.5116
CDD	P00547	215248	PLN02451	PLN02451	homoserine kinase	kinase	Not-known	NA	370	2	310	8e-41	148 bits (374)	308	83.2432	42.7027
CDD	P00547	129295	TIGR00191	thrB	homoserine kinase. Homoserine kinase is part of the threonine biosynthetic pathway.Homoserine kinase is a member of the GHMP kinases (Galactokinase, Homoserine kinase, Mevalonate kinase, Phosphomevalonate kinase) and shares with them an amino-terminal domain probably related to ATP binding.P.aeruginosa homoserine kinase seems not to be homologous (see PROSITE:PDOC0054) [Amino acid biosynthesis, A…	kinase	Not-known	00260+2.7.1.39|2.7.1.39|IPB000870|MF_00384|PIRSF000676|PRI000039|PWY-702|TIGR00191|UPA00050	302	2	308	1e-160	451 bits (1163)	306	101.325	64.9007
CDD	P00547	234652	PRK00128	ipk	4-diphosphocytidyl-2-C-methyl-D-erythritol kinase, Provisional	kinase	Not-known	NA	286	55	300	1e-11	64.0 bits (157)	245	85.6643	37.0629
CDD	P00547	237769	PRK14616	PRK14616	4-diphosphocytidyl-2-C-methyl-D-erythritol kinase, Provisional	kinase	Not-known	NA	287	74	287	1e-06	49.3 bits (118)	213	74.216	29.6167
CDD	P00547	224599	COG1685	AroK2	Archaeal shikimate kinase [Amino acid transport and metabolism].	kinase	Not-known	NA	278	36	309	2e-10	60.0 bits (146)	273	98.2014	41.0072
CDD	P00547	224858	COG1947	IspE	4-diphosphocytidyl-2C-methyl-D-erythritol kinase [Lipid transport and metabolism].	kinase	Not-known	NA	289	32	300	3e-28	111 bits (280)	268	92.7336	40.4844
CDD	P00547	224742	COG1829	COG1829	Archaeal pantoate kinase [Coenzyme transport and metabolism].	kinase	Not-known	NA	283	71	292	2.8	29.3 bits (66)	221	78.0919	30.742
CDD	P00547	249743	PF00288	GHMP kinase N-terminal domain	The galacto- , homoserine , mevalonate and phosphomevalonate kinases contain, in their N-terminal section, a conserved domain with a Gly/Ser-rich region which is probably involved in the binding of ATP . This group of kinases has been called GHMP (from the first letter of their substrates). This domain is also found in diphosphomevalonate decarboxylases, which are structurally related members of …	kinase	Not-known	mf:GO:0005524 [ATP binding]	67	84	150	4e-16	71.8 bits (177)	66	98.5075	59.7015
CDD	P00547	140320	PTZ00299	PTZ00299	homoserine kinase, Provisional	kinase	Not-known	NA	336	2	269	2e-21	92.3 bits (229)	267	79.4643	38.3929
CDD	P00547	237768	PRK14615	PRK14615	4-diphosphocytidyl-2-C-methyl-D-erythritol kinase, Provisional	kinase	Not-known	NA	296	59	286	8e-15	73.2 bits (180)	227	76.6892	30.4054
CDD	P00547	237767	PRK14612	PRK14612	4-diphosphocytidyl-2-C-methyl-D-erythritol kinase, Provisional	kinase	Not-known	NA	276	1	287	6e-10	59.0 bits (143)	286	103.623	42.7536
INTERPRO	P00547	IPR013750	PF08544	GHMP kinases C terminal	This domain is found in homoserine kinases , galactokinases and mevalonate kinases. These kinases make up the GHMP kinase superfamily of ATP-dependent enzymes. These enzymes are involved in the biosynthesis of isoprenes and amino acids as well as in carbohydrate metabolism. The C-terminal domain of homoserine kinase has a central alpha-beta plait fold and an insertion of four helices, which, toge…	kinase	NA	NA	86	211	287	2.1e-11	-	76	88.3721	-
INTERPRO	P00547	IPR000870	TIGR00191	thrB: homoserine kinase	Saccharomyces cerevisiae strains containing the erg8-1 mutation are temperature sensitive for growth due to a defect in phosphomevalonate kinase, an enzyme of isoprene and ergosterol biosynthesis. Subcloning and DNA sequencing have defined the functional ERG8 regulon as an 850bp upstream region and an adjacent 1,272bp open reading frame. The deduced ERG8 protein contains 424 residues and shows no…	kinase	NA	00260+2.7.1.39|2.7.1.39|IPB000870|MF_00384|PIRSF000676|PRI000039|PWY-702|TIGR00191|UPA00050	302	2	309	1.1e-122	-	307	101.656	-
INTERPRO	P00547	IPR013750	G3DSA:3.30.70.890		This domain is found in homoserine kinases , galactokinases and mevalonate kinases. These kinases make up the GHMP kinase superfamily of ATP-dependent enzymes. These enzymes are involved in the biosynthesis of isoprenes and amino acids as well as in carbohydrate metabolism. The C-terminal domain of homoserine kinase has a central alpha-beta plait fold and an insertion of four helices, which, toge…	kinase	NA	NA	86	169	298	7.1e-41	-	129	150	-
INTERPRO	P00547	IPR020568	SSF54211		Domain 2 of the ribosomal protein S5 has a left-handed, 2-layer alpha/beta fold with a core structure consisting of beta(3)-alpha-beta-alpha. Domains with this fold are found in numerous RNA/DNA-binding proteins, as well as in kinases from the GHMP kinase family. Proteins containing this alpha/beta fold domain include: Translational machinery components (ribosomal proteins S5 and S9, and domain I…	kinase	NA	NA	NA	1	162	2.2e-32	-	161	-	-
INTERPRO	P00547	IPR013750	SSF55060		This domain is found in homoserine kinases , galactokinases and mevalonate kinases. These kinases make up the GHMP kinase superfamily of ATP-dependent enzymes. These enzymes are involved in the biosynthesis of isoprenes and amino acids as well as in carbohydrate metabolism. The C-terminal domain of homoserine kinase has a central alpha-beta plait fold and an insertion of four helices, which, toge…	kinase	NA	NA	86	172	289	2.3e-33	-	117	136.047	-
INTERPRO	P00547	IPR006204	PF00288	GHMP kinases N terminal domain	The galacto- , homoserine , mevalonate and phosphomevalonate kinases contain, in their N-terminal section, a conserved domain with a Gly/Ser-rich region which is probably involved in the binding of ATP . This group of kinases has been called GHMP (from the first letter of their substrates). This domain is also found in diphosphomevalonate decarboxylases, which are structurally related members of …	kinase	NA	mf:GO:0005524 [ATP binding]	67	85	150	5.8e-14	-	65	97.0149	-
INTERPRO	P00547	IPR000870	MF_00384	Homoserine kinase [thrB].	Saccharomyces cerevisiae strains containing the erg8-1 mutation are temperature sensitive for growth due to a defect in phosphomevalonate kinase, an enzyme of isoprene and ergosterol biosynthesis. Subcloning and DNA sequencing have defined the functional ERG8 regulon as an 850bp upstream region and an adjacent 1,272bp open reading frame. The deduced ERG8 protein contains 424 residues and shows no…	kinase	NA	NA	302	4	307	31.036	-	303	100.331	-
INTERPRO	P00547	IPR014721	G3DSA:3.30.230.10		Domain 2 of the ribosomal protein S5 has a left-handed beta-alpha-beta fold that is found in numerous RNA/DNA-binding proteins, as well as in kinases from the GHMP kinase family. Proteins containing this beta-alpha-beta fold domain include: Translational machinery components (ribosomal proteins S5 and S9, and domain IV of elongation factors EF-G and eEF-2).Ribonuclease P protein (RNase P).DNA mod…	kinase	NA	NA	NA	1	164	2.6e-51	-	163	-	-
INTERPRO	P00547	IPR006203	PS00627	GHMP kinases putative ATP-binding domain.	The galacto- , homoserine , mevalonate and phosphomevalonate kinases contain, in their N-terminal section, a conserved Gly/Ser-rich region which is probably involved in the binding of ATP . This group of kinases has been called GHMP (from the first letter of their substrates). This site is also found in some diphosphomevalonate decarboxylases, which are structurally related members of the GHMP su…	kinase	NA	NA	NA	90	101	0	-	11	-	-
INTERPRO	P00547	IPR000870	PIRSF000676		Saccharomyces cerevisiae strains containing the erg8-1 mutation are temperature sensitive for growth due to a defect in phosphomevalonate kinase, an enzyme of isoprene and ergosterol biosynthesis. Subcloning and DNA sequencing have defined the functional ERG8 regulon as an 850bp upstream region and an adjacent 1,272bp open reading frame. The deduced ERG8 protein contains 424 residues and shows no…	kinase	NA	NA	302	1	310	3.4e-87	-	309	102.318	-
CDD	P11553	212665	cd07793	FGGY_GK5_metazoa	metazoan glycerol kinase 5-like proteins, belongs to the FGGY family of carbohydrate kinases. This subgroup corresponds to a group of metazoan putative glycerol kinases (GK), which may be coded by the GK-like gene, GK5. Sequence comparison shows members of this group are homologs of bacterial GKs, and they retain all functionally important residues. However, GK-like proteins in this family do not…	kinase	Not-known	NA	504	6	463	8e-22	98.1 bits (245)	457	90.6746	41.6667
CDD	P11553	212662	cd07779	FGGY_ygcE_like	uncharacterized ygcE-like proteins. This subfamily consists of uncharacterized hypothetical bacterial proteins with similarity to Escherichia coli sugar kinase ygcE , whose functional roles are not yet clear. Escherichia coli ygcE is recognized by this model, but is not present in the alignment as it contains a deletion relative to other members of the group. These proteins belong to the FGGY fam…	kinase	Not-known	NA	488	5	465	4e-57	199 bits (507)	460	94.2623	42.623
CDD	P11553	198353	cd07775	FGGY_AI-2K	Autoinducer-2 kinases, a subfamily of the FGGY family of carbohydrate kinases. This subfamily is composed of bacterial autoinducer-2 (AI-2) kinases and similar proteins. AI-2 is a small chemical quorum-sensing signal involved in interspecies communication in bacteria. Cytoplasmic autoinducer-2 kinase, encoded by the lsrK gene from Salmonella enterica serovar Typhimurium lsr (luxS regulated) opero…	kinase	Not-known	NA	452	7	433	2e-46	168 bits (428)	426	94.2478	42.0354
CDD	P11553	212661	cd07777	FGGY_SHK_like	sedoheptulokinase-like proteins, a subfamily of the FGGY family of carbohydrate kinases. This subfamily is predominantly composed of uncharacterized bacterial and eukaryotic proteins with similarity to human sedoheptulokinase (SHK, also known as D-altro-heptulose or heptulokinase, EC 2.7.1.14) encoded by the carbohydrate kinase-like (CARKL/SHPK) gene. SHK catalyzes the ATP-dependent phosphorylati…	kinase	Not-known	NA	448	5	274	3e-13	71.6 bits (176)	269	60.0446	27.6786
CDD	P11553	273550	TIGR01312	XylB	D-xylulose kinase. This model describes D-xylulose kinases, a subfamily of the FGGY family of carbohydrate kinases. The member from Klebsiella pneumoniae, designated DalK (see , was annotated erroneously in GenBank as D-arabinitol kinase but is authentic D-xylulose kinase. D-xylulose kinase (XylB) generally is found with xylose isomerase (XylA) and acts in xylose utilization. [Energy metabolism, …	kinase	Not-known	00040+2.7.1.17|2.7.1.17|PRI001050|TIGR01312	481	9	462	5e-62	212 bits (541)	453	94.1788	45.5301
CDD	P11553	198360	cd07783	FGGY_CarbK-RPE_like	Carbohydrate kinase and ribulose-phosphate 3-epimerase fusion proteins-like, belongs to the FGGY family of carbohydrate kinases. This subgroup is composed of uncharacterized proteins with similarity to carbohydrate kinases. Some members are carbohydrate kinase and ribulose-phosphate 3-epimerase fusion proteins. Carbohydrate kinases catalyze the ATP-dependent phosphorylation of their carbohydrate …	kinase	Not-known	NA	484	4	465	1e-41	155 bits (395)	461	95.2479	41.1157
CDD	P11553	198367	cd07795	FGGY_ScGut1p_like	Saccharomyces cerevisiae Gut1p and related proteins, belongs to the FGGY family of carbohydrate kinases. This subgroup corresponds to a small group of fungal glycerol kinases (GK), including Saccharomyces cerevisiae Gut1p/YHL032Cp, which phosphorylates glycerol to glycerol-3-phosphate in the cytosol. Glycerol utilization has been considered as the sole source of carbon and energy in S. cerevisiae…	kinase	Not-known	NA	496	9	467	4e-17	83.6 bits (207)	458	92.3387	39.1129
CDD	P11553	198373	cd07805	FGGY_XK_like_2	uncharacterized xylulose kinase-like proteins, a subgroup of the FGGY family of carbohydrate kinases. This subgroup is composed of uncharacterized proteins with similarity to bacterial D-Xylulose kinases (XK, also known as xylulokinase, EC 2.7.1.17), which catalyze the rate-limiting step in the ATP-dependent phosphorylation of D-xylulose to produce D-xylulose 5-phosphate (X5P) and ADP. The presen…	kinase	Not-known	NA	514	6	465	7e-59	204 bits (521)	459	89.2996	41.4397
CDD	P11553	273552	TIGR01315	5C_CHO_kinase	FGGY-family pentulose kinase. This model represents a subfamily of the FGGY family of carbohydrate kinases. This subfamily is closely related to a set of ribulose kinases, and many members are designated ribitol kinase. However, the member from Klebsiella pneumoniae, from a ribitol catabolism operon, accepts D-ribulose and to a lesser extent D-arabinitol and ribitol (and JW Lengeler, personal com…	kinase	Not-known	2.7.1|TIGR01315	541	9	467	2e-09	59.5 bits (144)	458	84.658	31.4233
CDD	P11553	131676	TIGR02628	fuculo_kin_coli	L-fuculokinase. Members of this family are L-fuculokinase, from the clade that includes the L-fuculokinase of Escherichia coli. This enzyme catalyzes the second step in fucose catabolism. This family belongs to FGGY family of carbohydrate kinases (pfam02782, pfam00370). It is encoded by the kinase (K) gene of the fucose (fuc) operon. [Energy metabolism, Sugars]	kinase	Not-known	00051+2.7.1.51|2.7.1.51|MF_00986|PRI001049|TIGR02628|UPA00563	465	4	463	0	830 bits (2145)	459	98.7097	90.7527
CDD	P11553	198369	cd07798	FGGY_AI-2K_like	Autoinducer-2 kinase-like proteins, belongs to the FGGY family of carbohydrate kinases. This subgroup consists of uncharacterized hypothetical bacterial proteins with similarity to bacterial autoinducer-2 (AI-2) kinases, which catalyzes the phosphorylation of intracellular AI-2 to phospho-AI-2, leading to the inactivation of lsrR, the repressor of the lsr operon. Members of this subgroup belong t…	kinase	Not-known	NA	437	7	415	2e-21	96.5 bits (240)	408	93.3638	39.3593
CDD	P11553	212659	cd07770	FGGY_GntK	Gluconate kinases, a subfamily of the FGGY family of carbohydrate kinases. This subfamily is composed of a group of gluconate kinases (GntK, also known as gluconokinase, EC 2.7.1.12) encoded by the gntK gene, which catalyzes the ATP-dependent phosphorylation of D-gluconate and produce 6-phospho-D-gluconate and ADP. The presence of Mg2+ might be required for catalytic activity. The prototypical me…	kinase	Not-known	NA	440	5	436	7e-48	172 bits (439)	431	97.9545	40.2273
CDD	P11553	251529	PF02782	Carbohydrate kinase, FGGY	It has been shown that four different type of carbohydrate kinases seem to be evolutionary related.These enzymes include L-fucolokinase () (gene fucK); gluconokinase () (gene gntK); glycerolkinase () (gene glpK); xylulokinase () (gene xylB); and L-xylulose kinase ((gene lyxK). These enzymes are proteins of from 480 to 520 amino acid residues.	kinase	Not-known	mf:GO:0016773 [phosphotransferase activity, alcohol group as acceptor],bp:GO:0005975 [carbohydrate metabolic process]	192	258	436	8e-20	87.8 bits (218)	178	92.7083	40.1042
CDD	P11553	249806	PF00370	Carbohydrate kinase, FGGY, N-terminal	It has been shown that four different type of carbohydrate kinases seem to be evolutionary related.These enzymes include L-fucolokinase () (gene fucK); gluconokinase () (gene gntK); glycerolkinase () (gene glpK); xylulokinase () (gene xylB); and L-xylulose kinase ((gene lyxK). These enzymes are proteins of from 480 to 520 amino acid residues.This entry represents the N-terminal domain of these pr…	kinase	Not-known	mf:GO:0016773 [phosphotransferase activity, alcohol group as acceptor],bp:GO:0005975 [carbohydrate metabolic process]	245	5	249	1e-103	311 bits (800)	244	99.5918	54.6939
CDD	P11553	198350	cd07772	FGGY_NaCK_like	Novosphingobium aromaticivorans carbohydrate kinase-like proteins, belongs to the FGGY family of carbohydrate kinases. This subfamily is predominantly composed of uncharacterized bacterial proteins with similarity to carbohydrate kinase from Novosphingobium aromaticivorans (NaCK). These proteins may catalyze the transfer of a phosphate group from ATP to their carbohydrate substrates. They belong …	kinase	Not-known	NA	419	5	276	1e-29	119 bits (301)	271	64.6778	26.969
CDD	P11553	215166	PLN02295	PLN02295	glycerol kinase	kinase	Not-known	NA	512	9	467	6e-17	82.8 bits (205)	458	89.4531	38.6719
CDD	P11553	212658	cd00366	FGGY	FGGY family of carbohydrate kinases. This family is predominantly composed of glycerol kinase (GK) and similar carbohydrate kinases including rhamnulokinase (RhuK), xylulokinase (XK), gluconokinase (GntK), ribulokinase (RBK), and fuculokinase (FK). These enzymes catalyze the transfer of a phosphate group, usually from ATP, to their carbohydrate substrates. The monomer of FGGY proteins contains tw…	kinase	Not-known	NA	435	6	436	1e-142	417 bits (1075)	430	98.8506	50.1149
CDD	P11553	198363	cd07791	FGGY_GK2_bacteria	bacterial glycerol kinase 2-like proteins, belongs to the FGGY family of carbohydrate kinases. This subgroup corresponds to a group of putative bacterial glycerol kinases (GK), which may be coded by the GK-like gene, GK2. Sequence comparison shows members in this CD are homologs of Escherichia coli GK. They retain all functionally important residues, and may catalyze the Mg-ATP dependent phosphor…	kinase	Not-known	NA	484	6	466	2e-35	137 bits (348)	460	95.0413	40.4959
CDD	P11553	223996	COG1070	XylB	Sugar (pentulose or hexulose) kinase [Carbohydrate transport and metabolism].	kinase	Not-known	NA	502	1	465	1e-134	400 bits (1031)	464	92.4303	44.2231
[truncated: 1,318 more rows]
