# Supplementary material for: APRICOT: an integrated computational pipeline for the sequence-based identification and characterization of RNA-binding proteins
Source: Nucleic Acids Res. 2017 Mar 2;45(11):e96. doi: 10.1093/nar/gkx137 (PMC5499795; doi:10.1093/nar/gkx137)
Supplement: Supplementary Data [file gkx137_supp.zip › nar-01420-met-n-2016-File015.xlsx]

## Sheet: S9_A-APRICOT_vs_NBench_3657
S9 (A): RNA-binding residues of protein in Nbench_3657 datasets and their overlap with the domain sites as predicted by APRICOT.
RNA-binding sites of the proteins in NBench_3657 taken from http://ahsoka.u-strasbg.fr/nbench/datasets.html.					RNA-binding residues as described by NBench at the distance resolution of 3.5 A and its overlap with the RNA-bidning sites as predicted by APRICOT.
ProteinName	Residues	Locations	length		ProteinName	All RNA-binding sites at a distance resolution of 3.5 A (NBench)	Common binding sites between Nbench and APRICOT domain sites	PercentOverlap
4ujpL	M,M,K,R,K,Q,S,S,F,Y	0,2,4,7,24,46,47,50,58,63	10		1vq5H	10, 100, 101, 102, 103, 104, 105, 106, 107, 108, 109, 11, 110, 111, 112, 113, 114, 115, 116, 117, 118, 119, 12, 120, 121, 122, 123, 124, 125, 126, 127, 128, 129, 13, 130, 131, 132, 133, 134, 135, 136, 137, 138, 139, 14, 140, 141, 142, 143, 144, 145, 146, 147, 148, 149, 15, 150, 151, 152, 153, 154, 155, 156, 157, 158, 159, 16, 160, 161, 162, 163, 164, 165, 166, 167, 168, 169, 17, 18, 19, 2, 20, 21…	102, 103, 104, 105, 106, 107, 11, 12, 13, 140, 141, 143, 144, 145, 146, 147, 149, 15, 16, 17, 18, 19, 3, 32, 36, 5, 53, 58, 61, 64, 7, 71, 88, 89, 90, 92, 96, 97, 98,1	100
3oi15	A,K,H,P,V,P,K,K,K,T,S,K,A,R,R,D,A,R,R,S,H,H,T,V,P,H,Y,Y	0,1,2,3,4,5,6,7,8,9,10,11,12,13,14,15,16,17,18,19,20,21,27,29,30,41,49,50	28		1vq5L	10, 100, 101, 102, 103, 104, 105, 106, 107, 108, 109, 11, 110, 111, 112, 113, 114, 115, 116, 117, 118, 119, 12, 120, 121, 122, 123, 124, 125, 126, 127, 128, 129, 13, 130, 131, 132, 133, 134, 135, 136, 137, 138, 139, 14, 140, 141, 142, 143, 15, 16, 17, 18, 19, 2, 20, 21, 22, 23, 24, 25, 26, 27, 28, 29, 3, 30, 31, 32, 33, 34, 35, 36, 37, 38, 39, 4, 40, 41, 42, 43, 44, 45, 46, 47, 48, 49, 5, 50, 51,…	10, 102, 104, 105, 106, 107, 108, 11, 110, 12, 121, 122, 123, 127, 13, 14, 15, 16, 17, 18, 19, 20, 21, 22, 23, 24, 25, 26, 27, 28, 29, 3, 30, 31, 32, 34, 35, 37, 38, 39, 4, 41, 46, 47, 48, 5, 50, 51, 52, 53, 56, 57, 6, 65, 67, 70, 71, 8, 9,1	100
3oi17	M,K,R,T,W,Q,P,N,R,R,K,R,A,K,H,F,R,R,R,P,R,K,K,R,R,R,K,G,R,W,R,R,K	0,1,2,3,4,5,6,7,8,9,10,11,12,13,15,17,18,20,22,24,27,28,31,32,33,34,36,37,38,39,40,46,47	33		1vq5M	10, 100, 101, 102, 103, 104, 105, 106, 107, 108, 109, 11, 110, 111, 112, 113, 114, 115, 116, 117, 118, 119, 12, 120, 121, 122, 123, 124, 125, 126, 127, 128, 129, 13, 130, 131, 132, 133, 134, 135, 136, 137, 138, 139, 14, 140, 141, 142, 143, 144, 145, 146, 147, 148, 149, 15, 150, 151, 152, 153, 154, 155, 156, 157, 158, 159, 16, 160, 161, 162, 163, 164, 165, 166, 167, 168, 169, 17, 170, 171, 172, 17…	100, 104, 107, 108, 109, 110, 111, 116, 122, 124, 125, 127, 13, 135, 138, 139, 143, 146, 149, 15, 155, 157, 158, 160, 161, 163, 165, 168, 170, 171, 172, 173, 176, 177, 178, 179, 181, 182, 184, 185, 186, 187, 188, 189, 191, 192, 193, 3, 32, 35, 36, 39, 42, 45, 46, 48, 5, 50, 51, 52, 55, 56, 58, 68, 69, 70, 71, 73, 74, 75, 76, 77, 80, 81, 82, 83, 84, 85, 86, 88, 89, 9, 90, 92, 93, 94, 95, 96, 97, 9…	100
4ujpO	G,R,M,H,G,K,G,I,S,S,A,P,R,S,G,V,R,T,R,K,M,R,D,Y,K,S,H,R,N,K,D,K,D,K,F,R,I,S,R,R,R,Y,Y	0,1,2,3,6,7,8,9,10,12,13,15,18,46,49,50,53,59,62,68,70,71,85,88,92,95,99,102,103,105,106,107,108,110,111,112,114,118,119,122,125,126,127	43		1vq5N	10, 100, 101, 102, 103, 104, 105, 106, 107, 108, 109, 11, 110, 111, 112, 113, 114, 115, 116, 117, 118, 119, 12, 120, 121, 122, 123, 124, 125, 126, 127, 128, 129, 13, 130, 131, 132, 133, 134, 135, 136, 137, 138, 139, 14, 140, 141, 142, 143, 144, 145, 146, 147, 148, 149, 15, 150, 151, 152, 153, 154, 155, 156, 157, 158, 159, 16, 160, 161, 162, 163, 164, 165, 166, 167, 168, 169, 17, 170, 171, 172, 17…	10, 101, 108, 109, 11, 110, 111, 112, 114, 12, 13, 130, 132, 135, 14, 141, 146, 147, 150, 153, 159, 160, 17, 18, 20, 23, 25, 26, 28, 29, 3, 33, 37, 38, 39, 4, 40, 41, 42, 44, 46, 5, 53, 54, 55, 56, 57, 6, 60, 7, 76, 77, 78, 8,1	100
3oi11	S,I,Q,R,R,K,K,G,G,K,K,T,T,I,S,K,R,R,Q,Y,P,N,L,Q,V,R,R,S,K,K	0,10,11,12,13,15,17,20,23,24,25,26,27,29,30,31,32,33,34,35,36,37,38,39,41,44,53,57,61,80	30		1vq5O	10, 100, 101, 102, 103, 104, 105, 106, 107, 108, 109, 11, 110, 111, 112, 113, 114, 115, 12, 13, 14, 15, 16, 17, 18, 19, 2, 20, 21, 22, 23, 24, 25, 26, 27, 28, 29, 3, 30, 31, 32, 33, 34, 35, 36, 37, 38, 39, 4, 40, 41, 42, 43, 44, 45, 46, 47, 48, 49, 5, 50, 51, 52, 53, 54, 55, 56, 57, 58, 59, 6, 60, 61, 62, 63, 64, 65, 66, 67, 68, 69, 7, 70, 71, 72, 73, 74, 75, 76, 77, 78, 79, 8, 80, 81, 82, 83, 84…	109, 110, 111, 112, 114, 115, 12, 15, 19, 24, 25, 28, 3, 32, 35, 36, 37, 38, 4, 42, 44, 46, 47, 50, 51, 63, 65, 66, 68, 82, 83,2	100
3oi10	M,A,H,K,K,G,N,R,D,S,Q,A,K,R,K,R,Y,E,Q,R,A,G,N,I,R,R,G,T,R,G,R,D,F,L,F,R,R	0,1,2,3,4,7,11,13,14,15,16,17,18,19,23,24,25,26,28,31,32,33,34,35,38,40,41,42,43,53,54,55,56,61,68,73,76	37		1vq5A	10, 100, 101, 102, 103, 104, 105, 106, 107, 108, 109, 11, 110, 111, 112, 113, 114, 115, 116, 117, 118, 119, 12, 120, 121, 122, 123, 124, 125, 126, 127, 128, 129, 13, 130, 131, 132, 133, 134, 135, 136, 137, 138, 139, 14, 140, 141, 142, 143, 144, 145, 146, 147, 148, 149, 15, 150, 151, 152, 153, 154, 155, 156, 157, 158, 159, 16, 160, 161, 162, 163, 164, 165, 166, 167, 168, 169, 17, 170, 171, 172, 17…	10, 11, 111, 113, 117, 118, 119, 12, 120, 121, 122, 123, 13, 14, 141, 142, 144, 146, 15, 16, 163, 164, 165, 167, 168, 169, 17, 170, 171, 172, 173, 175, 177, 178, 18, 180, 182, 183, 184, 185, 186, 187, 188, 189, 190, 191, 192, 193, 194, 195, 197, 198, 199, 2, 20, 203, 204, 205, 206, 207, 208, 209, 21, 210, 211, 212, 213, 214, 216, 217, 218, 22, 220, 221, 222, 223, 224, 225, 226, 227, 228, 229, 230…	100
4ujpJ	G,I,S,R,S,R,H,K,R,A,T,G,A,K,R,R,K,K,R,K,F,R,Q,P,A,R,I,H,R,T,R,G,G,N,K,R,L,R,N,S,G,S,K,P,S,N,T,K,A,S,N,R,K,R,S,R,G,Q,R,D	0,1,2,3,5,6,7,8,9,11,12,13,14,15,16,20,21,22,23,24,25,29,30,31,32,40,41,42,45,46,47,48,49,50,52,54,56,57,62,64,69,71,73,83,84,85,95,96,97,123,125,128,129,133,157,159,161,162,165,167	60		1vq5B	10, 100, 101, 102, 103, 104, 105, 106, 107, 108, 109, 11, 110, 111, 112, 113, 114, 115, 116, 117, 118, 119, 12, 120, 121, 122, 123, 124, 125, 126, 127, 128, 129, 13, 130, 131, 132, 133, 134, 135, 136, 137, 138, 139, 14, 140, 141, 142, 143, 144, 145, 146, 147, 148, 149, 15, 150, 151, 152, 153, 154, 155, 156, 157, 158, 159, 16, 160, 161, 162, 163, 164, 165, 166, 167, 168, 169, 17, 170, 171, 172, 17…	10, 101, 11, 111, 112, 113, 114, 116, 117, 118, 119, 12, 13, 14, 141, 15, 156, 157, 158, 16, 161, 163, 17, 18, 2, 20, 206, 207, 208, 209, 210, 211, 212, 213, 216, 217, 22, 221, 222, 223, 224, 225, 226, 227, 229, 230, 231, 232, 233, 234, 235, 237, 238, 239, 240, 241, 242, 243, 244, 245, 246, 247, 248, 249, 25, 250, 253, 254, 256, 259, 261, 262, 263, 264, 265, 266, 267, 27, 28, 281, 282, 285, 286, …	100
3oi12	L,Q,A,S,I,G,H,K,R,D,L,R,Q	20,26,27,28,29,30,36,37,39,40,41,43,44	13		1vq5Z	10, 11, 12, 13, 14, 15, 16, 17, 18, 19, 2, 20, 21, 22, 23, 24, 25, 26, 27, 28, 29, 3, 30, 31, 32, 33, 34, 35, 36, 37, 38, 39, 4, 40, 41, 42, 43, 44, 45, 46, 47, 48, 49, 5, 50, 51, 52, 53, 54, 55, 56, 57, 58, 59, 6, 60, 61, 62, 63, 64, 65, 66, 67, 68, 69, 7, 70, 71, 72, 73, 74, 75, 76, 77, 78, 79, 8, 80, 81, 82, 9,1,2	10, 11, 12, 14, 3, 37, 4, 40, 43, 50, 6, 7, 8, 9,1	100
1vq5A	G,R,R,G,Q,R,R,G,R,G,T,S,T,F,R,A,S,H,R,K,A,D,L,K,H,P,R,S,S,G,K,F,A,R,A,S,G,P,S,E,K,G,R,T,K,P,F,V,K,A,G,K,H,K,K,R,G,T,K,W,P,N,V,R,G,V,A,M,N,V,D,H,G,G,G,R,Q,H,P,G,K,P,K,S,S,R,N,P,P,G,R,K,V,G,D,I,A,S,K,R,T,G,R,G	0,1,2,5,6,7,8,9,10,11,12,13,14,15,16,17,19,20,21,23,24,25,26,30,46,48,50,51,110,112,116,117,118,119,120,121,122,140,141,143,145,162,163,164,166,167,168,169,170,171,172,174,176,177,179,181,182,183,184,185,186,187,188,189,190,191,192,193,194,196,197,198,202,203,204,205,206,207,208,209,210,211,212,213,215,216,217,219,220,221,222,223,224,225,226,227,228,229,230,231,232,233,234,235	104		1vq5P	10, 100, 101, 102, 103, 104, 105, 106, 107, 108, 109, 11, 110, 111, 112, 113, 114, 115, 116, 117, 118, 119, 12, 120, 121, 122, 123, 124, 125, 126, 127, 128, 129, 13, 130, 131, 132, 133, 134, 135, 136, 137, 138, 139, 14, 140, 141, 142, 143, 144, 145, 146, 147, 148, 15, 16, 17, 18, 19, 2, 20, 21, 22, 23, 24, 25, 26, 27, 28, 29, 3, 30, 31, 32, 33, 34, 35, 36, 37, 38, 39, 4, 40, 41, 42, 43, 44, 45, 4…	100, 102, 106, 109, 117, 119, 120, 123, 124, 128, 130, 133, 134, 17, 18, 19, 2, 20, 22, 23, 25, 3, 37, 41, 52, 54, 55, 57, 58, 59, 61, 63, 65, 66, 68, 69, 7, 70, 71, 73, 74, 75, 76, 77, 78, 8, 80, 81, 82, 83, 84, 85, 86, 87, 88, 91, 94, 95, 96, 97, 99,1	100
1vq5B	P,Q,P,S,R,P,R,K,G,S,L,G,F,G,P,R,K,R,T,E,R,N,S,K,M,T,H,E,P,R,Y,Y,Q,P,L,T,E,W,R,T,L,D,P,E,D,H,R,K,K,K,V,E,T,K,G,K,G,T,Q,G,K,R,Q,K,R,K,G,K,H,R,Q,G,W,R,R,R,G,N,L,G,P,W,N,P,S,R,V,R,S,T,Q,Q,Q,Y,Q,R,T,E,L,N,K,D,G,V,N,G,S,V,G,K,R,R,R,N,S,N,Q,G	0,1,2,3,4,5,6,7,8,9,10,11,12,13,14,15,16,17,19,21,24,26,27,44,47,48,49,56,69,84,86,91,93,95,96,97,98,100,110,111,112,113,115,116,117,118,140,155,156,157,160,162,205,206,207,208,209,210,211,212,215,216,220,221,222,223,224,225,226,228,229,230,231,232,233,234,236,237,238,239,240,241,242,243,244,245,246,247,248,249,252,253,255,258,260,261,262,263,264,265,266,280,281,284,285,287,299,300,302,305,306,31…	118		1vq5Q	10, 11, 12, 13, 14, 15, 16, 17, 18, 19, 2, 20, 21, 22, 23, 24, 25, 26, 27, 28, 29, 3, 30, 31, 32, 33, 34, 35, 36, 37, 38, 39, 4, 40, 41, 42, 43, 44, 45, 46, 47, 48, 49, 5, 50, 51, 52, 53, 54, 55, 56, 57, 58, 59, 6, 60, 61, 62, 63, 64, 65, 66, 67, 68, 69, 7, 70, 71, 72, 73, 74, 75, 76, 77, 78, 79, 8, 80, 81, 82, 83, 84, 85, 86, 87, 88, 89, 9, 90, 91, 92, 93, 94, 95,1	10, 11, 13, 14, 15, 16, 19, 2, 21, 22, 23, 25, 27, 3, 38, 4, 40, 42, 45, 46, 48, 49, 5, 50, 51, 55, 58, 59, 6, 60, 67, 68, 69, 7, 77, 79, 8, 80, 82, 83, 85, 9, 94, 95,1	100
1vq5C	R,L,K,R,A,Q,N,R,K,Q,D,Y,G,S,D,A,G,R,T,P,S,S,G,G,Q,A,H,P,L,D,R,A,R,V,P,Q,A,V,K,R,S,A,H,P,K,T,E,K,D,D,N,D,K,E,R,Q,R,V,K,T,Q,R,D,K,I,K,A,G,Q,G,A,R,R,Y,R,P,A,T,R,N,A,T,S,E,V,N,D,G,R	26,29,32,35,37,38,40,41,42,43,44,45,46,47,48,51,52,54,55,56,59,62,63,65,66,67,68,70,72,73,75,76,77,79,80,81,82,83,84,86,87,88,89,91,92,93,94,95,96,100,102,103,104,105,106,107,126,147,148,149,150,167,169,172,173,174,175,176,177,178,180,181,183,185,186,188,189,201,204,205,212,213,215,216,217,218,221,225,245	89		1vq5V	10, 11, 12, 13, 14, 15, 16, 17, 18, 19, 2, 20, 21, 22, 23, 24, 25, 26, 27, 28, 29, 3, 30, 31, 32, 33, 34, 35, 36, 37, 38, 39, 4, 40, 41, 42, 43, 44, 45, 46, 47, 48, 49, 5, 50, 51, 52, 53, 54, 55, 56, 57, 58, 59, 6, 60, 61, 62, 63, 64, 65, 66, 67, 68, 69, 7, 70, 8, 9,1,2	34, 4, 43, 50, 51, 54, 55, 57, 58, 62, 9,1	100
1vq5D	E,M,R,R,K,V,H,I,M,P,V,R,T,A,K,R,V,E,D,K,T,R,S,Q,F,D,D,T,S,G,D,N,P,Y,R,V,K,R,D,P,T,K,H,R	2,3,4,7,10,12,14,17,33,34,35,36,37,39,40,41,43,45,47,57,59,61,81,82,83,84,85,86,90,92,94,98,102,104,105,106,108,109,110,117,118,119,120,121	44		1q86F	10, 100, 101, 102, 103, 104, 105, 106, 107, 108, 109, 11, 110, 111, 112, 113, 114, 115, 116, 117, 118, 119, 12, 120, 121, 122, 123, 124, 125, 126, 127, 128, 129, 13, 130, 131, 132, 133, 134, 135, 136, 137, 138, 139, 14, 140, 141, 142, 143, 144, 145, 146, 147, 148, 149, 15, 150, 151, 152, 153, 154, 155, 156, 157, 158, 159, 16, 160, 161, 162, 163, 164, 165, 166, 167, 168, 169, 17, 170, 171, 172, 17…	103, 104, 105, 106, 107, 11, 110, 111, 115, 116, 118, 119, 120, 121, 122, 13, 15, 3, 34, 36, 37, 38, 4, 40, 41, 42, 46, 48, 5, 58, 59, 60, 62, 8, 82, 83, 85, 86, 87, 89, 91, 92, 93, 95,1	100
3oi18	P,K,M,K,T,H,K,K,R,K,T,S,K,K,T,G,R,H,L,N,W,Q,K,K,I,R,R,K,L,K,L,L,Y	0,1,2,3,4,5,6,10,11,13,15,17,19,24,25,26,28,29,30,31,32,33,34,37,39,40,44,45,48,50,59,60,62	33		2j01R	10, 100, 101, 102, 103, 104, 105, 106, 107, 108, 109, 11, 110, 111, 112, 113, 114, 115, 116, 12, 13, 14, 15, 16, 17, 18, 19, 2, 20, 21, 22, 23, 24, 25, 26, 27, 28, 29, 3, 30, 31, 32, 33, 34, 35, 36, 37, 38, 39, 4, 40, 41, 42, 43, 44, 45, 46, 47, 48, 49, 5, 50, 51, 52, 53, 54, 55, 56, 57, 58, 59, 6, 60, 61, 62, 63, 64, 65, 66, 67, 68, 69, 7, 70, 71, 72, 73, 74, 75, 76, 77, 78, 79, 8, 80, 81, 82, 8…	10, 103, 104, 105, 106, 108, 11, 13, 14, 15, 16, 2, 21, 22, 23, 25, 3, 30, 33, 34, 35, 36, 39, 4, 41, 44, 48, 49, 5, 52, 56, 6, 60, 62, 63, 67, 7, 76, 8, 89, 9, 90, 91, 92, 95,1	100
1o0bA	Q,E,T,N,L,P,I,R,R,L,T,G,P,F,I,R,K,M,Y,F,Q,D,R,I,T,Q,D,N,T,E,N,R,P,N,Q,K,R,R,R,N,A,L,Q,E,R,R,T	5,26,60,61,116,118,121,122,125,128,129,160,173,174,175,184,186,202,203,225,226,227,230,305,308,310,311,312,313,315,328,333,361,362,391,393,394,402,404,405,406,434,498,500,501,526,528	47		3oi1U	10, 100, 101, 102, 103, 104, 105, 106, 107, 108, 109, 11, 110, 111, 112, 113, 114, 12, 13, 14, 15, 16, 17, 18, 19, 2, 20, 21, 22, 23, 24, 25, 26, 27, 28, 29, 3, 30, 31, 32, 33, 34, 35, 36, 37, 38, 39, 4, 40, 41, 42, 43, 44, 45, 46, 47, 48, 49, 5, 50, 51, 52, 53, 54, 55, 56, 57, 58, 59, 6, 60, 61, 62, 63, 64, 65, 66, 67, 68, 69, 7, 70, 71, 72, 73, 74, 75, 76, 77, 78, 79, 8, 80, 81, 82, 83, 84, 85,…	10, 11, 12, 13, 15, 18, 2, 22, 23, 24, 25, 26, 27, 3, 30, 31, 32, 33, 35, 36, 4, 40, 41, 44, 45, 46, 48, 49, 5, 50, 51, 52, 53, 54, 55, 56, 57, 58, 6, 60, 61, 65, 69, 74, 75, 76, 80, 9, 91, 92, 93,1	100
4ujpC	P,K,V,H,V,K,W,Q,E,N,R,Q,N,Q,V,K,H,Y,Q,S,S,H,R,R,K,K,D,I,F,P,K	3,7,45,81,94,96,97,98,102,104,116,126,128,129,130,131,133,135,137,138,139,140,142,145,146,182,183,184,185,186,196	31		3oi1Q	10, 100, 101, 102, 103, 104, 105, 106, 107, 108, 109, 11, 110, 111, 112, 113, 114, 115, 116, 117, 118, 119, 12, 120, 121, 122, 123, 124, 125, 126, 127, 128, 129, 13, 14, 15, 16, 17, 18, 19, 2, 20, 21, 22, 23, 24, 25, 26, 27, 28, 29, 3, 30, 31, 32, 33, 34, 35, 36, 37, 38, 39, 4, 40, 41, 42, 43, 44, 45, 46, 47, 48, 49, 5, 50, 51, 52, 53, 54, 55, 56, 57, 58, 59, 6, 60, 61, 62, 63, 64, 65, 66, 67, 68…	10, 11, 114, 115, 118, 119, 121, 123, 13, 14, 16, 2, 20, 21, 24, 3, 36, 4, 41, 44, 51, 6, 62, 66, 69, 7, 71, 72, 75, 76, 77, 78, 79, 8, 80, 81, 9, 96,1	100
1vq5X	R,T,R,D,R,A,E,P,N,H,D,K,M,R,K,H,R,L,N,E,W,R,R,S,K	1,4,8,9,11,12,13,14,15,16,20,21,23,27,32,33,42,43,48,49,52,54,56,61,62	25		3oi1R	10, 100, 101, 102, 103, 104, 105, 106, 107, 108, 109, 11, 110, 111, 112, 113, 114, 115, 116, 12, 13, 14, 15, 16, 17, 18, 19, 2, 20, 21, 22, 23, 24, 25, 26, 27, 28, 29, 3, 30, 31, 32, 33, 34, 35, 36, 37, 38, 39, 4, 40, 41, 42, 43, 44, 45, 46, 47, 48, 49, 5, 50, 51, 52, 53, 54, 55, 56, 57, 58, 59, 6, 60, 61, 62, 63, 64, 65, 66, 67, 68, 69, 7, 70, 71, 72, 73, 74, 75, 76, 77, 78, 79, 8, 80, 81, 82, 8…	10, 103, 104, 105, 106, 13, 14, 15, 16, 18, 2, 21, 22, 23, 25, 26, 3, 30, 33, 34, 35, 36, 39, 4, 41, 44, 45, 48, 49, 5, 52, 56, 6, 60, 62, 63, 67, 76, 8, 89, 9, 90, 91, 92, 94, 95,1	100
1vq5Y	R,Q,R,H,R,K,P,Q,F,R,Q,D,H,K,K,K,R,V,S,W,R,K,R,G,Q,L,S,K,R,R,G,I,K,G,K,G,V,E,A,G,R,S,P,T,R,G,H,P,R,N,R,A,S,K,V,G,A,R,K,E,L,N,Y	20,24,25,26,27,30,31,32,33,35,36,37,39,40,41,42,43,44,47,48,49,50,52,53,54,55,56,57,59,60,61,62,63,64,65,66,69,70,71,72,74,75,76,77,80,81,83,84,91,94,109,111,112,113,114,115,116,117,118,120,134,135,138	63		2j01U	10, 100, 101, 102, 103, 104, 105, 106, 107, 108, 109, 11, 110, 111, 112, 113, 114, 12, 13, 14, 15, 16, 17, 18, 19, 2, 20, 21, 22, 23, 24, 25, 26, 27, 28, 29, 3, 30, 31, 32, 33, 34, 35, 36, 37, 38, 39, 4, 40, 41, 42, 43, 44, 45, 46, 47, 48, 49, 5, 50, 51, 52, 53, 54, 55, 56, 57, 58, 59, 6, 60, 61, 62, 63, 64, 65, 66, 67, 68, 69, 7, 70, 71, 72, 73, 74, 75, 76, 77, 78, 79, 8, 80, 81, 82, 83, 84, 85,…	10, 11, 12, 13, 15, 18, 2, 22, 23, 24, 25, 26, 29, 3, 30, 31, 32, 33, 35, 36, 4, 40, 44, 45, 46, 48, 49, 5, 51, 52, 53, 54, 56, 57, 58, 6, 60, 61, 69, 7, 74, 75, 76, 80, 9, 91, 92, 93,1	100
1vq5Z	R,G,R,G,A,R,Y,G,R,V,R,R,R,T,Y	0,2,3,5,6,7,8,9,10,11,13,36,39,42,49	15		1vq53	10, 11, 12, 13, 14, 15, 16, 17, 18, 19, 2, 20, 21, 22, 23, 24, 25, 26, 27, 28, 29, 3, 30, 31, 32, 33, 34, 35, 36, 37, 38, 39, 4, 40, 41, 42, 43, 44, 45, 46, 47, 48, 49, 5, 50, 51, 52, 53, 54, 55, 56, 57, 58, 59, 6, 60, 61, 62, 63, 64, 65, 66, 67, 68, 69, 7, 70, 71, 72, 73, 74, 75, 76, 77, 78, 79, 8, 80, 81, 82, 83, 84, 85, 86, 87, 88, 89, 9, 90, 91,1,2	10, 13, 15, 16, 17, 2, 27, 28, 29, 30, 31, 34, 35, 38, 39, 4, 42, 43, 46, 47, 48, 50, 51, 53, 54, 58, 59, 60, 61, 62, 63, 64, 66, 68, 70, 76, 77, 79, 8, 80, 81, 82, 84, 86, 9, 91,1	100
3oi16	R,Y,E,K,K,T,R,K,Y,C,W,K,H	10,12,15,16,18,21,28,29,30,31,33,36,37	13		1vqlA	10, 100, 101, 102, 103, 104, 105, 106, 107, 108, 109, 11, 110, 111, 112, 113, 114, 115, 116, 117, 118, 119, 12, 120, 121, 122, 123, 124, 125, 126, 127, 128, 129, 13, 130, 131, 132, 133, 134, 135, 136, 137, 138, 139, 14, 140, 141, 142, 143, 144, 145, 146, 147, 148, 149, 15, 150, 151, 152, 153, 154, 155, 156, 157, 158, 159, 16, 160, 161, 162, 163, 164, 165, 166, 167, 168, 169, 17, 170, 171, 172, 17…	10, 11, 110, 111, 112, 113, 117, 118, 119, 12, 120, 121, 122, 123, 13, 14, 141, 142, 144, 146, 15, 162, 163, 164, 167, 168, 169, 17, 170, 171, 172, 173, 175, 176, 177, 178, 18, 180, 182, 183, 184, 185, 186, 187, 188, 189, 190, 191, 192, 193, 194, 195, 198, 199, 2, 20, 203, 204, 205, 206, 207, 208, 209, 21, 210, 211, 212, 213, 214, 216, 217, 218, 22, 220, 221, 222, 223, 224, 225, 226, 227, 228, 22…	100
4ujpZ	I,R,T,R,K,V,S,A,N,S,K,Y,G,F,R,T,Q,F,G,Y,R,K,R,R,K,Q,K,N,K,K,G,T,K,R,K,R,R	5,6,7,8,9,10,12,31,32,34,35,46,57,58,59,60,61,62,63,87,91,100,103,106,107,108,110,111,114,115,118,119,121,122,126,129,130	37		1vqlO	10, 100, 101, 102, 103, 104, 105, 106, 107, 108, 109, 11, 110, 111, 112, 113, 114, 115, 12, 13, 14, 15, 16, 17, 18, 19, 2, 20, 21, 22, 23, 24, 25, 26, 27, 28, 29, 3, 30, 31, 32, 33, 34, 35, 36, 37, 38, 39, 4, 40, 41, 42, 43, 44, 45, 46, 47, 48, 49, 5, 50, 51, 52, 53, 54, 55, 56, 57, 58, 59, 6, 60, 61, 62, 63, 64, 65, 66, 67, 68, 69, 7, 70, 71, 72, 73, 74, 75, 76, 77, 78, 79, 8, 80, 81, 82, 83, 84…	109, 110, 111, 112, 113, 114, 115, 12, 15, 19, 24, 25, 28, 3, 35, 36, 37, 38, 4, 42, 44, 46, 47, 50, 51, 63, 65, 66, 67, 68, 82, 83, 84,2	100
1s77D	R,K,R,K,K,N,E,Q,K,R,H,Y,F,M,R,H,K,R,Y,K,A,R,R,Y,Q,K,R,T,Y,G,S,F,R,P,K,Y,K,R,Q,H,S,G,P,N,H,H,D	38,41,45,148,151,153,156,157,160,161,164,166,170,240,271,273,336,337,343,347,348,352,381,385,393,399,576,580,583,584,585,588,591,614,648,683,684,690,698,716,720,721,724,725,728,755,756	47		1vqlN	10, 100, 101, 102, 103, 104, 105, 106, 107, 108, 109, 11, 110, 111, 112, 113, 114, 115, 116, 117, 118, 119, 12, 120, 121, 122, 123, 124, 125, 126, 127, 128, 129, 13, 130, 131, 132, 133, 134, 135, 136, 137, 138, 139, 14, 140, 141, 142, 143, 144, 145, 146, 147, 148, 149, 15, 150, 151, 152, 153, 154, 155, 156, 157, 158, 159, 16, 160, 161, 162, 163, 164, 165, 166, 167, 168, 169, 17, 170, 171, 172, 17…	10, 108, 109, 11, 110, 111, 113, 114, 12, 13, 130, 132, 14, 141, 146, 147, 150, 153, 159, 160, 17, 18, 20, 21, 23, 25, 26, 28, 29, 3, 33, 37, 38, 39, 4, 40, 41, 42, 44, 46, 5, 53, 54, 55, 56, 57, 6, 60, 7, 76, 77, 78, 8, 9,1	100
1vq5P	T,D,L,K,R,G,K,N,R,W,F,P,R,R,K,K,K,N,S,R,R,R,R,Q,K,R,A,Y,H,Q,K,G,A,G,R,K,G,K,A,G,A,R,Q,K,W,E,S,R,R,A,R,R,R,S,Y,R,Y,D,G,E,S,V	0,1,2,6,7,16,17,18,19,21,22,24,36,40,51,53,54,56,57,58,60,62,64,65,67,68,69,70,72,73,74,75,76,77,79,80,81,82,83,84,85,86,87,90,93,94,95,96,98,99,101,105,108,116,118,119,122,123,127,129,132,133	62		1vqlM	10, 100, 101, 102, 103, 104, 105, 106, 107, 108, 109, 11, 110, 111, 112, 113, 114, 115, 116, 117, 118, 119, 12, 120, 121, 122, 123, 124, 125, 126, 127, 128, 129, 13, 130, 131, 132, 133, 134, 135, 136, 137, 138, 139, 14, 140, 141, 142, 143, 144, 145, 146, 147, 148, 149, 15, 150, 151, 152, 153, 154, 155, 156, 157, 158, 159, 16, 160, 161, 162, 163, 164, 165, 166, 167, 168, 169, 17, 170, 171, 172, 17…	100, 104, 107, 108, 109, 110, 111, 116, 124, 127, 13, 135, 137, 138, 139, 143, 146, 149, 15, 155, 157, 158, 160, 161, 165, 168, 170, 171, 172, 176, 177, 178, 179, 181, 182, 184, 185, 186, 187, 188, 189, 191, 192, 193, 25, 29, 3, 32, 35, 36, 39, 42, 45, 46, 48, 5, 50, 51, 52, 55, 56, 58, 68, 69, 70, 71, 73, 74, 75, 76, 79, 80, 81, 82, 83, 84, 85, 86, 88, 89, 9, 90, 92, 93, 94, 95, 96, 97, 99,1	100
1vq5L	T,K,K,K,R,R,G,S,R,T,H,G,G,G,S,H,K,N,R,R,G,A,G,H,R,G,G,R,G,D,G,R,K,H,E,H,L,G,K,G,F,K,R,K,V,D,R,D,E,K,L,G,A,G,Q,R,S,E,G,K	0,2,3,4,5,7,8,9,10,11,12,13,14,15,16,17,18,19,20,21,22,23,24,25,26,27,28,29,30,31,33,34,36,37,38,40,45,46,47,49,50,51,52,55,56,64,66,69,70,101,103,104,105,106,107,109,120,121,122,126	60		1vqlL	10, 100, 101, 102, 103, 104, 105, 106, 107, 108, 109, 11, 110, 111, 112, 113, 114, 115, 116, 117, 118, 119, 12, 120, 121, 122, 123, 124, 125, 126, 127, 128, 129, 13, 130, 131, 132, 133, 134, 135, 136, 137, 138, 139, 14, 140, 141, 142, 143, 15, 16, 17, 18, 19, 2, 20, 21, 22, 23, 24, 25, 26, 27, 28, 29, 3, 30, 31, 32, 33, 34, 35, 36, 37, 38, 39, 4, 40, 41, 42, 43, 44, 45, 46, 47, 48, 49, 5, 50, 51,…	10, 102, 104, 105, 107, 108, 11, 12, 121, 122, 127, 13, 14, 15, 16, 17, 18, 19, 20, 21, 22, 23, 24, 25, 26, 27, 28, 29, 3, 30, 31, 32, 34, 35, 37, 38, 39, 4, 41, 46, 47, 48, 5, 50, 51, 52, 53, 56, 57, 6, 63, 65, 70, 71, 8, 9,1	100
1qu3A	M,M,R,V,D,W,R,S,D,R,M,G,K,K,S,T,D,D,R,E,Q,D,K,N,R,F,L,Q,Q,N,N,S,N,K,Y,D,N,R,E,R,G,K	7,14,15,313,331,434,438,554,555,558,587,591,592,593,622,623,624,628,630,634,638,641,645,648,651,652,700,704,707,708,711,715,716,723,727,804,807,808,811,814,820,821	42		1vqlH	10, 100, 101, 102, 103, 104, 105, 106, 107, 108, 109, 11, 110, 111, 112, 113, 114, 115, 116, 117, 118, 119, 12, 120, 121, 122, 123, 124, 125, 126, 127, 128, 129, 13, 130, 131, 132, 133, 134, 135, 136, 137, 138, 139, 14, 140, 141, 142, 143, 144, 145, 146, 147, 148, 149, 15, 150, 151, 152, 153, 154, 155, 156, 157, 158, 159, 16, 160, 161, 162, 163, 164, 165, 166, 167, 168, 169, 17, 18, 19, 2, 20, 21…	102, 103, 104, 105, 106, 107, 11, 12, 13, 140, 141, 143, 144, 145, 147, 149, 15, 16, 17, 18, 19, 3, 32, 36, 5, 53, 58, 61, 7, 71, 88, 89, 90, 92, 96, 97, 98,1	100
1vq5S	S,W,H,T,E,K,Q,K,R,S,K,N,T,Q,N,K,K,R	0,1,8,10,11,12,20,22,30,32,33,52,53,54,55,61,62,66	18		1vqlV	10, 11, 12, 13, 14, 15, 16, 17, 18, 19, 2, 20, 21, 22, 23, 24, 25, 26, 27, 28, 29, 3, 30, 31, 32, 33, 34, 35, 36, 37, 38, 39, 4, 40, 41, 42, 43, 44, 45, 46, 47, 48, 49, 5, 50, 51, 52, 53, 54, 55, 56, 57, 58, 59, 6, 60, 61, 62, 63, 64, 65, 66, 67, 68, 69, 7, 70, 8, 9,1,2	34, 4, 50, 51, 54, 55, 57, 58, 62, 7, 9,1	100
1vq5T	S,K,Q,D,K,Q,R,K,Q,R,R,P,L,H,H,K,R,T,R,R,N,R,N,A,R,D,V,L,K,L,E,K,T,V,R,P,D,S,N,R,D,K,R,D,D,S	0,1,2,4,5,6,7,8,10,11,12,14,15,16,19,20,23,25,31,37,38,40,42,43,51,53,64,66,68,78,79,80,81,86,88,89,91,93,94,96,104,106,110,115,116,117	46		1vqlQ	10, 11, 12, 13, 14, 15, 16, 17, 18, 19, 2, 20, 21, 22, 23, 24, 25, 26, 27, 28, 29, 3, 30, 31, 32, 33, 34, 35, 36, 37, 38, 39, 4, 40, 41, 42, 43, 44, 45, 46, 47, 48, 49, 5, 50, 51, 52, 53, 54, 55, 56, 57, 58, 59, 6, 60, 61, 62, 63, 64, 65, 66, 67, 68, 69, 7, 70, 71, 72, 73, 74, 75, 76, 77, 78, 79, 8, 80, 81, 82, 83, 84, 85, 86, 87, 88, 89, 9, 90, 91, 92, 93, 94, 95,1	11, 13, 14, 15, 16, 19, 2, 21, 22, 23, 25, 27, 3, 4, 40, 42, 45, 46, 48, 49, 5, 50, 55, 58, 59, 6, 60, 67, 68, 69, 7, 77, 79, 8, 80, 82, 83, 85, 9, 94, 95,1	100
1vq5U	T,G,S,K,E,N,L,R,E,W,R	13,14,30,31,33,34,38,40,46,47,52	11		1vqlP	10, 100, 101, 102, 103, 104, 105, 106, 107, 108, 109, 11, 110, 111, 112, 113, 114, 115, 116, 117, 118, 119, 12, 120, 121, 122, 123, 124, 125, 126, 127, 128, 129, 13, 130, 131, 132, 133, 134, 135, 136, 137, 138, 139, 14, 140, 141, 142, 143, 144, 145, 146, 147, 148, 15, 16, 17, 18, 19, 2, 20, 21, 22, 23, 24, 25, 26, 27, 28, 29, 3, 30, 31, 32, 33, 34, 35, 36, 37, 38, 39, 4, 40, 41, 42, 43, 44, 45, 4…	100, 102, 109, 117, 119, 120, 123, 124, 125, 128, 130, 133, 134, 17, 18, 19, 2, 20, 22, 23, 25, 28, 3, 36, 37, 41, 52, 54, 55, 56, 57, 58, 59, 61, 63, 65, 66, 68, 69, 7, 70, 71, 73, 74, 75, 76, 77, 78, 8, 80, 81, 82, 83, 84, 85, 86, 87, 88, 91, 94, 95, 96, 99,1	100
1vq5V	T,H,R,Q,P,R,K,A,R,K,T,E	0,3,8,33,42,49,50,53,54,56,57,61	12		4ujpS	10, 100, 101, 102, 103, 104, 105, 106, 107, 108, 109, 11, 110, 111, 112, 113, 114, 115, 116, 117, 118, 119, 12, 13, 14, 15, 16, 17, 18, 19, 2, 20, 21, 22, 23, 24, 25, 26, 27, 28, 29, 3, 30, 31, 32, 33, 34, 35, 36, 37, 38, 39, 4, 40, 41, 42, 43, 44, 45, 46, 47, 48, 49, 5, 50, 51, 52, 53, 54, 55, 56, 57, 58, 59, 6, 60, 61, 62, 63, 64, 65, 66, 67, 68, 69, 7, 70, 71, 72, 73, 74, 75, 76, 77, 78, 79, 8…	10, 2, 27, 28, 3, 31, 32, 4, 42, 43, 44, 45, 47, 48, 5, 51, 58, 59, 6, 7, 9,1	100
4ujpS	G,R,V,R,T,K,T,K,R,F,Q,K,R,S,K,R,L,N,K,G,K,R	0,1,2,3,4,5,6,8,9,26,27,30,31,41,42,43,44,46,47,50,57,58	22		1vqlZ	10, 11, 12, 13, 14, 15, 16, 17, 18, 19, 2, 20, 21, 22, 23, 24, 25, 26, 27, 28, 29, 3, 30, 31, 32, 33, 34, 35, 36, 37, 38, 39, 4, 40, 41, 42, 43, 44, 45, 46, 47, 48, 49, 5, 50, 51, 52, 53, 54, 55, 56, 57, 58, 59, 6, 60, 61, 62, 63, 64, 65, 66, 67, 68, 69, 7, 70, 71, 72, 73, 74, 75, 76, 77, 78, 79, 8, 80, 81, 82, 9,1,2	10, 11, 12, 14, 3, 37, 4, 40, 42, 43, 50, 6, 7, 8, 9,1	100
3f1f3	K,S,I,G,Y,K,Q,K,A,A,K,A,R,R,L,P,A,G,N,K,H	9,10,12,13,14,16,18,19,20,21,23,24,28,29,30,40,41,44,45,48,51	21		1q86J	10, 100, 101, 102, 103, 104, 105, 106, 107, 108, 109, 11, 110, 111, 112, 113, 114, 115, 116, 117, 118, 119, 12, 120, 121, 122, 123, 124, 125, 126, 127, 128, 129, 13, 130, 131, 132, 133, 134, 135, 136, 137, 138, 139, 14, 140, 141, 142, 143, 144, 145, 146, 147, 148, 149, 15, 150, 151, 152, 153, 154, 155, 156, 157, 158, 159, 16, 160, 161, 162, 163, 164, 165, 17, 18, 19, 2, 20, 21, 22, 23, 24, 25, 26…	100, 101, 102, 103, 104, 105, 11, 12, 13, 136, 137, 14, 140, 141, 142, 143, 145, 15, 16, 17, 18, 19, 3, 32, 36, 5, 52, 57, 63, 7, 70, 84, 86, 87, 88, 90, 94, 95, 96,1	100
4ujph	N,G,S,H,R,Y,S	15,61,63,64,100,279,280	7		1vql3	10, 11, 12, 13, 14, 15, 16, 17, 18, 19, 2, 20, 21, 22, 23, 24, 25, 26, 27, 28, 29, 3, 30, 31, 32, 33, 34, 35, 36, 37, 38, 39, 4, 40, 41, 42, 43, 44, 45, 46, 47, 48, 49, 5, 50, 51, 52, 53, 54, 55, 56, 57, 58, 59, 6, 60, 61, 62, 63, 64, 65, 66, 67, 68, 69, 7, 70, 71, 72, 73, 74, 75, 76, 77, 78, 79, 8, 80, 81, 82, 83, 84, 85, 86, 87, 88, 89, 9, 90, 91,1,2	10, 13, 15, 16, 17, 2, 27, 28, 29, 30, 31, 33, 35, 38, 39, 42, 43, 46, 47, 48, 50, 51, 53, 54, 58, 59, 60, 61, 62, 63, 64, 68, 76, 77, 78, 79, 8, 80, 81, 82, 84, 85, 86, 9, 91,1	100
4ujpi	R,N,R,S,A,K,R,A,T,D,R,H,S,R,K,T,T,K,Q,K	59,62,63,70,71,75,80,81,82,83,84,85,86,87,90,91,93,95,99,106	20		1q86Q	10, 100, 101, 102, 103, 104, 105, 106, 107, 108, 109, 11, 110, 111, 112, 113, 114, 115, 116, 117, 118, 119, 12, 120, 121, 122, 123, 124, 125, 126, 127, 128, 129, 13, 130, 131, 132, 133, 134, 135, 136, 137, 138, 139, 14, 140, 141, 142, 143, 144, 145, 146, 147, 15, 16, 17, 18, 19, 2, 20, 21, 22, 23, 24, 25, 26, 27, 28, 29, 3, 30, 31, 32, 33, 34, 35, 36, 37, 38, 39, 4, 40, 41, 42, 43, 44, 45, 46, 47…	100, 102, 109, 116, 117, 119, 120, 123, 124, 125, 127, 128, 130, 133, 134, 17, 18, 19, 2, 20, 22, 23, 25, 28, 3, 37, 41, 52, 54, 55, 56, 57, 58, 59, 61, 63, 65, 66, 68, 69, 7, 70, 71, 73, 74, 75, 76, 77, 78, 8, 80, 81, 82, 83, 84, 85, 86, 87, 88, 91, 94, 95, 96, 99,1	100
4ujpe	W,F,S,H,P,R,Y,G,K,G,R,S,L,I,R,Y,R,Q,R,E,K,F,R	3,4,5,6,7,8,10,11,12,13,15,22,26,27,28,30,36,37,40,41,50,51,52	23		2j01O	10, 100, 101, 102, 103, 104, 105, 106, 107, 108, 109, 11, 110, 111, 112, 113, 114, 115, 116, 117, 118, 119, 12, 120, 121, 13, 14, 15, 16, 17, 18, 19, 2, 20, 21, 22, 23, 24, 25, 26, 27, 28, 29, 3, 30, 31, 32, 33, 34, 35, 36, 37, 38, 39, 4, 40, 41, 42, 43, 44, 45, 46, 47, 48, 49, 5, 50, 51, 52, 53, 54, 55, 56, 57, 58, 59, 6, 60, 61, 62, 63, 64, 65, 66, 67, 68, 69, 7, 70, 71, 72, 73, 74, 75, 76, 77,…	22, 23, 25, 28, 29, 3, 31, 32, 42, 44, 5, 6, 66, 67, 68, 7, 70, 78, 82,1	100
4ujpf	A,R,A,G,K,V,Q,T,V,T,K,K,P,K,R,R,R,R,V,R,N,P	0,8,9,10,11,12,15,16,19,22,24,26,28,29,31,35,40,41,43,53,55,58	22		1q86U	10, 100, 101, 102, 103, 104, 105, 106, 107, 108, 109, 11, 110, 111, 112, 113, 114, 115, 116, 117, 118, 12, 13, 14, 15, 16, 17, 18, 19, 2, 20, 21, 22, 23, 24, 25, 26, 27, 28, 29, 3, 30, 31, 32, 33, 34, 35, 36, 37, 38, 39, 4, 40, 41, 42, 43, 44, 45, 46, 47, 48, 49, 5, 50, 51, 52, 53, 54, 55, 56, 57, 58, 59, 6, 60, 61, 62, 63, 64, 65, 66, 67, 68, 69, 7, 70, 71, 72, 73, 74, 75, 76, 77, 78, 79, 8, 80,…	105, 107, 11, 111, 116, 118, 12, 13, 15, 16, 17, 2, 20, 21, 24, 26, 3, 32, 38, 39, 4, 41, 43, 44, 5, 52, 53, 54, 6, 65, 67, 69, 7, 79, 8, 80, 81, 82, 83, 87, 89, 9, 92, 94, 95, 97,1	100
4ujpg	K,K,I,K,K,H,K,L,R,F,A,N,H,R,Y,G,K,H,S,K	0,8,9,10,12,13,15,18,36,49,51,52,53,56,58,60,61,63,64,67	20		2qexZ	10, 11, 12, 13, 14, 15, 16, 17, 18, 19, 2, 20, 21, 22, 23, 24, 25, 26, 27, 28, 29, 3, 30, 31, 32, 33, 34, 35, 36, 37, 38, 39, 4, 40, 41, 42, 43, 44, 45, 46, 47, 48, 49, 5, 50, 51, 52, 53, 54, 55, 56, 57, 58, 59, 6, 60, 61, 62, 63, 64, 65, 66, 67, 68, 69, 7, 70, 71, 72, 8, 9,1,2	10, 11, 12, 14, 3, 37, 4, 40, 43, 50, 6, 7, 8, 9,1	100
4ujpa	G,S,R,R,K,H,S	37,38,41,45,58,59,60	7		2qexV	10, 11, 12, 13, 14, 15, 16, 17, 18, 19, 2, 20, 21, 22, 23, 24, 25, 26, 27, 28, 29, 3, 30, 31, 32, 33, 34, 35, 36, 37, 38, 39, 4, 40, 41, 42, 43, 44, 45, 46, 47, 48, 49, 5, 50, 51, 52, 53, 54, 55, 56, 57, 58, 59, 6, 60, 61, 62, 63, 64, 65, 66, 67, 68, 69, 7, 70, 8, 9,1,2	34, 4, 50, 51, 54, 55, 57, 58, 6, 62, 9,1	100
1q86F	F,E,M,R,R,K,V,H,M,V,R,T,A,K,R,E,D,K,V,T,R,S,Q,D,D,T,N,S,F,G,D,P,G,Y,R,V,R,D,R,S,P,T,K,H,R	0,2,3,4,7,10,12,14,33,35,36,37,39,40,41,45,47,57,58,59,61,81,82,84,85,86,88,90,91,92,94,102,103,104,105,106,109,110,114,115,117,118,119,120,121	45		2qexQ	10, 11, 12, 13, 14, 15, 16, 17, 18, 19, 2, 20, 21, 22, 23, 24, 25, 26, 27, 28, 29, 3, 30, 31, 32, 33, 34, 35, 36, 37, 38, 39, 4, 40, 41, 42, 43, 44, 45, 46, 47, 48, 49, 5, 50, 51, 52, 53, 54, 55, 56, 57, 58, 59, 6, 60, 61, 62, 63, 64, 65, 66, 67, 68, 69, 7, 70, 71, 72, 73, 74, 75, 76, 77, 78, 79, 8, 80, 81, 82, 83, 84, 85, 86, 87, 88, 89, 9, 90, 91, 92, 93, 94, 95,1	11, 13, 14, 15, 16, 19, 2, 21, 22, 23, 3, 38, 4, 40, 42, 45, 46, 48, 49, 5, 50, 51, 55, 58, 59, 6, 60, 67, 68, 69, 7, 77, 79, 8, 80, 82, 83, 85, 9, 94, 95,1	100
2vumB	K,Q,Q,T,M,R,R,K,K,H,G,R,S,R	1.42397e+45	14		2qexP	10, 100, 101, 102, 103, 104, 105, 106, 107, 108, 109, 11, 110, 111, 112, 113, 114, 115, 116, 117, 118, 119, 12, 120, 121, 122, 123, 124, 125, 126, 127, 128, 129, 13, 130, 131, 132, 133, 134, 135, 136, 137, 138, 139, 14, 140, 141, 142, 143, 144, 145, 146, 147, 148, 15, 16, 17, 18, 19, 2, 20, 21, 22, 23, 24, 25, 26, 27, 28, 29, 3, 30, 31, 32, 33, 34, 35, 36, 37, 38, 39, 4, 40, 41, 42, 43, 44, 45, 4…	100, 102, 109, 117, 119, 120, 123, 124, 128, 130, 133, 134, 17, 18, 19, 2, 20, 22, 23, 25, 28, 3, 36, 37, 41, 52, 55, 56, 57, 58, 59, 61, 63, 65, 66, 68, 69, 7, 70, 71, 73, 74, 75, 76, 77, 78, 8, 80, 81, 82, 83, 84, 85, 86, 87, 88, 91, 94, 95, 96, 99,1	100
3f1f0	N,R,D,S,Q,A,K,R,K,Y,E,G,Q,A,G,N,R,R,T,R,G,R,D,F,T,F,F,Q,R,R,R	2,4,5,6,7,8,9,10,14,16,17,18,19,23,24,25,29,31,33,34,44,45,46,47,48,50,59,60,62,64,67	31		2qexM	10, 100, 101, 102, 103, 104, 105, 106, 107, 108, 109, 11, 110, 111, 112, 113, 114, 115, 116, 117, 118, 119, 12, 120, 121, 122, 123, 124, 125, 126, 127, 128, 129, 13, 130, 131, 132, 133, 134, 135, 136, 137, 138, 139, 14, 140, 141, 142, 143, 144, 145, 146, 147, 148, 149, 15, 150, 151, 152, 153, 154, 155, 156, 157, 158, 159, 16, 160, 161, 162, 163, 164, 165, 166, 167, 168, 169, 17, 170, 171, 172, 17…	104, 107, 108, 109, 110, 111, 116, 122, 124, 125, 127, 135, 137, 143, 149, 155, 157, 158, 160, 161, 163, 165, 168, 170, 171, 176, 178, 179, 181, 182, 184, 185, 186, 187, 188, 189, 191, 193, 25, 3, 32, 36, 39, 42, 45, 46, 48, 5, 50, 51, 52, 55, 56, 58, 68, 69, 70, 71, 73, 74, 75, 76, 77, 80, 81, 82, 83, 84, 85, 86, 88, 89, 9, 90, 92, 93, 94, 95, 97, 99,1	100
2c4zA	K,T,S,R,S,T,E	42,44,46,48,50,58,62	7		2qexN	10, 100, 101, 102, 103, 104, 105, 106, 107, 108, 109, 11, 110, 111, 112, 113, 114, 115, 116, 117, 118, 119, 12, 120, 121, 122, 123, 124, 125, 126, 127, 128, 129, 13, 130, 131, 132, 133, 134, 135, 136, 137, 138, 139, 14, 140, 141, 142, 143, 144, 145, 146, 147, 148, 149, 15, 150, 151, 152, 153, 154, 155, 156, 157, 158, 159, 16, 160, 161, 162, 163, 164, 165, 166, 167, 168, 169, 17, 170, 171, 172, 17…	10, 107, 108, 109, 11, 110, 111, 114, 12, 13, 132, 14, 141, 146, 147, 150, 153, 159, 160, 17, 18, 20, 23, 25, 26, 28, 29, 3, 33, 37, 38, 39, 4, 40, 41, 42, 44, 46, 5, 53, 54, 55, 56, 57, 6, 60, 7, 76, 77, 78, 8,1	100
1vq9L	T,K,K,K,R,R,G,S,R,T,H,G,G,G,S,H,K,N,R,R,G,A,G,H,R,G,R,G,D,G,R,K,H,E,H,L,G,K,G,F,K,R,K,V,T,D,R,D,E,K,L,G,G,Q,S,E,K	0,2,3,4,5,7,8,9,10,11,12,13,14,15,16,17,18,19,20,21,22,23,24,25,26,28,29,30,31,33,34,36,37,38,40,45,46,47,49,50,51,52,55,56,62,64,66,69,70,101,103,104,106,107,120,121,126	57		2qexH	10, 100, 101, 102, 103, 104, 105, 106, 107, 108, 109, 11, 110, 111, 112, 113, 114, 115, 116, 117, 118, 119, 12, 120, 121, 122, 123, 124, 125, 126, 127, 128, 129, 13, 130, 131, 132, 133, 134, 135, 136, 137, 138, 139, 14, 140, 141, 142, 143, 144, 145, 146, 147, 148, 149, 15, 150, 151, 152, 153, 154, 155, 156, 157, 158, 159, 16, 160, 161, 162, 163, 164, 165, 166, 167, 168, 169, 17, 170, 171, 172, 18…	102, 103, 104, 105, 106, 107, 11, 12, 13, 140, 141, 143, 144, 145, 147, 149, 15, 16, 18, 19, 3, 32, 36, 5, 53, 58, 61, 64, 7, 71, 88, 89, 90, 92, 96, 97, 98,1	100
2c4zB	T,S,R,S,S,N,K,T,K	44,46,48,50,51,54,56,58,60	9		2qexA	10, 100, 101, 102, 103, 104, 105, 106, 107, 108, 109, 11, 110, 111, 112, 113, 114, 115, 116, 117, 118, 119, 12, 120, 121, 122, 123, 124, 125, 126, 127, 128, 129, 13, 130, 131, 132, 133, 134, 135, 136, 137, 138, 139, 14, 140, 141, 142, 143, 144, 145, 146, 147, 148, 149, 15, 150, 151, 152, 153, 154, 155, 156, 157, 158, 159, 16, 160, 161, 162, 163, 164, 165, 166, 167, 168, 169, 17, 170, 171, 172, 17…	10, 11, 110, 111, 112, 117, 118, 119, 12, 120, 121, 122, 123, 124, 13, 14, 141, 142, 144, 146, 15, 16, 163, 164, 165, 167, 168, 169, 17, 170, 171, 172, 173, 175, 176, 177, 178, 18, 180, 182, 183, 184, 185, 186, 187, 188, 189, 190, 191, 192, 193, 194, 195, 197, 198, 199, 2, 20, 203, 204, 205, 206, 207, 208, 209, 21, 210, 211, 212, 213, 214, 217, 218, 22, 220, 221, 223, 224, 225, 226, 227, 228, 229…	100
1vq9M	A,S,Y,R,E,W,Q,R,G,A,R,R,R,L,K,R,S,Q,K,A,Q,R,G,S,R,R,R,A,G,R,R,S,K,R,Q,V,T,R,I,T,R,R,K,D,I,R,V,R,R,T,F,P,N,N,G,K,D,N,H,P,N,D,W,Q,A,D,R,F,R,G,R,N,R,K,G,K,G,E,K,R,P,S,L,R,S,G,G,K	0,2,4,8,12,24,28,31,34,35,38,41,44,45,47,49,50,51,54,55,57,67,69,70,72,74,75,78,79,80,81,82,83,84,85,87,88,89,90,91,92,93,94,95,96,98,99,103,106,107,108,109,110,115,123,126,134,136,137,138,142,145,148,154,155,156,157,159,160,164,167,169,170,175,176,177,178,180,181,183,184,185,186,187,188,190,191,192	88		2zjrM	10, 100, 101, 102, 103, 104, 105, 106, 107, 108, 109, 11, 110, 111, 112, 113, 114, 115, 116, 117, 118, 119, 12, 120, 121, 122, 123, 124, 125, 126, 127, 128, 129, 13, 130, 131, 132, 133, 134, 135, 136, 137, 138, 139, 14, 140, 141, 142, 143, 144, 15, 16, 17, 18, 19, 2, 20, 21, 22, 23, 24, 25, 26, 27, 28, 29, 3, 30, 31, 32, 33, 34, 35, 36, 37, 38, 39, 4, 40, 41, 42, 43, 44, 45, 46, 47, 48, 49, 5, 50…	100, 101, 102, 104, 105, 27, 3, 59, 6, 62, 7, 8, 9, 99,1	100
1gtfV	G,T,F,S,E,K,D,K,R	13,25,27,30,31,32,34,51,53	9		2zjrN	10, 100, 101, 102, 103, 104, 105, 106, 107, 108, 109, 11, 110, 111, 112, 113, 114, 115, 116, 117, 12, 13, 14, 15, 16, 17, 18, 19, 2, 20, 21, 22, 23, 24, 25, 26, 27, 28, 29, 3, 30, 31, 32, 33, 34, 35, 36, 37, 38, 39, 4, 40, 41, 42, 43, 44, 45, 46, 47, 48, 49, 5, 50, 51, 52, 53, 54, 55, 56, 57, 58, 59, 6, 60, 61, 62, 63, 64, 65, 66, 67, 68, 69, 7, 70, 71, 72, 73, 74, 75, 76, 77, 78, 79, 8, 80, 81, …	10, 12, 13, 14, 2, 21, 22, 23, 24, 25, 26, 27, 30, 31, 32, 35, 36, 4, 40, 44, 46, 47, 48, 49, 5, 50, 52, 53, 54, 56, 57, 60, 61, 65, 69, 7, 74, 75, 76, 8, 80, 83, 9, 92,1	100
1gtfU	G,N,T,F,S,E,K,D,K,R	13,15,25,27,30,31,32,34,51,53	10		2zjrH	10, 100, 101, 102, 103, 104, 105, 106, 107, 108, 109, 11, 110, 111, 112, 113, 114, 115, 116, 117, 118, 119, 12, 120, 121, 122, 123, 124, 125, 126, 127, 128, 129, 13, 130, 131, 132, 133, 14, 15, 16, 17, 18, 19, 2, 20, 21, 22, 23, 24, 25, 26, 27, 28, 29, 3, 30, 31, 32, 33, 34, 35, 36, 37, 38, 39, 4, 40, 41, 42, 43, 44, 45, 46, 47, 48, 49, 5, 50, 51, 52, 53, 54, 55, 56, 57, 58, 59, 6, 60, 61, 62, 63…	22, 23, 26, 3, 31, 32, 36, 37, 38, 39, 40, 41, 42, 43, 44, 5, 54, 56, 6, 69, 7, 82, 90, 94,1	100
1gtfT	G,T,F,S,E,K,D,K,R	13,25,27,30,31,32,34,51,53	9		2zjrK	10, 100, 101, 102, 103, 104, 105, 106, 107, 108, 109, 11, 110, 111, 112, 113, 114, 115, 12, 13, 14, 15, 16, 17, 18, 19, 2, 20, 21, 22, 23, 24, 25, 26, 27, 28, 29, 3, 30, 31, 32, 33, 34, 35, 36, 37, 38, 39, 4, 40, 41, 42, 43, 44, 45, 46, 47, 48, 49, 5, 50, 51, 52, 53, 54, 55, 56, 57, 58, 59, 6, 60, 61, 62, 63, 64, 65, 66, 67, 68, 69, 7, 70, 71, 72, 73, 74, 75, 76, 77, 78, 79, 8, 80, 81, 82, 83, 84…	10, 101, 102, 103, 104, 106, 12, 18, 20, 25, 29, 3, 32, 33, 34, 35, 38, 4, 40, 47, 48, 5, 51, 58, 59, 61, 62, 66, 69, 71, 8, 88, 89, 90, 91, 93, 94, 97,1	100
1gtfS	G,N,T,F,S,E,K,D,K,R	13,15,25,27,30,31,32,34,51,53	10		2zjrF	10, 100, 101, 102, 103, 104, 105, 106, 107, 108, 109, 11, 110, 111, 112, 113, 114, 115, 116, 117, 118, 119, 12, 120, 121, 122, 123, 124, 125, 126, 127, 128, 129, 13, 130, 131, 132, 133, 134, 135, 136, 137, 138, 139, 14, 15, 16, 17, 18, 19, 2, 20, 21, 22, 23, 24, 25, 26, 27, 28, 29, 3, 30, 31, 32, 33, 34, 35, 36, 37, 38, 39, 4, 40, 41, 42, 43, 44, 45, 46, 47, 48, 49, 5, 50, 51, 52, 53, 54, 55, 56,…	13, 14, 15, 16, 18, 19, 41, 43, 45, 49, 52, 53, 57, 60,1	100
1gtfR	G,N,T,F,S,E,K,D,K,R	13,15,25,27,30,31,32,34,51,53	10		2zjrA	10, 100, 101, 102, 103, 104, 105, 106, 107, 108, 109, 11, 110, 111, 112, 113, 114, 115, 116, 117, 118, 119, 12, 120, 121, 122, 123, 124, 125, 126, 127, 128, 129, 13, 130, 131, 132, 133, 134, 135, 136, 137, 138, 139, 14, 140, 141, 142, 143, 144, 145, 146, 147, 148, 149, 15, 150, 151, 152, 153, 154, 155, 156, 157, 158, 159, 16, 160, 161, 162, 163, 164, 165, 166, 167, 168, 169, 17, 170, 171, 172, 17…	10, 11, 117, 119, 12, 122, 123, 124, 125, 126, 127, 128, 13, 14, 140, 145, 147, 149, 151, 154, 156, 16, 168, 169, 17, 173, 174, 175, 176, 177, 179, 18, 180, 181, 182, 185, 186, 187, 188, 189, 190, 191, 192, 193, 194, 195, 196, 197, 198, 199, 20, 201, 202, 203, 204, 205, 207, 208, 209, 210, 212, 213, 214, 215, 216, 217, 220, 221, 222, 223, 224, 225, 226, 229, 23, 230, 231, 26, 27, 28, 29, 30, 31, …	100
1gtfQ	G,T,F,S,E,K,D,K,R	13,25,27,30,31,32,34,51,53	9		2zjrZ	10, 11, 12, 13, 14, 15, 16, 17, 18, 19, 2, 20, 21, 22, 23, 24, 25, 26, 27, 28, 29, 3, 30, 31, 32, 33, 34, 35, 36, 37, 38, 39, 4, 40, 41, 42, 43, 44, 45, 46, 47, 48, 49, 5, 50, 51, 52, 53, 54, 55, 56, 57, 58, 59, 6, 7, 8, 9,1,5	10, 11, 12, 13, 14, 15, 17, 18, 19, 2, 20, 21, 22, 28, 3, 30, 33, 39, 4, 41, 42, 5, 51, 52, 6, 7, 8, 9,1	100
1gtfP	G,T,F,S,E,K,D,K,R	13,25,27,30,31,32,34,51,53	9		2zjr4	10, 11, 12, 13, 14, 15, 16, 17, 18, 19, 2, 20, 21, 22, 23, 24, 25, 26, 27, 28, 29, 3, 30, 31, 32, 33, 34, 35, 36, 4, 5, 6, 7, 8, 9,1	15, 18, 19, 2, 21, 22, 30, 31, 35, 36, 4, 5, 6, 7, 8, 9,1	100
1gtfO	G,T,F,S,E,K,D,K,R	13,25,27,30,31,32,34,51,53	9		2qex3	10, 11, 12, 13, 14, 15, 16, 17, 18, 19, 2, 20, 21, 22, 23, 24, 25, 26, 27, 28, 29, 3, 30, 31, 32, 33, 34, 35, 36, 37, 38, 39, 4, 40, 41, 42, 43, 44, 45, 46, 47, 48, 49, 5, 50, 51, 52, 53, 54, 55, 56, 57, 58, 59, 6, 60, 61, 62, 63, 64, 65, 66, 67, 68, 69, 7, 70, 71, 72, 73, 74, 75, 76, 77, 78, 79, 8, 80, 81, 82, 83, 84, 85, 86, 87, 88, 89, 9, 90, 91,1,2	10, 15, 16, 17, 2, 27, 28, 29, 30, 31, 34, 35, 36, 38, 39, 4, 42, 43, 46, 47, 48, 50, 51, 53, 54, 58, 59, 60, 61, 62, 63, 64, 68, 7, 76, 77, 79, 8, 80, 82, 84, 86, 9, 91,1	100
1gtfN	G,T,F,S,E,K,D,K,R	13,25,27,30,31,32,34,51,53	9		3ccmQ	10, 11, 12, 13, 14, 15, 16, 17, 18, 19, 2, 20, 21, 22, 23, 24, 25, 26, 27, 28, 29, 3, 30, 31, 32, 33, 34, 35, 36, 37, 38, 39, 4, 40, 41, 42, 43, 44, 45, 46, 47, 48, 49, 5, 50, 51, 52, 53, 54, 55, 56, 57, 58, 59, 6, 60, 61, 62, 63, 64, 65, 66, 67, 68, 69, 7, 70, 71, 72, 73, 74, 75, 76, 77, 78, 79, 8, 80, 81, 82, 83, 84, 85, 86, 87, 88, 89, 9, 90, 91, 92, 93, 94, 95,1	11, 13, 14, 15, 16, 19, 2, 21, 22, 23, 25, 27, 3, 38, 4, 40, 42, 45, 46, 48, 49, 5, 50, 51, 55, 58, 59, 6, 60, 67, 68, 69, 7, 77, 79, 8, 80, 82, 83, 85, 9, 94, 95,1	100
1gtfM	G,T,F,S,E,K,D,K	13,25,27,30,31,32,34,51	8		3ccmP	10, 100, 101, 102, 103, 104, 105, 106, 107, 108, 109, 11, 110, 111, 112, 113, 114, 115, 116, 117, 118, 119, 12, 120, 121, 122, 123, 124, 125, 126, 127, 128, 129, 13, 130, 131, 132, 133, 134, 135, 136, 137, 138, 139, 14, 140, 141, 142, 143, 144, 145, 146, 147, 148, 15, 16, 17, 18, 19, 2, 20, 21, 22, 23, 24, 25, 26, 27, 28, 29, 3, 30, 31, 32, 33, 34, 35, 36, 37, 38, 39, 4, 40, 41, 42, 43, 44, 45, 4…	100, 102, 109, 117, 119, 120, 123, 124, 128, 130, 133, 134, 17, 18, 19, 2, 20, 21, 22, 23, 25, 28, 3, 36, 37, 41, 52, 54, 55, 56, 57, 58, 59, 60, 61, 63, 65, 66, 68, 69, 7, 70, 71, 73, 74, 75, 76, 77, 78, 8, 80, 81, 82, 83, 84, 85, 86, 87, 88, 91, 94, 95, 96, 99,1	100
1gtfL	G,T,F,S,E,K,D,K	13,25,27,30,31,32,34,51	8		3ccmV	10, 11, 12, 13, 14, 15, 16, 17, 18, 19, 2, 20, 21, 22, 23, 24, 25, 26, 27, 28, 29, 3, 30, 31, 32, 33, 34, 35, 36, 37, 38, 39, 4, 40, 41, 42, 43, 44, 45, 46, 47, 48, 49, 5, 50, 51, 52, 53, 54, 55, 56, 57, 58, 59, 6, 60, 61, 62, 63, 64, 65, 66, 67, 68, 69, 7, 70, 8, 9,1,2	34, 4, 43, 44, 50, 51, 54, 55, 57, 58, 62, 9,1	100
2xliA	H,R,Q,E,R,R,R,R,R,S,Q,Q,F,T,C,Y	3.01031e+46	16		3ccmO	10, 100, 101, 102, 103, 104, 105, 106, 107, 108, 109, 11, 110, 111, 112, 113, 114, 115, 12, 13, 14, 15, 16, 17, 18, 19, 2, 20, 21, 22, 23, 24, 25, 26, 27, 28, 29, 3, 30, 31, 32, 33, 34, 35, 36, 37, 38, 39, 4, 40, 41, 42, 43, 44, 45, 46, 47, 48, 49, 5, 50, 51, 52, 53, 54, 55, 56, 57, 58, 59, 6, 60, 61, 62, 63, 64, 65, 66, 67, 68, 69, 7, 70, 71, 72, 73, 74, 75, 76, 77, 78, 79, 8, 80, 81, 82, 83, 84…	109, 110, 111, 112, 113, 114, 115, 12, 15, 16, 19, 2, 24, 25, 28, 3, 32, 35, 36, 37, 38, 4, 42, 44, 46, 47, 50, 51, 63, 65, 66, 67, 68, 82, 83, 84,1	100
1vq9H	K,A,M,R,K,P,A,T,R,E,Y,K,K,Q,E,R,G,S,A,R,R,K,F,H,R,E,N,M,R,A,A,F,G,R,R,Y,N,K,T,S	0,2,4,6,10,11,12,14,15,17,18,31,35,36,52,57,59,60,63,70,87,88,89,91,95,96,97,101,102,103,104,105,106,139,140,142,143,144,146,148	40		3ccmN	10, 100, 101, 102, 103, 104, 105, 106, 107, 108, 109, 11, 110, 111, 112, 113, 114, 115, 116, 117, 118, 119, 12, 120, 121, 122, 123, 124, 125, 126, 127, 128, 129, 13, 130, 131, 132, 133, 134, 135, 136, 137, 138, 139, 14, 140, 141, 142, 143, 144, 145, 146, 147, 148, 149, 15, 150, 151, 152, 153, 154, 155, 156, 157, 158, 159, 16, 160, 161, 162, 163, 164, 165, 166, 167, 168, 169, 17, 170, 171, 172, 17…	10, 108, 109, 11, 110, 111, 114, 12, 13, 132, 135, 14, 141, 146, 147, 150, 153, 159, 16, 160, 17, 18, 20, 23, 25, 26, 28, 29, 3, 33, 35, 37, 38, 39, 4, 40, 41, 42, 44, 46, 5, 53, 54, 55, 56, 57, 6, 60, 7, 76, 77, 78, 8, 9,1	100
1vq5G	K,V,R,N,T,R	4,8,18,19,20,24	6		3ccmB	10, 100, 101, 102, 103, 104, 105, 106, 107, 108, 109, 11, 110, 111, 112, 113, 114, 115, 116, 117, 118, 119, 12, 120, 121, 122, 123, 124, 125, 126, 127, 128, 129, 13, 130, 131, 132, 133, 134, 135, 136, 137, 138, 139, 14, 140, 141, 142, 143, 144, 145, 146, 147, 148, 149, 15, 150, 151, 152, 153, 154, 155, 156, 157, 158, 159, 16, 160, 161, 162, 163, 164, 165, 166, 167, 168, 169, 17, 170, 171, 172, 17…	10, 101, 11, 111, 112, 113, 114, 115, 116, 117, 118, 119, 12, 13, 14, 141, 156, 157, 158, 16, 161, 163, 17, 18, 2, 20, 206, 207, 208, 209, 210, 211, 213, 216, 217, 22, 221, 222, 223, 224, 225, 226, 227, 229, 230, 231, 232, 233, 234, 235, 237, 238, 239, 240, 241, 242, 243, 244, 245, 246, 247, 248, 249, 25, 250, 252, 253, 254, 256, 261, 262, 263, 264, 265, 266, 267, 27, 28, 281, 282, 285, 286, 288,…	100
2j01W	A,I,A,R,R,S,R,K,R,R,K,R,Y,K,S,A,N,N,N,H,V,D,E,P,K,R,P,R,A,R,G,R,A,D,I,K,K,R,H	4,5,6,7,10,12,14,15,17,24,40,41,44,48,52,55,56,59,60,61,75,76,77,79,82,83,86,87,88,89,90,91,92,93,95,96,97,98,101	39		3ccmA	10, 100, 101, 102, 103, 104, 105, 106, 107, 108, 109, 11, 110, 111, 112, 113, 114, 115, 116, 117, 118, 119, 12, 120, 121, 122, 123, 124, 125, 126, 127, 128, 129, 13, 130, 131, 132, 133, 134, 135, 136, 137, 138, 139, 14, 140, 141, 142, 143, 144, 145, 146, 147, 148, 149, 15, 150, 151, 152, 153, 154, 155, 156, 157, 158, 159, 16, 160, 161, 162, 163, 164, 165, 166, 167, 168, 169, 17, 170, 171, 172, 17…	10, 11, 110, 111, 112, 113, 117, 118, 119, 12, 120, 121, 122, 123, 124, 13, 14, 141, 142, 144, 146, 15, 163, 164, 165, 167, 168, 169, 17, 170, 171, 172, 173, 175, 177, 178, 18, 182, 183, 184, 185, 186, 187, 188, 189, 190, 191, 192, 193, 194, 195, 196, 197, 198, 199, 2, 20, 203, 204, 205, 206, 207, 208, 209, 21, 210, 211, 212, 213, 214, 216, 217, 218, 22, 220, 221, 222, 223, 224, 226, 227, 228, 22…	100
3oi1U	P,R,A,K,T,G,R,R,R,K,H,K,K,G,Y,W,G,L,R,S,F,R,K,R,E,A,A,Y,A,Y,H,R,K,R,R,K,R,D,F,R,R,W,I,N,R,N,Y,S,H,R,K,N	0,1,2,3,4,5,8,9,10,11,12,14,17,21,22,23,24,25,26,29,30,31,32,34,35,39,40,43,44,45,47,48,49,50,51,52,53,54,55,56,57,59,60,64,68,73,74,75,79,90,91,92	52		3oh7U	10, 100, 101, 102, 103, 104, 105, 106, 107, 108, 109, 11, 110, 111, 112, 113, 114, 12, 13, 14, 15, 16, 17, 18, 19, 2, 20, 21, 22, 23, 24, 25, 26, 27, 28, 29, 3, 30, 31, 32, 33, 34, 35, 36, 37, 38, 39, 4, 40, 41, 42, 43, 44, 45, 46, 47, 48, 49, 5, 50, 51, 52, 53, 54, 55, 56, 57, 58, 59, 6, 60, 61, 62, 63, 64, 65, 66, 67, 68, 69, 7, 70, 71, 72, 73, 74, 75, 76, 77, 78, 79, 8, 80, 81, 82, 83, 84, 85,…	10, 11, 12, 13, 15, 18, 2, 22, 23, 24, 25, 26, 27, 29, 3, 30, 31, 32, 33, 35, 36, 4, 40, 41, 44, 45, 46, 48, 49, 5, 50, 52, 53, 54, 55, 56, 57, 58, 6, 61, 65, 69, 7, 74, 75, 76, 80, 9, 91, 92, 93,1	100
1dfuP	R,Q,G,K,S,R,R,R,Y,P,Q,Q,H,D	8,11,12,13,16,17,18,20,30,36,74,77,87,89	14		3oh7R	10, 100, 101, 102, 103, 104, 105, 106, 107, 108, 109, 11, 110, 111, 112, 113, 114, 115, 116, 12, 13, 14, 15, 16, 17, 18, 19, 2, 20, 21, 22, 23, 24, 25, 26, 27, 28, 29, 3, 30, 31, 32, 33, 34, 35, 36, 37, 38, 39, 4, 40, 41, 42, 43, 44, 45, 46, 47, 48, 49, 5, 50, 51, 52, 53, 54, 55, 56, 57, 58, 59, 6, 60, 61, 62, 63, 64, 65, 66, 67, 68, 69, 7, 70, 71, 72, 73, 74, 75, 76, 77, 78, 79, 8, 80, 81, 82, 8…	103, 104, 105, 106, 11, 13, 14, 15, 16, 2, 21, 22, 23, 25, 26, 3, 30, 33, 34, 35, 36, 38, 39, 4, 41, 44, 45, 48, 49, 5, 52, 56, 6, 60, 62, 63, 64, 67, 76, 8, 89, 9, 90, 91, 92, 94, 95,1	100
3oi1W	A,I,A,R,R,S,R,K,R,R,N,K,R,Y,K,S,A,N,N,N,H,V,D,E,P,K,R,P,R,A,R,G,R,A,D,I,K,K,R,H	4,5,6,7,10,12,14,15,17,24,39,40,41,44,48,52,55,56,59,60,61,75,76,77,79,82,83,86,87,88,89,90,91,92,93,95,96,97,98,101	40		3oh7Q	10, 100, 101, 102, 103, 104, 105, 106, 107, 108, 109, 11, 110, 111, 112, 113, 114, 115, 116, 117, 118, 119, 12, 120, 121, 122, 123, 124, 125, 126, 127, 128, 129, 13, 14, 15, 16, 17, 18, 19, 2, 20, 21, 22, 23, 24, 25, 26, 27, 28, 29, 3, 30, 31, 32, 33, 34, 35, 36, 37, 38, 39, 4, 40, 41, 42, 43, 44, 45, 46, 47, 48, 49, 5, 50, 51, 52, 53, 54, 55, 56, 57, 58, 59, 6, 60, 61, 62, 63, 64, 65, 66, 67, 68…	10, 11, 114, 118, 119, 12, 121, 123, 13, 16, 2, 20, 21, 24, 3, 35, 36, 4, 41, 44, 51, 6, 62, 66, 69, 7, 71, 72, 75, 76, 77, 78, 79, 8, 80, 81, 9, 96,1	100
3oi1V	G,G,K,E,F,R,R,K,K,G,H,R,Q,Y,T	7,8,9,22,74,81,82,83,84,85,86,87,88,90,91	15		3oh7O	10, 100, 101, 102, 103, 104, 105, 106, 107, 108, 109, 11, 110, 111, 112, 113, 114, 115, 116, 117, 118, 119, 12, 120, 121, 13, 14, 15, 16, 17, 18, 19, 2, 20, 21, 22, 23, 24, 25, 26, 27, 28, 29, 3, 30, 31, 32, 33, 34, 35, 36, 37, 38, 39, 4, 40, 41, 42, 43, 44, 45, 46, 47, 48, 49, 5, 50, 51, 52, 53, 54, 55, 56, 57, 58, 59, 6, 60, 61, 62, 63, 64, 65, 66, 67, 68, 69, 7, 70, 71, 72, 73, 74, 75, 76, 77,…	22, 23, 25, 28, 29, 3, 30, 31, 32, 42, 44, 5, 57, 6, 67, 68, 7, 70, 78, 82,1	100
3oi1Q	R,M,K,Y,K,Q,Q,R,G,R,K,G,T,D,Y,F,W,Q,A,R,R,D,Y,K,K,E,V,R,M,G,K,G,R,R,I,H,K,P,K	0,1,2,3,5,6,7,8,9,10,12,13,15,19,20,23,35,40,43,50,61,65,68,70,71,74,75,76,77,78,79,80,95,113,114,117,118,120,122	39		3oh77	10, 11, 12, 13, 14, 15, 16, 17, 18, 19, 2, 20, 21, 22, 23, 24, 25, 26, 27, 28, 29, 3, 30, 31, 32, 33, 34, 35, 36, 37, 38, 39, 4, 40, 41, 42, 43, 5, 6, 7, 8, 9,1	10, 11, 12, 14, 16, 18, 19, 2, 21, 22, 23, 28, 29, 3, 30, 32, 33, 34, 35, 37, 38, 39, 4, 40, 41, 5, 6, 7, 8, 9,1	100
3oi1P	P,N,N,R,R,K,R,G,R,P,G,S,G,H,K,A,T,R,H,K,G,Q,K,S,S,G,L,K,D,R,R,F,E,G,G,R,S,L,M,L,P,K,G,M,Q,V,P,G,E,I,R,Q,N,L,K,K,L,G,E,S,K,S	3,4,8,10,11,12,13,15,16,18,19,20,21,22,24,26,27,28,30,31,32,33,34,35,37,38,40,41,42,44,45,46,47,48,49,50,51,54,55,57,58,59,61,62,65,66,67,68,69,70,72,76,79,100,103,108,110,111,112,126,127,128	62		3oh70	10, 11, 12, 13, 14, 15, 16, 17, 18, 19, 2, 20, 21, 22, 23, 24, 25, 26, 27, 28, 29, 3, 30, 31, 32, 33, 34, 35, 36, 37, 38, 39, 4, 40, 41, 42, 43, 44, 45, 46, 47, 48, 49, 5, 50, 51, 52, 53, 54, 55, 56, 57, 58, 59, 6, 60, 61, 62, 63, 64, 65, 66, 67, 68, 69, 7, 70, 71, 72, 73, 74, 75, 76, 77, 78, 79, 8, 80, 81, 82, 83, 84, 9,1	12, 14, 15, 16, 17, 18, 19, 2, 20, 23, 24, 25, 26, 27, 29, 33, 34, 35, 36, 39, 4, 41, 42, 43, 44, 5, 54, 55, 56, 57, 69, 72, 74, 77, 8,1	100
3oi1S	R,R,R,I,K,R,R,F,R,S,L,K,Y,Q,I,G,V,T,S,A,N,K,T,F,Y,K,Y,H,G,R,R,E,G	2,4,6,7,8,9,14,18,19,20,21,22,25,27,29,34,35,36,39,44,50,51,52,76,81,82,83,84,85,86,95,96,97	33		3olbE	100, 101, 102, 103, 104, 105, 106, 107, 108, 109, 110, 111, 112, 113, 114, 115, 116, 117, 118, 119, 120, 121, 122, 123, 124, 125, 126, 127, 128, 129, 130, 131, 132, 133, 134, 135, 136, 137, 138, 139, 140, 141, 142, 143, 144, 145, 146, 147, 148, 149, 150, 151, 152, 153, 154, 155, 156, 157, 158, 159, 160, 161, 162, 163, 164, 165, 166, 167, 168, 169, 170, 171, 172, 173, 174, 175, 176, 177, 178, 179,…	108, 114, 115, 124, 127, 133, 157, 159, 176, 178, 179, 188, 199, 20, 211, 212, 213, 22, 24, 288, 289, 290, 291, 326, 327, 328, 375, 392, 400, 408, 409, 412, 413, 415, 419, 43, 456,18	100
3oi1R	R,H,L,K,S,G,K,L,N,S,S,H,R,A,R,N,Q,K,S,H,I,T,T,T,K,K,R,G,D,H,H,R,H,R,R,R,R,R,Q,G,G,T,R,R,R,G,D	0,1,2,3,4,5,7,8,9,12,13,14,15,17,20,21,22,24,25,29,32,33,34,35,38,40,43,44,47,48,51,55,59,61,62,66,75,88,89,90,91,93,94,102,103,104,105	47		3olbA	100, 101, 102, 103, 104, 105, 106, 107, 108, 109, 110, 111, 112, 113, 114, 115, 116, 117, 118, 119, 120, 121, 122, 123, 124, 125, 126, 127, 128, 129, 130, 131, 132, 133, 134, 135, 136, 137, 138, 139, 140, 141, 142, 143, 144, 145, 146, 147, 148, 149, 150, 151, 152, 153, 154, 155, 156, 157, 158, 159, 160, 161, 162, 163, 164, 165, 166, 167, 168, 169, 170, 171, 172, 173, 174, 175, 176, 177, 178, 179,…	108, 114, 115, 124, 127, 133, 157, 159, 176, 178, 179, 188, 20, 211, 212, 213, 22, 24, 288, 289, 290, 291, 326, 327, 328, 375, 392, 400, 408, 409, 412, 413, 415, 419, 43, 456,18	100
1q86H	K,G,T,N,E,K,R,Q,I,Q,L,V,S,A	30,31,32,33,34,37,41,54,58,79,88,90,92,93	14		1fjgO	10, 11, 12, 13, 14, 15, 16, 17, 18, 19, 2, 20, 21, 22, 23, 24, 25, 26, 27, 28, 29, 3, 30, 31, 32, 33, 34, 35, 36, 37, 38, 39, 4, 40, 41, 42, 43, 44, 45, 46, 47, 48, 49, 5, 50, 51, 52, 53, 54, 55, 56, 57, 58, 59, 6, 60, 61, 62, 63, 64, 65, 66, 67, 68, 69, 7, 70, 71, 72, 73, 74, 75, 76, 77, 78, 79, 8, 80, 81, 82, 83, 84, 85, 86, 87, 88, 9,1,3	11, 17, 20, 21, 22, 23, 27, 30, 34, 38, 4, 41, 45, 47, 48, 50, 51, 53, 54, 57, 60, 63, 64, 67, 68, 7, 71, 8,1	100
1vq9K	M,A,T,Q,G,E,S,L,K,I,S,V,G,Y,S,G,T,K,N,R,L,P,T,S,R,R,K,R,R,N	0,2,8,9,10,12,15,16,29,31,32,33,35,36,37,38,39,40,41,42,43,44,53,55,65,76,77,80,86,92	30		1fjgN	10, 11, 12, 13, 14, 15, 16, 17, 18, 19, 2, 20, 21, 22, 23, 24, 25, 26, 27, 28, 29, 3, 30, 31, 32, 33, 34, 35, 36, 37, 38, 39, 4, 40, 41, 42, 43, 44, 45, 46, 47, 48, 49, 5, 50, 51, 52, 53, 54, 55, 56, 57, 58, 59, 6, 60, 7, 8, 9,1	14, 15, 17, 18, 2, 20, 21, 22, 26, 28, 3, 30, 31, 32, 34, 4, 40, 41, 44, 45, 5, 57, 59, 60, 7,1	100
3oi1Y	R,K,K,S,G,K,V,L,P,K,Y,K,K,R,V,K,S,K,R,R,V	0,2,7,15,16,17,28,29,30,32,33,44,45,48,49,52,68,69,71,82,83	21		1fjgH	10, 100, 101, 102, 103, 104, 105, 106, 107, 108, 109, 11, 110, 111, 112, 113, 114, 115, 116, 117, 118, 119, 12, 120, 121, 122, 123, 124, 125, 126, 127, 128, 129, 13, 130, 131, 132, 133, 134, 135, 136, 137, 14, 15, 16, 17, 18, 19, 2, 20, 21, 22, 23, 24, 25, 26, 27, 28, 29, 3, 30, 31, 32, 33, 34, 35, 36, 37, 38, 39, 4, 40, 41, 42, 43, 44, 45, 46, 47, 48, 49, 5, 50, 51, 52, 53, 54, 55, 56, 57, 58, 5…	11, 113, 114, 115, 12, 130, 132, 14, 15, 19, 2, 21, 29, 3, 30, 56, 75, 8, 88, 89, 90, 91, 92, 94, 95, 96, 97, 98,1	100
3oi1X	S,K,H,K,T,E,K,N,K,N,T,L,H,K,K,R,L,G,R,Y,L,G,K,R,K	11,13,28,33,34,35,37,38,50,52,53,54,55,59,60,62,63,64,65,66,67,68,69,73,74	25		1fjgD	10, 100, 101, 102, 103, 104, 105, 106, 107, 108, 109, 11, 110, 111, 112, 113, 114, 115, 116, 117, 118, 119, 12, 120, 121, 122, 123, 124, 125, 126, 127, 128, 129, 13, 130, 131, 132, 133, 134, 135, 136, 137, 138, 139, 14, 140, 141, 142, 143, 144, 145, 146, 147, 148, 149, 15, 150, 151, 152, 153, 154, 155, 156, 157, 158, 159, 16, 160, 161, 162, 163, 164, 165, 166, 167, 168, 169, 17, 170, 171, 172, 17…	112, 114, 115, 117, 118, 12, 121, 122, 124, 13, 131, 132, 133, 134, 136, 140, 155, 204, 207, 208, 21, 22, 23, 24, 29, 34, 35, 37, 39, 4, 40, 41, 42, 44, 45, 51, 53, 57, 58, 6, 60, 61, 64, 65, 7, 71, 72, 73, 8, 83, 9,1	100
3oi1Z	R,R,Y,N,R,Q,N,R,H,D,I,G,E,T	7,16,26,31,69,70,72,76,82,84,117,144,166,167	14		1fjgG	10, 100, 101, 102, 103, 104, 105, 106, 107, 108, 109, 11, 110, 111, 112, 113, 114, 115, 116, 117, 118, 119, 12, 120, 121, 122, 123, 124, 125, 126, 127, 128, 129, 13, 130, 131, 132, 133, 134, 135, 136, 137, 138, 139, 14, 140, 141, 142, 143, 144, 145, 146, 147, 148, 149, 15, 150, 151, 152, 153, 154, 155, 16, 17, 18, 19, 2, 20, 21, 22, 23, 24, 25, 26, 27, 28, 29, 3, 30, 31, 32, 33, 34, 35, 36, 37, 3…	101, 108, 11, 113, 115, 118, 2, 27, 28, 29, 3, 31, 32, 33, 34, 35, 36, 37, 40, 41, 5, 75, 80, 9, 93, 94, 97,1	100
3oi1E	K,M,T,R,P,Q,R,D,Y,Q,R,N,R,K,I,L,R,E,R,K,G,R,G,F,G,K,R,F,A,G,D,S,H,G,A,H,K,I,H,R,H,P,G,S,I,G,N,R,K,T,G,R,V,Y,G,K,M,A,H,Y,R,T,M,N,K,V,P,G,P,K	7,10,11,12,21,34,36,41,43,47,57,59,60,63,76,77,78,79,81,108,109,110,111,112,114,117,118,121,122,123,126,127,128,129,130,131,132,133,134,135,136,137,138,139,140,141,142,143,144,145,147,148,149,150,152,153,155,156,158,159,163,165,167,168,184,187,188,189,190,201	70		1fjgP	10, 11, 12, 13, 14, 15, 16, 17, 18, 19, 2, 20, 21, 22, 23, 24, 25, 26, 27, 28, 29, 3, 30, 31, 32, 33, 34, 35, 36, 37, 38, 39, 4, 40, 41, 42, 43, 44, 45, 46, 47, 48, 49, 5, 50, 51, 52, 53, 54, 55, 56, 57, 58, 59, 6, 60, 61, 62, 63, 64, 65, 66, 67, 68, 69, 7, 70, 71, 72, 73, 74, 75, 76, 77, 78, 79, 8, 80, 81, 82, 83, 84, 85, 86, 87, 9,1	10, 12, 13, 14, 16, 17, 18, 2, 23, 25, 27, 28, 3, 30, 31, 33, 35, 42, 43, 44, 45, 5, 59, 6, 61, 62, 63, 65, 67, 68, 69, 72, 75, 8, 81, 82, 83, 9,1	100
3oi1D	K,P,Y,T,S,R,R,F,V,F,L,L,K,K,R,N,Q,G,R,I,T,R,R,G,H,K,R,L,Y,R,K,Y,P,N,R,D,G,E,K,E,K,K,A,R,A,A,T,Y,P,S,E,R,A,H,K,L,G,K,A,G,R,S,R,W,R,P,H,V,R,G,A,A,N,P,V,D,H,H,G,G,E,G,R,A,P,R,G,R,P,A,S,P,W,W,Q,T,K,G,L,K,T,R,K,R,K,P,S,R,F	5,6,7,8,10,11,12,13,16,19,31,35,36,37,41,43,44,45,46,47,48,50,52,54,56,57,58,59,60,61,66,82,84,85,86,97,98,99,100,146,149,152,154,155,156,157,159,170,176,177,179,181,197,199,200,204,205,206,207,208,209,210,211,212,216,217,218,219,220,221,222,223,225,226,227,228,229,231,233,234,235,236,237,238,239,240,241,242,244,245,246,247,248,250,251,252,253,254,255,256,257,258,259,261,262,263,264,266,267	109		1fjgS	10, 11, 12, 13, 14, 15, 16, 17, 18, 19, 2, 20, 21, 22, 23, 24, 25, 26, 27, 28, 29, 3, 30, 31, 32, 33, 34, 35, 36, 37, 38, 39, 4, 40, 41, 42, 43, 44, 45, 46, 47, 48, 49, 5, 50, 51, 52, 53, 54, 55, 56, 57, 58, 59, 6, 60, 61, 62, 63, 64, 65, 66, 67, 68, 69, 7, 70, 71, 72, 73, 74, 75, 76, 77, 78, 79, 8, 80, 81, 82, 83, 84, 85, 86, 87, 88, 89, 9, 90, 91, 92,1	13, 17, 2, 3, 33, 35, 36, 4, 5, 51, 52, 53, 54, 69, 72, 76, 77, 78, 79, 82, 9,1	100
3oi1G	N,W,E,K,N,L,G,Q,K,A,V,T,K,K,N,G,R,V,T,R,R,S,D,R,N,G,L,R,G,M,D,A	25,27,28,34,38,41,42,64,65,67,68,69,72,73,77,87,89,90,91,93,94,122,124,126,128,132,133,134,152,153,154,156	32		3knkO	10, 100, 101, 102, 103, 104, 105, 106, 107, 108, 109, 11, 110, 111, 112, 113, 114, 115, 116, 117, 118, 119, 12, 120, 121, 13, 14, 15, 16, 17, 18, 19, 2, 20, 21, 22, 23, 24, 25, 26, 27, 28, 29, 3, 30, 31, 32, 33, 34, 35, 36, 37, 38, 39, 4, 40, 41, 42, 43, 44, 45, 46, 47, 48, 49, 5, 50, 51, 52, 53, 54, 55, 56, 57, 58, 59, 6, 60, 61, 62, 63, 64, 65, 66, 67, 68, 69, 7, 70, 71, 72, 73, 74, 75, 76, 77,…	22, 23, 26, 28, 29, 3, 31, 32, 40, 42, 44, 5, 55, 6, 67, 68, 7, 70, 82,1	100
3oi1F	N,H,L,W,E,R,Q,L,K,R,R,R,T,A,S,T,K,T,R,V,A,Y,S,G,R,K,Q,K,H,G,R,R,H,I,F,V,V,F,P,R,Y,T,P,K,K,R,K,G,K,T,K,R,R,N,L,E,G,N,Y,R	28,30,31,33,34,37,39,40,42,43,44,45,47,48,49,50,51,52,53,56,57,58,59,60,61,62,66,67,68,70,71,73,74,81,82,83,87,89,91,94,98,99,101,102,103,105,106,133,134,135,136,164,167,168,175,178,179,181,183,204	60		3cma3	10, 11, 12, 13, 14, 15, 16, 17, 18, 19, 2, 20, 21, 22, 23, 24, 25, 26, 27, 28, 29, 3, 30, 31, 32, 33, 34, 35, 36, 37, 38, 39, 4, 40, 41, 42, 43, 44, 45, 46, 47, 48, 49, 5, 50, 51, 52, 53, 54, 55, 56, 57, 58, 59, 6, 60, 61, 62, 63, 64, 65, 66, 67, 68, 69, 7, 70, 71, 72, 73, 74, 75, 76, 77, 78, 79, 8, 80, 81, 82, 83, 84, 85, 86, 87, 88, 89, 9, 90, 91,1,2	10, 13, 15, 16, 17, 2, 25, 28, 29, 3, 30, 31, 33, 34, 35, 38, 39, 42, 43, 45, 46, 47, 48, 50, 51, 53, 54, 58, 59, 60, 61, 62, 63, 64, 66, 68, 76, 77, 78, 79, 8, 80, 81, 83, 84, 85, 9, 90,1	100
1drzA	Y,N,N,E,K,K,S,L,K,M,R,Q,F,K,R,Q,Y,K,T,D,S,D	9,11,12,15,16,18,42,45,46,47,48,50,52,76,79,81,82,84,85,86,87,88	22		3knkU	10, 100, 101, 102, 103, 104, 105, 106, 107, 108, 109, 11, 110, 111, 112, 113, 114, 12, 13, 14, 15, 16, 17, 18, 19, 2, 20, 21, 22, 23, 24, 25, 26, 27, 28, 29, 3, 30, 31, 32, 33, 34, 35, 36, 37, 38, 39, 4, 40, 41, 42, 43, 44, 45, 46, 47, 48, 49, 5, 50, 51, 52, 53, 54, 55, 56, 57, 58, 59, 6, 60, 61, 62, 63, 64, 65, 66, 67, 68, 69, 7, 70, 71, 72, 73, 74, 75, 76, 77, 78, 79, 8, 80, 81, 82, 83, 84, 85,…	10, 11, 12, 13, 15, 2, 21, 22, 23, 24, 26, 27, 28, 29, 30, 31, 32, 33, 35, 36, 4, 40, 41, 44, 45, 46, 47, 48, 49, 5, 50, 51, 52, 53, 54, 55, 56, 57, 6, 60, 61, 65, 69, 7, 74, 75, 76, 80, 9, 91, 92, 93,1	100
3oi1O	M,Q,Q,T,Y,I,R,L,S,N,A,K,Y,S,K,V,K,E,K,R,N	0,2,4,5,6,21,22,24,27,28,29,30,31,41,43,56,66,67,69,77,81	21		3knkR	10, 100, 101, 102, 103, 104, 105, 106, 107, 108, 109, 11, 110, 111, 112, 113, 114, 115, 116, 12, 13, 14, 15, 16, 17, 18, 19, 2, 20, 21, 22, 23, 24, 25, 26, 27, 28, 29, 3, 30, 31, 32, 33, 34, 35, 36, 37, 38, 39, 4, 40, 41, 42, 43, 44, 45, 46, 47, 48, 49, 5, 50, 51, 52, 53, 54, 55, 56, 57, 58, 59, 6, 60, 61, 62, 63, 64, 65, 66, 67, 68, 69, 7, 70, 71, 72, 73, 74, 75, 76, 77, 78, 79, 8, 80, 81, 82, 8…	10, 103, 104, 105, 106, 12, 13, 14, 15, 16, 18, 2, 21, 22, 23, 25, 26, 3, 30, 33, 34, 35, 36, 39, 4, 41, 44, 45, 48, 49, 5, 52, 56, 6, 60, 63, 66, 67, 7, 76, 8, 89, 9, 90, 91, 92, 94, 95, 98,1	100
3oi1N	Y,V,T,L,G,R,T,R,K,P,N,T,G,K,E,Q,K,Y,T,R,Y,Y,P,G,K,K,H,R,A,G,M,P,K,G,P,L,R,R,K,H	3,4,21,22,23,24,27,34,36,43,44,62,63,65,67,68,69,71,72,73,74,77,78,79,82,88,93,96,101,104,105,107,108,109,110,111,113,114,117,129	40		3knkS	10, 11, 12, 13, 14, 15, 16, 17, 18, 19, 2, 20, 21, 22, 23, 24, 25, 26, 27, 28, 29, 3, 30, 31, 32, 33, 34, 35, 36, 37, 38, 39, 4, 40, 41, 42, 43, 44, 45, 46, 47, 48, 49, 5, 50, 51, 52, 53, 54, 55, 56, 57, 58, 59, 6, 60, 61, 62, 63, 64, 65, 66, 67, 68, 69, 7, 70, 71, 72, 73, 74, 75, 76, 77, 78, 79, 8, 80, 81, 82, 83, 84, 85, 86, 87, 88, 89, 9, 90, 91, 92, 93, 94, 95, 96, 97, 98, 99,1	10, 11, 14, 21, 23, 24, 25, 26, 28, 3, 30, 32, 37, 39, 42, 47, 5, 52, 53, 55, 7, 79, 8, 84, 85, 86, 87, 88, 9, 99,1	100
3oi1I	K,G,Y,N,R	21,23,24,27,32	5		3oi0G	10, 100, 101, 102, 103, 104, 105, 106, 107, 108, 109, 11, 110, 111, 112, 113, 114, 115, 116, 117, 118, 119, 12, 120, 121, 122, 123, 124, 125, 126, 127, 128, 129, 13, 130, 131, 132, 133, 134, 135, 136, 137, 138, 139, 14, 140, 141, 142, 143, 144, 145, 146, 147, 148, 149, 15, 150, 151, 152, 153, 154, 16, 17, 18, 19, 2, 20, 21, 22, 23, 24, 25, 26, 27, 28, 29, 3, 30, 31, 32, 33, 34, 35, 36, 37, 38, 39…	101, 113, 115, 2, 28, 29, 3, 30, 32, 33, 34, 35, 37, 4, 40, 41, 5, 6, 75, 77, 80, 81, 9, 94, 97,1	100
3oi1H	R,K,S,H,G,L,T,G,S,K,Q,G,Q,R,K	47,50,51,53,54,55,58,96,98,126,127,130,131,140,148	15		3oi0C	10, 100, 101, 102, 103, 104, 105, 106, 107, 108, 109, 11, 110, 111, 112, 113, 114, 115, 116, 117, 118, 119, 12, 120, 121, 122, 123, 124, 125, 126, 127, 128, 129, 13, 130, 131, 132, 133, 134, 135, 136, 137, 138, 139, 14, 140, 141, 142, 143, 144, 145, 146, 147, 148, 149, 15, 150, 151, 152, 153, 154, 155, 156, 157, 158, 159, 16, 160, 161, 162, 163, 164, 165, 166, 167, 168, 169, 17, 170, 171, 172, 17…	126, 153, 154, 155, 160, 162, 170, 171, 172, 173, 174, 175, 176, 177, 178, 189, 191, 192, 193, 194, 195, 198, 2, 25, 3, 4, 9,1	100
2j01Y	R,K,K,G,S,G,K,V,P,Y,K,K,S,K,R,R,V	0,2,7,8,15,16,17,28,30,33,44,45,68,69,71,82,83	17		3oi0L	10, 100, 101, 102, 103, 104, 105, 106, 107, 108, 109, 11, 110, 111, 112, 113, 114, 115, 116, 117, 118, 119, 12, 120, 121, 13, 14, 15, 16, 17, 18, 19, 2, 20, 21, 22, 23, 24, 25, 26, 27, 28, 29, 3, 30, 31, 32, 33, 34, 35, 36, 37, 38, 39, 4, 40, 41, 42, 43, 44, 45, 46, 47, 48, 49, 5, 50, 51, 52, 53, 54, 55, 56, 57, 58, 59, 6, 60, 61, 62, 63, 64, 65, 66, 67, 68, 69, 7, 70, 71, 72, 73, 74, 75, 76, 77,…	109, 11, 110, 111, 112, 113, 114, 115, 116, 117, 118, 119, 12, 120, 13, 16, 18, 19, 2, 25, 26, 27, 28, 29, 30, 4, 42, 45, 46, 48, 49, 5, 50, 57, 6, 65, 68, 69, 70, 8, 82, 83, 86, 87, 88, 93, 97,1	100
3o7vX	Y,Y,A,Y,Q,Y,P	35,40,58,68,72,73,92	7		3oi0H	10, 100, 101, 102, 103, 104, 105, 106, 107, 108, 109, 11, 110, 111, 112, 113, 114, 115, 116, 117, 118, 119, 12, 120, 121, 122, 123, 124, 125, 126, 127, 128, 129, 13, 130, 131, 132, 133, 134, 135, 136, 137, 14, 15, 16, 17, 18, 19, 2, 20, 21, 22, 23, 24, 25, 26, 27, 28, 29, 3, 30, 31, 32, 33, 34, 35, 36, 37, 38, 39, 4, 40, 41, 42, 43, 44, 45, 46, 47, 48, 49, 5, 50, 51, 52, 53, 54, 55, 56, 57, 58, 5…	11, 113, 114, 115, 116, 12, 130, 132, 14, 15, 2, 21, 3, 30, 31, 56, 75, 8, 88, 89, 90, 91, 92, 94, 95, 96, 97,1	100
1q86K	I,G,R,S,A,L,T,G,R,Q,K,K,R,I,N,N,G,Y,F,P,K,R,K,R,T,R,G,M,P,H,K,K,R,R,E,R,V,I,K,G	14,16,17,20,23,27,43,44,45,48,52,55,56,59,61,63,64,65,66,68,69,70,76,77,78,80,81,82,84,85,86,87,89,91,95,98,99,123,124,136	40		3cmaV	10, 11, 12, 13, 14, 15, 16, 17, 18, 19, 2, 20, 21, 22, 23, 24, 25, 26, 27, 28, 29, 3, 30, 31, 32, 33, 34, 35, 36, 37, 38, 39, 4, 40, 41, 42, 43, 44, 45, 46, 47, 48, 49, 5, 50, 51, 52, 53, 54, 55, 56, 57, 58, 59, 6, 60, 61, 62, 63, 64, 65, 66, 67, 68, 69, 7, 70, 8, 9,1,2	34, 4, 43, 44, 50, 51, 54, 55, 57, 58, 62, 9,1	100
3gpqA	M,D,I,G,V,A,G,V,C,R,D,W	8,9,10,31,32,35,111,112,142,143,144,147	12		3cmaQ	10, 11, 12, 13, 14, 15, 16, 17, 18, 19, 2, 20, 21, 22, 23, 24, 25, 26, 27, 28, 29, 3, 30, 31, 32, 33, 34, 35, 36, 37, 38, 39, 4, 40, 41, 42, 43, 44, 45, 46, 47, 48, 49, 5, 50, 51, 52, 53, 54, 55, 56, 57, 58, 59, 6, 60, 61, 62, 63, 64, 65, 66, 67, 68, 69, 7, 70, 71, 72, 73, 74, 75, 76, 77, 78, 79, 8, 80, 81, 82, 83, 84, 85, 86, 87, 88, 89, 9, 90, 91, 92, 93, 94, 95,1	10, 11, 13, 14, 15, 16, 19, 2, 21, 22, 23, 27, 3, 38, 4, 40, 42, 45, 46, 48, 49, 5, 50, 55, 58, 59, 6, 60, 67, 68, 69, 7, 77, 78, 79, 8, 81, 82, 84, 9, 93, 94,1	100
3gpqB	M,D,I,G,V,T,G,V,C,R,D,W	8,9,10,31,32,110,111,112,142,143,144,147	12		3cmaP	10, 100, 101, 102, 103, 104, 105, 106, 107, 108, 109, 11, 110, 111, 112, 113, 114, 115, 116, 117, 118, 119, 12, 120, 121, 122, 123, 124, 125, 126, 127, 128, 129, 13, 130, 131, 132, 133, 134, 135, 136, 137, 138, 139, 14, 140, 141, 142, 143, 144, 145, 146, 147, 148, 15, 16, 17, 18, 19, 2, 20, 21, 22, 23, 24, 25, 26, 27, 28, 29, 3, 30, 31, 32, 33, 34, 35, 36, 37, 38, 39, 4, 40, 41, 42, 43, 44, 45, 4…	101, 108, 116, 118, 119, 122, 123, 124, 127, 129, 133, 17, 18, 19, 2, 20, 22, 23, 25, 28, 3, 36, 37, 41, 52, 54, 55, 56, 57, 58, 59, 61, 63, 65, 66, 68, 69, 7, 70, 71, 73, 74, 75, 76, 77, 79, 8, 80, 81, 82, 83, 84, 85, 86, 87, 90, 93, 94, 95, 98,1	100
1vq5E	N,A,S,T,S,H,N,Y,H,F,E,K,A,H,E,Q,D,Q,R,N,K,D,R,V	54,55,59,63,66,67,70,81,89,90,109,110,111,118,138,142,146,149,152,154,156,157,159,160	24		3cmaM	10, 100, 101, 102, 103, 104, 105, 106, 107, 108, 109, 11, 110, 111, 112, 113, 114, 115, 116, 117, 118, 119, 12, 120, 121, 122, 123, 124, 125, 126, 127, 128, 129, 13, 130, 131, 132, 133, 134, 135, 136, 137, 138, 139, 14, 140, 141, 142, 143, 144, 145, 146, 147, 148, 149, 15, 150, 151, 152, 153, 154, 155, 156, 157, 158, 159, 16, 160, 161, 162, 163, 164, 165, 166, 167, 168, 169, 17, 170, 171, 172, 17…	103, 106, 107, 108, 109, 110, 115, 123, 126, 13, 134, 136, 137, 138, 14, 142, 145, 148, 15, 156, 157, 159, 160, 164, 167, 169, 170, 171, 175, 177, 178, 180, 181, 183, 184, 185, 186, 187, 188, 190, 191, 192, 25, 3, 32, 35, 36, 39, 42, 45, 46, 48, 5, 50, 51, 52, 55, 56, 58, 68, 69, 70, 71, 73, 74, 75, 76, 78, 79, 80, 81, 82, 83, 84, 85, 87, 88, 89, 9, 91, 92, 93, 94, 95, 96, 98, 99,1	100
1vq5Q	P,S,S,N,G,P,L,E,G,T,R,K,L,K,N,R,R,G,T,P,Q,K,H,K,P,S,P,N,G,R,R,G,Q,T,Q,G,D,D,G,K,K,T,I,Q,E	0,1,2,3,4,5,6,7,8,9,10,12,13,14,15,18,20,21,22,24,26,37,39,41,44,45,47,48,49,50,54,57,58,59,66,67,68,76,78,79,81,82,84,93,94	45		3cmaL	10, 100, 101, 102, 103, 104, 105, 106, 107, 108, 109, 11, 110, 111, 112, 113, 114, 115, 116, 117, 118, 119, 12, 120, 121, 122, 123, 124, 125, 126, 127, 128, 129, 13, 130, 131, 132, 133, 134, 135, 136, 137, 138, 139, 14, 140, 141, 142, 143, 15, 16, 17, 18, 19, 2, 20, 21, 22, 23, 24, 25, 26, 27, 28, 29, 3, 30, 31, 32, 33, 34, 35, 36, 37, 38, 39, 4, 40, 41, 42, 43, 44, 45, 46, 47, 48, 49, 5, 50, 51,…	10, 101, 103, 104, 105, 106, 107, 109, 11, 12, 120, 121, 126, 13, 14, 15, 16, 18, 19, 20, 21, 22, 23, 24, 25, 26, 27, 28, 29, 3, 30, 31, 32, 34, 35, 37, 38, 39, 4, 40, 41, 46, 47, 48, 5, 50, 51, 52, 53, 56, 57, 6, 63, 65, 70, 71, 8, 9,1	100
2cv1B	S,E,T,D,R,E,L,R,V,R,R,V,Y,E,V,K,S,P,Y,E,E,W,V,R,K,T,K,L,G,S,E,R,S,G,P,V,K,W,R,P,R,R,L,Q,R,L,T,P,G,L	8,40,42,43,46,106,111,115,144,146,162,165,167,171,176,179,180,184,186,206,207,208,210,236,240,241,242,271,273,275,281,296,298,300,302,303,308,311,318,356,357,416,426,431,434,441,443,444,445,446	50		3cmaO	10, 100, 101, 102, 103, 104, 105, 106, 107, 108, 109, 11, 110, 111, 112, 113, 114, 115, 12, 13, 14, 15, 16, 17, 18, 19, 2, 20, 21, 22, 23, 24, 25, 26, 27, 28, 29, 3, 30, 31, 32, 33, 34, 35, 36, 37, 38, 39, 4, 40, 41, 42, 43, 44, 45, 46, 47, 48, 49, 5, 50, 51, 52, 53, 54, 55, 56, 57, 58, 59, 6, 60, 61, 62, 63, 64, 65, 66, 67, 68, 69, 7, 70, 71, 72, 73, 74, 75, 76, 77, 78, 79, 8, 80, 81, 82, 83, 84…	108, 109, 110, 111, 112, 113, 114, 15, 19, 2, 24, 25, 28, 3, 32, 35, 36, 37, 38, 4, 42, 44, 46, 47, 50, 51, 63, 65, 66, 67, 68, 81, 82, 83,1	100
2cv1A	S,E,T,D,R,E,V,R,V,E,V,K,S,Y,E,E,W,V,R,K,T,K,L,G,S,E,R,S,P,V,K,W,R,P,R,R,L,Q,R,L,E,T,P,G,L,F	8,40,42,43,46,106,144,162,165,171,176,179,180,186,206,207,208,210,236,240,241,242,271,273,275,281,296,298,302,303,308,311,318,356,357,416,426,431,434,441,442,443,444,445,446,447	46		3cmaN	10, 100, 101, 102, 103, 104, 105, 106, 107, 108, 109, 11, 110, 111, 112, 113, 114, 115, 116, 117, 118, 119, 12, 120, 121, 122, 123, 124, 125, 126, 127, 128, 129, 13, 130, 131, 132, 133, 134, 135, 136, 137, 138, 139, 14, 140, 141, 142, 143, 144, 145, 146, 147, 148, 149, 15, 150, 151, 152, 153, 154, 155, 156, 157, 158, 159, 16, 160, 161, 162, 163, 164, 165, 166, 167, 168, 169, 17, 170, 171, 172, 17…	10, 100, 105, 107, 108, 109, 11, 110, 113, 12, 129, 13, 131, 134, 14, 140, 145, 146, 149, 152, 158, 159, 17, 18, 20, 23, 25, 26, 28, 29, 3, 33, 35, 37, 38, 39, 4, 40, 41, 42, 44, 46, 5, 53, 54, 55, 56, 57, 6, 60, 7, 76, 77, 8, 9,1	100
1vq5R	G,I,S,Y,S,M,R,Q,S,F,K,K,K,K,H,S,G,H,K,S,K,G,W,D,R,Y,E,K,N,N,H,Q,A,A,H,V,Q,K,P,R,A,M,R,S,A,W,N,S,P	0,1,2,3,4,16,18,21,23,24,25,28,35,59,61,63,64,67,68,69,70,73,74,75,78,79,81,82,93,97,100,101,114,115,116,118,121,125,126,127,128,129,131,133,134,135,136,137,138	49		3cmaH	10, 100, 101, 102, 103, 104, 105, 106, 107, 108, 109, 11, 110, 111, 112, 113, 114, 115, 116, 117, 118, 119, 12, 120, 121, 122, 123, 124, 125, 126, 127, 128, 129, 13, 130, 131, 132, 133, 134, 135, 136, 137, 138, 139, 14, 140, 141, 142, 143, 144, 145, 146, 147, 148, 149, 15, 150, 151, 152, 153, 154, 155, 156, 157, 158, 159, 16, 160, 161, 162, 163, 164, 165, 166, 167, 168, 169, 17, 170, 171, 172, 17…	101, 102, 103, 104, 106, 11, 12, 13, 139, 14, 140, 142, 143, 144, 145, 146, 148, 15, 16, 17, 18, 19, 3, 32, 36, 37, 5, 53, 58, 61, 64, 7, 71, 87, 88, 89, 91, 95, 97,1	100
3v2f5	A,K,H,P,V,P,K,K,K,T,S,K,A,R,R,A,R,R,S,H,H,T,V,P,K,P,H,Y,A	0,1,2,3,4,5,6,7,8,9,10,11,12,13,14,16,17,18,19,20,21,27,29,32,38,40,41,50,51	29		3cmaA	10, 100, 101, 102, 103, 104, 105, 106, 107, 108, 109, 11, 110, 111, 112, 113, 114, 115, 116, 117, 118, 119, 12, 120, 121, 122, 123, 124, 125, 126, 127, 128, 129, 13, 130, 131, 132, 133, 134, 135, 136, 137, 138, 139, 14, 140, 141, 142, 143, 144, 145, 146, 147, 148, 149, 15, 150, 151, 152, 153, 154, 155, 156, 157, 158, 159, 16, 160, 161, 162, 163, 164, 165, 166, 167, 168, 169, 17, 170, 171, 172, 17…	10, 109, 11, 110, 111, 112, 116, 117, 118, 119, 12, 120, 121, 122, 123, 13, 14, 140, 141, 143, 145, 15, 16, 162, 163, 164, 166, 167, 168, 169, 17, 170, 171, 172, 174, 175, 176, 177, 18, 181, 182, 183, 184, 185, 186, 187, 188, 189, 190, 191, 192, 193, 194, 195, 196, 197, 198, 2, 20, 202, 203, 204, 205, 206, 207, 208, 209, 21, 210, 211, 212, 213, 216, 217, 219, 22, 220, 221, 222, 223, 224, 225, 226…	100
1q86D	P,Q,P,S,R,P,R,K,G,S,L,G,F,G,R,K,R,T,E,R,N,S,K,M,T,H,N,P,R,Y,Y,Q,R,P,L,T,E,W,R,T,L,D,P,E,D,H,R,I,K,K,K,V,E,T,K,G,K,G,T,Q,G,K,R,Q,K,R,K,G,K,H,R,Q,G,W,R,R,R,G,N,L,G,P,W,N,P,S,R,V,R,S,T,Q,Q,Q,Q,R,T,E,L,N,K,D,G,V,N,G,E,S,V,P,G,K,R,R,R,N,S,N,Q,G	0,1,2,3,4,5,6,7,8,9,10,11,12,13,15,16,17,19,21,24,26,27,44,47,48,49,58,69,84,86,91,93,94,95,96,97,98,100,110,111,112,113,115,116,117,118,140,142,155,156,157,160,162,205,206,207,208,209,210,211,212,215,216,220,221,222,223,224,225,226,228,229,230,231,232,233,234,236,237,238,239,240,241,242,243,244,245,246,247,248,249,252,253,255,260,261,262,263,264,265,266,280,281,284,285,287,288,299,300,301,302,30…	120		3cmaB	10, 100, 101, 102, 103, 104, 105, 106, 107, 108, 109, 11, 110, 111, 112, 113, 114, 115, 116, 117, 118, 119, 12, 120, 121, 122, 123, 124, 125, 126, 127, 128, 129, 13, 130, 131, 132, 133, 134, 135, 136, 137, 138, 139, 14, 140, 141, 142, 143, 144, 145, 146, 147, 148, 149, 15, 150, 151, 152, 153, 154, 155, 156, 157, 158, 159, 16, 160, 161, 162, 163, 164, 165, 166, 167, 168, 169, 17, 170, 171, 172, 17…	10, 11, 110, 111, 112, 113, 114, 115, 116, 117, 118, 12, 13, 14, 140, 15, 155, 156, 157, 16, 160, 162, 17, 18, 2, 20, 205, 206, 207, 208, 209, 210, 211, 212, 215, 216, 220, 221, 222, 223, 224, 225, 226, 228, 229, 230, 231, 232, 233, 234, 236, 237, 238, 239, 240, 241, 242, 243, 244, 245, 246, 247, 248, 249, 25, 252, 253, 255, 258, 260, 261, 262, 263, 264, 265, 266, 27, 28, 280, 281, 284, 285, 287,…	100
1vqlG	P,K,V,R,N,T,R	1,4,8,18,19,20,24	7		2xzm5	10, 11, 12, 13, 14, 15, 16, 17, 18, 19, 2, 20, 21, 22, 23, 24, 25, 26, 27, 28, 29, 3, 30, 31, 32, 33, 34, 35, 36, 37, 38, 39, 4, 40, 41, 42, 43, 44, 45, 46, 47, 48, 49, 5, 50, 51, 52, 53, 54, 55, 56, 57, 58, 59, 6, 60, 61, 62, 63, 64, 65, 66, 67, 68, 69, 7, 70, 71, 72, 73, 74, 75, 76, 77, 78, 79, 8, 80, 81, 82, 83, 84, 85, 86, 87, 88, 89, 9, 90, 91, 92, 93, 94, 95, 96, 97,1	10, 12, 13, 14, 15, 16, 18, 2, 3, 31, 33, 36, 37, 38, 4, 5, 6, 7, 76, 77, 8, 81, 83, 85, 86, 87, 88, 89, 9, 90, 93, 94, 96, 97,1	100
1vqlF	K,G,T,N,E,K,R,V,Q,I,Q,L,E,V,G,S,A	30,31,32,33,34,37,41,53,54,58,79,88,89,90,91,92,93	17		3oi10	10, 11, 12, 13, 14, 15, 16, 17, 18, 19, 2, 20, 21, 22, 23, 24, 25, 26, 27, 28, 29, 3, 30, 31, 32, 33, 34, 35, 36, 37, 38, 39, 4, 40, 41, 42, 43, 44, 45, 46, 47, 48, 49, 5, 50, 51, 52, 53, 54, 55, 56, 57, 58, 59, 6, 60, 61, 62, 63, 64, 65, 66, 67, 68, 69, 7, 70, 71, 72, 73, 74, 75, 76, 77, 78, 79, 8, 80, 81, 82, 83, 84, 9,1	12, 14, 15, 16, 17, 18, 19, 2, 20, 24, 25, 26, 27, 29, 3, 32, 33, 34, 35, 36, 39, 4, 41, 42, 43, 44, 5, 54, 55, 56, 57, 62, 69, 74, 77, 8,1	100
1vqlE	W,N,A,S,T,S,H,N,Y,H,F,G,E,K,A,H,E,Q,D,Q,R,N,K,D,R,F	33,54,55,59,63,66,67,70,81,89,90,108,109,110,111,118,138,142,146,149,152,154,156,157,159,161	26		1vq8A	10, 100, 101, 102, 103, 104, 105, 106, 107, 108, 109, 11, 110, 111, 112, 113, 114, 115, 116, 117, 118, 119, 12, 120, 121, 122, 123, 124, 125, 126, 127, 128, 129, 13, 130, 131, 132, 133, 134, 135, 136, 137, 138, 139, 14, 140, 141, 142, 143, 144, 145, 146, 147, 148, 149, 15, 150, 151, 152, 153, 154, 155, 156, 157, 158, 159, 16, 160, 161, 162, 163, 164, 165, 166, 167, 168, 169, 17, 170, 171, 172, 17…	10, 11, 110, 111, 112, 113, 117, 118, 119, 12, 120, 121, 122, 123, 13, 14, 141, 142, 144, 146, 15, 16, 162, 163, 164, 167, 168, 169, 17, 170, 171, 172, 173, 175, 176, 177, 178, 18, 182, 183, 184, 185, 186, 187, 188, 189, 190, 191, 192, 193, 194, 195, 198, 199, 2, 20, 203, 204, 205, 206, 207, 208, 209, 21, 210, 211, 212, 213, 214, 217, 218, 22, 220, 221, 222, 223, 224, 225, 226, 227, 228, 229, 23,…	100
1vqlD	E,M,R,K,H,Q,M,V,R,T,K,A,K,R,V,E,D,K,T,R,D,S,Q,F,D,D,T,S,F,G,D,P,G,R,V,K,R,D,P,T,K,H,R	2,3,4,10,14,32,33,35,36,37,38,39,40,41,43,45,47,57,59,61,62,81,82,83,84,85,86,90,91,92,94,102,103,105,106,108,109,110,117,118,119,120,121	43		1vq8D	10, 100, 101, 102, 103, 104, 105, 106, 107, 108, 109, 11, 110, 111, 112, 113, 114, 115, 116, 117, 118, 119, 12, 120, 121, 122, 123, 124, 125, 126, 127, 128, 129, 13, 130, 131, 132, 133, 134, 135, 136, 137, 138, 139, 14, 140, 141, 142, 143, 144, 145, 146, 147, 148, 149, 15, 150, 151, 152, 153, 154, 155, 156, 157, 158, 159, 16, 160, 161, 162, 163, 164, 165, 166, 167, 168, 169, 17, 170, 171, 172, 17…	103, 104, 106, 107, 109, 11, 110, 111, 115, 118, 120, 121, 122, 13, 15, 3, 33, 34, 36, 37, 38, 39, 4, 40, 41, 42, 44, 46, 48, 5, 58, 60, 62, 63, 8, 82, 83, 85, 86, 87, 89, 91, 92, 93, 95, 99,1	100
1uvmB	K,A,R,S,F,N,R,M,G,M,S,K,Q	22,26,29,148,155,157,203,272,273,283,392,542,628	13		1vq8H	10, 100, 101, 102, 103, 104, 105, 106, 107, 108, 109, 11, 110, 111, 112, 113, 114, 115, 116, 117, 118, 119, 12, 120, 121, 122, 123, 124, 125, 126, 127, 128, 129, 13, 130, 131, 132, 133, 134, 135, 136, 137, 138, 139, 14, 140, 141, 142, 143, 144, 145, 146, 147, 148, 149, 15, 150, 151, 152, 153, 154, 155, 156, 157, 158, 159, 16, 160, 161, 162, 163, 164, 165, 166, 167, 168, 169, 17, 18, 19, 2, 20, 21…	102, 103, 104, 105, 107, 11, 12, 13, 140, 141, 143, 144, 145, 146, 147, 149, 15, 16, 17, 18, 19, 3, 32, 36, 37, 5, 53, 58, 61, 64, 7, 71, 88, 89, 90, 92, 96, 97, 98,1	100
1uvmC	K,A,R,S,F,N,R,M,G,M,S,K,Q	22,26,29,148,155,157,203,272,273,283,392,542,628	13		1vq8N	10, 100, 101, 102, 103, 104, 105, 106, 107, 108, 109, 11, 110, 111, 112, 113, 114, 115, 116, 117, 118, 119, 12, 120, 121, 122, 123, 124, 125, 126, 127, 128, 129, 13, 130, 131, 132, 133, 134, 135, 136, 137, 138, 139, 14, 140, 141, 142, 143, 144, 145, 146, 147, 148, 149, 15, 150, 151, 152, 153, 154, 155, 156, 157, 158, 159, 16, 160, 161, 162, 163, 164, 165, 166, 167, 168, 169, 17, 170, 171, 172, 17…	10, 108, 109, 11, 110, 111, 114, 12, 13, 132, 135, 14, 141, 146, 147, 150, 153, 159, 16, 160, 17, 18, 20, 21, 23, 25, 26, 28, 29, 3, 33, 35, 37, 38, 39, 4, 40, 41, 42, 44, 46, 48, 5, 53, 54, 55, 56, 57, 6, 60, 7, 76, 77, 78, 8, 9,1	100
1vqlA	G,R,R,G,Q,R,R,G,R,G,T,S,T,R,A,S,H,R,Y,A,D,K,H,R,S,S,S,P,G,K,F,A,R,A,S,G,P,S,E,K,G,G,R,K,P,F,V,K,A,G,K,H,H,K,K,R,G,T,K,W,P,N,V,R,G,V,A,M,N,D,H,G,G,G,R,Q,H,P,G,K,P,K,S,S,R,N,P,P,G,R,K,V,G,D,I,A,S,K,R,T,G,R,G,G	0,1,2,5,6,7,8,9,10,11,12,13,14,16,17,19,20,21,22,24,25,30,46,50,51,109,110,111,112,116,117,118,119,120,121,122,140,141,143,145,161,162,163,166,167,168,169,170,171,172,174,175,176,177,179,181,182,183,184,185,186,187,188,189,190,191,192,193,194,197,198,202,203,204,205,206,207,208,209,210,211,212,213,215,216,217,219,220,221,222,223,224,225,226,227,228,229,230,231,232,233,234,235,236	104		1vq8M	10, 100, 101, 102, 103, 104, 105, 106, 107, 108, 109, 11, 110, 111, 112, 113, 114, 115, 116, 117, 118, 119, 12, 120, 121, 122, 123, 124, 125, 126, 127, 128, 129, 13, 130, 131, 132, 133, 134, 135, 136, 137, 138, 139, 14, 140, 141, 142, 143, 144, 145, 146, 147, 148, 149, 15, 150, 151, 152, 153, 154, 155, 156, 157, 158, 159, 16, 160, 161, 162, 163, 164, 165, 166, 167, 168, 169, 17, 170, 171, 172, 17…	100, 104, 107, 108, 109, 110, 111, 116, 124, 127, 13, 135, 137, 138, 139, 143, 146, 149, 15, 155, 157, 158, 160, 161, 163, 165, 168, 170, 171, 176, 177, 178, 179, 181, 182, 184, 185, 186, 187, 188, 189, 191, 192, 193, 25, 29, 3, 32, 35, 36, 39, 42, 45, 46, 48, 5, 50, 51, 52, 55, 56, 58, 68, 70, 71, 73, 74, 75, 76, 79, 80, 81, 82, 83, 84, 85, 86, 88, 89, 9, 90, 92, 93, 94, 95, 96, 97, 99,1	100
1uvmA	K,A,R,S,N,R,M,G,S,K,Q	22,26,29,148,157,203,272,273,392,542,628	11		1vq8L	10, 100, 101, 102, 103, 104, 105, 106, 107, 108, 109, 11, 110, 111, 112, 113, 114, 115, 116, 117, 118, 119, 12, 120, 121, 122, 123, 124, 125, 126, 127, 128, 129, 13, 130, 131, 132, 133, 134, 135, 136, 137, 138, 139, 14, 140, 141, 142, 143, 15, 16, 17, 18, 19, 2, 20, 21, 22, 23, 24, 25, 26, 27, 28, 29, 3, 30, 31, 32, 33, 34, 35, 36, 37, 38, 39, 4, 40, 41, 42, 43, 44, 45, 46, 47, 48, 49, 5, 50, 51,…	10, 102, 104, 105, 106, 107, 108, 11, 12, 121, 122, 127, 13, 14, 15, 16, 17, 18, 19, 20, 21, 22, 23, 24, 25, 26, 27, 28, 29, 3, 30, 31, 32, 34, 35, 37, 38, 39, 4, 41, 46, 47, 48, 5, 50, 51, 52, 53, 56, 57, 6, 63, 65, 70, 71, 8, 9,1	100
1vqlO	K,T,N,A,K,R,A,V,D,K,P,R,R,E,N,G,R,R,Y,K,L,G,S,G,S,G,T,S,H,V,R,V,I,R	1,2,3,11,14,18,23,24,27,34,35,36,37,41,43,45,46,49,50,62,64,65,66,67,81,82,83,108,109,110,111,112,113,114	34		1vq8Q	10, 11, 12, 13, 14, 15, 16, 17, 18, 19, 2, 20, 21, 22, 23, 24, 25, 26, 27, 28, 29, 3, 30, 31, 32, 33, 34, 35, 36, 37, 38, 39, 4, 40, 41, 42, 43, 44, 45, 46, 47, 48, 49, 5, 50, 51, 52, 53, 54, 55, 56, 57, 58, 59, 6, 60, 61, 62, 63, 64, 65, 66, 67, 68, 69, 7, 70, 71, 72, 73, 74, 75, 76, 77, 78, 79, 8, 80, 81, 82, 83, 84, 85, 86, 87, 88, 89, 9, 90, 91, 92, 93, 94, 95,1	11, 13, 14, 15, 16, 19, 2, 21, 22, 23, 25, 3, 38, 4, 40, 42, 45, 46, 48, 49, 5, 50, 55, 58, 59, 6, 60, 67, 68, 69, 7, 77, 79, 8, 80, 82, 83, 85, 9, 94, 95,1	100
1vqlN	A,G,P,R,Y,K,V,P,M,R,R,R,R,R,T,Y,H,R,R,L,K,S,R,R,K,S,N,K,H,R,Q,N,G,D,D,T,S,G,N,M,S,P,T,P,S,K,P,N,R,H,I,Y,Q,Y,S	0,2,3,4,5,6,7,8,9,10,11,12,13,16,17,19,20,22,24,25,27,28,32,36,37,38,39,40,41,43,45,52,53,54,55,56,59,75,76,77,107,108,109,110,112,113,129,131,140,145,146,149,152,158,159	55		1vq8P	10, 100, 101, 102, 103, 104, 105, 106, 107, 108, 109, 11, 110, 111, 112, 113, 114, 115, 116, 117, 118, 119, 12, 120, 121, 122, 123, 124, 125, 126, 127, 128, 129, 13, 130, 131, 132, 133, 134, 135, 136, 137, 138, 139, 14, 140, 141, 142, 143, 144, 145, 146, 147, 148, 15, 16, 17, 18, 19, 2, 20, 21, 22, 23, 24, 25, 26, 27, 28, 29, 3, 30, 31, 32, 33, 34, 35, 36, 37, 38, 39, 4, 40, 41, 42, 43, 44, 45, 4…	100, 102, 109, 117, 119, 120, 123, 124, 128, 130, 133, 134, 17, 18, 19, 2, 20, 22, 23, 25, 28, 3, 36, 37, 41, 52, 55, 56, 57, 58, 59, 61, 63, 65, 66, 68, 69, 7, 70, 71, 73, 74, 75, 76, 77, 78, 8, 80, 81, 82, 83, 84, 85, 86, 87, 88, 91, 94, 95, 96, 99,1	100
1vq5F	K,G,T,N,E,K,R,V,Q,I,Q,L,V,G,S,A	30,31,32,33,34,37,41,53,54,58,79,88,90,91,92,93	16		1vq8V	10, 11, 12, 13, 14, 15, 16, 17, 18, 19, 2, 20, 21, 22, 23, 24, 25, 26, 27, 28, 29, 3, 30, 31, 32, 33, 34, 35, 36, 37, 38, 39, 4, 40, 41, 42, 43, 44, 45, 46, 47, 48, 49, 5, 50, 51, 52, 53, 54, 55, 56, 57, 58, 59, 6, 60, 61, 62, 63, 64, 65, 66, 67, 68, 69, 7, 70, 8, 9,1,2	34, 4, 43, 46, 50, 51, 54, 55, 57, 58, 62, 7, 9,1	100
1vqlL	T,K,K,K,R,R,G,S,R,T,H,G,G,G,S,H,K,N,R,R,G,A,G,H,R,G,G,R,G,D,G,R,K,H,E,H,L,G,K,G,F,K,R,K,V,T,D,D,E,K,L,G,G,Q,S,E,K	0,2,3,4,5,7,8,9,10,11,12,13,14,15,16,17,18,19,20,21,22,23,24,25,26,27,28,29,30,31,33,34,36,37,38,40,45,46,47,49,50,51,52,55,56,62,64,69,70,101,103,104,106,107,120,121,126	57		1vq8T	10, 100, 101, 102, 103, 104, 105, 106, 107, 108, 109, 11, 110, 111, 112, 113, 114, 115, 116, 117, 118, 119, 12, 13, 14, 15, 16, 17, 18, 19, 2, 20, 21, 22, 23, 24, 25, 26, 27, 28, 29, 3, 30, 31, 32, 33, 34, 35, 36, 37, 38, 39, 4, 40, 41, 42, 43, 44, 45, 46, 47, 48, 49, 5, 50, 51, 52, 53, 54, 55, 56, 57, 58, 59, 6, 60, 61, 62, 63, 64, 65, 66, 67, 68, 69, 7, 70, 71, 72, 73, 74, 75, 76, 77, 78, 79, 8…	105, 107, 11, 111, 116, 117, 12, 13, 15, 16, 17, 2, 20, 21, 24, 26, 3, 32, 38, 39, 41, 43, 44, 5, 52, 53, 54, 6, 65, 67, 68, 69, 7, 79, 8, 80, 81, 82, 89, 9, 92, 94, 95, 97,1	100
1vqlK	M,A,T,Q,G,E,S,L,K,I,S,V,H,G,Y,S,G,T,K,N,R,L,P,T,S,R,R,K,R,R,N	0,2,8,9,10,12,15,16,29,31,32,33,34,35,36,37,38,39,40,41,42,43,44,53,55,65,76,77,80,86,92	31		1vq8Z	10, 11, 12, 13, 14, 15, 16, 17, 18, 19, 2, 20, 21, 22, 23, 24, 25, 26, 27, 28, 29, 3, 30, 31, 32, 33, 34, 35, 36, 37, 38, 39, 4, 40, 41, 42, 43, 44, 45, 46, 47, 48, 49, 5, 50, 51, 52, 53, 54, 55, 56, 57, 58, 59, 6, 60, 61, 62, 63, 64, 65, 66, 67, 68, 69, 7, 70, 71, 72, 73, 74, 75, 76, 77, 78, 79, 8, 80, 81, 82, 9,1,2	10, 11, 12, 14, 3, 37, 4, 40, 42, 43, 50, 60, 7, 8, 9,1	100
1vqlJ	I,G,R,S,L,T,R,Q,K,K,R,I,N,N,G,Y,F,K,R,K,R,T,R,G,M,P,H,K,K,R,E,R,V,K,G	14,16,17,20,27,43,45,48,52,55,56,59,61,63,64,65,66,69,70,76,77,78,80,81,82,84,85,86,87,91,95,98,99,124,136	35		2j00L	10, 100, 101, 102, 103, 104, 105, 106, 107, 108, 109, 11, 110, 111, 112, 113, 114, 115, 116, 117, 118, 119, 12, 120, 121, 13, 14, 15, 16, 17, 18, 19, 2, 20, 21, 22, 23, 24, 25, 26, 27, 28, 29, 3, 30, 31, 32, 33, 34, 35, 36, 37, 38, 39, 4, 40, 41, 42, 43, 44, 45, 46, 47, 48, 49, 5, 50, 51, 52, 53, 54, 55, 56, 57, 58, 59, 6, 60, 61, 62, 63, 64, 65, 66, 67, 68, 69, 7, 70, 71, 72, 73, 74, 75, 76, 77,…	109, 11, 110, 111, 112, 113, 114, 115, 117, 118, 119, 12, 120, 16, 2, 24, 26, 27, 28, 29, 30, 4, 42, 43, 45, 46, 47, 48, 49, 5, 50, 57, 65, 67, 68, 69, 70, 8, 82, 83, 87, 88, 90,1	100
1vqlI	P,T,A,K,T,G,P,E,K,D,L,L,S,Y,K,T,S,L	3,4,5,9,16,17,21,23,41,44,45,46,47,48,55,60,63,64	18		1vq83	10, 11, 12, 13, 14, 15, 16, 17, 18, 19, 2, 20, 21, 22, 23, 24, 25, 26, 27, 28, 29, 3, 30, 31, 32, 33, 34, 35, 36, 37, 38, 39, 4, 40, 41, 42, 43, 44, 45, 46, 47, 48, 49, 5, 50, 51, 52, 53, 54, 55, 56, 57, 58, 59, 6, 60, 61, 62, 63, 64, 65, 66, 67, 68, 69, 7, 70, 71, 72, 73, 74, 75, 76, 77, 78, 79, 8, 80, 81, 82, 83, 84, 85, 86, 87, 88, 89, 9, 90, 91,1,2	10, 15, 16, 17, 2, 27, 28, 29, 3, 30, 31, 34, 35, 38, 39, 42, 43, 46, 47, 48, 50, 51, 53, 54, 58, 59, 60, 61, 62, 63, 64, 66, 68, 7, 70, 76, 77, 79, 8, 80, 81, 82, 84, 86, 9, 91,1	100
1vqlH	K,A,M,R,K,P,A,T,R,R,E,Y,K,K,E,R,S,R,R,K,F,H,R,E,N,M,R,A,A,F,G,R,R,Y,N,K,T,S	0,2,4,6,10,11,12,14,15,16,17,18,31,35,52,57,60,70,87,88,89,91,95,96,97,101,102,103,104,105,106,139,140,142,143,144,146,148	38		1vq81	10, 11, 12, 13, 14, 15, 16, 17, 18, 19, 2, 20, 21, 22, 23, 24, 25, 26, 27, 28, 29, 3, 30, 31, 32, 33, 34, 35, 36, 37, 38, 39, 4, 40, 41, 42, 43, 44, 45, 46, 47, 48, 49, 5, 50, 51, 52, 53, 54, 55, 6, 7, 8, 9,1,2	10, 11, 12, 13, 14, 15, 16, 17, 18, 19, 2, 20, 21, 22, 23, 25, 26, 27, 28, 29, 3, 30, 31, 32, 35, 4, 41, 42, 43, 44, 45, 46, 48, 49, 5, 50, 51, 53, 54, 6, 7, 8, 9,1	100
1vqlW	R,G,V,N,H,T,D,T,M,N,H,H,V,N,H,D,A,Y,G,M,K,N,D,R,E,G,R,R,L,H,P,P,R,G,G,H,G,V,K,H,P,K,E,R	7,8,10,11,13,14,18,19,22,24,26,27,28,29,30,38,39,40,42,43,46,48,49,68,73,74,107,116,117,118,119,120,121,122,123,124,126,127,128,129,130,132,133,153	44		3oi1O	10, 100, 101, 102, 103, 104, 105, 106, 107, 108, 109, 11, 110, 111, 112, 113, 114, 115, 116, 117, 118, 119, 12, 120, 121, 13, 14, 15, 16, 17, 18, 19, 2, 20, 21, 22, 23, 24, 25, 26, 27, 28, 29, 3, 30, 31, 32, 33, 34, 35, 36, 37, 38, 39, 4, 40, 41, 42, 43, 44, 45, 46, 47, 48, 49, 5, 50, 51, 52, 53, 54, 55, 56, 57, 58, 59, 6, 60, 61, 62, 63, 64, 65, 66, 67, 68, 69, 7, 70, 71, 72, 73, 74, 75, 76, 77,…	22, 23, 25, 28, 29, 3, 30, 31, 32, 42, 44, 5, 57, 6, 67, 68, 7, 70, 78, 82,1	100
1vqlV	T,H,E,R,Q,R,K,A,R,K,T,E	0,3,6,8,33,49,50,53,54,56,57,61	12		2xzmD	10, 100, 101, 102, 103, 104, 105, 106, 107, 108, 109, 11, 110, 111, 112, 113, 114, 115, 116, 117, 118, 119, 12, 120, 121, 122, 123, 124, 125, 126, 127, 128, 129, 13, 130, 131, 132, 133, 134, 135, 136, 137, 138, 139, 14, 140, 141, 142, 143, 144, 145, 146, 147, 148, 149, 15, 150, 151, 152, 153, 154, 155, 156, 157, 158, 159, 16, 160, 161, 162, 163, 164, 165, 166, 167, 168, 169, 17, 170, 171, 172, 17…	10, 11, 121, 124, 127, 130, 131, 133, 139, 14, 140, 141, 142, 143, 145, 146, 147, 149, 152, 16, 162, 168, 169, 17, 170, 171, 173, 174, 175, 18, 19, 2, 24, 3, 37, 38, 39, 4, 40, 44, 5, 58, 6, 65, 7, 71, 72, 75, 78, 79, 8, 82, 9,1	100
1vqlU	G,S,K,E,N,L,R,E,W,R	14,30,31,33,34,38,40,46,47,52	10		1yjnP	10, 100, 101, 102, 103, 104, 105, 106, 107, 108, 109, 11, 110, 111, 112, 113, 114, 115, 116, 117, 118, 119, 12, 120, 121, 122, 123, 124, 125, 126, 127, 128, 129, 13, 130, 131, 132, 133, 134, 135, 136, 137, 138, 139, 14, 140, 141, 142, 143, 144, 145, 146, 147, 148, 15, 16, 17, 18, 19, 2, 20, 21, 22, 23, 24, 25, 26, 27, 28, 29, 3, 30, 31, 32, 33, 34, 35, 36, 37, 38, 39, 4, 40, 41, 42, 43, 44, 45, 4…	100, 102, 109, 116, 117, 119, 120, 123, 124, 127, 128, 130, 133, 134, 135, 17, 18, 19, 2, 20, 22, 23, 25, 28, 3, 36, 37, 41, 52, 54, 55, 57, 58, 59, 60, 61, 63, 65, 66, 68, 69, 7, 70, 71, 73, 74, 75, 76, 77, 78, 8, 80, 81, 82, 83, 84, 85, 86, 87, 88, 91, 94, 95, 96, 99,1	100
1vqlT	S,K,Q,D,K,Q,R,K,Q,R,R,P,L,H,H,K,R,T,R,R,N,R,N,A,R,G,D,V,L,D,K,L,E,K,T,V,R,D,S,N,R,D,K,R,D,D,S	0,1,2,4,5,6,7,8,10,11,12,14,15,16,19,20,23,25,31,37,38,40,42,43,51,52,53,64,66,67,68,78,79,80,81,86,88,91,93,94,96,104,106,110,115,116,117	47		1yhqZ	10, 11, 12, 13, 14, 15, 16, 17, 18, 19, 2, 20, 21, 22, 23, 24, 25, 26, 27, 28, 29, 3, 30, 31, 32, 33, 34, 35, 36, 37, 38, 39, 4, 40, 41, 42, 43, 44, 45, 46, 47, 48, 49, 5, 50, 51, 52, 53, 54, 55, 56, 57, 58, 59, 6, 60, 61, 62, 63, 64, 65, 66, 67, 68, 69, 7, 70, 71, 72, 73, 74, 75, 76, 77, 78, 79, 8, 80, 81, 82, 9,1,2	10, 11, 12, 14, 3, 37, 4, 40, 43, 50, 6, 60, 7, 8, 9,1	100
4ig8A	D,K,E,P,T,R,N,D,C,K,E,R,V,S,V,K,G,Q,K,Q,T,K,K,T,H	10,11,14,19,21,24,28,32,35,39,40,44,52,53,55,57,64,149,190,191,194,195,197,238,239	25		1yhqV	10, 11, 12, 13, 14, 15, 16, 17, 18, 19, 2, 20, 21, 22, 23, 24, 25, 26, 27, 28, 29, 3, 30, 31, 32, 33, 34, 35, 36, 37, 38, 39, 4, 40, 41, 42, 43, 44, 45, 46, 47, 48, 49, 5, 50, 51, 52, 53, 54, 55, 56, 57, 58, 59, 6, 60, 61, 62, 63, 64, 65, 66, 67, 68, 69, 7, 70, 8, 9,1,2	34, 4, 44, 50, 51, 54, 55, 57, 58, 62, 9,1	100
1vqlR	G,I,S,Y,S,M,R,S,F,K,K,R,K,K,H,S,G,G,H,K,S,K,G,W,D,R,Y,E,K,N,N,H,Q,H,A,A,H,V,Q,K,P,R,A,M,R,S,A,W,N,S,P	0,1,2,3,4,16,18,23,24,25,28,32,35,59,61,63,64,66,67,68,69,70,73,74,75,78,79,81,82,93,97,100,101,112,114,115,116,118,121,125,126,127,128,129,131,133,134,135,136,137,138	51		1yhqP	10, 100, 101, 102, 103, 104, 105, 106, 107, 108, 109, 11, 110, 111, 112, 113, 114, 115, 116, 117, 118, 119, 12, 120, 121, 122, 123, 124, 125, 126, 127, 128, 129, 13, 130, 131, 132, 133, 134, 135, 136, 137, 138, 139, 14, 140, 141, 142, 143, 144, 145, 146, 147, 148, 15, 16, 17, 18, 19, 2, 20, 21, 22, 23, 24, 25, 26, 27, 28, 29, 3, 30, 31, 32, 33, 34, 35, 36, 37, 38, 39, 4, 40, 41, 42, 43, 44, 45, 4…	100, 102, 109, 117, 119, 120, 123, 124, 128, 130, 133, 134, 17, 18, 19, 2, 20, 22, 23, 25, 28, 3, 36, 37, 41, 52, 54, 55, 56, 57, 58, 59, 61, 63, 65, 66, 68, 69, 7, 70, 71, 73, 74, 75, 76, 77, 78, 8, 80, 81, 82, 83, 84, 85, 86, 87, 88, 91, 94, 95, 96, 99,1	100
1vqlQ	P,S,S,N,G,P,L,E,G,R,K,L,K,N,R,R,G,T,P,Q,H,K,P,S,P,N,G,R,G,Q,T,Q,G,D,D,G,K,K,T,I,Q,E	0,1,2,3,4,5,6,7,8,10,12,13,14,15,18,20,21,22,24,26,39,41,44,45,47,48,49,54,57,58,59,66,67,68,76,78,79,81,82,84,93,94	42		1yhqL	10, 100, 101, 102, 103, 104, 105, 106, 107, 108, 109, 11, 110, 111, 112, 113, 114, 115, 116, 117, 118, 119, 12, 120, 121, 122, 123, 124, 125, 126, 127, 128, 129, 13, 130, 131, 132, 133, 134, 135, 136, 137, 138, 139, 14, 140, 141, 142, 143, 15, 16, 17, 18, 19, 2, 20, 21, 22, 23, 24, 25, 26, 27, 28, 29, 3, 30, 31, 32, 33, 34, 35, 36, 37, 38, 39, 4, 40, 41, 42, 43, 44, 45, 46, 47, 48, 49, 5, 50, 51,…	10, 102, 104, 105, 106, 107, 108, 11, 12, 121, 122, 127, 13, 14, 15, 16, 17, 18, 19, 20, 21, 22, 23, 24, 25, 26, 27, 28, 29, 3, 30, 31, 32, 34, 35, 37, 38, 39, 4, 41, 46, 47, 48, 5, 50, 51, 52, 53, 56, 57, 6, 65, 70, 71, 8, 9,1	100
1vqlP	T,D,L,K,R,G,K,N,R,W,F,P,Q,T,R,R,K,K,K,G,N,S,R,R,R,R,Q,K,R,A,Y,H,Q,K,G,A,G,R,K,G,K,A,G,A,R,Q,K,W,E,S,R,A,R,R,S,Y,R,Y,D,K,G,E,S,V	0,1,2,6,7,16,17,18,19,21,22,24,27,35,36,40,51,53,54,55,56,57,58,60,62,64,65,67,68,69,70,72,73,74,75,76,77,79,80,81,82,83,84,85,86,87,90,93,94,95,98,99,101,108,116,118,119,122,123,124,127,129,132,133	64		1vqm3	10, 11, 12, 13, 14, 15, 16, 17, 18, 19, 2, 20, 21, 22, 23, 24, 25, 26, 27, 28, 29, 3, 30, 31, 32, 33, 34, 35, 36, 37, 38, 39, 4, 40, 41, 42, 43, 44, 45, 46, 47, 48, 49, 5, 50, 51, 52, 53, 54, 55, 56, 57, 58, 59, 6, 60, 61, 62, 63, 64, 65, 66, 67, 68, 69, 7, 70, 71, 72, 73, 74, 75, 76, 77, 78, 79, 8, 80, 81, 82, 83, 84, 85, 86, 87, 88, 89, 9, 90, 91,1,2	10, 13, 15, 16, 17, 2, 27, 28, 29, 30, 31, 33, 34, 35, 38, 39, 42, 43, 46, 47, 48, 50, 51, 53, 54, 58, 59, 60, 61, 62, 63, 64, 68, 7, 76, 77, 79, 8, 80, 81, 82, 84, 86, 9, 91,1	100
1vq9X	R,D,R,A,E,P,N,H,D,K,M,R,K,H,R,L,P,N,E,W,R,R,N,S	8,9,11,12,13,14,15,16,20,21,23,27,32,33,42,43,45,48,49,52,54,56,58,61	24		1yhqH	10, 100, 101, 102, 103, 104, 105, 106, 107, 108, 109, 11, 110, 111, 112, 113, 114, 115, 116, 117, 118, 119, 12, 120, 121, 122, 123, 124, 125, 126, 127, 128, 129, 13, 130, 131, 132, 133, 134, 135, 136, 137, 138, 139, 14, 140, 141, 142, 143, 144, 145, 146, 147, 148, 149, 15, 150, 151, 152, 153, 154, 155, 156, 157, 158, 159, 16, 160, 161, 162, 163, 164, 165, 166, 167, 168, 169, 17, 170, 171, 172, 17…	102, 103, 104, 105, 106, 107, 11, 12, 13, 140, 141, 143, 144, 145, 147, 149, 15, 16, 18, 19, 3, 32, 36, 37, 5, 53, 58, 61, 64, 7, 71, 88, 89, 90, 92, 96, 97, 98,1	100
3o3fA	D,E,G,R,G,K,N,I,N,G,K,K,Y,F,E,P	16,17,19,20,21,45,79,80,105,106,120,136,161,183,184,185	16		1yhqA	10, 100, 101, 102, 103, 104, 105, 106, 107, 108, 109, 11, 110, 111, 112, 113, 114, 115, 116, 117, 118, 119, 12, 120, 121, 122, 123, 124, 125, 126, 127, 128, 129, 13, 130, 131, 132, 133, 134, 135, 136, 137, 138, 139, 14, 140, 141, 142, 143, 144, 145, 146, 147, 148, 149, 15, 150, 151, 152, 153, 154, 155, 156, 157, 158, 159, 16, 160, 161, 162, 163, 164, 165, 166, 167, 168, 169, 17, 170, 171, 172, 17…	10, 11, 110, 111, 112, 113, 117, 118, 119, 12, 120, 121, 122, 123, 124, 13, 14, 141, 142, 144, 146, 15, 16, 163, 164, 167, 168, 169, 17, 170, 171, 172, 173, 175, 177, 178, 18, 180, 182, 183, 184, 185, 186, 187, 188, 189, 190, 191, 192, 193, 194, 195, 197, 198, 199, 2, 20, 203, 204, 205, 206, 207, 208, 209, 21, 210, 211, 212, 213, 214, 216, 217, 218, 22, 220, 221, 222, 223, 224, 225, 226, 227, 228…	100
1vqlZ	R,G,R,G,A,R,Y,G,R,V,R,R,R,G,T,Y	0,2,3,5,6,7,8,9,10,11,13,36,39,41,42,49	16		1yhqB	10, 100, 101, 102, 103, 104, 105, 106, 107, 108, 109, 11, 110, 111, 112, 113, 114, 115, 116, 117, 118, 119, 12, 120, 121, 122, 123, 124, 125, 126, 127, 128, 129, 13, 130, 131, 132, 133, 134, 135, 136, 137, 138, 139, 14, 140, 141, 142, 143, 144, 145, 146, 147, 148, 149, 15, 150, 151, 152, 153, 154, 155, 156, 157, 158, 159, 16, 160, 161, 162, 163, 164, 165, 166, 167, 168, 169, 17, 170, 171, 172, 17…	10, 101, 11, 111, 112, 113, 114, 115, 116, 117, 118, 119, 12, 13, 14, 141, 155, 156, 157, 158, 16, 161, 163, 17, 18, 2, 20, 206, 207, 208, 209, 210, 211, 213, 216, 217, 22, 221, 222, 223, 224, 225, 226, 227, 229, 230, 231, 232, 233, 234, 235, 237, 238, 239, 240, 241, 242, 243, 244, 245, 246, 247, 248, 249, 25, 250, 253, 254, 256, 261, 262, 263, 264, 265, 266, 267, 27, 28, 281, 282, 285, 286, 288,…	100
1vqlY	R,Q,R,H,R,K,P,Q,F,R,Q,D,H,K,K,K,R,V,S,W,R,K,R,G,Q,L,S,K,R,R,G,I,K,G,K,G,V,E,A,G,F,R,S,P,T,R,G,H,P,R,H,N,R,A,S,K,G,A,R,K,E,L,N,Y	20,24,25,26,27,30,31,32,33,35,36,37,39,40,41,42,43,44,47,48,49,50,52,53,54,55,56,57,59,60,61,62,63,64,65,66,69,70,71,72,73,74,75,76,77,80,81,83,84,91,93,94,109,111,112,113,115,116,117,118,120,134,135,138	64		2otjA	10, 100, 101, 102, 103, 104, 105, 106, 107, 108, 109, 11, 110, 111, 112, 113, 114, 115, 116, 117, 118, 119, 12, 120, 121, 122, 123, 124, 125, 126, 127, 128, 129, 13, 130, 131, 132, 133, 134, 135, 136, 137, 138, 139, 14, 140, 141, 142, 143, 144, 145, 146, 147, 148, 149, 15, 150, 151, 152, 153, 154, 155, 156, 157, 158, 159, 16, 160, 161, 162, 163, 164, 165, 166, 167, 168, 169, 17, 170, 171, 172, 17…	10, 11, 110, 111, 112, 113, 117, 118, 119, 12, 120, 121, 122, 123, 124, 13, 14, 141, 142, 144, 146, 15, 163, 164, 165, 167, 168, 169, 17, 170, 171, 172, 173, 175, 176, 177, 178, 18, 180, 182, 183, 184, 185, 186, 187, 188, 189, 190, 191, 192, 193, 194, 195, 197, 198, 199, 2, 20, 203, 204, 205, 206, 207, 208, 21, 211, 212, 213, 214, 217, 218, 22, 220, 221, 222, 223, 224, 225, 226, 227, 228, 229, 23…	100
1vqlX	R,P,R,D,R,E,P,N,H,D,K,M,R,K,H,R,L,P,N,E,W,R,R,N,S	1,6,8,9,11,13,14,15,16,20,21,23,27,32,33,42,43,45,48,49,52,54,56,58,61	25		2otjH	10, 100, 101, 102, 103, 104, 105, 106, 107, 108, 109, 11, 110, 111, 112, 113, 114, 115, 116, 117, 118, 119, 12, 120, 121, 122, 123, 124, 125, 126, 127, 128, 129, 13, 130, 131, 132, 133, 134, 135, 136, 137, 138, 139, 14, 140, 141, 142, 143, 144, 145, 146, 147, 148, 149, 15, 150, 151, 152, 153, 154, 155, 156, 157, 158, 159, 16, 160, 161, 162, 163, 164, 165, 166, 167, 168, 169, 17, 18, 19, 2, 20, 21…	102, 103, 104, 105, 106, 107, 11, 12, 13, 14, 140, 141, 143, 144, 145, 146, 147, 149, 15, 16, 17, 18, 19, 3, 32, 36, 5, 53, 58, 61, 64, 7, 71, 8, 88, 89, 90, 92, 96, 97, 98,1	100
3umyA	K,H,G,K,R,Y,R,K,F,T,E,H,K,R,R,D,K,T,H,S,Y,T,T,A,M,G,S	1,2,3,4,5,6,7,35,36,39,41,43,45,128,133,165,166,167,171,210,212,214,215,216,217,218,220	27		2otjL	10, 100, 101, 102, 103, 104, 105, 106, 107, 108, 109, 11, 110, 111, 112, 113, 114, 115, 116, 117, 118, 119, 12, 120, 121, 122, 123, 124, 125, 126, 127, 128, 129, 13, 130, 131, 132, 133, 134, 135, 136, 137, 138, 139, 14, 140, 141, 142, 143, 15, 16, 17, 18, 19, 2, 20, 21, 22, 23, 24, 25, 26, 27, 28, 29, 3, 30, 31, 32, 33, 34, 35, 36, 37, 38, 39, 4, 40, 41, 42, 43, 44, 45, 46, 47, 48, 49, 5, 50, 51,…	10, 102, 104, 105, 106, 107, 108, 11, 110, 12, 121, 122, 127, 13, 14, 15, 16, 17, 18, 19, 20, 21, 22, 23, 24, 25, 26, 27, 28, 29, 3, 30, 31, 32, 34, 35, 37, 38, 39, 4, 40, 41, 46, 47, 48, 5, 50, 51, 52, 53, 56, 6, 63, 65, 67, 70, 71, 8, 9,1	100
1q86J	K,G,M,R,K,P,A,Y,T,R,R,E,Y,D,N,K,R,A,R,R,R,K,F,F,R,E,N,M,R,A,P,F,G,R,R,M,K,V,T,T	0,2,4,6,10,11,12,13,14,15,16,17,18,31,35,51,56,62,69,83,85,86,87,89,93,94,95,99,100,101,102,103,104,135,136,139,140,141,142,144	40		2otjM	10, 100, 101, 102, 103, 104, 105, 106, 107, 108, 109, 11, 110, 111, 112, 113, 114, 115, 116, 117, 118, 119, 12, 120, 121, 122, 123, 124, 125, 126, 127, 128, 129, 13, 130, 131, 132, 133, 134, 135, 136, 137, 138, 139, 14, 140, 141, 142, 143, 144, 145, 146, 147, 148, 149, 15, 150, 151, 152, 153, 154, 155, 156, 157, 158, 159, 16, 160, 161, 162, 163, 164, 165, 166, 167, 168, 169, 17, 170, 171, 172, 17…	100, 104, 107, 108, 109, 110, 111, 116, 122, 124, 125, 127, 13, 135, 137, 138, 139, 143, 146, 149, 15, 155, 157, 158, 160, 161, 163, 165, 168, 170, 171, 173, 176, 178, 179, 181, 182, 184, 185, 186, 187, 188, 189, 191, 192, 193, 25, 29, 3, 32, 36, 39, 42, 45, 46, 48, 5, 50, 51, 52, 55, 56, 58, 68, 69, 70, 71, 73, 74, 75, 76, 77, 78, 80, 81, 82, 83, 84, 85, 86, 88, 89, 9, 90, 92, 93, 94, 95, 96, 97…	100
2j01D	K,P,Y,T,S,R,R,F,V,F,L,K,K,R,N,Q,R,I,T,V,R,R,G,H,K,R,L,Y,R,I,P,Y,P,R,V,D,G,E,K,E,K,K,L,A,R,A,A,G,Y,P,S,E,R,A,H,K,V,L,G,K,A,G,R,S,R,W,R,P,H,V,R,G,A,A,M,N,P,V,D,H,H,G,G,E,G,R,A,P,R,G,R,P,A,S,P,W,W,Q,T,K,G,L,K,T,R,K,R,K,S,R	5,6,7,8,10,11,12,13,16,19,31,36,37,41,43,44,46,47,48,49,50,52,54,56,57,58,59,60,61,73,74,82,84,86,96,97,98,99,100,146,149,152,153,154,155,156,157,158,170,176,177,179,181,197,199,200,203,204,205,206,207,208,209,210,211,212,216,217,218,219,220,221,222,223,224,225,226,227,228,229,231,233,234,235,236,237,238,239,240,241,242,244,245,246,247,248,250,251,252,253,254,255,256,257,258,259,261,262,264,266	110		2otjN	10, 100, 101, 102, 103, 104, 105, 106, 107, 108, 109, 11, 110, 111, 112, 113, 114, 115, 116, 117, 118, 119, 12, 120, 121, 122, 123, 124, 125, 126, 127, 128, 129, 13, 130, 131, 132, 133, 134, 135, 136, 137, 138, 139, 14, 140, 141, 142, 143, 144, 145, 146, 147, 148, 149, 15, 150, 151, 152, 153, 154, 155, 156, 157, 158, 159, 16, 160, 161, 162, 163, 164, 165, 166, 167, 168, 169, 17, 170, 171, 172, 17…	10, 101, 108, 109, 11, 110, 111, 112, 114, 12, 13, 130, 132, 135, 14, 141, 146, 147, 150, 153, 159, 16, 160, 17, 18, 20, 23, 25, 26, 28, 29, 3, 33, 37, 38, 39, 4, 40, 41, 42, 44, 46, 5, 53, 54, 55, 56, 57, 6, 60, 7, 76, 77, 78, 8,1	100
1q86M	T,K,K,K,R,R,G,S,R,T,H,G,G,G,S,H,K,N,R,R,G,A,G,H,R,G,G,R,G,D,G,R,K,H,E,F,H,L,G,K,G,F,K,R,P,K,V,D,D,E,K,L,G,A,G,Q,R,S,E,K	0,2,3,4,5,7,8,9,10,11,12,13,14,15,16,17,18,19,20,21,22,23,24,25,26,27,28,29,30,31,33,34,36,37,38,39,40,45,46,47,49,50,51,52,53,55,56,64,69,70,101,103,104,105,106,107,109,120,121,126	60		2otjO	10, 100, 101, 102, 103, 104, 105, 106, 107, 108, 109, 11, 110, 111, 112, 113, 114, 115, 12, 13, 14, 15, 16, 17, 18, 19, 2, 20, 21, 22, 23, 24, 25, 26, 27, 28, 29, 3, 30, 31, 32, 33, 34, 35, 36, 37, 38, 39, 4, 40, 41, 42, 43, 44, 45, 46, 47, 48, 49, 5, 50, 51, 52, 53, 54, 55, 56, 57, 58, 59, 6, 60, 61, 62, 63, 64, 65, 66, 67, 68, 69, 7, 70, 71, 72, 73, 74, 75, 76, 77, 78, 79, 8, 80, 81, 82, 83, 84…	109, 110, 111, 112, 113, 114, 115, 12, 15, 19, 2, 24, 25, 28, 3, 35, 36, 37, 38, 4, 42, 44, 46, 47, 50, 51, 63, 65, 66, 67, 68, 82, 83, 84,1	100
1q86L	M,A,T,Q,G,E,S,L,K,I,S,V,G,Y,S,G,T,K,N,R,H,P,T,S,R,R,K,R,R,N	0,2,8,9,10,12,15,16,29,31,32,33,35,36,37,38,39,40,41,42,43,44,53,55,65,76,77,80,86,92	30		2otjP	10, 100, 101, 102, 103, 104, 105, 106, 107, 108, 109, 11, 110, 111, 112, 113, 114, 115, 116, 117, 118, 119, 12, 120, 121, 122, 123, 124, 125, 126, 127, 128, 129, 13, 130, 131, 132, 133, 134, 135, 136, 137, 138, 139, 14, 140, 141, 142, 143, 144, 145, 146, 147, 148, 15, 16, 17, 18, 19, 2, 20, 21, 22, 23, 24, 25, 26, 27, 28, 29, 3, 30, 31, 32, 33, 34, 35, 36, 37, 38, 39, 4, 40, 41, 42, 43, 44, 45, 4…	100, 102, 109, 116, 117, 119, 120, 123, 124, 128, 130, 133, 134, 135, 17, 18, 19, 2, 20, 22, 23, 25, 28, 3, 36, 37, 41, 52, 55, 56, 57, 58, 59, 61, 63, 65, 66, 68, 69, 7, 70, 71, 73, 74, 75, 76, 77, 78, 8, 80, 81, 82, 83, 84, 85, 86, 87, 88, 91, 94, 95, 96, 99,1	100
1vql3	M,Q,N,T,Y,H,N,E,H,S,G,R,Q,T,M,W,R,Q,R,N,I,G,N,G,K,S,K,G,D,K,P,T,K,K,K,K,A,H,L,R,E,G,R,A,G,Q	0,1,7,8,9,12,14,15,16,26,27,28,29,30,32,34,37,38,41,42,45,46,47,49,50,52,53,57,58,59,60,61,62,63,67,75,76,77,78,79,80,81,83,84,85,90	46		2otjQ	10, 11, 12, 13, 14, 15, 16, 17, 18, 19, 2, 20, 21, 22, 23, 24, 25, 26, 27, 28, 29, 3, 30, 31, 32, 33, 34, 35, 36, 37, 38, 39, 4, 40, 41, 42, 43, 44, 45, 46, 47, 48, 49, 5, 50, 51, 52, 53, 54, 55, 56, 57, 58, 59, 6, 60, 61, 62, 63, 64, 65, 66, 67, 68, 69, 7, 70, 71, 72, 73, 74, 75, 76, 77, 78, 79, 8, 80, 81, 82, 83, 84, 85, 86, 87, 88, 89, 9, 90, 91, 92, 93, 94, 95,1	10, 11, 13, 14, 15, 16, 19, 2, 21, 22, 23, 25, 27, 3, 38, 4, 40, 42, 45, 46, 48, 5, 50, 51, 53, 55, 58, 59, 6, 60, 67, 68, 69, 7, 77, 79, 8, 80, 82, 83, 85, 9, 94, 95,1	100
1dk1A	P,K,R,D,T,G,T,Q,R,L,H,H,K,D,H,S,R,Y,R	0,6,15,19,20,21,23,26,33,37,40,44,46,47,49,50,63,67,70	19		2otjV	10, 11, 12, 13, 14, 15, 16, 17, 18, 19, 2, 20, 21, 22, 23, 24, 25, 26, 27, 28, 29, 3, 30, 31, 32, 33, 34, 35, 36, 37, 38, 39, 4, 40, 41, 42, 43, 44, 45, 46, 47, 48, 49, 5, 50, 51, 52, 53, 54, 55, 56, 57, 58, 59, 6, 60, 61, 62, 63, 64, 65, 66, 67, 68, 69, 7, 70, 8, 9,1,2	34, 4, 44, 47, 50, 51, 54, 55, 57, 58, 62, 7, 9,1	100
1vql1	T,G,A,G,T,P,S,Q,G,K,K,N,T,T,T,H,T,K,C,R,R,C,G,K,S,Y,H,T,K,K,K,S,K,S,A,K,R,R,Y,E,W,Q,K,A	0,1,2,3,4,5,6,7,8,9,10,11,12,13,14,15,16,17,18,19,20,21,22,24,25,26,27,28,29,30,31,34,40,41,42,43,44,45,47,48,49,50,52,53	44		2otj3	10, 11, 12, 13, 14, 15, 16, 17, 18, 19, 2, 20, 21, 22, 23, 24, 25, 26, 27, 28, 29, 3, 30, 31, 32, 33, 34, 35, 36, 37, 38, 39, 4, 40, 41, 42, 43, 44, 45, 46, 47, 48, 49, 5, 50, 51, 52, 53, 54, 55, 56, 57, 58, 59, 6, 60, 61, 62, 63, 64, 65, 66, 67, 68, 69, 7, 70, 71, 72, 73, 74, 75, 76, 77, 78, 79, 8, 80, 81, 82, 83, 84, 85, 86, 87, 88, 89, 9, 90, 91,1,2	10, 13, 15, 16, 17, 2, 25, 27, 28, 29, 3, 30, 31, 33, 34, 35, 38, 39, 4, 42, 43, 45, 46, 47, 48, 50, 51, 53, 54, 58, 59, 60, 61, 62, 63, 64, 65, 66, 68, 76, 77, 79, 8, 80, 81, 82, 84, 86, 9, 91,1	100
4bwmA	R,T,E,K,T,S,T,R,A,R,K,T,A,Q,N,V,Y,G,M,S,H,R,Y,E,R,S,R,N,Q,H	1.92211e+89	30		1vqmA	10, 100, 101, 102, 103, 104, 105, 106, 107, 108, 109, 11, 110, 111, 112, 113, 114, 115, 116, 117, 118, 119, 12, 120, 121, 122, 123, 124, 125, 126, 127, 128, 129, 13, 130, 131, 132, 133, 134, 135, 136, 137, 138, 139, 14, 140, 141, 142, 143, 144, 145, 146, 147, 148, 149, 15, 150, 151, 152, 153, 154, 155, 156, 157, 158, 159, 16, 160, 161, 162, 163, 164, 165, 166, 167, 168, 169, 17, 170, 171, 172, 17…	10, 11, 110, 111, 112, 113, 117, 118, 119, 12, 120, 121, 122, 123, 13, 14, 141, 142, 144, 146, 15, 16, 162, 163, 164, 167, 168, 169, 17, 170, 171, 172, 173, 175, 176, 177, 178, 18, 180, 182, 183, 184, 185, 186, 187, 188, 189, 190, 191, 192, 193, 194, 195, 196, 198, 199, 2, 20, 203, 204, 205, 206, 207, 208, 209, 21, 210, 211, 212, 213, 214, 216, 217, 218, 22, 221, 222, 223, 224, 225, 226, 227, 228…	100
1q86N	A,S,Y,R,K,P,K,W,Q,R,P,A,R,R,R,L,R,R,S,L,K,A,K,Q,R,K,G,S,R,R,T,R,F,N,K,G,R,R,S,K,R,M,V,N,R,T,R,K,K,N,I,R,I,R,R,K,F,P,N,N,E,G,K,D,D,H,P,A,Q,W,T,R,R,L,R,F,R,L,S,R,C,R,G,R,Q,G,K,G,E,K,R,P,S,L,R,V,G,A,K	0,2,4,8,12,14,15,24,28,31,34,35,38,41,44,45,47,49,50,51,54,55,56,57,67,68,69,70,72,73,74,75,76,77,78,79,80,81,82,83,84,85,87,88,89,91,92,93,94,95,96,98,99,103,106,107,108,109,110,115,121,123,126,134,136,137,138,139,145,148,152,153,155,156,157,159,160,162,164,167,169,170,171,173,175,176,177,178,180,181,183,184,185,186,187,188,190,191,192	99		1vqmH	10, 100, 101, 102, 103, 104, 105, 106, 107, 108, 109, 11, 110, 111, 112, 113, 114, 115, 116, 117, 118, 119, 12, 120, 121, 122, 123, 124, 125, 126, 127, 128, 129, 13, 130, 131, 132, 133, 134, 135, 136, 137, 138, 139, 14, 140, 141, 142, 143, 144, 145, 146, 147, 148, 149, 15, 150, 151, 152, 153, 154, 155, 156, 157, 158, 159, 16, 160, 161, 162, 163, 164, 165, 166, 167, 168, 169, 17, 18, 19, 2, 20, 21…	102, 103, 104, 105, 106, 107, 11, 12, 13, 140, 141, 143, 144, 145, 146, 147, 149, 15, 16, 17, 18, 19, 3, 32, 36, 5, 53, 58, 61, 7, 71, 88, 89, 90, 92, 96, 97, 98,1	100
1exdA	Q,D,T,N,L,T,R,R,L,T,G,P,F,I,V,R,K,Y,F,Q,D,R,R,I,T,Q,D,T,E,S,S,N,R,P,N,Q,K,R,R,R,N,A,Q,E,R,L,R	5,58,60,61,116,117,122,125,128,129,160,173,174,175,181,184,186,203,225,226,227,230,304,305,308,310,311,313,315,318,321,328,333,361,362,391,393,394,402,404,405,406,498,500,501,525,526	47		1vqmL	10, 100, 101, 102, 103, 104, 105, 106, 107, 108, 109, 11, 110, 111, 112, 113, 114, 115, 116, 117, 118, 119, 12, 120, 121, 122, 123, 124, 125, 126, 127, 128, 129, 13, 130, 131, 132, 133, 134, 135, 136, 137, 138, 139, 14, 140, 141, 142, 143, 15, 16, 17, 18, 19, 2, 20, 21, 22, 23, 24, 25, 26, 27, 28, 29, 3, 30, 31, 32, 33, 34, 35, 36, 37, 38, 39, 4, 40, 41, 42, 43, 44, 45, 46, 47, 48, 49, 5, 50, 51,…	10, 102, 105, 106, 107, 108, 11, 12, 121, 122, 127, 13, 14, 15, 16, 17, 18, 19, 20, 21, 22, 23, 24, 25, 26, 27, 28, 29, 3, 30, 31, 32, 34, 35, 37, 38, 39, 4, 41, 46, 47, 48, 5, 50, 51, 52, 53, 56, 57, 6, 63, 65, 70, 71, 8, 9,1	100
1q86Q	T,D,L,K,R,G,K,N,R,W,F,P,Q,R,R,K,K,K,G,N,S,R,R,R,R,Q,K,R,A,K,H,Q,K,G,A,G,R,K,G,K,A,G,A,R,Q,K,W,E,S,R,A,R,R,S,S,Y,R,Y,D,K,G,G,E,S,V	0,1,2,6,7,16,17,18,19,21,22,24,27,36,40,51,53,54,55,56,57,58,60,62,64,65,67,68,69,70,72,73,74,75,76,77,79,80,81,82,83,84,85,86,87,90,93,94,95,98,99,101,108,115,116,118,119,122,123,124,126,127,129,132,133	65		1vqmM	10, 100, 101, 102, 103, 104, 105, 106, 107, 108, 109, 11, 110, 111, 112, 113, 114, 115, 116, 117, 118, 119, 12, 120, 121, 122, 123, 124, 125, 126, 127, 128, 129, 13, 130, 131, 132, 133, 134, 135, 136, 137, 138, 139, 14, 140, 141, 142, 143, 144, 145, 146, 147, 148, 149, 15, 150, 151, 152, 153, 154, 155, 156, 157, 158, 159, 16, 160, 161, 162, 163, 164, 165, 166, 167, 168, 169, 17, 170, 171, 172, 17…	100, 104, 107, 108, 109, 110, 111, 116, 124, 127, 13, 135, 137, 138, 139, 143, 146, 149, 15, 155, 157, 158, 160, 161, 163, 165, 168, 170, 171, 176, 177, 178, 179, 181, 182, 184, 185, 186, 187, 188, 189, 191, 192, 193, 25, 29, 3, 32, 35, 36, 39, 42, 45, 46, 48, 5, 50, 51, 52, 55, 56, 58, 68, 70, 71, 73, 74, 75, 76, 77, 79, 80, 81, 82, 83, 84, 85, 86, 89, 9, 90, 92, 93, 94, 95, 96, 97, 99,1	100
1vq9W	R,G,V,N,H,T,D,T,M,N,H,H,V,N,H,A,Y,G,M,K,D,R,E,G,R,R,L,H,P,P,R,G,G,H,G,V,K,H,P,K,E,R	7,8,10,11,13,14,18,19,22,24,26,27,28,29,30,39,40,42,43,46,49,68,73,74,107,116,117,118,119,120,121,122,123,124,126,127,128,129,130,132,133,153	42		1vqmP	10, 100, 101, 102, 103, 104, 105, 106, 107, 108, 109, 11, 110, 111, 112, 113, 114, 115, 116, 117, 118, 119, 12, 120, 121, 122, 123, 124, 125, 126, 127, 128, 129, 13, 130, 131, 132, 133, 134, 135, 136, 137, 138, 139, 14, 140, 141, 142, 143, 144, 145, 146, 147, 148, 15, 16, 17, 18, 19, 2, 20, 21, 22, 23, 24, 25, 26, 27, 28, 29, 3, 30, 31, 32, 33, 34, 35, 36, 37, 38, 39, 4, 40, 41, 42, 43, 44, 45, 4…	100, 102, 109, 117, 119, 120, 123, 124, 128, 130, 133, 134, 17, 18, 19, 2, 20, 22, 23, 25, 28, 3, 36, 37, 41, 52, 54, 55, 56, 57, 58, 59, 61, 63, 65, 66, 68, 69, 7, 70, 71, 73, 74, 75, 76, 77, 78, 8, 80, 81, 82, 83, 84, 85, 86, 87, 88, 91, 94, 95, 96, 99,1	100
2o5jD	K,S,R,A,R,K,Q,V,D,R,R,R,K,Q,K,R,R,K,R,A,D,G,D,T,Y,R,E,R,K,Q,N	8.03003e+96	31		1vqmQ	10, 11, 12, 13, 14, 15, 16, 17, 18, 19, 2, 20, 21, 22, 23, 24, 25, 26, 27, 28, 29, 3, 30, 31, 32, 33, 34, 35, 36, 37, 38, 39, 4, 40, 41, 42, 43, 44, 45, 46, 47, 48, 49, 5, 50, 51, 52, 53, 54, 55, 56, 57, 58, 59, 6, 60, 61, 62, 63, 64, 65, 66, 67, 68, 69, 7, 70, 71, 72, 73, 74, 75, 76, 77, 78, 79, 8, 80, 81, 82, 83, 84, 85, 86, 87, 88, 89, 9, 90, 91, 92, 93, 94, 95,1	11, 13, 14, 15, 16, 19, 2, 21, 22, 23, 25, 27, 3, 38, 4, 40, 42, 45, 46, 48, 49, 5, 50, 55, 58, 59, 6, 60, 67, 68, 69, 7, 77, 79, 8, 80, 82, 83, 85, 9, 94, 95,1	100
2c51A	K,T,S,T,E,Y,N	42,44,46,58,62,84,86	7		1vqmV	10, 11, 12, 13, 14, 15, 16, 17, 18, 19, 2, 20, 21, 22, 23, 24, 25, 26, 27, 28, 29, 3, 30, 31, 32, 33, 34, 35, 36, 37, 38, 39, 4, 40, 41, 42, 43, 44, 45, 46, 47, 48, 49, 5, 50, 51, 52, 53, 54, 55, 56, 57, 58, 59, 6, 60, 61, 62, 63, 64, 65, 66, 67, 68, 69, 7, 70, 8, 9,1,2	34, 4, 43, 44, 50, 51, 54, 55, 57, 58, 62, 7, 9,1	100
2c51B	T,S,R,S,S,N,K,T,K	44,46,48,50,51,54,56,58,60	9		1vqmZ	10, 11, 12, 13, 14, 15, 16, 17, 18, 19, 2, 20, 21, 22, 23, 24, 25, 26, 27, 28, 29, 3, 30, 31, 32, 33, 34, 35, 36, 37, 38, 39, 4, 40, 41, 42, 43, 44, 45, 46, 47, 48, 49, 5, 50, 51, 52, 53, 54, 55, 56, 57, 58, 59, 6, 60, 61, 62, 63, 64, 65, 66, 67, 68, 69, 7, 70, 71, 72, 73, 74, 75, 76, 77, 78, 79, 8, 80, 81, 82, 9,1,2	10, 11, 12, 14, 3, 37, 4, 40, 42, 43, 50, 6, 7, 8, 9,1	100
2c51C	K,T,C,S,T,K,Y,N	42,44,45,46,58,60,84,86	8		4kzzK	10, 100, 101, 102, 103, 104, 105, 106, 107, 108, 109, 11, 110, 111, 112, 113, 114, 115, 116, 117, 118, 119, 12, 120, 121, 122, 123, 124, 125, 126, 127, 128, 13, 14, 15, 16, 17, 18, 19, 2, 20, 21, 22, 23, 24, 25, 26, 27, 28, 29, 3, 30, 31, 32, 33, 34, 35, 36, 37, 38, 39, 4, 40, 41, 42, 43, 44, 45, 46, 47, 48, 49, 5, 50, 51, 52, 53, 54, 55, 56, 57, 58, 59, 6, 60, 61, 62, 63, 64, 65, 66, 67, 68, 69,…	2, 25, 27, 3, 47, 5, 50, 51, 54, 55, 62, 8,1	100
1q86S	G,I,S,Y,S,M,R,S,F,K,K,K,K,H,S,G,V,H,K,K,G,W,D,R,Y,E,K,N,N,H,Q,A,A,H,V,Q,K,P,R,A,M,G,R,S,A,W,N,S,P	0,1,2,3,4,16,18,23,24,25,28,35,59,61,63,64,65,67,68,70,73,74,75,78,79,81,82,93,97,100,101,114,115,116,118,121,125,126,127,128,129,130,131,133,134,135,136,137,138	49		3ogeG	10, 100, 101, 102, 103, 104, 105, 106, 107, 108, 109, 11, 110, 111, 112, 113, 114, 115, 116, 117, 118, 119, 12, 120, 121, 122, 123, 124, 125, 126, 127, 128, 129, 13, 130, 131, 132, 133, 134, 135, 136, 137, 138, 139, 14, 140, 141, 142, 143, 144, 145, 146, 147, 148, 149, 15, 150, 151, 152, 153, 154, 16, 17, 18, 19, 2, 20, 21, 22, 23, 24, 25, 26, 27, 28, 29, 3, 30, 31, 32, 33, 34, 35, 36, 37, 38, 39…	101, 108, 113, 115, 118, 2, 27, 28, 29, 3, 30, 32, 33, 34, 35, 36, 37, 4, 40, 41, 5, 6, 80, 81, 9, 97,1	100
2j01O	M,Q,Q,T,Y,I,R,L,S,N,K,Y,S,K,K,K,E,K,R,N	0,2,4,5,6,21,22,24,27,28,30,31,41,43,65,66,67,69,77,81	20		1q7y1	10, 11, 12, 13, 14, 15, 16, 17, 18, 19, 2, 20, 21, 22, 23, 24, 25, 26, 27, 28, 29, 3, 30, 31, 32, 33, 34, 35, 36, 37, 38, 39, 4, 40, 41, 42, 43, 44, 45, 46, 47, 48, 49, 5, 50, 51, 52, 53, 54, 55, 56, 57, 58, 59, 6, 60, 61, 62, 63, 64, 65, 66, 67, 68, 69, 7, 70, 71, 72, 8, 9,1,2	10, 11, 12, 13, 14, 25, 3, 37, 4, 40, 42, 43, 6, 7, 8, 9,1	100
1q86R	P,S,S,N,G,P,L,E,G,R,K,L,K,N,R,R,G,T,Q,K,H,K,P,S,P,N,G,R,G,Q,T,Q,G,D,D,G,K,K,T,I,Q,E	0,1,2,3,4,5,6,7,8,10,12,13,14,15,18,20,21,22,26,37,39,41,44,45,47,48,49,54,57,58,59,66,67,68,76,78,79,81,82,84,93,94	42		1yjwL	10, 100, 101, 102, 103, 104, 105, 106, 107, 108, 109, 11, 110, 111, 112, 113, 114, 115, 116, 117, 118, 119, 12, 120, 121, 122, 123, 124, 125, 126, 127, 128, 129, 13, 130, 131, 132, 133, 134, 135, 136, 137, 138, 139, 14, 140, 141, 142, 143, 15, 16, 17, 18, 19, 2, 20, 21, 22, 23, 24, 25, 26, 27, 28, 29, 3, 30, 31, 32, 33, 34, 35, 36, 37, 38, 39, 4, 40, 41, 42, 43, 44, 45, 46, 47, 48, 49, 5, 50, 51,…	10, 102, 104, 105, 106, 107, 108, 11, 110, 12, 121, 122, 127, 13, 14, 15, 16, 17, 18, 19, 20, 21, 22, 23, 24, 25, 26, 27, 29, 3, 30, 31, 32, 34, 35, 37, 38, 39, 4, 41, 46, 47, 48, 5, 50, 51, 52, 53, 54, 56, 57, 6, 65, 67, 70, 71, 8, 9,1	100
3tupA	K,D,Q,R,K,P,A,V,I,N,D,S,D,F,C,L,Q,R,R	2.11331e+55	19		1yjwM	10, 100, 101, 102, 103, 104, 105, 106, 107, 108, 109, 11, 110, 111, 112, 113, 114, 115, 116, 117, 118, 119, 12, 120, 121, 122, 123, 124, 125, 126, 127, 128, 129, 13, 130, 131, 132, 133, 134, 135, 136, 137, 138, 139, 14, 140, 141, 142, 143, 144, 145, 146, 147, 148, 149, 15, 150, 151, 152, 153, 154, 155, 156, 157, 158, 159, 16, 160, 161, 162, 163, 164, 165, 166, 167, 168, 169, 17, 170, 171, 172, 17…	100, 104, 107, 108, 109, 110, 111, 116, 122, 124, 125, 127, 13, 135, 137, 138, 139, 143, 146, 149, 15, 155, 157, 158, 160, 161, 163, 165, 168, 170, 171, 172, 176, 178, 179, 181, 182, 184, 185, 186, 187, 188, 189, 191, 192, 193, 25, 29, 3, 32, 35, 36, 39, 42, 45, 46, 48, 5, 50, 51, 52, 55, 56, 58, 68, 69, 70, 71, 73, 74, 75, 76, 77, 80, 81, 82, 83, 84, 85, 86, 88, 89, 9, 90, 92, 93, 94, 95, 96, 97…	100
1q86U	S,K,Q,P,D,K,Q,R,K,Q,R,R,P,L,H,H,K,R,T,R,R,N,R,N,A,R,G,D,V,L,K,L,E,K,T,D,V,R,D,S,N,R,D,K,R,D,S	0,1,2,3,4,5,6,7,8,10,11,12,14,15,16,19,20,23,25,31,37,38,40,42,43,51,52,53,64,66,68,78,79,80,81,82,86,88,91,93,94,96,104,106,110,115,117	47		1yjwN	10, 100, 101, 102, 103, 104, 105, 106, 107, 108, 109, 11, 110, 111, 112, 113, 114, 115, 116, 117, 118, 119, 12, 120, 121, 122, 123, 124, 125, 126, 127, 128, 129, 13, 130, 131, 132, 133, 134, 135, 136, 137, 138, 139, 14, 140, 141, 142, 143, 144, 145, 146, 147, 148, 149, 15, 150, 151, 152, 153, 154, 155, 156, 157, 158, 159, 16, 160, 161, 162, 163, 164, 165, 166, 167, 168, 169, 17, 170, 171, 172, 17…	10, 101, 108, 109, 11, 110, 111, 114, 12, 13, 130, 132, 135, 14, 141, 146, 147, 150, 153, 159, 16, 160, 17, 18, 20, 21, 23, 25, 26, 28, 29, 3, 33, 37, 38, 39, 4, 40, 42, 44, 46, 5, 53, 54, 55, 56, 57, 6, 60, 7, 76, 77, 78, 8,1	100
1vq9S	S,H,T,E,K,Q,K,R,S,K,N,T,Q,N,M,K,K,R	0,8,10,11,12,20,22,30,32,33,52,53,54,55,57,61,62,66	18		3t1yI	10, 100, 101, 102, 103, 104, 105, 106, 107, 108, 109, 11, 110, 111, 112, 113, 114, 115, 116, 117, 118, 119, 12, 120, 121, 122, 123, 124, 125, 126, 127, 13, 14, 15, 16, 17, 18, 19, 2, 20, 21, 22, 23, 24, 25, 26, 27, 28, 29, 3, 30, 31, 32, 33, 34, 35, 36, 37, 38, 39, 4, 40, 41, 42, 43, 44, 45, 46, 47, 48, 49, 5, 50, 51, 52, 53, 54, 55, 56, 57, 58, 59, 6, 60, 61, 62, 63, 64, 65, 66, 67, 68, 69, 7, 7…	10, 102, 103, 106, 107, 108, 109, 11, 110, 111, 112, 113, 114, 116, 117, 119, 120, 121, 123, 124, 125, 126, 127, 13, 15, 19, 2, 35, 37, 38, 4, 41, 6, 61, 65, 66, 67, 68, 69, 70, 71, 72, 8, 82, 9, 96,1	100
1q86T	S,H,T,E,K,Q,K,S,K,N,T,Q,N,K,K,R	0,8,10,11,12,20,22,32,33,52,53,54,55,61,62,66	16		1vqlB	10, 100, 101, 102, 103, 104, 105, 106, 107, 108, 109, 11, 110, 111, 112, 113, 114, 115, 116, 117, 118, 119, 12, 120, 121, 122, 123, 124, 125, 126, 127, 128, 129, 13, 130, 131, 132, 133, 134, 135, 136, 137, 138, 139, 14, 140, 141, 142, 143, 144, 145, 146, 147, 148, 149, 15, 150, 151, 152, 153, 154, 155, 156, 157, 158, 159, 16, 160, 161, 162, 163, 164, 165, 166, 167, 168, 169, 17, 170, 171, 172, 17…	10, 101, 11, 111, 112, 113, 114, 116, 117, 118, 119, 12, 14, 141, 143, 15, 155, 156, 157, 158, 16, 161, 163, 17, 18, 2, 20, 206, 207, 208, 209, 210, 211, 212, 213, 216, 217, 22, 221, 222, 223, 224, 225, 226, 227, 229, 230, 231, 232, 233, 234, 235, 237, 238, 239, 240, 241, 242, 243, 244, 245, 246, 247, 248, 249, 25, 250, 252, 253, 254, 256, 261, 262, 263, 264, 265, 266, 267, 27, 28, 281, 282, 285,…	100
4e78A	C,H,S,A,K,R,I,Y,R,K,Q,S,G,V,S,R,R,H,N,G	14,95,96,97,141,158,160,162,168,172,180,282,283,284,288,386,394,402,406,410	20		3ccl3	10, 11, 12, 13, 14, 15, 16, 17, 18, 19, 2, 20, 21, 22, 23, 24, 25, 26, 27, 28, 29, 3, 30, 31, 32, 33, 34, 35, 36, 37, 38, 39, 4, 40, 41, 42, 43, 44, 45, 46, 47, 48, 49, 5, 50, 51, 52, 53, 54, 55, 56, 57, 58, 59, 6, 60, 61, 62, 63, 64, 65, 66, 67, 68, 69, 7, 70, 71, 72, 73, 74, 75, 76, 77, 78, 79, 8, 80, 81, 82, 83, 84, 85, 86, 87, 88, 89, 9, 90, 91,1,2	10, 13, 15, 16, 17, 2, 27, 28, 29, 31, 33, 34, 35, 36, 38, 39, 4, 42, 43, 46, 47, 48, 50, 51, 53, 54, 58, 59, 60, 61, 62, 63, 64, 68, 76, 77, 79, 8, 80, 81, 82, 84, 86, 9, 91,1	100
3kmqA	L,D,E,R,I,R,H,V,G,C,N,C,S,A,T,S,Y,D,L,K,I,R,K,S	1.07108e+71	24		1k8aW	10, 11, 12, 13, 14, 15, 16, 17, 18, 19, 2, 20, 21, 22, 23, 24, 25, 26, 27, 28, 29, 3, 30, 31, 32, 33, 34, 35, 36, 37, 38, 39, 4, 40, 41, 42, 43, 44, 45, 46, 47, 48, 49, 5, 50, 51, 52, 53, 54, 55, 56, 57, 58, 59, 6, 60, 61, 62, 63, 64, 65, 66, 67, 68, 69, 7, 8, 9,1,3	34, 4, 43, 44, 50, 51, 54, 55, 57, 58, 6, 62, 7, 9,1	100
2qexX	R,T,R,R,A,E,P,N,H,D,K,R,K,H,R,L,N,E,W,R,R,S,K	1,4,8,11,12,13,14,15,16,20,21,27,32,33,42,43,48,49,52,54,56,61,62	23		3cclA	10, 100, 101, 102, 103, 104, 105, 106, 107, 108, 109, 11, 110, 111, 112, 113, 114, 115, 116, 117, 118, 119, 12, 120, 121, 122, 123, 124, 125, 126, 127, 128, 129, 13, 130, 131, 132, 133, 134, 135, 136, 137, 138, 139, 14, 140, 141, 142, 143, 144, 145, 146, 147, 148, 149, 15, 150, 151, 152, 153, 154, 155, 156, 157, 158, 159, 16, 160, 161, 162, 163, 164, 165, 166, 167, 168, 169, 17, 170, 171, 172, 17…	10, 11, 110, 111, 112, 113, 117, 118, 119, 12, 120, 121, 122, 123, 124, 13, 14, 141, 142, 144, 146, 15, 163, 164, 165, 167, 168, 169, 17, 170, 171, 172, 173, 175, 176, 177, 178, 18, 180, 182, 183, 184, 185, 186, 187, 188, 189, 190, 191, 192, 193, 194, 195, 197, 198, 199, 2, 20, 203, 204, 205, 206, 207, 208, 21, 210, 211, 212, 213, 214, 216, 217, 218, 22, 220, 221, 222, 223, 224, 225, 226, 227, 22…	100
2qexZ	R,G,R,G,A,R,Y,G,R,V,R,R,R,T,Y	0,2,3,5,6,7,8,9,10,11,13,36,39,42,49	15		3cclL	10, 100, 101, 102, 103, 104, 105, 106, 107, 108, 109, 11, 110, 111, 112, 113, 114, 115, 116, 117, 118, 119, 12, 120, 121, 122, 123, 124, 125, 126, 127, 128, 129, 13, 130, 131, 132, 133, 134, 135, 136, 137, 138, 139, 14, 140, 141, 142, 143, 15, 16, 17, 18, 19, 2, 20, 21, 22, 23, 24, 25, 26, 27, 28, 29, 3, 30, 31, 32, 33, 34, 35, 36, 37, 38, 39, 4, 40, 41, 42, 43, 44, 45, 46, 47, 48, 49, 5, 50, 51,…	10, 102, 104, 105, 106, 107, 108, 11, 110, 12, 121, 122, 127, 13, 14, 15, 16, 17, 18, 19, 20, 21, 22, 23, 24, 25, 26, 27, 29, 3, 30, 31, 32, 34, 35, 37, 38, 39, 4, 40, 41, 46, 47, 48, 5, 50, 51, 52, 53, 54, 56, 57, 6, 63, 65, 67, 70, 71, 8, 9,1	100
2v3cC	K,K,E,K,R,K,K,K,D,M,E,S,E,K,V,S,S,M,K,R,S,R,R,G,S	15,69,70,97,120,124,128,178,278,294,298,299,302,346,350,353,354,355,357,360,369,370,373,377,378	25		3cclM	10, 100, 101, 102, 103, 104, 105, 106, 107, 108, 109, 11, 110, 111, 112, 113, 114, 115, 116, 117, 118, 119, 12, 120, 121, 122, 123, 124, 125, 126, 127, 128, 129, 13, 130, 131, 132, 133, 134, 135, 136, 137, 138, 139, 14, 140, 141, 142, 143, 144, 145, 146, 147, 148, 149, 15, 150, 151, 152, 153, 154, 155, 156, 157, 158, 159, 16, 160, 161, 162, 163, 164, 165, 166, 167, 168, 169, 17, 170, 171, 172, 17…	100, 104, 107, 108, 109, 110, 111, 116, 122, 124, 125, 127, 13, 135, 137, 138, 139, 143, 146, 149, 155, 157, 158, 160, 161, 163, 165, 168, 170, 171, 172, 176, 178, 179, 181, 182, 184, 185, 186, 187, 188, 189, 191, 192, 193, 25, 29, 3, 32, 35, 36, 39, 42, 45, 46, 48, 5, 50, 51, 52, 55, 56, 58, 68, 69, 70, 71, 73, 74, 75, 76, 77, 78, 80, 81, 82, 83, 84, 85, 86, 88, 89, 9, 90, 92, 93, 94, 95, 96, 97…	100
2qexT	S,K,Q,D,K,Q,R,K,Q,R,R,L,H,H,K,R,T,R,R,N,R,N,A,R,G,D,V,L,K,L,E,T,D,R,S,N,R,D,E,K,R,D,S	0,1,2,4,5,6,7,8,10,11,12,15,16,19,20,23,25,31,37,38,40,42,43,51,52,53,64,66,68,78,79,81,82,88,93,94,96,104,105,106,110,115,117	43		3cclN	10, 100, 101, 102, 103, 104, 105, 106, 107, 108, 109, 11, 110, 111, 112, 113, 114, 115, 116, 117, 118, 119, 12, 120, 121, 122, 123, 124, 125, 126, 127, 128, 129, 13, 130, 131, 132, 133, 134, 135, 136, 137, 138, 139, 14, 140, 141, 142, 143, 144, 145, 146, 147, 148, 149, 15, 150, 151, 152, 153, 154, 155, 156, 157, 158, 159, 16, 160, 161, 162, 163, 164, 165, 166, 167, 168, 169, 17, 170, 171, 172, 17…	10, 101, 106, 108, 109, 11, 110, 111, 114, 12, 13, 130, 132, 135, 14, 141, 146, 147, 150, 153, 159, 160, 17, 18, 19, 20, 23, 25, 26, 28, 29, 3, 33, 37, 38, 39, 4, 40, 41, 42, 44, 46, 5, 53, 54, 55, 56, 57, 6, 60, 7, 76, 77, 78, 8,1	100
2qexW	R,G,V,N,H,T,D,T,M,N,H,H,V,N,H,D,A,Y,G,M,K,D,R,E,G,R,R,L,H,P,R,G,G,H,G,V,K,H,P,K,E,R	7,8,10,11,13,14,18,19,22,24,26,27,28,29,30,38,39,40,42,43,46,49,68,73,74,107,116,117,118,119,121,122,123,124,126,127,128,129,130,132,133,153	42		3cclO	10, 100, 101, 102, 103, 104, 105, 106, 107, 108, 109, 11, 110, 111, 112, 113, 114, 115, 12, 13, 14, 15, 16, 17, 18, 19, 2, 20, 21, 22, 23, 24, 25, 26, 27, 28, 29, 3, 30, 31, 32, 33, 34, 35, 36, 37, 38, 39, 4, 40, 41, 42, 43, 44, 45, 46, 47, 48, 49, 5, 50, 51, 52, 53, 54, 55, 56, 57, 58, 59, 6, 60, 61, 62, 63, 64, 65, 66, 67, 68, 69, 7, 70, 71, 72, 73, 74, 75, 76, 77, 78, 79, 8, 80, 81, 82, 83, 84…	108, 109, 110, 111, 112, 113, 114, 115, 12, 15, 19, 24, 25, 28, 3, 32, 35, 36, 37, 38, 4, 42, 44, 46, 47, 50, 51, 63, 65, 66, 68, 82, 83, 84,2	100
2qexV	T,H,Q,R,Q,R,K,A,R,K,T,E	0,3,5,8,33,49,50,53,54,56,57,61	12		3cclH	10, 100, 101, 102, 103, 104, 105, 106, 107, 108, 109, 11, 110, 111, 112, 113, 114, 115, 116, 117, 118, 119, 12, 120, 121, 122, 123, 124, 125, 126, 127, 128, 129, 13, 130, 131, 132, 133, 134, 135, 136, 137, 138, 139, 14, 140, 141, 142, 143, 144, 145, 146, 147, 148, 149, 15, 150, 151, 152, 153, 154, 155, 156, 157, 158, 159, 16, 160, 161, 162, 163, 164, 165, 166, 167, 168, 169, 17, 170, 171, 172, 17…	102, 103, 104, 105, 106, 107, 11, 12, 13, 14, 140, 141, 143, 144, 145, 146, 147, 149, 15, 16, 18, 19, 3, 32, 36, 37, 5, 53, 58, 61, 64, 7, 71, 88, 89, 90, 92, 96, 97, 98,1	100
2qexQ	P,S,S,N,G,P,L,E,G,R,K,L,K,N,R,R,G,T,K,H,K,P,S,P,N,G,R,R,G,Q,T,Q,G,D,D,G,K,K,T,I,Q,E	0,1,2,3,4,5,6,7,8,10,12,13,14,15,18,20,21,22,37,39,41,44,45,47,48,49,50,54,57,58,59,66,67,68,76,78,79,81,82,84,93,94	42		3cclV	10, 11, 12, 13, 14, 15, 16, 17, 18, 19, 2, 20, 21, 22, 23, 24, 25, 26, 27, 28, 29, 3, 30, 31, 32, 33, 34, 35, 36, 37, 38, 39, 4, 40, 41, 42, 43, 44, 45, 46, 47, 48, 49, 5, 50, 51, 52, 53, 54, 55, 56, 57, 58, 59, 6, 60, 61, 62, 63, 64, 65, 66, 67, 68, 69, 7, 70, 8, 9,1,2	34, 4, 5, 50, 51, 54, 55, 58, 62, 7, 9,1	100
2qexP	T,D,L,K,R,G,K,N,R,W,F,P,Q,T,R,R,K,K,G,N,S,R,R,R,R,Q,K,R,A,Y,H,Q,K,G,A,G,R,K,G,K,A,G,A,R,Q,K,W,E,S,R,A,R,R,S,Y,R,Y,D,G,E,S,V	0,1,2,6,7,16,17,18,19,21,22,24,27,35,36,40,51,54,55,56,57,58,60,62,64,65,67,68,69,70,72,73,74,75,76,77,79,80,81,82,83,84,85,86,87,90,93,94,95,98,99,101,108,116,118,119,122,123,127,129,132,133	62		3cclP	10, 100, 101, 102, 103, 104, 105, 106, 107, 108, 109, 11, 110, 111, 112, 113, 114, 115, 116, 117, 118, 119, 12, 120, 121, 122, 123, 124, 125, 126, 127, 128, 129, 13, 130, 131, 132, 133, 134, 135, 136, 137, 138, 139, 14, 140, 141, 142, 143, 144, 145, 146, 147, 148, 15, 16, 17, 18, 19, 2, 20, 21, 22, 23, 24, 25, 26, 27, 28, 29, 3, 30, 31, 32, 33, 34, 35, 36, 37, 38, 39, 4, 40, 41, 42, 43, 44, 45, 4…	100, 102, 109, 117, 119, 120, 123, 124, 127, 128, 130, 133, 134, 17, 18, 19, 2, 20, 22, 23, 25, 28, 3, 36, 37, 41, 52, 55, 56, 57, 58, 59, 61, 63, 65, 66, 68, 69, 7, 70, 71, 73, 74, 75, 76, 77, 78, 8, 80, 81, 82, 83, 84, 85, 86, 87, 88, 91, 94, 95, 96, 99,1	100
2qexS	S,H,T,E,K,Q,K,R,S,K,N,T,Q,N,M,K,K,R	0,8,10,11,12,20,22,30,32,33,52,53,54,55,57,61,62,66	18		3cclQ	10, 11, 12, 13, 14, 15, 16, 17, 18, 19, 2, 20, 21, 22, 23, 24, 25, 26, 27, 28, 29, 3, 30, 31, 32, 33, 34, 35, 36, 37, 38, 39, 4, 40, 41, 42, 43, 44, 45, 46, 47, 48, 49, 5, 50, 51, 52, 53, 54, 55, 56, 57, 58, 59, 6, 60, 61, 62, 63, 64, 65, 66, 67, 68, 69, 7, 70, 71, 72, 73, 74, 75, 76, 77, 78, 79, 8, 80, 81, 82, 83, 84, 85, 86, 87, 88, 89, 9, 90, 91, 92, 93, 94, 95,1	11, 13, 14, 15, 16, 19, 2, 21, 22, 23, 27, 3, 38, 4, 40, 42, 45, 46, 48, 49, 5, 50, 51, 53, 55, 58, 59, 6, 60, 67, 68, 69, 7, 77, 79, 8, 80, 82, 83, 85, 9, 94, 95,1	100
2qexR	G,S,Y,S,M,R,S,K,K,K,H,N,S,G,V,H,K,S,K,G,W,D,R,Y,E,K,E,N,N,H,Q,A,A,H,Q,K,P,R,A,M,R,S,A,W,N,S,P	0,2,3,4,16,18,23,25,28,59,61,62,63,64,65,67,68,69,70,73,74,75,78,79,81,82,92,93,97,100,101,114,115,116,121,125,126,127,128,129,131,133,134,135,136,137,138	47		2xznV	10, 100, 101, 102, 103, 104, 105, 106, 107, 108, 109, 11, 110, 111, 112, 113, 114, 115, 116, 117, 118, 119, 12, 120, 13, 14, 15, 16, 17, 18, 19, 2, 20, 21, 22, 23, 24, 25, 26, 27, 28, 29, 3, 30, 31, 32, 33, 34, 35, 36, 37, 38, 39, 4, 40, 41, 42, 43, 44, 45, 46, 47, 48, 49, 5, 50, 51, 52, 53, 54, 55, 56, 57, 58, 59, 6, 60, 61, 62, 63, 64, 65, 66, 67, 68, 69, 7, 70, 71, 72, 73, 74, 75, 76, 77, 78, …	2, 27, 28, 3, 31, 4, 42, 43, 44, 45, 47, 48, 5, 51, 55, 58, 59, 6, 62, 66, 7, 9,1	100
2qexM	A,S,Y,R,W,R,A,R,R,R,L,K,R,S,Q,K,A,Q,R,K,G,S,R,K,R,R,H,G,R,R,S,K,R,Q,V,T,R,T,R,R,K,I,R,R,R,T,F,P,N,N,Q,G,R,K,D,N,N,W,Q,D,R,F,R,L,G,R,N,R,K,K,G,E,K,R,P,S,L,R,S,G,K	0,2,4,8,24,31,35,38,41,44,45,47,49,50,51,54,55,57,67,68,69,70,72,73,74,75,76,79,80,81,82,83,84,85,87,88,89,91,92,93,94,96,98,103,106,107,108,109,110,115,121,123,124,126,134,136,142,148,154,156,157,159,160,162,164,167,169,170,175,177,178,180,181,183,184,185,186,187,188,190,192	81		3ogyG	10, 100, 101, 102, 103, 104, 105, 106, 107, 108, 109, 11, 110, 111, 112, 113, 114, 115, 116, 117, 118, 119, 12, 120, 121, 122, 123, 124, 125, 126, 127, 128, 129, 13, 130, 131, 132, 133, 134, 135, 136, 137, 138, 139, 14, 140, 141, 142, 143, 144, 145, 146, 147, 148, 149, 15, 150, 151, 152, 153, 154, 16, 17, 18, 19, 2, 20, 21, 22, 23, 24, 25, 26, 27, 28, 29, 3, 30, 31, 32, 33, 34, 35, 36, 37, 38, 39…	101, 108, 113, 115, 118, 2, 27, 28, 29, 3, 30, 32, 33, 34, 35, 36, 37, 4, 40, 41, 5, 6, 80, 81, 9, 97,1	100
2o5iM	S,Q,F,R,R,A,D,P,N,I,Q,E,L,K,V,E,Y,S,L,L,R,G,M	3.86389e+77	23		3cpwB	10, 100, 101, 102, 103, 104, 105, 106, 107, 108, 109, 11, 110, 111, 112, 113, 114, 115, 116, 117, 118, 119, 12, 120, 121, 122, 123, 124, 125, 126, 127, 128, 129, 13, 130, 131, 132, 133, 134, 135, 136, 137, 138, 139, 14, 140, 141, 142, 143, 144, 145, 146, 147, 148, 149, 15, 150, 151, 152, 153, 154, 155, 156, 157, 158, 159, 16, 160, 161, 162, 163, 164, 165, 166, 167, 168, 169, 17, 170, 171, 172, 17…	10, 11, 111, 112, 113, 114, 116, 117, 118, 119, 12, 13, 14, 141, 15, 156, 157, 158, 16, 161, 163, 17, 18, 2, 20, 206, 207, 208, 209, 210, 211, 212, 213, 216, 217, 22, 221, 222, 223, 224, 225, 226, 227, 229, 230, 231, 232, 233, 234, 235, 237, 238, 239, 240, 241, 242, 243, 244, 245, 246, 247, 248, 249, 25, 250, 253, 254, 256, 261, 262, 263, 264, 265, 266, 267, 27, 28, 281, 282, 285, 286, 288, 289, …	100
2o5iN	D,K,S,R,R,V,R,R,R,K,Q,K,R,R,K,R,A,D,T,Y,R,R,K,Q,N	53,80,300,301,303,343,349,401,416,425,426,436,437,443,486,519,520,558,903,908,911,1063,1223,1238,1239	25		3cpwA	10, 100, 101, 102, 103, 104, 105, 106, 107, 108, 109, 11, 110, 111, 112, 113, 114, 115, 116, 117, 118, 119, 12, 120, 121, 122, 123, 124, 125, 126, 127, 128, 129, 13, 130, 131, 132, 133, 134, 135, 136, 137, 138, 139, 14, 140, 141, 142, 143, 144, 145, 146, 147, 148, 149, 15, 150, 151, 152, 153, 154, 155, 156, 157, 158, 159, 16, 160, 161, 162, 163, 164, 165, 166, 167, 168, 169, 17, 170, 171, 172, 17…	10, 11, 110, 111, 112, 113, 117, 118, 119, 120, 121, 122, 123, 13, 14, 141, 142, 144, 146, 15, 163, 164, 165, 167, 168, 169, 17, 170, 171, 172, 173, 175, 176, 177, 178, 18, 182, 183, 184, 185, 186, 187, 188, 189, 190, 191, 192, 193, 194, 195, 197, 198, 199, 2, 20, 203, 204, 205, 206, 207, 208, 209, 21, 210, 211, 212, 213, 214, 216, 217, 218, 22, 220, 221, 222, 223, 224, 225, 226, 227, 228, 229, 2…	100
2qexN	A,G,P,R,Y,K,V,M,R,R,R,R,R,T,Y,R,R,L,K,S,R,R,K,S,N,K,H,R,Q,N,G,D,D,T,S,G,N,M,N,S,P,T,P,K,N,R,H,I,Y,Q,Y,S	0,2,3,4,5,6,7,9,10,11,12,13,16,17,19,22,24,25,27,28,32,36,37,38,39,40,41,43,45,52,53,54,55,56,59,75,76,77,106,107,108,109,110,113,131,140,145,146,149,152,158,159	52		3cpwD	10, 100, 101, 102, 103, 104, 105, 106, 107, 108, 109, 11, 110, 111, 112, 113, 114, 115, 116, 117, 118, 119, 12, 120, 121, 122, 123, 124, 125, 126, 127, 128, 129, 13, 130, 131, 132, 133, 134, 135, 136, 137, 138, 139, 14, 140, 141, 142, 143, 144, 145, 146, 147, 148, 149, 15, 150, 151, 152, 153, 154, 155, 156, 157, 158, 159, 16, 160, 161, 162, 163, 164, 165, 166, 167, 168, 169, 17, 170, 171, 172, 17…	103, 105, 106, 107, 109, 11, 110, 111, 115, 118, 119, 120, 121, 122, 13, 15, 3, 36, 37, 38, 39, 4, 41, 42, 46, 48, 5, 58, 60, 62, 8, 82, 83, 85, 86, 87, 89, 91, 93, 95, 99,1	100
2qexI	P,T,A,K,G,E,P,E,K,D,L,L,Y,K,E,G,T,S,L	3,4,5,9,17,20,21,23,41,44,45,46,48,55,56,59,60,63,64	19		2xzn7	10, 100, 101, 102, 103, 11, 12, 13, 14, 15, 16, 17, 18, 19, 2, 20, 21, 22, 23, 24, 25, 26, 27, 28, 29, 3, 30, 31, 32, 33, 34, 35, 36, 37, 38, 39, 4, 40, 41, 42, 43, 44, 45, 46, 47, 48, 49, 5, 50, 51, 52, 53, 54, 55, 56, 57, 58, 59, 6, 60, 61, 62, 63, 64, 65, 66, 67, 68, 69, 7, 70, 71, 72, 73, 74, 75, 76, 77, 78, 79, 8, 80, 81, 82, 83, 84, 85, 86, 87, 88, 89, 9, 90, 91, 92, 93, 94, 95, 96, 97, 98,…	2, 27, 3, 39, 42, 46, 47, 5, 50, 58, 8,1	100
2qexH	K,A,M,R,K,P,A,T,R,E,Y,K,K,E,R,S,A,R,R,K,F,H,R,E,N,M,R,A,A,F,G,R,R,Y,N,K,T,S	0,2,4,6,10,11,12,14,15,17,18,31,35,52,57,60,63,70,87,88,89,91,95,96,97,101,102,103,104,105,106,139,140,142,143,144,146,148	38		3cpwH	10, 100, 101, 102, 103, 104, 105, 106, 107, 108, 109, 11, 110, 111, 112, 113, 114, 115, 116, 117, 118, 119, 12, 120, 121, 122, 123, 124, 125, 126, 127, 128, 129, 13, 130, 131, 132, 133, 134, 135, 136, 137, 138, 139, 14, 140, 141, 142, 143, 144, 145, 146, 147, 148, 149, 15, 150, 151, 152, 153, 154, 155, 156, 157, 158, 159, 16, 160, 161, 162, 163, 164, 165, 166, 167, 168, 169, 17, 170, 171, 172, 17…	102, 103, 104, 105, 106, 107, 11, 12, 13, 140, 141, 143, 144, 145, 147, 149, 15, 16, 17, 18, 19, 3, 32, 36, 37, 5, 53, 58, 61, 64, 7, 71, 88, 89, 90, 92, 96, 97, 98,1	100
2qexK	M,A,D,T,Q,G,E,S,L,K,I,S,V,G,Y,S,T,K,N,R,L,P,S,R,R,K,R,R,N	0,2,6,8,9,10,12,15,16,29,31,32,33,35,36,37,39,40,41,42,43,44,55,65,76,77,80,86,92	29		3cpwN	10, 100, 101, 102, 103, 104, 105, 106, 107, 108, 109, 11, 110, 111, 112, 113, 114, 115, 12, 13, 14, 15, 16, 17, 18, 19, 2, 20, 21, 22, 23, 24, 25, 26, 27, 28, 29, 3, 30, 31, 32, 33, 34, 35, 36, 37, 38, 39, 4, 40, 41, 42, 43, 44, 45, 46, 47, 48, 49, 5, 50, 51, 52, 53, 54, 55, 56, 57, 58, 59, 6, 60, 61, 62, 63, 64, 65, 66, 67, 68, 69, 7, 70, 71, 72, 73, 74, 75, 76, 77, 78, 79, 8, 80, 81, 82, 83, 84…	109, 110, 111, 112, 113, 114, 115, 12, 15, 19, 24, 25, 28, 3, 32, 35, 36, 37, 38, 4, 42, 44, 46, 47, 50, 51, 63, 65, 66, 67, 68, 82, 83, 84,2	100
2qexJ	I,G,R,S,L,T,R,Q,K,R,I,N,N,G,Y,F,K,R,K,R,T,R,G,M,H,K,K,R,E,R,V,I,K,G	14,16,17,20,27,43,45,48,55,56,59,61,63,64,65,66,69,70,76,77,78,80,81,82,85,86,87,91,95,98,99,123,124,136	34		2xzn2	10, 100, 101, 102, 103, 104, 105, 106, 107, 108, 109, 11, 110, 111, 112, 113, 114, 115, 116, 117, 118, 119, 12, 120, 121, 122, 123, 124, 125, 126, 127, 128, 129, 13, 130, 131, 132, 133, 134, 135, 136, 137, 138, 139, 14, 140, 141, 142, 143, 144, 145, 146, 147, 148, 149, 15, 150, 151, 152, 153, 154, 155, 156, 157, 158, 159, 16, 160, 161, 162, 163, 164, 165, 166, 167, 168, 169, 17, 170, 171, 172, 17…	10, 104, 105, 106, 11, 123, 13, 139, 14, 140, 142, 143, 144, 147, 148, 150, 151, 16, 176, 178, 18, 180, 181, 184, 186, 20, 21, 22, 23, 24, 25, 26, 28, 30, 31, 32, 33, 4, 49, 50, 51, 54, 55, 56, 57, 59, 6, 62, 63, 7, 71, 73, 78, 8, 80, 81, 82, 9, 93, 94,1	100
2o5iD	K,R,A,R,V,R,R,K,Q,R,K,R,R,K,R,A,D,D,Q,T,A,Y,R,R,K,Q,N	8.03013e+83	27		3cpwM	10, 100, 101, 102, 103, 104, 105, 106, 107, 108, 109, 11, 110, 111, 112, 113, 114, 115, 116, 117, 118, 119, 12, 120, 121, 122, 123, 124, 125, 126, 127, 128, 129, 13, 130, 131, 132, 133, 134, 135, 136, 137, 138, 139, 14, 140, 141, 142, 143, 144, 145, 146, 147, 148, 149, 15, 150, 151, 152, 153, 154, 155, 156, 157, 158, 159, 16, 160, 161, 162, 163, 164, 165, 166, 167, 168, 169, 17, 170, 171, 172, 17…	10, 101, 108, 109, 11, 110, 111, 114, 12, 13, 132, 14, 141, 146, 147, 150, 153, 158, 159, 16, 160, 162, 17, 18, 20, 21, 23, 25, 26, 28, 29, 3, 33, 35, 37, 38, 39, 4, 40, 41, 42, 44, 46, 5, 53, 54, 55, 56, 57, 6, 60, 7, 76, 77, 78, 8,1	100
2qexD	E,M,R,K,V,H,I,Q,M,P,V,T,K,A,R,E,K,T,R,S,Q,D,T,S,F,G,D,P,G,R,V,K,R,D,R,P,T,K,H,R	2,3,4,10,12,14,17,32,33,34,35,37,38,39,41,45,57,59,61,81,82,84,86,90,91,92,94,102,103,105,106,108,109,110,114,117,118,119,120,121	40		3cpwS	10, 100, 101, 102, 103, 104, 105, 106, 107, 108, 109, 11, 110, 111, 112, 113, 114, 115, 116, 117, 118, 119, 12, 13, 14, 15, 16, 17, 18, 19, 20, 21, 22, 23, 24, 25, 26, 27, 28, 29, 3, 30, 31, 32, 33, 34, 35, 36, 37, 38, 39, 4, 40, 41, 42, 43, 44, 45, 46, 47, 48, 49, 5, 50, 51, 52, 53, 54, 55, 56, 57, 58, 59, 6, 60, 61, 62, 63, 64, 65, 66, 67, 68, 69, 7, 70, 71, 72, 73, 74, 75, 76, 77, 78, 79, 8, 8…	105, 107, 11, 111, 116, 12, 13, 16, 17, 20, 21, 24, 26, 3, 32, 38, 39, 41, 43, 44, 5, 52, 53, 54, 6, 65, 67, 68, 69, 7, 79, 8, 80, 81, 82, 83, 87, 89, 9, 92, 94, 95, 97,2	100
2qexG	K,V,R,N,T,R	4,8,18,19,20,24	6		2j010	10, 11, 12, 13, 14, 15, 16, 17, 18, 19, 2, 20, 21, 22, 23, 24, 25, 26, 27, 28, 29, 3, 30, 31, 32, 33, 34, 35, 36, 37, 38, 39, 4, 40, 41, 42, 43, 44, 45, 46, 47, 48, 49, 5, 50, 51, 52, 53, 54, 55, 56, 57, 58, 59, 6, 60, 61, 62, 63, 64, 65, 66, 67, 68, 69, 7, 70, 71, 72, 73, 74, 75, 76, 77, 78, 79, 8, 80, 81, 82, 83, 84, 9,1	11, 12, 14, 15, 16, 17, 18, 19, 2, 20, 24, 26, 27, 29, 33, 34, 35, 36, 39, 4, 41, 42, 43, 45, 54, 55, 57, 60, 69, 72, 74, 77,1	100
2qexF	K,G,T,N,E,K,R,V,Q,I,Q,L,V,G,S,A	30,31,32,33,34,37,41,53,54,58,79,88,90,91,92,93	16		2j011	10, 11, 12, 13, 14, 15, 16, 17, 18, 19, 2, 20, 21, 22, 23, 24, 25, 26, 27, 28, 29, 3, 30, 31, 32, 33, 34, 35, 36, 37, 38, 39, 4, 40, 41, 42, 43, 44, 45, 46, 47, 48, 49, 5, 50, 51, 52, 53, 54, 55, 56, 57, 58, 59, 6, 60, 61, 62, 63, 64, 65, 66, 67, 68, 69, 7, 70, 71, 72, 73, 74, 75, 76, 77, 8, 9,1	11, 12, 13, 14, 16, 18, 21, 24, 25, 26, 27, 28, 30, 32, 33, 34, 36, 37, 38, 40, 42, 45, 50, 54, 58, 62,1	100
2qexA	G,R,R,G,Q,R,R,G,R,G,T,S,T,F,R,A,S,H,R,Y,K,A,D,K,H,P,R,S,S,S,P,K,F,A,R,A,S,G,V,P,S,E,K,G,R,T,K,P,F,V,K,A,G,K,H,H,K,K,R,G,T,K,W,P,N,V,R,G,V,A,M,N,V,D,H,G,G,G,R,Q,H,P,G,K,P,K,S,R,N,P,P,R,K,V,G,D,I,A,S,K,R,T,G,R,G	0,1,2,5,6,7,8,9,10,11,12,13,14,15,16,17,19,20,21,22,23,24,25,30,46,48,50,51,109,110,111,116,117,118,119,120,121,122,123,140,141,143,145,162,163,164,166,167,168,169,170,171,172,174,175,176,177,179,181,182,183,184,185,186,187,188,189,190,191,192,193,194,196,197,198,202,203,204,205,206,207,208,209,210,211,212,213,216,217,219,220,222,223,224,225,226,227,228,229,230,231,232,233,234,235	105		1k8aQ	10, 100, 101, 102, 103, 104, 105, 106, 107, 108, 109, 11, 110, 111, 112, 113, 114, 115, 116, 117, 118, 119, 12, 120, 121, 122, 123, 124, 125, 126, 127, 128, 129, 13, 130, 131, 132, 133, 134, 135, 136, 137, 138, 139, 14, 140, 141, 142, 143, 144, 145, 146, 147, 15, 16, 17, 18, 19, 2, 20, 21, 22, 23, 24, 25, 26, 27, 28, 29, 3, 30, 31, 32, 33, 34, 35, 36, 37, 38, 39, 4, 40, 41, 42, 43, 44, 45, 46, 47…	100, 102, 106, 109, 116, 117, 119, 120, 123, 124, 128, 130, 133, 134, 17, 18, 19, 2, 20, 22, 23, 25, 28, 3, 37, 41, 52, 54, 55, 56, 57, 58, 59, 61, 63, 65, 66, 68, 69, 7, 70, 71, 73, 74, 75, 76, 77, 78, 8, 80, 81, 82, 83, 84, 85, 86, 87, 88, 91, 94, 95, 96, 99,1	100
3pu4E	R,M,E,K,Y,D,A,K,S,S,S,R	1.41147e+35	12		1vq93	10, 11, 12, 13, 14, 15, 16, 17, 18, 19, 2, 20, 21, 22, 23, 24, 25, 26, 27, 28, 29, 3, 30, 31, 32, 33, 34, 35, 36, 37, 38, 39, 4, 40, 41, 42, 43, 44, 45, 46, 47, 48, 49, 5, 50, 51, 52, 53, 54, 55, 56, 57, 58, 59, 6, 60, 61, 62, 63, 64, 65, 66, 67, 68, 69, 7, 70, 71, 72, 73, 74, 75, 76, 77, 78, 79, 8, 80, 81, 82, 83, 84, 85, 86, 87, 88, 89, 9, 90, 91,1,2	10, 13, 15, 16, 17, 2, 25, 27, 28, 29, 30, 31, 34, 35, 38, 39, 42, 43, 46, 47, 48, 50, 51, 53, 54, 58, 59, 60, 61, 62, 63, 64, 66, 68, 76, 77, 79, 8, 80, 81, 82, 84, 86, 9, 91,1	100
2qexC	R,A,Q,N,R,K,Q,D,Y,G,S,D,A,G,R,T,P,S,S,G,G,Q,A,H,P,L,D,R,A,R,V,P,Q,A,V,K,R,S,H,P,K,T,E,K,D,D,N,D,K,E,R,Q,R,K,T,Q,R,D,K,I,K,A,G,Q,G,R,R,Y,R,P,A,T,R,N,A,T,S,E,N,D,P,G,R	26,37,38,40,41,42,43,44,45,46,47,48,51,52,54,55,56,59,62,63,65,66,67,68,70,72,73,75,76,77,79,80,81,82,83,84,86,87,89,91,92,93,94,95,96,100,102,103,104,105,106,107,126,148,149,150,167,169,172,173,174,175,176,177,178,181,183,185,186,188,189,201,204,205,212,213,215,216,218,221,224,225,245	83		3cc4V	10, 11, 12, 13, 14, 15, 16, 17, 18, 19, 2, 20, 21, 22, 23, 24, 25, 26, 27, 28, 29, 3, 30, 31, 32, 33, 34, 35, 36, 37, 38, 39, 4, 40, 41, 42, 43, 44, 45, 46, 47, 48, 49, 5, 50, 51, 52, 53, 54, 55, 56, 57, 58, 59, 6, 60, 61, 62, 63, 64, 65, 66, 67, 68, 69, 7, 70, 8, 9,1,2	34, 4, 44, 47, 5, 50, 51, 54, 55, 57, 58, 62, 7, 9,1	100
2o5iC	S,R,Q,F,R,R,N,I,Q,E,E,K,M,V,E,Y,S,L,L,Q,R	3.86387e+70	21		3cc4P	10, 100, 101, 102, 103, 104, 105, 106, 107, 108, 109, 11, 110, 111, 112, 113, 114, 115, 116, 117, 118, 119, 12, 120, 121, 122, 123, 124, 125, 126, 127, 128, 129, 13, 130, 131, 132, 133, 134, 135, 136, 137, 138, 139, 14, 140, 141, 142, 143, 144, 145, 146, 147, 148, 15, 16, 17, 18, 19, 2, 20, 21, 22, 23, 24, 25, 26, 27, 28, 29, 3, 30, 31, 32, 33, 34, 35, 36, 37, 38, 39, 4, 40, 41, 42, 43, 44, 45, 4…	100, 102, 109, 116, 117, 119, 120, 123, 124, 127, 128, 130, 133, 134, 17, 18, 19, 2, 20, 22, 23, 25, 28, 3, 36, 37, 41, 52, 55, 56, 57, 58, 59, 61, 63, 65, 66, 68, 69, 7, 70, 71, 73, 74, 75, 76, 77, 78, 8, 80, 81, 82, 83, 84, 85, 86, 87, 88, 91, 94, 95, 96, 99,1	100
2zjrM	Q,H,I,N,R,G,R,S,R,R,R,A,K,Y,Y	0,2,5,6,7,8,26,58,61,98,99,100,101,103,104	15		3cc4L	10, 100, 101, 102, 103, 104, 105, 106, 107, 108, 109, 11, 110, 111, 112, 113, 114, 115, 116, 117, 118, 119, 12, 120, 121, 122, 123, 124, 125, 126, 127, 128, 129, 13, 130, 131, 132, 133, 134, 135, 136, 137, 138, 139, 14, 140, 141, 142, 143, 15, 16, 17, 18, 19, 2, 20, 21, 22, 23, 24, 25, 26, 27, 28, 29, 3, 30, 31, 32, 33, 34, 35, 36, 37, 38, 39, 4, 40, 41, 42, 43, 44, 45, 46, 47, 48, 49, 5, 50, 51,…	10, 102, 104, 105, 106, 107, 108, 11, 12, 121, 122, 127, 13, 14, 15, 16, 17, 18, 19, 20, 21, 22, 23, 24, 25, 26, 27, 28, 29, 3, 30, 31, 32, 34, 35, 37, 38, 39, 4, 40, 41, 46, 47, 48, 5, 50, 51, 52, 53, 56, 57, 6, 63, 65, 70, 71, 8, 9,1	100
2zjrL	L,T,R,R,K,V,R,R,R,Y,S,H,Y,Q,G,Q,T,A,K,T,D,F,R,Y,K,Y,H,R	3,5,6,7,8,9,10,18,20,24,27,29,31,33,40,41,42,49,56,57,58,81,83,86,87,88,89,91	28		3cc4M	10, 100, 101, 102, 103, 104, 105, 106, 107, 108, 109, 11, 110, 111, 112, 113, 114, 115, 116, 117, 118, 119, 12, 120, 121, 122, 123, 124, 125, 126, 127, 128, 129, 13, 130, 131, 132, 133, 134, 135, 136, 137, 138, 139, 14, 140, 141, 142, 143, 144, 145, 146, 147, 148, 149, 15, 150, 151, 152, 153, 154, 155, 156, 157, 158, 159, 16, 160, 161, 162, 163, 164, 165, 166, 167, 168, 169, 17, 170, 171, 172, 17…	100, 104, 107, 108, 109, 110, 111, 116, 122, 124, 125, 127, 13, 135, 137, 138, 139, 143, 146, 149, 15, 155, 156, 157, 158, 160, 161, 163, 165, 168, 170, 171, 172, 176, 177, 178, 179, 181, 182, 184, 185, 186, 187, 188, 189, 191, 192, 193, 25, 29, 3, 32, 35, 36, 39, 42, 45, 46, 48, 5, 50, 51, 52, 55, 56, 58, 61, 68, 69, 70, 71, 73, 74, 75, 76, 77, 78, 80, 81, 82, 83, 84, 85, 86, 88, 89, 9, 90, 92, …	100
2zjrO	Q,T,R,V,R,K,K,Y,I,K,Y,G,V,Y,R,R,R,G,H,R,Q	1,2,16,17,60,62,63,65,66,68,69,72,73,75,76,77,78,80,81,82,83	21		3cc4N	10, 100, 101, 102, 103, 104, 105, 106, 107, 108, 109, 11, 110, 111, 112, 113, 114, 115, 116, 117, 118, 119, 12, 120, 121, 122, 123, 124, 125, 126, 127, 128, 129, 13, 130, 131, 132, 133, 134, 135, 136, 137, 138, 139, 14, 140, 141, 142, 143, 144, 145, 146, 147, 148, 149, 15, 150, 151, 152, 153, 154, 155, 156, 157, 158, 159, 16, 160, 161, 162, 163, 164, 165, 166, 167, 168, 169, 17, 170, 171, 172, 17…	10, 101, 106, 108, 109, 11, 110, 111, 112, 113, 114, 12, 13, 130, 132, 135, 14, 141, 146, 147, 150, 153, 159, 160, 17, 18, 20, 23, 25, 26, 28, 29, 3, 33, 37, 38, 39, 4, 40, 42, 44, 46, 5, 53, 54, 55, 56, 57, 6, 60, 7, 76, 77, 78, 8,1	100
1q86Z	R,Q,R,H,R,K,P,Q,F,R,Q,D,H,K,K,K,R,V,S,W,R,K,R,G,Q,L,S,K,R,R,G,I,K,G,K,V,E,A,G,F,R,S,P,T,R,G,H,P,R,H,R,A,S,K,V,G,A,R,K,E,L,N,Y	20,24,25,26,27,30,31,32,33,35,36,37,39,40,41,42,43,44,47,48,49,50,52,53,54,55,56,57,59,60,61,62,63,64,65,69,70,71,72,73,74,75,76,77,80,81,83,84,91,93,109,111,112,113,114,115,116,117,118,120,134,135,138	63		3cc4O	10, 100, 101, 102, 103, 104, 105, 106, 107, 108, 109, 11, 110, 111, 112, 113, 114, 115, 12, 13, 14, 15, 16, 17, 18, 19, 2, 20, 21, 22, 23, 24, 25, 26, 27, 28, 29, 3, 30, 31, 32, 33, 34, 35, 36, 37, 38, 39, 4, 40, 41, 42, 43, 44, 45, 46, 47, 48, 49, 5, 50, 51, 52, 53, 54, 55, 56, 57, 58, 59, 6, 60, 61, 62, 63, 64, 65, 66, 67, 68, 69, 7, 70, 71, 72, 73, 74, 75, 76, 77, 78, 79, 8, 80, 81, 82, 83, 84…	109, 110, 111, 112, 113, 114, 115, 12, 15, 19, 2, 24, 25, 28, 3, 32, 35, 36, 37, 38, 4, 42, 44, 46, 47, 50, 51, 63, 65, 66, 67, 68, 82, 83, 84,1	100
2zjrI	L,K,P,T,R,K,R,G,R,G,P,T,T,G,R,H,K,G,Q,K,S,R,S,A,G,K,F,E,R,L,R,P,K,R,G,F,N,N,V,G,V,L,R,R,K,K,L,A,A	2,3,4,5,9,13,14,16,17,18,19,22,25,27,28,30,31,32,33,34,35,36,37,39,40,41,45,46,49,52,55,57,58,59,60,61,62,63,64,65,70,94,96,97,98,103,105,106,123	49		3cc4H	10, 100, 101, 102, 103, 104, 105, 106, 107, 108, 109, 11, 110, 111, 112, 113, 114, 115, 116, 117, 118, 119, 12, 120, 121, 122, 123, 124, 125, 126, 127, 128, 129, 13, 130, 131, 132, 133, 134, 135, 136, 137, 138, 139, 14, 140, 141, 142, 143, 144, 145, 146, 147, 148, 149, 15, 150, 151, 152, 153, 154, 155, 156, 157, 158, 159, 16, 160, 161, 162, 163, 164, 165, 166, 167, 168, 169, 17, 170, 171, 172, 17…	102, 103, 104, 105, 106, 107, 11, 12, 13, 14, 140, 141, 143, 144, 145, 146, 147, 149, 15, 16, 18, 19, 3, 32, 36, 37, 5, 53, 58, 61, 64, 7, 71, 88, 89, 90, 92, 96, 97, 98,1	100
2zjrH	M,M,Q,S,R,I,R,N,G,K,T,G,G,G,G,N,K,R,Y,S,K,V,K,R,N	0,2,4,5,6,21,22,25,30,31,35,36,37,38,39,40,41,42,43,53,55,68,81,89,93	25		3cc4A	10, 100, 101, 102, 103, 104, 105, 106, 107, 108, 109, 11, 110, 111, 112, 113, 114, 115, 116, 117, 118, 119, 12, 120, 121, 122, 123, 124, 125, 126, 127, 128, 129, 13, 130, 131, 132, 133, 134, 135, 136, 137, 138, 139, 14, 140, 141, 142, 143, 144, 145, 146, 147, 148, 149, 15, 150, 151, 152, 153, 154, 155, 156, 157, 158, 159, 16, 160, 161, 162, 163, 164, 165, 166, 167, 168, 169, 17, 170, 171, 172, 17…	10, 11, 110, 111, 112, 113, 117, 118, 119, 12, 120, 121, 122, 123, 124, 13, 14, 141, 142, 144, 146, 15, 163, 164, 165, 167, 168, 169, 17, 170, 171, 172, 173, 175, 176, 177, 178, 18, 180, 182, 183, 184, 185, 186, 187, 188, 189, 190, 191, 192, 193, 194, 195, 196, 198, 199, 2, 20, 203, 204, 205, 206, 207, 208, 21, 210, 211, 212, 213, 214, 216, 217, 218, 22, 220, 221, 222, 223, 224, 225, 226, 227, 22…	100
2zjrK	H,K,A,G,L,R,S,L,R,A,E,I,Q,T,T,K,K,E,Q,T,L,H,R,R,Q,H,K,R,P,G,G,T,R,R,R,R,G,D,V	0,2,3,4,7,9,11,17,19,24,28,31,32,33,34,37,39,46,47,50,57,58,60,61,65,68,70,87,88,89,90,92,93,96,100,101,102,103,105	39		3cc4B	10, 100, 101, 102, 103, 104, 105, 106, 107, 108, 109, 11, 110, 111, 112, 113, 114, 115, 116, 117, 118, 119, 12, 120, 121, 122, 123, 124, 125, 126, 127, 128, 129, 13, 130, 131, 132, 133, 134, 135, 136, 137, 138, 139, 14, 140, 141, 142, 143, 144, 145, 146, 147, 148, 149, 15, 150, 151, 152, 153, 154, 155, 156, 157, 158, 159, 16, 160, 161, 162, 163, 164, 165, 166, 167, 168, 169, 17, 170, 171, 172, 17…	10, 101, 11, 111, 112, 113, 114, 116, 117, 118, 119, 12, 13, 14, 141, 143, 155, 156, 157, 158, 16, 161, 163, 17, 18, 2, 20, 206, 207, 208, 209, 210, 211, 212, 213, 216, 217, 22, 221, 222, 223, 224, 225, 226, 227, 229, 230, 231, 232, 233, 234, 235, 237, 238, 239, 240, 241, 242, 243, 244, 245, 246, 247, 248, 249, 25, 250, 252, 253, 254, 256, 259, 261, 262, 263, 264, 265, 266, 267, 27, 28, 281, 282,…	100
2zjrJ	T,K,F,K,Q,F,R,R,M,T,D,K,G,D,F,E,P,N,Q,A,R,Y,R,F,D,K,K,E,T,R,M,G,K,G,K,K,R,H,K,L,Q,E,A	2,3,4,6,7,8,9,11,12,13,15,17,18,20,24,33,34,40,41,44,54,60,62,64,66,71,72,75,76,77,78,79,80,81,82,93,114,118,119,120,123,134,135	43		1xmqS	10, 11, 12, 13, 14, 15, 16, 17, 18, 19, 2, 20, 21, 22, 23, 24, 25, 26, 27, 28, 29, 3, 30, 31, 32, 33, 34, 35, 36, 37, 38, 39, 4, 40, 41, 42, 43, 44, 45, 46, 47, 48, 49, 5, 50, 51, 52, 53, 54, 55, 56, 57, 58, 59, 6, 60, 61, 62, 63, 64, 65, 66, 67, 68, 69, 7, 70, 71, 72, 73, 74, 75, 76, 77, 78, 79, 8, 80, 81, 82, 83, 84, 85, 86, 87, 88, 89, 9, 90, 91, 92,1	13, 17, 2, 3, 33, 35, 36, 4, 5, 51, 52, 53, 54, 69, 71, 72, 76, 77, 78, 79, 9,1	100
2zjrE	K,A,Q,R,A,G,L,T,G,S,H,K,Q,G,Q,K,K,A,Y,H,K,K	1,53,54,57,58,61,62,65,103,105,106,133,134,137,138,145,148,151,152,153,155,167	22		1xmqP	10, 11, 12, 13, 14, 15, 16, 17, 18, 19, 2, 20, 21, 22, 23, 24, 25, 26, 27, 28, 29, 3, 30, 31, 32, 33, 34, 35, 36, 37, 38, 39, 4, 40, 41, 42, 43, 44, 45, 46, 47, 48, 49, 5, 50, 51, 52, 53, 54, 55, 56, 57, 58, 59, 6, 60, 61, 62, 63, 64, 65, 66, 67, 68, 69, 7, 70, 71, 72, 73, 74, 75, 76, 77, 78, 79, 8, 80, 81, 82, 83, 84, 85, 86, 87, 9,1	10, 12, 13, 14, 17, 18, 23, 24, 25, 27, 28, 3, 31, 35, 41, 42, 43, 44, 5, 6, 61, 62, 63, 65, 67, 68, 69, 72, 75, 8, 80, 81, 82, 83, 9,1	100
2zjrD	K,S,S,V,M,A,N,G,S,K,Q,K,I,T,K,K,S,F,L,K,V,T,R,F,D,R,N,L,G,I,D,T	2,20,21,22,23,24,34,38,40,41,60,61,63,65,66,68,72,74,76,85,86,87,89,119,120,122,126,127,128,129,150,152	32		3cc43	10, 11, 12, 13, 14, 15, 16, 17, 18, 19, 2, 20, 21, 22, 23, 24, 25, 26, 27, 28, 29, 3, 30, 31, 32, 33, 34, 35, 36, 37, 38, 39, 4, 40, 41, 42, 43, 44, 45, 46, 47, 48, 49, 5, 50, 51, 52, 53, 54, 55, 56, 57, 58, 59, 6, 60, 61, 62, 63, 64, 65, 66, 67, 68, 69, 7, 70, 71, 72, 73, 74, 75, 76, 77, 78, 79, 8, 80, 81, 82, 83, 84, 85, 86, 87, 88, 89, 9, 90, 91,1,2	10, 15, 16, 17, 2, 25, 27, 28, 29, 30, 31, 33, 34, 35, 36, 38, 39, 4, 42, 43, 45, 46, 47, 48, 50, 51, 53, 54, 58, 59, 60, 61, 62, 63, 64, 65, 66, 68, 7, 76, 77, 79, 8, 80, 81, 82, 84, 86, 9, 91,1	100
2zjrG	K,T,W,G,P,G,T,S,N,T,K,T,R,Y,T,Q,K,R,R,E,H,A,G,M,P,K,R,Q,R,K,K	0,1,11,18,20,22,26,30,43,61,63,71,72,73,74,77,81,86,95,98,99,100,103,104,106,107,109,110,112,119,132	31		1xmqH	10, 100, 101, 102, 103, 104, 105, 106, 107, 108, 109, 11, 110, 111, 112, 113, 114, 115, 116, 117, 118, 119, 12, 120, 121, 122, 123, 124, 125, 126, 127, 128, 129, 13, 130, 131, 132, 133, 134, 135, 136, 137, 14, 15, 16, 17, 18, 19, 2, 20, 21, 22, 23, 24, 25, 26, 27, 28, 29, 3, 30, 31, 32, 33, 34, 35, 36, 37, 38, 39, 4, 40, 41, 42, 43, 44, 45, 46, 47, 48, 49, 5, 50, 51, 52, 53, 54, 55, 56, 57, 58, 5…	11, 113, 114, 115, 12, 130, 132, 14, 15, 19, 21, 29, 3, 30, 56, 75, 8, 88, 89, 90, 91, 92, 94, 95, 96, 97,1	100
2zjrF	M,K,G,S,S,P,N,D,N,G,A,N,T,T,S	0,12,13,14,15,17,18,40,42,44,48,51,52,56,59	15		1xmqI	10, 100, 101, 102, 103, 104, 105, 106, 107, 108, 109, 11, 110, 111, 112, 113, 114, 115, 116, 117, 118, 119, 12, 120, 121, 122, 123, 124, 125, 126, 127, 13, 14, 15, 16, 17, 18, 19, 2, 20, 21, 22, 23, 24, 25, 26, 27, 28, 29, 3, 30, 31, 32, 33, 34, 35, 36, 37, 38, 39, 4, 40, 41, 42, 43, 44, 45, 46, 47, 48, 49, 5, 50, 51, 52, 53, 54, 55, 56, 57, 58, 59, 6, 60, 61, 62, 63, 64, 65, 66, 67, 68, 69, 7, 7…	10, 101, 102, 103, 106, 108, 109, 11, 110, 111, 112, 113, 114, 115, 116, 117, 119, 120, 121, 123, 124, 125, 126, 127, 13, 15, 19, 2, 35, 37, 39, 4, 61, 65, 66, 67, 68, 69, 70, 71, 72, 8, 82, 9, 92, 96,1	100
2zjrA	L,L,P,K,G,G,R,N,N,R,R,I,T,R,G,H,K,R,L,Y,R,P,N,R,H,A,D,G,E,K,P,K,Q,L,A,R,S,A,G,Y,L,S,E,R,H,E,E,H,V,L,G,K,A,R,S,R,W,R,K,P,H,Q,R,G,S,A,M,N,P,V,D,H,H,G,G,G,E,R,T,G,A,R,V,P,V,T,P,K,P,T,K,G,L,K,R,K,R	0,4,5,6,8,9,10,11,12,13,15,16,17,19,22,25,26,27,28,29,30,53,54,55,63,65,66,67,68,69,116,118,121,122,123,124,125,126,127,139,144,146,148,150,153,155,167,168,172,173,174,175,176,178,179,180,181,184,185,186,187,188,189,190,191,192,193,194,195,196,197,198,200,201,202,203,204,206,207,208,209,211,212,213,214,215,216,219,220,221,222,223,224,225,228,229,230	97		1xmqN	10, 11, 12, 13, 14, 15, 16, 17, 18, 19, 2, 20, 21, 22, 23, 24, 25, 26, 27, 28, 29, 3, 30, 31, 32, 33, 34, 35, 36, 37, 38, 39, 4, 40, 41, 42, 43, 44, 45, 46, 47, 48, 49, 5, 50, 51, 52, 53, 54, 55, 56, 57, 58, 59, 6, 60, 7, 8, 9,1	14, 15, 16, 17, 18, 2, 21, 28, 3, 30, 31, 34, 4, 40, 41, 42, 44, 45, 57, 59, 60, 7,1	100
2zjrC	H,E,Q,L,R,R,T,S,T,R,R,Q,K,T,G,R,Q,K,G,G,N,A,R,H,G,P,T,F,V,G,V,F,P,P,R,Y,Y,T,P,R,Q,R,A,K,K,I,K,R,R,V,V,N,Y	26,27,32,33,37,38,40,42,43,44,46,48,51,52,53,54,59,60,61,63,64,65,66,67,68,73,74,75,76,77,80,82,84,86,87,89,91,92,94,95,96,98,126,127,129,132,145,157,160,162,173,174,176	53		1xmqO	10, 11, 12, 13, 14, 15, 16, 17, 18, 19, 2, 20, 21, 22, 23, 24, 25, 26, 27, 28, 29, 3, 30, 31, 32, 33, 34, 35, 36, 37, 38, 39, 4, 40, 41, 42, 43, 44, 45, 46, 47, 48, 49, 5, 50, 51, 52, 53, 54, 55, 56, 57, 58, 59, 6, 60, 61, 62, 63, 64, 65, 66, 67, 68, 69, 7, 70, 71, 72, 73, 74, 75, 76, 77, 78, 79, 8, 80, 81, 82, 83, 84, 85, 86, 87, 88, 9,1,3	20, 21, 22, 24, 27, 30, 34, 4, 41, 45, 47, 48, 50, 51, 53, 63, 64, 67, 68, 7, 71,1	100
2zjrB	K,M,T,Q,Q,D,Y,Q,R,K,N,K,P,M,G,H,K,R,R,E,R,K,G,K,G,T,Q,G,M,K,R,N,F,A,S,H,S,K,K,W,R,R,P,G,S,I,G,Q,R,K,T,P,G,R,V,Y,K,G,K,M,A,H,M,R,T,Q,N,L,G,I,P,G,A,K	7,10,11,12,34,41,43,47,56,57,59,60,61,62,64,65,68,75,78,79,81,108,109,110,111,112,113,114,116,117,118,120,121,122,127,128,130,131,132,133,135,136,137,138,139,140,141,142,143,144,145,146,147,148,149,150,151,152,153,155,156,158,161,163,165,167,168,169,185,187,188,189,201,202	74		1xmqG	10, 100, 101, 102, 103, 104, 105, 106, 107, 108, 109, 11, 110, 111, 112, 113, 114, 115, 116, 117, 118, 119, 12, 120, 121, 122, 123, 124, 125, 126, 127, 128, 129, 13, 130, 131, 132, 133, 134, 135, 136, 137, 138, 139, 14, 140, 141, 142, 143, 144, 145, 146, 147, 148, 149, 15, 150, 151, 152, 153, 154, 155, 16, 17, 18, 19, 2, 20, 21, 22, 23, 24, 25, 26, 27, 28, 29, 3, 30, 31, 32, 33, 34, 35, 36, 37, 3…	101, 108, 11, 113, 115, 118, 2, 27, 28, 29, 3, 31, 32, 33, 34, 35, 36, 40, 41, 5, 75, 9, 93, 94, 97,1	100
4u7uE	N,R,D,K,S,Q,S,K,R,R,M,F,T,V,G,A,K	18,19,20,26,39,41,42,44,45,48,165,199,200,202,209,264,265	17		1xmqD	10, 100, 101, 102, 103, 104, 105, 106, 107, 108, 109, 11, 110, 111, 112, 113, 114, 115, 116, 117, 118, 119, 12, 120, 121, 122, 123, 124, 125, 126, 127, 128, 129, 13, 130, 131, 132, 133, 134, 135, 136, 137, 138, 139, 14, 140, 141, 142, 143, 144, 145, 146, 147, 148, 149, 15, 150, 151, 152, 153, 154, 155, 156, 157, 158, 159, 16, 160, 161, 162, 163, 164, 165, 166, 167, 168, 169, 17, 170, 171, 172, 17…	112, 114, 115, 117, 118, 12, 121, 122, 124, 13, 131, 132, 133, 134, 135, 136, 140, 154, 155, 204, 207, 208, 21, 23, 24, 29, 31, 35, 40, 41, 42, 45, 51, 53, 54, 56, 58, 6, 60, 61, 64, 65, 7, 71, 72, 73, 75, 76, 8, 9,1	100
3oi0E	R,T,A,M,A,G,R,R,R,K,P,K,Y,Y,F,A,A,A,T,I,A,T,K,E,S,R,N,N,Y	9,11,12,14,16,17,19,20,22,42,44,52,55,56,79,81,89,90,93,96,97,115,116,117,120,121,122,125,128	29		1vq9L	10, 100, 101, 102, 103, 104, 105, 106, 107, 108, 109, 11, 110, 111, 112, 113, 114, 115, 116, 117, 118, 119, 12, 120, 121, 122, 123, 124, 125, 126, 127, 128, 129, 13, 130, 131, 132, 133, 134, 135, 136, 137, 138, 139, 14, 140, 141, 142, 143, 15, 16, 17, 18, 19, 2, 20, 21, 22, 23, 24, 25, 26, 27, 28, 29, 3, 30, 31, 32, 33, 34, 35, 36, 37, 38, 39, 4, 40, 41, 42, 43, 44, 45, 46, 47, 48, 49, 5, 50, 51,…	10, 102, 104, 105, 107, 108, 11, 12, 121, 122, 127, 13, 14, 15, 16, 17, 18, 19, 20, 21, 22, 23, 24, 25, 26, 27, 29, 3, 30, 31, 32, 34, 35, 37, 38, 39, 4, 41, 46, 47, 48, 5, 50, 51, 52, 53, 56, 57, 6, 63, 65, 67, 70, 71, 8, 9,1	100
2zjrZ	A,K,H,P,V,P,K,K,K,T,S,K,S,K,R,M,R,R,S,H,H,N,T,P,K,S,H,Y,D	0,1,2,3,4,5,6,7,8,9,10,11,12,13,14,16,17,18,19,20,21,27,29,32,38,40,41,50,51	29		1vq9M	10, 100, 101, 102, 103, 104, 105, 106, 107, 108, 109, 11, 110, 111, 112, 113, 114, 115, 116, 117, 118, 119, 12, 120, 121, 122, 123, 124, 125, 126, 127, 128, 129, 13, 130, 131, 132, 133, 134, 135, 136, 137, 138, 139, 14, 140, 141, 142, 143, 144, 145, 146, 147, 148, 149, 15, 150, 151, 152, 153, 154, 155, 156, 157, 158, 159, 16, 160, 161, 162, 163, 164, 165, 166, 167, 168, 169, 17, 170, 171, 172, 17…	100, 104, 107, 108, 109, 110, 111, 116, 124, 127, 13, 135, 137, 138, 139, 143, 146, 149, 155, 156, 157, 158, 160, 161, 165, 168, 170, 171, 176, 177, 178, 179, 181, 182, 184, 185, 186, 187, 188, 189, 191, 192, 193, 25, 29, 3, 32, 35, 36, 39, 42, 45, 46, 48, 5, 50, 51, 52, 55, 56, 58, 68, 70, 71, 73, 75, 76, 79, 80, 81, 82, 83, 84, 85, 86, 88, 89, 9, 90, 91, 92, 93, 94, 95, 96, 97, 99,1	100
2zjrU	V,N,V,I,R,R,R,R,K,T,T,I,T,K,R,Q,R,A,N,L,H,K,N,R	6,8,10,11,12,13,17,24,25,26,27,29,30,31,32,34,35,36,37,38,39,40,57,60	24		1vq9O	10, 100, 101, 102, 103, 104, 105, 106, 107, 108, 109, 11, 110, 111, 112, 113, 114, 115, 12, 13, 14, 15, 16, 17, 18, 19, 2, 20, 21, 22, 23, 24, 25, 26, 27, 28, 29, 3, 30, 31, 32, 33, 34, 35, 36, 37, 38, 39, 4, 40, 41, 42, 43, 44, 45, 46, 47, 48, 49, 5, 50, 51, 52, 53, 54, 55, 56, 57, 58, 59, 6, 60, 61, 62, 63, 64, 65, 66, 67, 68, 69, 7, 70, 71, 72, 73, 74, 75, 76, 77, 78, 79, 8, 80, 81, 82, 83, 84…	109, 110, 111, 112, 113, 114, 115, 12, 15, 16, 19, 24, 25, 28, 3, 35, 36, 37, 38, 4, 42, 44, 46, 47, 50, 51, 63, 65, 66, 68, 82, 83, 84,2	100
2zjrT	R,S,N,P,K,Y,V,K,F,G,E,A,G,N,I,R,R,G,T,K,K,G,R,D,H,F,F,K,G,R	12,14,15,16,17,18,21,22,24,25,27,31,32,33,34,37,39,40,41,42,44,52,53,54,55,58,67,70,73,75	30		1vq9H	10, 100, 101, 102, 103, 104, 105, 106, 107, 108, 109, 11, 110, 111, 112, 113, 114, 115, 116, 117, 118, 119, 12, 120, 121, 122, 123, 124, 125, 126, 127, 128, 129, 13, 130, 131, 132, 133, 134, 135, 136, 137, 138, 139, 14, 140, 141, 142, 143, 144, 145, 146, 147, 148, 149, 15, 150, 151, 152, 153, 154, 155, 156, 157, 158, 159, 16, 160, 161, 162, 163, 164, 165, 166, 167, 168, 169, 17, 18, 19, 2, 20, 21…	102, 103, 104, 105, 106, 107, 11, 12, 13, 140, 141, 143, 144, 145, 147, 149, 15, 16, 18, 19, 3, 32, 36, 37, 5, 53, 58, 60, 61, 64, 7, 71, 88, 89, 90, 92, 96, 97, 98,1	100
2zjrW	R,S,I,G,G,Q,K,T,A,R,K,I,R,S,T,A,V,G,M,T,H	6,7,9,10,13,15,17,18,21,25,26,27,31,34,36,38,39,41,42,45,48	21		1vq9A	10, 100, 101, 102, 103, 104, 105, 106, 107, 108, 109, 11, 110, 111, 112, 113, 114, 115, 116, 117, 118, 119, 12, 120, 121, 122, 123, 124, 125, 126, 127, 128, 129, 13, 130, 131, 132, 133, 134, 135, 136, 137, 138, 139, 14, 140, 141, 142, 143, 144, 145, 146, 147, 148, 149, 15, 150, 151, 152, 153, 154, 155, 156, 157, 158, 159, 16, 160, 161, 162, 163, 164, 165, 166, 167, 168, 169, 17, 170, 171, 172, 17…	10, 11, 110, 111, 112, 113, 114, 117, 118, 119, 12, 120, 121, 122, 123, 13, 14, 141, 142, 144, 146, 15, 163, 164, 167, 168, 169, 17, 170, 171, 172, 173, 175, 176, 177, 178, 18, 182, 183, 184, 185, 187, 188, 189, 190, 191, 192, 193, 194, 195, 197, 198, 199, 2, 20, 203, 204, 205, 206, 207, 208, 209, 21, 210, 211, 212, 213, 214, 216, 217, 218, 22, 220, 221, 223, 224, 225, 226, 227, 228, 229, 23, 230…	100
2zjrV	K,L,H,R,R,R,A,Q,T,E	21,36,40,43,46,47,50,51,54,58	10		1vq9Z	10, 11, 12, 13, 14, 15, 16, 17, 18, 19, 2, 20, 21, 22, 23, 24, 25, 26, 27, 28, 29, 3, 30, 31, 32, 33, 34, 35, 36, 37, 38, 39, 4, 40, 41, 42, 43, 44, 45, 46, 47, 48, 49, 5, 50, 51, 52, 53, 54, 55, 56, 57, 58, 59, 6, 60, 61, 62, 63, 64, 65, 66, 67, 68, 69, 7, 70, 71, 72, 73, 74, 75, 76, 77, 78, 79, 8, 80, 81, 82, 9,1,2	10, 11, 12, 14, 21, 3, 37, 4, 40, 43, 50, 6, 60, 7, 8, 9,1	100
3q0pA	R,Q,F,N,Y,M,Y,R,Q,H,Q,R,Q,Y,N,Y,Q,K,F,S,N,E,N,Y,Q,Y,H	36,39,69,71,72,104,105,108,111,144,147,180,183,213,215,216,219,248,249,251,252,255,294,295,298,328,331	27		1vq9V	10, 11, 12, 13, 14, 15, 16, 17, 18, 19, 2, 20, 21, 22, 23, 24, 25, 26, 27, 28, 29, 3, 30, 31, 32, 33, 34, 35, 36, 37, 38, 39, 4, 40, 41, 42, 43, 44, 45, 46, 47, 48, 49, 5, 50, 51, 52, 53, 54, 55, 56, 57, 58, 59, 6, 60, 61, 62, 63, 64, 65, 66, 67, 68, 69, 7, 70, 8, 9,1,2	34, 4, 43, 44, 46, 50, 51, 54, 55, 57, 58, 62, 7, 9,1	100
2zjrP	N,K,K,K,Q,K,L,R,K,F,A,V,A,K,Y,R,S,R,K,R,R,R,S,K,N,S,A,N,H,N,D,A,K,R,P,R,A,R,G,S,A,N,I,K,K,R,H,N,K	2,3,4,7,8,11,12,13,14,17,18,19,20,21,22,24,26,28,29,31,38,54,55,62,65,66,69,70,73,74,90,91,96,97,100,101,102,103,104,105,106,107,109,110,111,112,115,125,126	49		1vq9P	10, 100, 101, 102, 103, 104, 105, 106, 107, 108, 109, 11, 110, 111, 112, 113, 114, 115, 116, 117, 118, 119, 12, 120, 121, 122, 123, 124, 125, 126, 127, 128, 129, 13, 130, 131, 132, 133, 134, 135, 136, 137, 138, 139, 14, 140, 141, 142, 143, 144, 145, 146, 147, 148, 15, 16, 17, 18, 19, 2, 20, 21, 22, 23, 24, 25, 26, 27, 28, 29, 3, 30, 31, 32, 33, 34, 35, 36, 37, 38, 39, 4, 40, 41, 42, 43, 44, 45, 4…	100, 102, 109, 117, 119, 120, 123, 124, 128, 130, 133, 134, 17, 18, 19, 2, 20, 22, 23, 25, 28, 3, 36, 37, 41, 52, 54, 55, 56, 57, 58, 59, 61, 63, 65, 66, 68, 69, 7, 70, 71, 73, 74, 75, 76, 77, 78, 8, 80, 81, 82, 83, 84, 85, 86, 87, 88, 91, 94, 95, 96, 99,1	100
2zjrS	R,K,V,Y,N,K,K,K,R,R,H,D,Y	7,10,21,23,24,25,36,66,73,75,79,81,83	13		1vq9Q	10, 11, 12, 13, 14, 15, 16, 17, 18, 19, 2, 20, 21, 22, 23, 24, 25, 26, 27, 28, 29, 3, 30, 31, 32, 33, 34, 35, 36, 37, 38, 39, 4, 40, 41, 42, 43, 44, 45, 46, 47, 48, 49, 5, 50, 51, 52, 53, 54, 55, 56, 57, 58, 59, 6, 60, 61, 62, 63, 64, 65, 66, 67, 68, 69, 7, 70, 71, 72, 73, 74, 75, 76, 77, 78, 79, 8, 80, 81, 82, 83, 84, 85, 86, 87, 88, 89, 9, 90, 91, 92, 93, 94, 95,1	11, 13, 14, 15, 16, 19, 2, 21, 22, 23, 25, 27, 3, 38, 4, 40, 42, 45, 46, 49, 5, 50, 53, 55, 58, 59, 6, 60, 67, 68, 69, 7, 77, 79, 8, 80, 82, 83, 85, 9, 94, 95,1	100
1ze2B	T,H,R,R,V,G,H,T,D,P,F,Q,T,R,L,K,Y,S,A,K,K,R,Y,R,P,G,Y,R,R,N,R,K,V	14,16,23,29,31,32,33,36,38,39,40,51,53,54,56,60,76,77,78,79,80,85,87,91,114,115,117,119,121,172,212,213,214	33		1vqp3	10, 11, 12, 13, 14, 15, 16, 17, 18, 19, 2, 20, 21, 22, 23, 24, 25, 26, 27, 28, 29, 3, 30, 31, 32, 33, 34, 35, 36, 37, 38, 39, 4, 40, 41, 42, 43, 44, 45, 46, 47, 48, 49, 5, 50, 51, 52, 53, 54, 55, 56, 57, 58, 59, 6, 60, 61, 62, 63, 64, 65, 66, 67, 68, 69, 7, 70, 71, 72, 73, 74, 75, 76, 77, 78, 79, 8, 80, 81, 82, 83, 84, 85, 86, 87, 88, 89, 9, 90, 91,1,2	10, 13, 15, 16, 17, 2, 27, 28, 29, 30, 31, 33, 34, 35, 38, 39, 42, 43, 46, 47, 48, 50, 51, 53, 54, 58, 59, 60, 61, 62, 63, 64, 68, 76, 77, 78, 79, 8, 80, 81, 82, 84, 86, 9, 91,1	100
4nkuA	G,D,N,A,N,T,S,Y,H	51,65,121,124,127,128,167,168,278	9		3ohzO	10, 100, 101, 102, 103, 104, 105, 106, 107, 108, 109, 11, 110, 111, 112, 113, 114, 115, 116, 117, 118, 119, 12, 120, 121, 13, 14, 15, 16, 17, 18, 19, 2, 20, 21, 22, 23, 24, 25, 26, 27, 28, 29, 3, 30, 31, 32, 33, 34, 35, 36, 37, 38, 39, 4, 40, 41, 42, 43, 44, 45, 46, 47, 48, 49, 5, 50, 51, 52, 53, 54, 55, 56, 57, 58, 59, 6, 60, 61, 62, 63, 64, 65, 66, 67, 68, 69, 7, 70, 71, 72, 73, 74, 75, 76, 77,…	22, 23, 25, 28, 29, 3, 30, 31, 32, 42, 44, 5, 57, 6, 67, 68, 7, 70, 78, 82,1	100
1vqk1	T,G,A,G,T,P,S,Q,G,K,K,N,T,T,T,H,T,K,C,R,R,C,G,K,S,Y,H,T,K,K,K,S,K,S,A,K,R,R,Y,E,W,Q,K,A	0,1,2,3,4,5,6,7,8,9,10,11,12,13,14,15,16,17,18,19,20,21,22,24,25,26,27,28,29,30,31,34,40,41,42,43,44,45,47,48,49,50,52,53	44		3g6e3	10, 11, 12, 13, 14, 15, 16, 17, 18, 19, 2, 20, 21, 22, 23, 24, 25, 26, 27, 28, 29, 3, 30, 31, 32, 33, 34, 35, 36, 37, 38, 39, 4, 40, 41, 42, 43, 44, 45, 46, 47, 48, 49, 5, 50, 51, 52, 53, 54, 55, 56, 57, 58, 59, 6, 60, 61, 62, 63, 64, 65, 66, 67, 68, 69, 7, 70, 71, 72, 73, 74, 75, 76, 77, 78, 79, 8, 80, 81, 82, 83, 84, 85, 86, 87, 88, 89, 9, 90, 91,1,2	10, 15, 16, 17, 2, 25, 27, 28, 29, 31, 33, 34, 35, 36, 38, 39, 4, 42, 43, 45, 46, 47, 48, 50, 51, 53, 54, 58, 59, 60, 61, 62, 63, 64, 66, 68, 7, 76, 77, 79, 8, 80, 81, 82, 84, 85, 86, 9, 91,1	100
3v2cY	N,I,T,S,K,Q,R,R,K,K,W,Q,H,N,P,Q,T,N,P,V,A,S,E,N,K,R,Q,N,K,H	2,3,4,5,6,7,15,21,24,27,28,29,31,34,43,44,51,53,55,60,61,62,66,73,78,81,82,84,85,88	30		3g6e1	10, 11, 12, 13, 14, 15, 16, 17, 18, 19, 2, 20, 21, 22, 23, 24, 25, 26, 27, 28, 29, 3, 30, 31, 32, 33, 34, 35, 36, 37, 38, 39, 4, 40, 41, 42, 43, 44, 45, 46, 47, 48, 49, 5, 50, 51, 52, 53, 54, 6, 7, 8, 9,1,2	10, 11, 12, 13, 14, 15, 16, 17, 18, 19, 2, 20, 21, 22, 23, 25, 26, 27, 28, 29, 3, 30, 31, 32, 35, 4, 41, 42, 43, 44, 45, 46, 48, 49, 5, 50, 51, 53, 54, 6, 7, 8, 9,1	100
3v2cQ	P,K,S,K,M,Q,K,T,R,L,Y,K,S,K,K,Y,E,R,P,I,S,K,R,K,R,K,R,R,N,Y,S,L,K	0,1,10,12,13,14,15,16,23,29,30,32,37,38,39,40,59,61,62,63,64,65,66,67,68,85,89,90,92,93,95,96,98	33		3ohzQ	10, 100, 101, 102, 103, 104, 105, 106, 107, 108, 109, 11, 110, 111, 112, 113, 114, 115, 116, 117, 118, 119, 12, 120, 121, 122, 123, 124, 125, 126, 127, 128, 129, 13, 14, 15, 16, 17, 18, 19, 2, 20, 21, 22, 23, 24, 25, 26, 27, 28, 29, 3, 30, 31, 32, 33, 34, 35, 36, 37, 38, 39, 4, 40, 41, 42, 43, 44, 45, 46, 47, 48, 49, 5, 50, 51, 52, 53, 54, 55, 56, 57, 58, 59, 6, 60, 61, 62, 63, 64, 65, 66, 67, 68…	10, 11, 114, 115, 118, 119, 121, 123, 13, 14, 16, 2, 21, 24, 3, 36, 4, 41, 44, 51, 6, 62, 64, 66, 69, 7, 71, 72, 75, 76, 77, 78, 79, 8, 80, 81, 9, 96,1	100
1dulA	V,A,N,S,M,T,K,S,R,R,G,S,G	12,16,19,20,21,22,24,35,36,39,43,44,45	13		3ohzR	10, 100, 101, 102, 103, 104, 105, 106, 107, 108, 109, 11, 110, 111, 112, 113, 114, 115, 116, 12, 13, 14, 15, 16, 17, 18, 19, 2, 20, 21, 22, 23, 24, 25, 26, 27, 28, 29, 3, 30, 31, 32, 33, 34, 35, 36, 37, 38, 39, 4, 40, 41, 42, 43, 44, 45, 46, 47, 48, 49, 5, 50, 51, 52, 53, 54, 55, 56, 57, 58, 59, 6, 60, 61, 62, 63, 64, 65, 66, 67, 68, 69, 7, 70, 71, 72, 73, 74, 75, 76, 77, 78, 79, 8, 80, 81, 82, 8…	10, 103, 104, 105, 106, 13, 14, 15, 16, 2, 21, 22, 23, 25, 26, 3, 30, 33, 34, 35, 36, 39, 4, 41, 44, 48, 49, 5, 52, 56, 6, 60, 62, 63, 67, 70, 76, 8, 89, 9, 90, 91, 92, 94, 95,1	100
3v2cN	A,R,K,L,E,K,F,K,V,R,T,R,C,R,R,S,V,Y,R,R,I,R,E,K,S,W	0,1,2,4,6,7,14,15,16,17,20,21,25,27,29,30,31,32,33,39,40,43,44,56,58,59	26		3ohzU	10, 100, 101, 102, 103, 104, 105, 106, 107, 108, 109, 11, 110, 111, 112, 113, 114, 12, 13, 14, 15, 16, 17, 18, 19, 2, 20, 21, 22, 23, 24, 25, 26, 27, 28, 29, 3, 30, 31, 32, 33, 34, 35, 36, 37, 38, 39, 4, 40, 41, 42, 43, 44, 45, 46, 47, 48, 49, 5, 50, 51, 52, 53, 54, 55, 56, 57, 58, 59, 6, 60, 61, 62, 63, 64, 65, 66, 67, 68, 69, 7, 70, 71, 72, 73, 74, 75, 76, 77, 78, 79, 8, 80, 81, 82, 83, 84, 85,…	10, 11, 12, 13, 15, 18, 2, 22, 23, 24, 25, 26, 27, 3, 30, 31, 32, 33, 35, 36, 4, 40, 41, 44, 45, 46, 48, 49, 5, 50, 51, 52, 53, 54, 56, 57, 58, 6, 60, 61, 65, 69, 74, 75, 76, 80, 9, 91, 92, 93,1	100
2zjr4	M,K,R,S,S,V,K,K,K,R,R,G,R,V,K,R,Q	0,1,3,4,5,6,7,8,14,17,18,20,21,29,30,34,35	17		3g6eN	10, 100, 101, 102, 103, 104, 105, 106, 107, 108, 109, 11, 110, 111, 112, 113, 114, 115, 116, 117, 118, 119, 12, 120, 121, 122, 123, 124, 125, 126, 127, 128, 129, 13, 130, 131, 132, 133, 134, 135, 136, 137, 138, 139, 14, 140, 141, 142, 143, 144, 145, 146, 147, 148, 149, 15, 150, 151, 152, 153, 154, 155, 156, 157, 158, 159, 16, 160, 161, 162, 163, 164, 165, 166, 167, 168, 169, 17, 170, 171, 172, 17…	10, 101, 108, 109, 11, 110, 111, 112, 113, 114, 12, 13, 130, 132, 135, 14, 141, 146, 147, 150, 153, 159, 160, 17, 18, 20, 23, 25, 26, 28, 29, 3, 33, 37, 38, 39, 4, 40, 41, 42, 44, 46, 5, 53, 54, 55, 56, 57, 6, 60, 7, 76, 77, 78, 8,1	100
3q0nB	N,Y,Q,Y,R,Q,H,Q,R,Q,N,Y,Q,F,S,N,E,Y,N,Y,Q,Y,H	71,72,75,105,108,111,144,147,180,183,215,216,219,249,251,252,255,292,294,295,298,328,331	23		3g6eL	10, 100, 101, 102, 103, 104, 105, 106, 107, 108, 109, 11, 110, 111, 112, 113, 114, 115, 116, 117, 118, 119, 12, 120, 121, 122, 123, 124, 125, 126, 127, 128, 129, 13, 130, 131, 132, 133, 134, 135, 136, 137, 138, 139, 14, 140, 141, 142, 143, 15, 16, 17, 18, 19, 2, 20, 21, 22, 23, 24, 25, 26, 27, 28, 29, 3, 30, 31, 32, 33, 34, 35, 36, 37, 38, 39, 4, 40, 41, 42, 43, 44, 45, 46, 47, 48, 49, 5, 50, 51,…	10, 102, 104, 105, 106, 107, 108, 11, 12, 121, 122, 127, 13, 14, 15, 16, 17, 18, 19, 20, 21, 22, 23, 24, 25, 26, 27, 28, 29, 3, 30, 31, 32, 34, 35, 37, 38, 39, 4, 40, 41, 46, 47, 48, 5, 50, 51, 52, 53, 56, 6, 63, 65, 67, 70, 71, 8, 9,1	100
3q0nA	Q,Q,F,N,Y,Q,Y,R,Q,H,R,Q,N,Y,Q,K,F,S,N,E,N,Y,Q,Y,H	32,39,69,71,72,75,105,108,111,144,180,183,215,216,219,248,249,251,252,255,294,295,298,328,331	25		3g6eM	10, 100, 101, 102, 103, 104, 105, 106, 107, 108, 109, 11, 110, 111, 112, 113, 114, 115, 116, 117, 118, 119, 12, 120, 121, 122, 123, 124, 125, 126, 127, 128, 129, 13, 130, 131, 132, 133, 134, 135, 136, 137, 138, 139, 14, 140, 141, 142, 143, 144, 145, 146, 147, 148, 149, 15, 150, 151, 152, 153, 154, 155, 156, 157, 158, 159, 16, 160, 161, 162, 163, 164, 165, 166, 167, 168, 169, 17, 170, 171, 172, 17…	100, 104, 107, 108, 109, 110, 111, 116, 122, 124, 127, 13, 135, 137, 138, 139, 143, 146, 149, 15, 155, 156, 157, 158, 160, 161, 165, 168, 170, 171, 172, 176, 178, 179, 181, 182, 184, 185, 186, 187, 188, 189, 191, 192, 193, 25, 29, 3, 32, 35, 36, 39, 42, 45, 46, 48, 5, 50, 51, 52, 55, 56, 58, 61, 68, 69, 70, 71, 73, 74, 75, 76, 77, 78, 79, 80, 81, 82, 83, 84, 85, 86, 88, 89, 9, 90, 92, 93, 94, 95,…	100
2qex1	T,A,G,T,P,S,Q,G,K,K,N,T,T,T,H,T,K,C,R,R,G,K,S,Y,H,T,K,K,K,S,K,S,K,R,R,Y,E,W,Q,K,A	0,2,3,4,5,6,7,8,9,10,11,12,13,14,15,16,17,18,19,20,22,24,25,26,27,28,29,30,31,34,40,41,43,44,45,47,48,49,50,52,53	41		3g6eH	10, 100, 101, 102, 103, 104, 105, 106, 107, 108, 109, 11, 110, 111, 112, 113, 114, 115, 116, 117, 118, 119, 12, 120, 121, 122, 123, 124, 125, 126, 127, 128, 129, 13, 130, 131, 132, 133, 134, 135, 136, 137, 138, 139, 14, 140, 141, 142, 143, 144, 145, 146, 147, 148, 149, 15, 150, 151, 152, 153, 154, 155, 156, 157, 158, 159, 16, 160, 161, 162, 163, 164, 165, 166, 167, 168, 169, 17, 170, 171, 172, 17…	102, 103, 104, 105, 106, 107, 11, 12, 13, 14, 140, 141, 143, 144, 145, 146, 147, 149, 15, 16, 17, 18, 19, 3, 31, 32, 36, 37, 5, 53, 58, 61, 64, 7, 71, 88, 89, 90, 92, 96, 97, 98,1	100
2qex3	M,Q,P,F,N,T,Y,N,E,H,S,G,R,Q,T,K,W,I,R,Q,R,N,I,G,N,G,K,S,K,G,D,K,P,T,K,K,K,K,A,L,R,G,R,G,Q	0,1,3,6,7,8,9,14,15,16,26,27,28,29,30,33,34,35,37,38,41,42,45,46,47,49,50,52,53,57,58,59,60,61,62,63,67,75,76,78,79,81,83,85,90	45		3g6eV	10, 11, 12, 13, 14, 15, 16, 17, 18, 19, 2, 20, 21, 22, 23, 24, 25, 26, 27, 28, 29, 3, 30, 31, 32, 33, 34, 35, 36, 37, 38, 39, 4, 40, 41, 42, 43, 44, 45, 46, 47, 48, 49, 5, 50, 51, 52, 53, 54, 55, 56, 57, 58, 59, 6, 60, 61, 62, 7, 8, 9,1,3	34, 4, 44, 47, 5, 50, 51, 54, 55, 57, 58, 62, 9,1	100
2qex2	G,K,K,K,A,K,K,R,K,N,Q,S,W,V,L,K,T,D,R,R,N,H,R,H,W,R,T,E	0,1,2,4,5,7,8,9,12,15,16,18,23,24,26,27,28,29,30,31,32,33,36,37,38,39,43,45	28		3g6eT	10, 100, 101, 102, 103, 104, 105, 106, 107, 108, 109, 11, 110, 111, 112, 113, 114, 115, 116, 117, 118, 12, 13, 14, 15, 16, 17, 18, 19, 2, 20, 21, 22, 23, 24, 25, 26, 27, 28, 29, 3, 30, 31, 32, 33, 34, 35, 36, 37, 38, 39, 4, 40, 41, 42, 43, 44, 45, 46, 47, 48, 49, 5, 50, 51, 52, 53, 54, 55, 56, 57, 58, 59, 6, 60, 61, 62, 63, 64, 65, 66, 67, 68, 69, 7, 70, 71, 72, 73, 74, 75, 76, 77, 78, 79, 8, 80,…	105, 107, 11, 111, 117, 118, 12, 13, 16, 17, 2, 20, 21, 24, 26, 3, 32, 38, 39, 41, 43, 44, 5, 52, 53, 54, 6, 65, 67, 69, 7, 79, 8, 80, 81, 82, 87, 89, 9, 92, 94, 95, 97,1	100
2g8hA	N,T,N,N,E,D,Q,K,W,K,S,T,K,T	16,43,44,45,48,71,73,77,78,85,86,87,119,122	14		3g6eP	10, 100, 101, 102, 103, 104, 105, 106, 107, 108, 109, 11, 110, 111, 112, 113, 114, 115, 116, 117, 118, 119, 12, 120, 121, 122, 123, 124, 125, 126, 127, 128, 129, 13, 130, 131, 132, 133, 134, 135, 136, 137, 138, 139, 14, 140, 141, 142, 15, 16, 17, 18, 19, 2, 20, 21, 22, 23, 24, 25, 26, 27, 28, 29, 3, 30, 31, 32, 33, 34, 35, 36, 37, 38, 39, 4, 40, 41, 42, 43, 44, 45, 46, 47, 48, 49, 5, 50, 51, 52, …	100, 102, 109, 116, 117, 119, 120, 123, 124, 127, 128, 130, 133, 134, 17, 18, 19, 2, 20, 22, 23, 25, 28, 3, 36, 37, 41, 52, 55, 56, 57, 58, 59, 61, 63, 65, 66, 68, 69, 7, 71, 73, 74, 75, 76, 77, 78, 8, 80, 81, 82, 83, 84, 85, 86, 87, 88, 91, 94, 95, 96, 99,1	100
3ccmZ	S,G,R,G,A,R,Y,G,R,V,R,R,R,G,T,Y,Y	0,2,3,5,6,7,8,9,10,11,13,36,39,41,42,49,59	17		3ohz0	10, 11, 12, 13, 14, 15, 16, 17, 18, 19, 2, 20, 21, 22, 23, 24, 25, 26, 27, 28, 29, 3, 30, 31, 32, 33, 34, 35, 36, 37, 38, 39, 4, 40, 41, 42, 43, 44, 45, 46, 47, 48, 49, 5, 50, 51, 52, 53, 54, 55, 56, 57, 58, 59, 6, 60, 61, 62, 63, 64, 65, 66, 67, 68, 69, 7, 70, 71, 72, 73, 74, 75, 76, 77, 78, 79, 8, 80, 81, 82, 83, 84, 9,1	12, 14, 15, 16, 17, 18, 19, 2, 20, 24, 25, 26, 27, 29, 3, 33, 34, 35, 36, 39, 4, 41, 42, 43, 44, 5, 54, 55, 56, 57, 62, 69, 74, 77, 8,1	100
3ccmY	R,Q,R,H,R,K,P,Q,F,R,Q,D,H,K,K,K,R,V,S,W,R,K,R,G,Q,L,S,K,R,R,G,I,K,G,K,G,V,E,A,G,F,R,S,P,T,R,G,H,P,R,H,N,R,A,S,K,V,G,A,R,K,R,L,N,Y	20,24,25,26,27,30,31,32,33,35,36,37,39,40,41,42,43,44,47,48,49,50,52,53,54,55,56,57,59,60,61,62,63,64,65,66,69,70,71,72,73,74,75,76,77,80,81,83,84,91,93,94,109,111,112,113,114,115,116,117,118,132,134,135,138	65		3g6eZ	10, 11, 12, 13, 14, 15, 16, 17, 18, 19, 2, 20, 21, 22, 23, 24, 25, 26, 27, 28, 29, 3, 30, 31, 32, 33, 34, 35, 36, 37, 38, 39, 4, 40, 41, 42, 43, 44, 45, 46, 47, 48, 49, 5, 50, 51, 52, 53, 54, 55, 56, 57, 58, 59, 6, 60, 61, 62, 63, 64, 65, 66, 67, 68, 69, 7, 70, 71, 72, 8, 9,1	10, 11, 12, 14, 3, 37, 4, 40, 42, 43, 50, 51, 6, 7, 8, 9,1	100
3ccmX	P,R,D,R,E,P,N,H,D,K,M,R,K,H,R,L,P,N,E,W,R,G,R,N,S,K	6,8,9,11,13,14,15,16,20,21,23,27,32,33,42,43,45,48,49,52,54,55,56,58,61,62	26		1vqpZ	10, 11, 12, 13, 14, 15, 16, 17, 18, 19, 2, 20, 21, 22, 23, 24, 25, 26, 27, 28, 29, 3, 30, 31, 32, 33, 34, 35, 36, 37, 38, 39, 4, 40, 41, 42, 43, 44, 45, 46, 47, 48, 49, 5, 50, 51, 52, 53, 54, 55, 56, 57, 58, 59, 6, 60, 61, 62, 63, 64, 65, 66, 67, 68, 69, 7, 70, 71, 72, 73, 74, 75, 76, 77, 78, 79, 8, 80, 81, 82, 9,1,2	10, 11, 12, 14, 3, 37, 4, 40, 43, 50, 6, 7, 8, 9,1	100
3ccmS	S,W,H,T,E,K,Q,K,S,K,N,T,Q,N,M,K,K,R	0,1,8,10,11,12,20,22,32,33,52,53,54,55,57,61,62,66	18		1vqpQ	10, 11, 12, 13, 14, 15, 16, 17, 18, 19, 2, 20, 21, 22, 23, 24, 25, 26, 27, 28, 29, 3, 30, 31, 32, 33, 34, 35, 36, 37, 38, 39, 4, 40, 41, 42, 43, 44, 45, 46, 47, 48, 49, 5, 50, 51, 52, 53, 54, 55, 56, 57, 58, 59, 6, 60, 61, 62, 63, 64, 65, 66, 67, 68, 69, 7, 70, 71, 72, 73, 74, 75, 76, 77, 78, 79, 8, 80, 81, 82, 83, 84, 85, 86, 87, 88, 89, 9, 90, 91, 92, 93, 94, 95,1	11, 13, 14, 15, 16, 19, 2, 21, 22, 23, 25, 27, 3, 4, 40, 42, 45, 46, 48, 49, 5, 50, 55, 58, 59, 6, 60, 67, 68, 69, 7, 77, 79, 8, 80, 82, 83, 85, 9, 94, 95,1	100
3ccmR	G,S,Y,S,A,M,R,Q,S,F,K,K,R,K,K,H,S,G,G,H,K,S,K,G,W,D,R,Y,E,K,E,N,N,H,Q,H,A,A,H,V,Q,K,P,R,A,M,R,S,A,W,N,S,P	0,2,3,4,15,16,18,21,23,24,25,28,32,35,59,61,63,64,66,67,68,69,70,73,74,75,78,79,81,82,92,93,97,100,101,112,114,115,116,118,121,125,126,127,128,129,131,133,134,135,136,137,138	53		1vqpP	10, 100, 101, 102, 103, 104, 105, 106, 107, 108, 109, 11, 110, 111, 112, 113, 114, 115, 116, 117, 118, 119, 12, 120, 121, 122, 123, 124, 125, 126, 127, 128, 129, 13, 130, 131, 132, 133, 134, 135, 136, 137, 138, 139, 14, 140, 141, 142, 143, 144, 145, 146, 147, 148, 15, 16, 17, 18, 19, 2, 20, 21, 22, 23, 24, 25, 26, 27, 28, 29, 3, 30, 31, 32, 33, 34, 35, 36, 37, 38, 39, 4, 40, 41, 42, 43, 44, 45, 4…	100, 102, 109, 117, 119, 120, 123, 124, 128, 130, 133, 134, 17, 18, 19, 2, 20, 22, 23, 25, 28, 3, 36, 37, 41, 52, 54, 55, 56, 57, 58, 59, 61, 63, 65, 66, 68, 69, 7, 70, 71, 73, 74, 75, 76, 77, 78, 8, 80, 81, 82, 83, 84, 85, 86, 87, 88, 91, 94, 95, 96, 99,1	100
3ccmQ	P,S,S,N,G,P,L,E,G,R,K,L,K,N,R,R,G,T,P,Q,K,H,K,P,S,P,N,G,R,R,G,Q,T,Q,G,D,D,G,K,K,T,I,Q,E	0,1,2,3,4,5,6,7,8,10,12,13,14,15,18,20,21,22,24,26,37,39,41,44,45,47,48,49,50,54,57,58,59,66,67,68,76,78,79,81,82,84,93,94	44		1vqpV	10, 11, 12, 13, 14, 15, 16, 17, 18, 19, 2, 20, 21, 22, 23, 24, 25, 26, 27, 28, 29, 3, 30, 31, 32, 33, 34, 35, 36, 37, 38, 39, 4, 40, 41, 42, 43, 44, 45, 46, 47, 48, 49, 5, 50, 51, 52, 53, 54, 55, 56, 57, 58, 59, 6, 60, 61, 62, 63, 64, 65, 66, 67, 68, 69, 7, 70, 8, 9,1,2	34, 4, 43, 50, 51, 54, 55, 57, 58, 62, 7, 9,1	100
3ccmP	T,D,L,K,R,G,K,N,R,V,W,F,P,Q,T,R,R,K,K,K,G,N,S,R,G,R,R,R,Q,K,R,A,Y,H,Q,K,G,A,G,R,K,G,K,A,G,A,R,Q,K,W,E,S,R,A,R,R,S,Y,R,Y,D,G,E,S,V	0,1,2,6,7,16,17,18,19,20,21,22,24,27,35,36,40,51,53,54,55,56,57,58,59,60,62,64,65,67,68,69,70,72,73,74,75,76,77,79,80,81,82,83,84,85,86,87,90,93,94,95,98,99,101,108,116,118,119,122,123,127,129,132,133	65		1q7y4	10, 11, 12, 13, 14, 15, 16, 17, 18, 19, 2, 20, 21, 22, 23, 24, 25, 26, 27, 28, 29, 3, 30, 31, 32, 33, 34, 35, 36, 37, 38, 39, 4, 40, 41, 42, 43, 44, 45, 46, 47, 48, 49, 5, 50, 51, 52, 53, 54, 55, 56, 57, 58, 59, 6, 60, 61, 62, 63, 64, 65, 66, 67, 68, 69, 7, 70, 71, 72, 73, 74, 75, 76, 77, 78, 79, 8, 80, 81, 82, 83, 84, 85, 86, 87, 88, 89, 9, 90, 91,1,2	10, 12, 15, 16, 17, 2, 25, 27, 28, 29, 30, 31, 32, 33, 35, 38, 39, 4, 42, 43, 46, 47, 48, 50, 51, 53, 54, 58, 59, 60, 61, 62, 63, 64, 68, 77, 78, 79, 8, 80, 82, 84, 85, 86, 9, 91,1	100
3ccmW	R,G,V,N,H,T,D,T,M,N,H,H,V,N,H,D,A,Y,G,M,K,D,R,E,G,R,S,R,L,H,P,P,R,G,G,H,G,V,K,H,P,K,E,R	7,8,10,11,13,14,18,19,22,24,26,27,28,29,30,38,39,40,42,43,46,49,68,73,74,107,112,116,117,118,119,120,121,122,123,124,126,127,128,129,130,132,133,153	44		1vqpH	10, 100, 101, 102, 103, 104, 105, 106, 107, 108, 109, 11, 110, 111, 112, 113, 114, 115, 116, 117, 118, 119, 12, 120, 121, 122, 123, 124, 125, 126, 127, 128, 129, 13, 130, 131, 132, 133, 134, 135, 136, 137, 138, 139, 14, 140, 141, 142, 143, 144, 145, 146, 147, 148, 149, 15, 150, 151, 152, 153, 154, 155, 156, 157, 158, 159, 16, 160, 161, 162, 163, 164, 165, 166, 167, 168, 169, 17, 18, 19, 2, 20, 21…	102, 103, 104, 105, 106, 107, 11, 12, 13, 140, 141, 143, 144, 145, 147, 149, 15, 16, 17, 18, 19, 3, 32, 36, 5, 53, 58, 61, 7, 71, 88, 89, 90, 92, 96, 97, 98,1	100
3ccmV	T,H,R,Q,P,G,R,K,A,R,K,T,E	0,3,8,33,42,43,49,50,53,54,56,57,61	13		1vqpO	10, 100, 101, 102, 103, 104, 105, 106, 107, 108, 109, 11, 110, 111, 112, 113, 114, 115, 12, 13, 14, 15, 16, 17, 18, 19, 2, 20, 21, 22, 23, 24, 25, 26, 27, 28, 29, 3, 30, 31, 32, 33, 34, 35, 36, 37, 38, 39, 4, 40, 41, 42, 43, 44, 45, 46, 47, 48, 49, 5, 50, 51, 52, 53, 54, 55, 56, 57, 58, 59, 6, 60, 61, 62, 63, 64, 65, 66, 67, 68, 69, 7, 70, 71, 72, 73, 74, 75, 76, 77, 78, 79, 8, 80, 81, 82, 83, 84…	109, 110, 111, 112, 113, 114, 115, 12, 15, 19, 24, 25, 28, 3, 35, 36, 37, 38, 4, 42, 44, 46, 47, 50, 51, 63, 65, 66, 67, 68, 82, 83, 84,2	100
3ccmU	G,S,K,E,N,L,R,E,W,R	14,30,31,33,34,38,40,46,47,52	10		1vqpN	10, 100, 101, 102, 103, 104, 105, 106, 107, 108, 109, 11, 110, 111, 112, 113, 114, 115, 116, 117, 118, 119, 12, 120, 121, 122, 123, 124, 125, 126, 127, 128, 129, 13, 130, 131, 132, 133, 134, 135, 136, 137, 138, 139, 14, 140, 141, 142, 143, 144, 145, 146, 147, 148, 149, 15, 150, 151, 152, 153, 154, 155, 156, 157, 158, 159, 16, 160, 161, 162, 163, 164, 165, 166, 167, 168, 169, 17, 170, 171, 172, 17…	10, 108, 109, 11, 110, 111, 114, 12, 13, 130, 132, 135, 14, 141, 146, 147, 150, 153, 159, 160, 17, 18, 20, 21, 23, 25, 26, 28, 29, 3, 33, 37, 38, 39, 4, 40, 41, 42, 44, 46, 5, 53, 54, 55, 56, 57, 6, 60, 7, 76, 77, 78, 8, 9,1	100
3ccmT	S,K,Q,D,K,Q,R,K,Q,R,R,P,L,H,H,K,R,T,R,R,N,R,N,A,R,G,D,V,L,K,L,E,K,T,R,D,S,N,R,D,K,R,D,S	0,1,2,4,5,6,7,8,10,11,12,14,15,16,19,20,23,25,31,37,38,40,42,43,51,52,53,64,66,68,78,79,80,81,88,91,93,94,96,104,106,110,116,117	44		1vqpM	10, 100, 101, 102, 103, 104, 105, 106, 107, 108, 109, 11, 110, 111, 112, 113, 114, 115, 116, 117, 118, 119, 12, 120, 121, 122, 123, 124, 125, 126, 127, 128, 129, 13, 130, 131, 132, 133, 134, 135, 136, 137, 138, 139, 14, 140, 141, 142, 143, 144, 145, 146, 147, 148, 149, 15, 150, 151, 152, 153, 154, 155, 156, 157, 158, 159, 16, 160, 161, 162, 163, 164, 165, 166, 167, 168, 169, 17, 170, 171, 172, 17…	100, 104, 107, 108, 109, 110, 111, 116, 122, 124, 127, 13, 135, 137, 138, 139, 143, 146, 149, 15, 155, 157, 158, 160, 161, 165, 168, 170, 171, 172, 176, 177, 178, 179, 181, 182, 184, 185, 186, 187, 188, 189, 191, 192, 193, 25, 3, 32, 35, 36, 39, 42, 45, 46, 48, 5, 50, 51, 52, 55, 56, 58, 68, 69, 70, 71, 73, 74, 75, 76, 79, 80, 81, 82, 83, 84, 85, 86, 88, 89, 9, 90, 92, 93, 94, 95, 96, 97, 99,1	100
3ccmK	M,A,D,T,Q,G,E,K,S,L,K,I,S,V,H,G,Y,S,G,T,K,N,R,H,P,T,S,R,R,K,R,R,N	0,2,6,8,9,10,12,13,15,16,29,31,32,33,34,35,36,37,38,39,40,41,42,43,44,53,55,65,76,77,80,86,92	33		1vqpL	10, 100, 101, 102, 103, 104, 105, 106, 107, 108, 109, 11, 110, 111, 112, 113, 114, 115, 116, 117, 118, 119, 12, 120, 121, 122, 123, 124, 125, 126, 127, 128, 129, 13, 130, 131, 132, 133, 134, 135, 136, 137, 138, 139, 14, 140, 141, 142, 143, 15, 16, 17, 18, 19, 2, 20, 21, 22, 23, 24, 25, 26, 27, 28, 29, 3, 30, 31, 32, 33, 34, 35, 36, 37, 38, 39, 4, 40, 41, 42, 43, 44, 45, 46, 47, 48, 49, 5, 50, 51,…	10, 102, 105, 106, 107, 108, 11, 12, 121, 122, 127, 13, 14, 15, 16, 17, 18, 19, 20, 21, 22, 23, 24, 25, 26, 27, 28, 29, 3, 30, 31, 32, 34, 35, 37, 38, 39, 4, 40, 41, 46, 47, 48, 5, 50, 51, 52, 53, 56, 57, 6, 63, 65, 70, 71, 8, 9,1	100
3ccmJ	I,G,R,S,E,L,T,R,Q,K,K,R,I,N,N,G,Y,F,K,R,K,R,T,R,G,M,P,H,K,K,R,E,R,V,Y,I,K,G	14,16,17,20,24,27,43,45,48,52,55,56,59,61,63,64,65,66,69,70,76,77,78,80,81,82,84,85,86,87,91,95,98,99,100,123,124,136	38		1vqpA	10, 100, 101, 102, 103, 104, 105, 106, 107, 108, 109, 11, 110, 111, 112, 113, 114, 115, 116, 117, 118, 119, 12, 120, 121, 122, 123, 124, 125, 126, 127, 128, 129, 13, 130, 131, 132, 133, 134, 135, 136, 137, 138, 139, 14, 140, 141, 142, 143, 144, 145, 146, 147, 148, 149, 15, 150, 151, 152, 153, 154, 155, 156, 157, 158, 159, 16, 160, 161, 162, 163, 164, 165, 166, 167, 168, 169, 17, 170, 171, 172, 17…	10, 11, 110, 111, 112, 113, 117, 118, 119, 12, 120, 121, 122, 123, 124, 13, 14, 141, 142, 144, 146, 15, 16, 162, 163, 164, 167, 168, 169, 17, 170, 171, 172, 173, 175, 176, 177, 178, 18, 182, 183, 184, 185, 186, 187, 188, 189, 190, 191, 192, 193, 194, 195, 197, 198, 199, 2, 20, 203, 204, 205, 206, 207, 208, 209, 21, 210, 211, 212, 213, 214, 216, 217, 218, 22, 220, 221, 222, 223, 224, 225, 226, 227…	100
3ccmI	P,T,G,E,P,E,K,D,S,Y,K,E,G,T,S,L	3,4,19,20,21,23,41,44,47,48,55,56,59,60,63,64	16		2v3cB	10, 11, 12, 13, 14, 15, 16, 17, 18, 19, 2, 20, 21, 22, 23, 24, 25, 26, 27, 28, 29, 3, 30, 31, 32, 33, 34, 35, 36, 37, 38, 39, 4, 40, 41, 42, 43, 44, 45, 46, 47, 48, 49, 5, 50, 51, 52, 53, 54, 55, 56, 57, 58, 59, 6, 60, 61, 62, 63, 64, 65, 66, 67, 68, 69, 7, 70, 71, 72, 73, 74, 75, 76, 77, 78, 79, 8, 80, 81, 82, 83, 9,1,2	13, 14, 15, 18, 19, 21, 22, 4, 51, 52, 54, 55, 57, 67, 68, 69, 7, 72, 73, 77,1	100
3ccmH	K,A,M,R,K,P,A,T,R,E,Y,K,K,Q,E,R,S,A,R,R,K,F,H,R,E,N,M,R,A,A,F,G,R,R,Y,N,K,I,T,S	0,2,4,6,10,11,12,14,15,17,18,31,35,36,52,57,60,63,70,87,88,89,91,95,96,97,101,102,103,104,105,106,139,140,142,143,144,145,146,148	40		2v3cA	10, 11, 12, 13, 14, 15, 16, 17, 18, 19, 2, 20, 21, 22, 23, 24, 25, 26, 27, 28, 29, 3, 30, 31, 32, 33, 34, 35, 36, 37, 38, 39, 4, 40, 41, 42, 43, 44, 45, 46, 47, 48, 49, 5, 50, 51, 52, 53, 54, 55, 56, 57, 58, 59, 6, 60, 61, 62, 63, 64, 65, 66, 67, 68, 69, 7, 70, 71, 72, 73, 74, 75, 76, 77, 78, 79, 8, 80, 81, 82, 83, 9,1,2	13, 14, 15, 18, 19, 21, 22, 4, 51, 52, 53, 54, 55, 57, 67, 68, 69, 7, 71, 72, 73, 77,1	100
3ccmO	S,K,T,N,A,K,S,R,A,V,D,R,K,P,R,R,E,N,G,R,R,Y,K,L,G,S,G,S,G,T,S,H,V,R,V,I,R	0,1,2,3,11,14,15,18,23,24,27,31,34,35,36,37,41,43,45,46,49,50,62,64,65,66,67,81,82,83,108,109,110,111,112,113,114	37		1yjnH	10, 100, 101, 102, 103, 104, 105, 106, 107, 108, 109, 11, 110, 111, 112, 113, 114, 115, 116, 117, 118, 119, 12, 120, 121, 122, 123, 124, 125, 126, 127, 128, 129, 13, 130, 131, 132, 133, 134, 135, 136, 137, 138, 139, 14, 140, 141, 142, 143, 144, 145, 146, 147, 148, 149, 15, 150, 151, 152, 153, 154, 155, 156, 157, 158, 159, 16, 160, 161, 162, 163, 164, 165, 166, 167, 168, 169, 17, 170, 171, 172, 17…	102, 103, 104, 105, 106, 107, 11, 12, 13, 14, 140, 141, 143, 144, 145, 146, 147, 149, 15, 16, 17, 18, 19, 3, 32, 36, 5, 53, 58, 61, 64, 7, 71, 88, 89, 90, 92, 96, 97, 98,1	100
3gibA	Y,G,K,Q,N,Q,T,V	19,23,25,27,42,46,55,57	8		2qexL	10, 100, 101, 102, 103, 104, 105, 106, 107, 108, 109, 11, 110, 111, 112, 113, 114, 115, 116, 117, 118, 119, 12, 120, 121, 122, 123, 124, 125, 126, 127, 128, 129, 13, 130, 131, 132, 133, 134, 135, 136, 137, 138, 139, 14, 140, 141, 142, 143, 15, 16, 17, 18, 19, 2, 20, 21, 22, 23, 24, 25, 26, 27, 28, 29, 3, 30, 31, 32, 33, 34, 35, 36, 37, 38, 39, 4, 40, 41, 42, 43, 44, 45, 46, 47, 48, 49, 5, 50, 51,…	10, 102, 104, 105, 106, 107, 108, 11, 110, 12, 121, 122, 127, 13, 14, 15, 16, 17, 18, 19, 20, 21, 22, 23, 24, 25, 26, 27, 28, 29, 3, 30, 31, 32, 34, 35, 37, 38, 39, 4, 41, 46, 47, 48, 5, 50, 51, 52, 53, 56, 6, 65, 67, 70, 71, 8, 9,1	100
3ccmM	A,R,S,Y,R,K,N,P,W,Q,R,G,A,R,R,R,L,K,R,S,Q,K,A,Q,R,G,S,R,K,R,R,A,G,R,R,S,K,R,Q,V,T,R,T,R,R,K,D,I,R,V,R,R,T,F,P,N,N,G,K,D,N,H,P,N,D,W,Q,D,R,F,R,G,R,N,R,K,G,K,G,E,K,R,P,S,L,R,S,G,G,K	0,1,2,4,8,12,13,14,24,28,31,34,35,38,41,44,45,47,49,50,51,54,55,57,67,69,70,72,73,74,75,78,79,80,81,82,83,84,85,87,88,89,91,92,93,94,95,96,98,99,103,106,107,108,109,110,115,123,126,134,136,137,138,142,145,148,154,156,157,159,160,164,167,169,170,175,176,177,178,180,181,183,184,185,186,187,188,190,191,192	90		2qexO	10, 100, 101, 102, 103, 104, 105, 106, 107, 108, 109, 11, 110, 111, 112, 113, 114, 115, 12, 13, 14, 15, 16, 17, 18, 19, 2, 20, 21, 22, 23, 24, 25, 26, 27, 28, 29, 3, 30, 31, 32, 33, 34, 35, 36, 37, 38, 39, 4, 40, 41, 42, 43, 44, 45, 46, 47, 48, 49, 5, 50, 51, 52, 53, 54, 55, 56, 57, 58, 59, 6, 60, 61, 62, 63, 64, 65, 66, 67, 68, 69, 7, 70, 71, 72, 73, 74, 75, 76, 77, 78, 79, 8, 80, 81, 82, 83, 84…	109, 110, 111, 112, 113, 114, 115, 12, 15, 19, 2, 24, 25, 28, 3, 35, 36, 37, 38, 4, 42, 44, 47, 50, 51, 63, 65, 66, 68, 82, 83,1	100
3ol7E	P,K,L,E,T,S,G,K,K,Y,K,R,I,A,S,R,G,C,D,D,S,G,C,S,G,T,S,N,Y,G,D,D,K,S,N,D,H,L	19,21,42,107,113,114,123,126,132,156,158,173,175,177,178,187,210,211,212,237,287,288,289,290,291,292,293,296,325,326,327,328,374,399,408,411,412,418	38		1yjnL	10, 100, 101, 102, 103, 104, 105, 106, 107, 108, 109, 11, 110, 111, 112, 113, 114, 115, 116, 117, 118, 119, 12, 120, 121, 122, 123, 124, 125, 126, 127, 128, 129, 13, 130, 131, 132, 133, 134, 135, 136, 137, 138, 139, 14, 140, 141, 142, 143, 15, 16, 17, 18, 19, 2, 20, 21, 22, 23, 24, 25, 26, 27, 28, 29, 3, 30, 31, 32, 33, 34, 35, 36, 37, 38, 39, 4, 40, 41, 42, 43, 44, 45, 46, 47, 48, 49, 5, 50, 51,…	10, 102, 105, 106, 107, 108, 11, 110, 12, 121, 122, 127, 13, 14, 15, 16, 17, 18, 19, 20, 21, 22, 23, 24, 25, 26, 27, 28, 29, 3, 30, 31, 32, 34, 35, 37, 38, 39, 4, 40, 41, 46, 47, 48, 5, 50, 51, 52, 53, 54, 55, 56, 57, 6, 65, 67, 70, 71, 8, 9, 94,1	100
3ccmC	R,L,R,A,Q,N,R,K,Q,D,Y,G,S,D,A,G,R,T,P,S,S,G,R,G,Q,A,H,V,P,Q,D,R,A,R,V,P,Q,A,V,K,R,S,H,P,K,T,E,K,D,D,N,D,K,E,R,Q,R,K,T,Q,R,D,K,I,K,A,G,Q,G,A,R,R,Y,R,P,A,T,R,N,A,T,S,E,V,N,D,P,G,R	26,29,35,37,38,40,41,42,43,44,45,46,47,48,51,52,54,55,56,59,62,63,64,65,66,67,68,69,70,72,73,75,76,77,79,80,81,82,83,84,86,87,89,91,92,93,94,95,96,100,102,103,104,105,106,107,126,148,149,150,167,169,172,173,174,175,176,177,178,180,181,183,185,186,188,189,201,204,205,212,213,215,216,217,218,221,224,225,245	89		1yjn3	10, 11, 12, 13, 14, 15, 16, 17, 18, 19, 2, 20, 21, 22, 23, 24, 25, 26, 27, 28, 29, 3, 30, 31, 32, 33, 34, 35, 36, 37, 38, 39, 4, 40, 41, 42, 43, 44, 45, 46, 47, 48, 49, 5, 50, 51, 52, 53, 54, 55, 56, 57, 58, 59, 6, 60, 61, 62, 63, 64, 65, 66, 67, 68, 69, 7, 70, 71, 72, 73, 74, 75, 76, 77, 78, 79, 8, 80, 81, 82, 83, 84, 85, 86, 87, 88, 89, 9, 90, 91,1,2	10, 13, 15, 16, 17, 2, 25, 27, 28, 29, 30, 31, 33, 34, 35, 36, 38, 39, 4, 42, 43, 45, 46, 47, 48, 50, 51, 53, 54, 58, 59, 60, 61, 62, 63, 64, 66, 68, 76, 77, 79, 8, 80, 82, 84, 85, 86, 9, 91,1	100
3ccmB	P,Q,S,R,R,K,G,S,L,G,F,G,R,K,R,T,E,R,N,S,K,M,T,H,N,P,R,Y,Y,Q,P,L,T,E,W,R,T,L,D,V,P,E,D,H,R,K,K,K,V,E,T,K,G,K,G,T,G,K,R,Q,K,R,K,G,K,H,R,Q,G,W,R,R,R,G,N,L,G,P,W,N,P,S,R,V,R,S,T,P,Q,Q,Q,Q,R,T,E,L,N,K,D,G,V,N,G,K,S,V,G,K,R,R,R,N,S,N,Q,G	0,1,3,4,6,7,8,9,10,11,12,13,15,16,17,19,21,24,26,27,44,47,48,49,58,69,84,86,91,93,95,96,97,98,100,110,111,112,113,114,115,116,117,118,140,155,156,157,160,162,205,206,207,208,209,210,212,215,216,220,221,222,223,224,225,226,228,229,230,231,232,233,234,236,237,238,239,240,241,242,243,244,245,246,247,248,249,251,252,253,255,260,261,262,263,264,265,266,280,281,284,285,287,297,299,300,302,305,306,311,3…	116		1k9mF	10, 100, 101, 102, 103, 104, 105, 106, 107, 108, 109, 11, 110, 111, 112, 113, 114, 115, 116, 117, 118, 119, 12, 120, 121, 122, 123, 124, 125, 126, 127, 128, 129, 13, 130, 131, 132, 133, 134, 135, 136, 137, 138, 139, 14, 140, 141, 142, 143, 144, 145, 146, 147, 148, 149, 15, 150, 151, 152, 153, 154, 155, 156, 157, 158, 159, 16, 160, 161, 162, 163, 164, 165, 166, 167, 168, 169, 17, 170, 171, 172, 17…	103, 104, 105, 106, 107, 109, 11, 110, 111, 115, 116, 118, 119, 120, 121, 122, 13, 15, 3, 34, 36, 37, 38, 39, 4, 40, 41, 42, 46, 48, 5, 58, 60, 62, 8, 82, 83, 85, 86, 87, 91, 92, 93, 95, 99,1	100
3ccmA	G,R,R,G,Q,R,R,G,R,G,T,S,T,R,A,S,H,R,Y,A,D,K,H,P,R,S,S,S,P,G,K,F,A,R,A,S,G,V,P,S,E,K,G,R,T,K,P,F,V,K,A,G,K,H,K,R,G,T,K,W,P,N,V,R,G,V,A,M,N,A,V,D,H,G,G,G,R,Q,H,P,G,K,P,K,S,S,R,N,P,P,G,R,K,G,D,I,A,S,K,R,T,G,R,G	0,1,2,5,6,7,8,9,10,11,12,13,14,16,17,19,20,21,22,24,25,30,46,48,50,51,109,110,111,112,116,117,118,119,120,121,122,123,140,141,143,145,162,163,164,166,167,168,169,170,171,172,174,176,177,181,182,183,184,185,186,187,188,189,190,191,192,193,194,195,196,197,198,202,203,204,205,206,207,208,209,210,211,212,213,215,216,217,219,220,221,222,223,225,226,227,228,229,230,231,232,233,234,236	104		3oh57	10, 11, 12, 13, 14, 15, 16, 17, 18, 19, 2, 20, 21, 22, 23, 24, 25, 26, 27, 28, 29, 3, 30, 31, 32, 33, 34, 35, 36, 37, 38, 39, 4, 40, 41, 42, 43, 5, 6, 7, 8, 9,1	10, 11, 12, 14, 16, 18, 19, 2, 21, 22, 23, 28, 29, 3, 30, 32, 33, 34, 35, 37, 38, 39, 4, 40, 41, 5, 6, 7, 8, 9,1	100
3ol7I	I,N,P,K,L,E,T,S,G,K,K,Y,K,I,R,H,G,C,D,D,S,G,C,G,N,Y,G,D,L,K,S,N,D,H,L	15,17,19,23,42,107,113,114,123,126,132,156,158,175,187,198,210,211,212,237,287,288,289,291,296,325,326,327,373,374,399,408,411,412,418	35		3oh50	10, 11, 12, 13, 14, 15, 16, 17, 18, 19, 2, 20, 21, 22, 23, 24, 25, 26, 27, 28, 29, 3, 30, 31, 32, 33, 34, 35, 36, 37, 38, 39, 4, 40, 41, 42, 43, 44, 45, 46, 47, 48, 49, 5, 50, 51, 52, 53, 54, 55, 56, 57, 58, 59, 6, 60, 61, 62, 63, 64, 65, 66, 67, 68, 69, 7, 70, 71, 72, 73, 74, 75, 76, 77, 78, 79, 8, 80, 81, 82, 83, 84, 9,1	12, 14, 15, 16, 17, 18, 19, 2, 20, 23, 24, 25, 26, 27, 29, 33, 34, 35, 36, 39, 4, 41, 42, 43, 44, 5, 54, 55, 56, 57, 69, 72, 74, 77, 8,1	100
3ccmG	P,K,V,R,N,T,L,R	1,4,8,18,19,20,21,24	8		3oh5O	10, 100, 101, 102, 103, 104, 105, 106, 107, 108, 109, 11, 110, 111, 112, 113, 114, 115, 116, 117, 118, 119, 12, 120, 121, 13, 14, 15, 16, 17, 18, 19, 2, 20, 21, 22, 23, 24, 25, 26, 27, 28, 29, 3, 30, 31, 32, 33, 34, 35, 36, 37, 38, 39, 4, 40, 41, 42, 43, 44, 45, 46, 47, 48, 49, 5, 50, 51, 52, 53, 54, 55, 56, 57, 58, 59, 6, 60, 61, 62, 63, 64, 65, 66, 67, 68, 69, 7, 70, 71, 72, 73, 74, 75, 76, 77,…	22, 23, 28, 29, 3, 30, 31, 32, 42, 44, 5, 57, 6, 67, 68, 7, 70, 78, 82,1	100
3ccmF	K,G,T,N,E,K,R,V,Q,I,Q,V,G,S,A	30,31,32,33,34,37,41,53,54,58,79,90,91,92,93	15		3oh5U	10, 100, 101, 102, 103, 104, 105, 106, 107, 108, 109, 11, 110, 111, 112, 113, 114, 12, 13, 14, 15, 16, 17, 18, 19, 2, 20, 21, 22, 23, 24, 25, 26, 27, 28, 29, 3, 30, 31, 32, 33, 34, 35, 36, 37, 38, 39, 4, 40, 41, 42, 43, 44, 45, 46, 47, 48, 49, 5, 50, 51, 52, 53, 54, 55, 56, 57, 58, 59, 6, 60, 61, 62, 63, 64, 65, 66, 67, 68, 69, 7, 70, 71, 72, 73, 74, 75, 76, 77, 78, 79, 8, 80, 81, 82, 83, 84, 85,…	10, 11, 12, 13, 15, 18, 2, 22, 23, 24, 25, 26, 27, 29, 3, 30, 31, 32, 33, 35, 36, 4, 40, 41, 44, 45, 46, 48, 49, 5, 50, 52, 53, 54, 55, 56, 57, 58, 6, 61, 65, 69, 7, 74, 75, 76, 80, 9, 91, 92, 93,1	100
3ccmE	W,N,A,S,T,S,H,N,Y,H,F,G,E,K,A,H,E,G,Q,D,Q,R,N,K,D,R,F	33,54,55,59,63,66,67,70,81,89,90,108,109,110,111,118,138,141,142,146,149,152,154,156,157,159,161	27		3oh5Q	10, 100, 101, 102, 103, 104, 105, 106, 107, 108, 109, 11, 110, 111, 112, 113, 114, 115, 116, 117, 118, 119, 12, 120, 121, 122, 123, 124, 125, 126, 127, 128, 129, 13, 14, 15, 16, 17, 18, 19, 2, 20, 21, 22, 23, 24, 25, 26, 27, 28, 29, 3, 30, 31, 32, 33, 34, 35, 36, 37, 38, 39, 4, 40, 41, 42, 43, 44, 45, 46, 47, 48, 49, 5, 50, 51, 52, 53, 54, 55, 56, 57, 58, 59, 6, 60, 61, 62, 63, 64, 65, 66, 67, 68…	10, 11, 114, 118, 119, 12, 121, 123, 13, 16, 2, 20, 21, 24, 3, 35, 36, 4, 41, 44, 51, 6, 62, 66, 69, 7, 71, 72, 75, 76, 77, 78, 79, 8, 80, 81, 9, 96,1	100
3ol7M	I,N,P,K,L,E,T,S,G,K,K,Y,K,I,A,S,R,G,C,D,D,S,G,C,G,N,Y,G,D,L,K,S,N,D,H,L	15,17,19,23,42,107,113,114,123,126,132,156,158,175,177,178,187,210,211,212,237,287,288,289,291,296,325,326,327,373,374,399,408,411,412,418	36		3oh5R	10, 100, 101, 102, 103, 104, 105, 106, 107, 108, 109, 11, 110, 111, 112, 113, 114, 115, 116, 12, 13, 14, 15, 16, 17, 18, 19, 2, 20, 21, 22, 23, 24, 25, 26, 27, 28, 29, 3, 30, 31, 32, 33, 34, 35, 36, 37, 38, 39, 4, 40, 41, 42, 43, 44, 45, 46, 47, 48, 49, 5, 50, 51, 52, 53, 54, 55, 56, 57, 58, 59, 6, 60, 61, 62, 63, 64, 65, 66, 67, 68, 69, 7, 70, 71, 72, 73, 74, 75, 76, 77, 78, 79, 8, 80, 81, 82, 8…	103, 104, 105, 106, 11, 13, 14, 15, 16, 2, 21, 22, 23, 25, 26, 3, 30, 33, 34, 35, 36, 38, 39, 4, 41, 44, 45, 48, 49, 5, 52, 56, 6, 60, 62, 63, 67, 76, 8, 89, 9, 90, 91, 92, 94, 95,1	100
2quxM	E,R,N,G,R,V,S,D,T	7,42,44,45,51,74,76,78,80	9		2j02L	10, 100, 101, 102, 103, 104, 105, 106, 107, 108, 109, 11, 110, 111, 112, 113, 114, 115, 116, 117, 118, 119, 12, 120, 121, 13, 14, 15, 16, 17, 18, 19, 2, 20, 21, 22, 23, 24, 25, 26, 27, 28, 29, 3, 30, 31, 32, 33, 34, 35, 36, 37, 38, 39, 4, 40, 41, 42, 43, 44, 45, 46, 47, 48, 49, 5, 50, 51, 52, 53, 54, 55, 56, 57, 58, 59, 6, 60, 61, 62, 63, 64, 65, 66, 67, 68, 69, 7, 70, 71, 72, 73, 74, 75, 76, 77,…	109, 11, 110, 111, 112, 113, 114, 115, 117, 118, 119, 12, 120, 16, 17, 2, 24, 26, 27, 28, 29, 30, 37, 4, 42, 43, 45, 46, 47, 48, 49, 5, 50, 57, 65, 67, 68, 69, 70, 8, 82, 83, 87, 88, 90, 91, 93,1	100
2quxN	R,R,K,D,Y,T,V,S,D,T	21,51,55,57,71,72,74,76,78,80	10		2j02H	10, 100, 101, 102, 103, 104, 105, 106, 107, 108, 109, 11, 110, 111, 112, 113, 114, 115, 116, 117, 118, 119, 12, 120, 121, 122, 123, 124, 125, 126, 127, 128, 129, 13, 130, 131, 132, 133, 134, 135, 136, 137, 14, 15, 16, 17, 18, 19, 2, 20, 21, 22, 23, 24, 25, 26, 27, 28, 29, 3, 30, 31, 32, 33, 34, 35, 36, 37, 38, 39, 4, 40, 41, 42, 43, 44, 45, 46, 47, 48, 49, 5, 50, 51, 52, 53, 54, 55, 56, 57, 58, 5…	11, 113, 114, 115, 116, 12, 130, 132, 14, 15, 2, 29, 3, 30, 31, 5, 56, 75, 8, 88, 89, 90, 91, 92, 94, 95, 97,1	100
3oh7Z	R,P,R,Y,N,R,Q,N,R,R,E,H,D,Q,E,T,P	7,12,16,26,31,69,70,72,76,77,81,82,84,115,166,167,173	17		2j02G	10, 100, 101, 102, 103, 104, 105, 106, 107, 108, 109, 11, 110, 111, 112, 113, 114, 115, 116, 117, 118, 119, 12, 120, 121, 122, 123, 124, 125, 126, 127, 128, 129, 13, 130, 131, 132, 133, 134, 135, 136, 137, 138, 139, 14, 140, 141, 142, 143, 144, 145, 146, 147, 148, 149, 15, 150, 151, 152, 153, 154, 16, 17, 18, 19, 2, 20, 21, 22, 23, 24, 25, 26, 27, 28, 29, 3, 30, 31, 32, 33, 34, 35, 36, 37, 38, 39…	101, 108, 113, 114, 115, 118, 142, 147, 2, 27, 28, 29, 3, 30, 32, 33, 34, 35, 36, 37, 40, 5, 75, 76, 77, 78, 80, 83, 85, 9, 94, 97,1	100
2quxH	T,R,G,R,K,D,Y,T,V,S,D,T	20,21,45,51,55,57,71,72,74,76,78,80	12		2j02C	10, 100, 101, 102, 103, 104, 105, 106, 107, 108, 109, 11, 110, 111, 112, 113, 114, 115, 116, 117, 118, 119, 12, 120, 121, 122, 123, 124, 125, 126, 127, 128, 129, 13, 130, 131, 132, 133, 134, 135, 136, 137, 138, 139, 14, 140, 141, 142, 143, 144, 145, 146, 147, 148, 149, 15, 150, 151, 152, 153, 154, 155, 156, 157, 158, 159, 16, 160, 161, 162, 163, 164, 165, 166, 167, 168, 169, 17, 170, 171, 172, 17…	126, 153, 154, 155, 160, 162, 170, 171, 172, 175, 176, 177, 178, 189, 191, 192, 193, 194, 198, 2, 3, 4,1	100
3oh7X	S,K,H,K,T,E,N,K,N,T,L,H,K,K,R,L,R,Y,L,G,K,R,K	11,13,28,33,34,35,38,50,52,53,54,55,59,60,62,63,65,66,67,68,69,73,74	23		3ccm3	10, 11, 12, 13, 14, 15, 16, 17, 18, 19, 2, 20, 21, 22, 23, 24, 25, 26, 27, 28, 29, 3, 30, 31, 32, 33, 34, 35, 36, 37, 38, 39, 4, 40, 41, 42, 43, 44, 45, 46, 47, 48, 49, 5, 50, 51, 52, 53, 54, 55, 56, 57, 58, 59, 6, 60, 61, 62, 63, 64, 65, 66, 67, 68, 69, 7, 70, 71, 72, 73, 74, 75, 76, 77, 78, 79, 8, 80, 81, 82, 83, 84, 85, 86, 87, 88, 89, 9, 90, 91,1,2	10, 15, 16, 17, 2, 25, 27, 28, 29, 31, 34, 35, 36, 38, 39, 4, 42, 43, 46, 47, 48, 50, 51, 53, 54, 58, 59, 60, 61, 62, 63, 64, 68, 7, 70, 76, 77, 78, 79, 8, 80, 81, 82, 84, 86, 9, 91,1	100
3oh7Y	R,K,V,K,S,G,K,V,L,P,K,Y,I,K,K,R,V,K,S,K,R,R,V	0,2,5,7,15,16,17,28,29,30,32,33,42,44,45,48,49,52,68,69,71,82,83	23		2zjrQ	10, 11, 12, 13, 14, 15, 16, 17, 18, 19, 2, 20, 21, 22, 23, 24, 25, 26, 27, 28, 29, 3, 30, 31, 32, 33, 34, 35, 36, 37, 38, 39, 4, 40, 41, 42, 43, 44, 45, 46, 47, 48, 49, 5, 50, 51, 52, 53, 54, 55, 56, 57, 58, 59, 6, 60, 61, 62, 63, 64, 65, 66, 67, 68, 69, 7, 70, 71, 72, 73, 74, 75, 76, 77, 78, 79, 8, 80, 81, 82, 83, 84, 85, 86, 87, 88, 89, 9, 90, 91, 92,1	12, 13, 14, 33, 34, 53, 54, 55, 56, 61, 62, 63, 67, 69, 70, 71, 72, 75, 76, 78,1	100
3oh7V	G,G,K,E,F,Q,R,R,K,K,G,H,R,Q,Y,T	7,8,9,22,74,79,81,82,83,84,85,86,87,88,90,91	16		1s72H	10, 100, 101, 102, 103, 104, 105, 106, 107, 108, 109, 11, 110, 111, 112, 113, 114, 115, 116, 117, 118, 119, 12, 120, 121, 122, 123, 124, 125, 126, 127, 128, 129, 13, 130, 131, 132, 133, 134, 135, 136, 137, 138, 139, 14, 140, 141, 142, 143, 144, 145, 146, 147, 148, 149, 15, 150, 151, 152, 153, 154, 155, 156, 157, 158, 159, 16, 160, 161, 162, 163, 164, 165, 166, 167, 168, 169, 17, 18, 19, 2, 20, 21…	102, 103, 104, 105, 106, 107, 11, 12, 13, 14, 140, 141, 143, 144, 145, 147, 149, 15, 16, 18, 19, 3, 32, 36, 5, 53, 58, 61, 64, 7, 71, 88, 89, 90, 92, 96, 97, 98,1	100
3oh7W	K,A,I,A,R,R,S,R,K,R,R,N,K,R,Y,K,S,A,N,N,N,H,V,D,E,P,K,R,P,R,A,R,G,R,A,D,I,K,K,R,H	3,4,5,6,7,10,12,14,15,17,24,39,40,41,44,48,52,55,56,59,60,61,75,76,77,79,82,83,86,87,88,89,90,91,92,93,95,96,97,98,101	41		1di2B	10, 11, 12, 13, 14, 15, 16, 17, 18, 19, 2, 20, 21, 22, 23, 24, 25, 26, 27, 28, 29, 3, 30, 31, 32, 33, 34, 35, 36, 37, 38, 39, 4, 40, 41, 42, 43, 44, 45, 46, 47, 48, 49, 5, 50, 51, 52, 53, 54, 55, 56, 57, 58, 59, 6, 60, 61, 62, 63, 64, 65, 66, 67, 68, 7, 8, 9,1,2	25, 41, 42, 43, 44, 47, 7, 8,1	100
3oh7T	N,R,G,A,R,R,R,R,N,G,N,T,I,R,R,R,A,K,Y,K	1,2,3,4,22,50,52,53,54,55,57,59,74,92,94,95,96,97,99,118	20		1di2A	10, 11, 12, 13, 14, 15, 16, 17, 18, 19, 2, 20, 21, 22, 23, 24, 25, 26, 27, 28, 29, 3, 30, 31, 32, 33, 34, 35, 36, 37, 38, 39, 4, 40, 41, 42, 43, 44, 45, 46, 47, 48, 49, 5, 50, 51, 52, 53, 54, 55, 56, 57, 58, 59, 6, 60, 61, 62, 63, 64, 65, 66, 67, 68, 7, 8, 9,1,2	29, 30, 34, 50, 51, 52, 53, 56, 7,1	100
4btdD	K,K,P,Y,T,S,R,R,F,V,F,L,K,K,R,N,N,Q,G,R,I,T,V,R,R,G,H,K,R,L,Y,R,K,I,Y,R,Y,V,D,G,E,K,L,E,K,K,A,R,A,A,G,T,Y,L,P,S,E,R,A,H,K,V,L,G,K,A,G,R,S,R,W,R,P,H,V,R,G,A,A,M,N,P,V,D,H,H,G,E,G,R,A,P,R,G,R,P,S,P,W,W,Q,T,K,G,L,K,T,R,K,R,R,S,R,F,R,R,K	2,5,6,7,8,10,11,12,13,16,19,35,36,37,41,42,43,44,45,46,47,48,49,50,52,54,56,57,58,59,60,61,66,73,82,86,95,96,97,98,99,100,145,146,149,152,154,155,156,157,158,159,170,175,176,177,179,181,197,199,200,203,204,205,206,207,208,209,210,211,212,216,217,218,219,220,221,222,223,224,225,226,227,228,229,231,234,235,236,237,238,239,240,241,242,244,246,247,248,250,251,252,253,254,255,256,257,258,259,260,261,2…	117		1vq73	10, 11, 12, 13, 14, 15, 16, 17, 18, 19, 2, 20, 21, 22, 23, 24, 25, 26, 27, 28, 29, 3, 30, 31, 32, 33, 34, 35, 36, 37, 38, 39, 4, 40, 41, 42, 43, 44, 45, 46, 47, 48, 49, 5, 50, 51, 52, 53, 54, 55, 56, 57, 58, 59, 6, 60, 61, 62, 63, 64, 65, 66, 67, 68, 69, 7, 70, 71, 72, 73, 74, 75, 76, 77, 78, 79, 8, 80, 81, 82, 83, 84, 85, 86, 87, 88, 89, 9, 90, 91,1,2	10, 13, 15, 16, 17, 2, 27, 28, 29, 30, 31, 33, 34, 35, 38, 39, 4, 42, 43, 46, 47, 48, 50, 51, 53, 54, 58, 59, 60, 61, 62, 63, 64, 66, 68, 7, 70, 76, 77, 79, 8, 80, 81, 82, 84, 86, 9, 91,1	100
2quxA	N,G,R,S,D,T	48,49,55,80,82,84	6		1n32S	10, 11, 12, 13, 14, 15, 16, 17, 18, 19, 2, 20, 21, 22, 23, 24, 25, 26, 27, 28, 29, 3, 30, 31, 32, 33, 34, 35, 36, 37, 38, 39, 4, 40, 41, 42, 43, 44, 45, 46, 47, 48, 49, 5, 50, 51, 52, 53, 54, 55, 56, 57, 58, 59, 6, 60, 61, 62, 63, 64, 65, 66, 67, 68, 69, 7, 70, 71, 72, 73, 74, 75, 76, 77, 78, 79, 8, 80, 81, 82, 83, 84, 85, 86, 87, 88, 89, 9, 90, 91,1	13, 17, 2, 3, 33, 35, 36, 4, 5, 51, 52, 53, 54, 6, 69, 71, 72, 76, 77, 78, 79, 9,1	100
3oh7S	R,R,R,I,K,R,R,F,S,L,Y,Q,I,G,V,T,S,A,N,K,T,F,Y,K,Y,H,R,R,E,G	2,4,6,7,8,9,14,18,20,21,25,27,29,34,35,36,39,44,50,51,52,76,81,82,83,84,86,95,96,97	30		1qa6A	10, 11, 12, 13, 14, 15, 16, 17, 18, 19, 2, 20, 21, 22, 23, 24, 25, 26, 27, 28, 29, 3, 30, 31, 32, 33, 34, 35, 36, 37, 38, 39, 4, 40, 41, 42, 43, 44, 45, 46, 47, 48, 49, 5, 50, 51, 52, 53, 54, 55, 56, 57, 58, 59, 6, 60, 61, 62, 63, 64, 65, 66, 7, 8, 9,1	10, 17, 18, 19, 20, 21, 22, 4, 42, 45, 47, 49, 5, 53, 56, 57, 6, 60, 61, 63, 64,1	100
3oh7P	R,P,N,N,R,R,K,R,G,R,P,G,S,G,H,K,T,A,T,R,G,H,K,G,Q,K,S,G,L,K,D,R,F,E,G,G,R,S,L,M,L,P,K,G,M,G,Q,V,P,G,E,R,Q,N,G,L,K,K,L,G,E,S,K,S	2,3,4,8,10,11,12,13,15,16,18,19,20,21,22,24,25,26,27,28,29,30,31,32,33,34,35,38,40,41,42,45,46,47,48,49,50,51,54,55,57,58,59,61,62,64,65,66,67,68,69,72,76,79,99,100,103,108,110,111,112,126,127,128	64		1qa6B	10, 11, 12, 13, 14, 15, 16, 17, 18, 19, 2, 20, 21, 22, 23, 24, 25, 26, 27, 28, 29, 3, 30, 31, 32, 33, 34, 35, 36, 37, 38, 39, 4, 40, 41, 42, 43, 44, 45, 46, 47, 48, 49, 5, 50, 51, 52, 53, 54, 55, 56, 57, 58, 59, 6, 60, 61, 62, 63, 64, 65, 66, 7, 8, 9,1	10, 17, 18, 19, 20, 21, 22, 4, 42, 45, 47, 49, 5, 53, 56, 57, 6, 60, 61, 63, 64,1	100
3oh7Q	R,M,K,Y,K,Q,Q,R,G,R,L,K,T,D,Y,F,A,W,Q,A,R,R,D,Y,K,K,E,V,R,M,G,K,G,R,R,H,K,P,K	0,1,2,3,5,6,7,8,9,10,11,12,15,19,20,23,34,35,40,43,50,61,65,68,70,71,74,75,76,77,78,79,80,95,113,117,118,120,122	39		1n32P	10, 11, 12, 13, 14, 15, 16, 17, 18, 19, 2, 20, 21, 22, 23, 24, 25, 26, 27, 28, 29, 3, 30, 31, 32, 33, 34, 35, 36, 37, 38, 39, 4, 40, 41, 42, 43, 44, 45, 46, 47, 48, 49, 5, 50, 51, 52, 53, 54, 55, 56, 57, 58, 59, 6, 60, 61, 62, 63, 64, 65, 66, 67, 68, 69, 7, 70, 71, 72, 73, 74, 75, 76, 77, 78, 79, 8, 80, 81, 82, 83, 84, 85, 86, 87, 9,1	10, 12, 13, 14, 17, 18, 2, 23, 24, 25, 26, 27, 28, 3, 31, 35, 41, 42, 43, 44, 5, 50, 6, 61, 62, 63, 65, 67, 69, 72, 75, 8, 81, 82, 83, 9,1	100
2i91B	K,R,T,D,K,Y,K,Q,R,N,K,R,R,R,T,K,P,A,L,R,N,L,G,K,K,A,R,V,A,G,N,R,G,L	8.31151e+100	34		1n32I	10, 100, 101, 102, 103, 104, 105, 106, 107, 108, 109, 11, 110, 111, 112, 113, 114, 115, 116, 117, 118, 119, 12, 120, 121, 122, 123, 124, 125, 126, 127, 13, 14, 15, 16, 17, 18, 19, 2, 20, 21, 22, 23, 24, 25, 26, 27, 28, 29, 3, 30, 31, 32, 33, 34, 35, 36, 37, 38, 39, 4, 40, 41, 42, 43, 44, 45, 46, 47, 48, 49, 5, 50, 51, 52, 53, 54, 55, 56, 57, 58, 59, 6, 60, 61, 62, 63, 64, 65, 66, 67, 68, 69, 7, 7…	10, 102, 103, 105, 106, 107, 108, 109, 11, 110, 111, 112, 113, 114, 115, 116, 117, 119, 120, 121, 123, 124, 125, 126, 127, 13, 15, 19, 2, 35, 37, 4, 6, 61, 65, 66, 67, 68, 69, 70, 71, 72, 8, 82, 92, 96,1	100
3oh7O	M,Q,Q,T,Y,I,R,L,S,N,A,K,Y,S,K,V,K,E,K,R,N	0,2,4,5,6,21,22,24,27,28,29,30,31,41,43,56,66,67,69,77,81	21		1n32H	10, 100, 101, 102, 103, 104, 105, 106, 107, 108, 109, 11, 110, 111, 112, 113, 114, 115, 116, 117, 118, 119, 12, 120, 121, 122, 123, 124, 125, 126, 127, 128, 129, 13, 130, 131, 132, 133, 134, 135, 136, 137, 14, 15, 16, 17, 18, 19, 2, 20, 21, 22, 23, 24, 25, 26, 27, 28, 29, 3, 30, 31, 32, 33, 34, 35, 36, 37, 38, 39, 4, 40, 41, 42, 43, 44, 45, 46, 47, 48, 49, 5, 50, 51, 52, 53, 54, 55, 56, 57, 58, 5…	11, 113, 114, 115, 12, 130, 132, 14, 15, 19, 2, 21, 29, 3, 30, 4, 56, 75, 8, 88, 89, 91, 92, 94, 95, 96, 97,1	100
2i91A	K,R,T,H,D,M,K,Y,K,Q,R,N,K,R,R,R,E,L,T,L,K,P,L,T,A,L,R,N,L,G,K,K,A,R,V,A,G,N,R,G,K,L	8.31151e+124	42		1n32G	10, 100, 101, 102, 103, 104, 105, 106, 107, 108, 109, 11, 110, 111, 112, 113, 114, 115, 116, 117, 118, 119, 12, 120, 121, 122, 123, 124, 125, 126, 127, 128, 129, 13, 130, 131, 132, 133, 134, 135, 136, 137, 138, 139, 14, 140, 141, 142, 143, 144, 145, 146, 147, 148, 149, 15, 150, 151, 152, 153, 154, 16, 17, 18, 19, 2, 20, 21, 22, 23, 24, 25, 26, 27, 28, 29, 3, 30, 31, 32, 33, 34, 35, 36, 37, 38, 39…	101, 108, 113, 115, 118, 2, 27, 28, 29, 3, 31, 32, 33, 34, 35, 36, 37, 40, 5, 75, 80, 81, 9, 93, 94, 97,1	100
3oh7H	R,K,S,H,L,T,N,G,S,K,Q,G,Q,K	47,50,51,53,55,58,62,96,98,126,127,130,131,148	14		3kniU	10, 100, 101, 102, 103, 104, 105, 106, 107, 108, 109, 11, 110, 111, 112, 113, 114, 12, 13, 14, 15, 16, 17, 18, 19, 2, 20, 21, 22, 23, 24, 25, 26, 27, 28, 29, 3, 30, 31, 32, 33, 34, 35, 36, 37, 38, 39, 4, 40, 41, 42, 43, 44, 45, 46, 47, 48, 49, 5, 50, 51, 52, 53, 54, 55, 56, 57, 58, 59, 6, 60, 61, 62, 63, 64, 65, 66, 67, 68, 69, 7, 70, 71, 72, 73, 74, 75, 76, 77, 78, 79, 8, 80, 81, 82, 83, 84, 85,…	10, 11, 12, 13, 15, 18, 2, 21, 22, 23, 24, 25, 26, 3, 31, 32, 33, 35, 36, 4, 40, 41, 44, 46, 48, 49, 5, 50, 51, 52, 53, 54, 55, 56, 58, 60, 62, 65, 69, 74, 75, 76, 80, 83, 9, 91, 92, 93,1	100
4btdX	S,K,K,H,T,K,T,K,N,N,T,L,H,R,K,K,K,R,R,Y,L,G,K,R,D,K,K,I	11,13,22,28,32,33,34,37,38,52,53,54,55,57,59,60,61,62,65,66,67,68,69,70,72,74,75,77	28		2zjqZ	10, 11, 12, 13, 14, 15, 16, 17, 18, 19, 2, 20, 21, 22, 23, 24, 25, 26, 27, 28, 29, 3, 30, 31, 32, 33, 34, 35, 36, 37, 38, 39, 4, 40, 41, 42, 43, 44, 45, 46, 47, 48, 49, 5, 50, 51, 52, 53, 54, 55, 56, 57, 58, 59, 6, 7, 8, 9,1,5	10, 11, 12, 13, 14, 15, 17, 18, 19, 2, 20, 21, 22, 28, 3, 30, 33, 39, 4, 41, 42, 5, 51, 52, 6, 7, 8, 9,1	100
3oh7F	N,H,W,E,R,Q,L,K,R,R,R,T,A,S,T,K,T,R,G,V,A,Y,S,G,R,K,Q,K,H,G,R,R,H,I,F,V,V,V,F,P,P,R,Y,T,P,K,K,R,K,G,K,T,R,R,N,L,E,G,N,Y,R	28,30,33,34,37,39,40,42,43,44,45,47,48,49,50,51,52,53,54,56,57,58,59,60,61,62,66,67,68,70,71,73,74,81,82,83,87,88,89,91,93,94,98,99,101,102,103,105,106,133,134,135,164,167,168,175,178,179,181,183,204	61		2zjqE	10, 100, 101, 102, 103, 104, 105, 106, 107, 108, 109, 11, 110, 111, 112, 113, 114, 115, 116, 117, 118, 119, 12, 120, 121, 122, 123, 124, 125, 126, 127, 128, 129, 13, 130, 131, 132, 133, 134, 135, 136, 137, 138, 139, 14, 140, 141, 142, 143, 144, 145, 146, 147, 148, 149, 15, 150, 151, 152, 153, 154, 155, 156, 157, 158, 159, 16, 160, 161, 162, 163, 164, 165, 166, 167, 168, 169, 17, 170, 171, 172, 17…	104, 106, 107, 134, 135, 138, 139, 145, 146, 149, 152, 153, 154, 156, 168, 2, 54, 55, 58, 59, 62, 63, 66,1	100
3oh7G	N,V,W,E,N,L,G,Q,K,A,V,T,K,K,N,G,R,V,T,R,R,S,D,R,N,L,G,L,R,G,D,A	25,26,27,28,38,41,42,64,65,67,68,69,72,73,77,87,89,90,91,93,94,122,124,126,130,131,132,133,134,152,154,156	32		2zjqM	10, 100, 101, 102, 103, 104, 105, 106, 107, 108, 109, 11, 110, 111, 112, 113, 114, 115, 116, 117, 118, 119, 12, 120, 121, 122, 123, 124, 125, 126, 127, 128, 129, 13, 130, 131, 132, 133, 134, 135, 136, 137, 138, 139, 14, 140, 141, 142, 143, 144, 15, 16, 17, 18, 19, 2, 20, 21, 22, 23, 24, 25, 26, 27, 28, 29, 3, 30, 31, 32, 33, 34, 35, 36, 37, 38, 39, 4, 40, 41, 42, 43, 44, 45, 46, 47, 48, 49, 5, 50…	100, 101, 102, 104, 105, 27, 3, 59, 6, 62, 7, 8, 9, 97, 99,1	100
3oh7D	K,P,Y,T,P,S,R,R,F,L,L,K,K,G,R,N,Q,G,R,I,T,R,R,G,H,K,R,L,Y,R,K,Y,P,R,D,G,E,K,E,K,K,L,A,R,A,A,G,T,Y,L,P,S,E,R,A,H,K,L,G,K,A,G,R,S,R,W,R,P,H,V,R,G,A,A,M,N,P,V,D,H,H,G,G,E,G,R,A,P,R,G,R,P,A,S,P,W,W,Q,T,K,G,L,K,T,R,K,R,K,S,R	5,6,7,8,9,10,11,12,13,31,35,36,37,40,41,43,44,45,46,47,48,50,52,54,56,57,58,59,60,61,66,82,84,86,97,98,99,100,146,149,152,153,154,155,156,157,158,159,170,175,176,177,179,181,197,199,200,204,205,206,207,208,209,210,211,212,216,217,218,219,220,221,222,223,224,225,226,227,228,229,231,233,234,235,236,237,238,239,240,241,242,244,245,246,247,248,250,251,252,253,254,255,256,257,258,259,261,262,264,266	110		2zjqN	10, 100, 101, 102, 103, 104, 105, 106, 107, 108, 109, 11, 110, 111, 112, 113, 114, 115, 116, 117, 12, 13, 14, 15, 16, 17, 18, 19, 2, 20, 21, 22, 23, 24, 25, 26, 27, 28, 29, 3, 30, 31, 32, 33, 34, 35, 36, 37, 38, 39, 4, 40, 41, 42, 43, 44, 45, 46, 47, 48, 49, 5, 50, 51, 52, 53, 54, 55, 56, 57, 58, 59, 6, 60, 61, 62, 63, 64, 65, 66, 67, 68, 69, 7, 70, 71, 72, 73, 74, 75, 76, 77, 78, 79, 8, 80, 81, …	10, 12, 13, 15, 2, 21, 22, 23, 24, 25, 26, 27, 30, 31, 32, 33, 36, 4, 40, 44, 46, 47, 48, 49, 5, 50, 52, 53, 54, 56, 57, 60, 62, 65, 69, 7, 74, 75, 76, 80, 83, 9, 91, 92,1	100
3oh7E	K,M,T,R,P,Q,R,D,Y,Q,R,N,R,L,K,I,L,R,E,R,K,G,R,G,F,G,K,R,N,F,A,D,S,H,G,A,H,K,I,H,R,H,P,G,S,I,G,N,R,K,T,G,R,V,Y,G,K,M,A,H,Y,R,T,M,N,K,A,V,P,G,P,N,K	7,10,11,12,21,34,36,41,43,47,57,59,60,62,63,76,77,78,79,81,108,109,110,111,112,114,117,118,120,121,122,126,127,128,129,130,131,132,133,134,135,136,137,138,139,140,141,142,143,144,145,147,148,149,150,152,153,155,156,158,159,163,165,167,168,184,186,187,188,189,190,191,201	73		2zjqH	10, 100, 101, 102, 103, 104, 105, 106, 107, 108, 109, 11, 110, 111, 112, 113, 114, 115, 116, 117, 118, 119, 12, 120, 121, 122, 123, 124, 125, 126, 127, 128, 129, 13, 130, 131, 132, 133, 14, 15, 16, 17, 18, 19, 2, 20, 21, 22, 23, 24, 25, 26, 27, 28, 29, 3, 30, 31, 32, 33, 34, 35, 36, 37, 38, 39, 4, 40, 41, 42, 43, 44, 45, 46, 47, 48, 49, 5, 50, 51, 52, 53, 54, 55, 56, 57, 58, 59, 6, 60, 61, 62, 63…	22, 23, 26, 3, 32, 35, 37, 38, 39, 40, 41, 42, 43, 44, 5, 54, 56, 6, 7, 82, 90, 94,1	100
4btdS	K,R,R,R,I,K,R,F,S,L,K,H,Y,Q,I,G,V,T,S,A,N,K,T,Y,K,H,G,R,R,E,G	0,2,4,6,7,8,14,18,20,21,22,23,25,27,29,34,35,36,41,44,50,51,52,81,82,84,85,86,95,96,97	31		3ccj3	10, 11, 12, 13, 14, 15, 16, 17, 18, 19, 2, 20, 21, 22, 23, 24, 25, 26, 27, 28, 29, 3, 30, 31, 32, 33, 34, 35, 36, 37, 38, 39, 4, 40, 41, 42, 43, 44, 45, 46, 47, 48, 49, 5, 50, 51, 52, 53, 54, 55, 56, 57, 58, 59, 6, 60, 61, 62, 63, 64, 65, 66, 67, 68, 69, 7, 70, 71, 72, 73, 74, 75, 76, 77, 78, 79, 8, 80, 81, 82, 83, 84, 85, 86, 87, 88, 89, 9, 90, 91,1,2	10, 12, 15, 16, 17, 2, 25, 27, 28, 29, 3, 30, 31, 33, 34, 35, 36, 38, 39, 42, 43, 45, 46, 47, 48, 49, 50, 51, 53, 54, 58, 59, 60, 61, 62, 63, 64, 65, 68, 7, 79, 8, 80, 81, 83, 84, 86, 9, 91,1	100
2quxP	N,G,T,R,S,D,T,V	47,48,51,54,79,81,83,85	8		1k9m1	10, 11, 12, 13, 14, 15, 16, 17, 18, 19, 2, 20, 21, 22, 23, 24, 25, 26, 27, 28, 29, 3, 30, 31, 32, 33, 34, 35, 36, 37, 38, 39, 4, 40, 41, 42, 43, 44, 45, 46, 47, 48, 49, 5, 50, 51, 52, 53, 54, 55, 56, 57, 58, 59, 6, 60, 61, 62, 63, 64, 65, 66, 67, 68, 69, 7, 70, 71, 72, 8, 9,1,2	10, 11, 12, 13, 14, 25, 37, 4, 40, 43, 6, 7, 8, 9,1	100
3ohzI	K,P,G,Y,N,R	21,22,23,24,27,32	6		3ol8A	100, 101, 102, 103, 104, 105, 106, 107, 108, 109, 110, 111, 112, 113, 114, 115, 116, 117, 118, 119, 120, 121, 122, 123, 124, 125, 126, 127, 128, 129, 130, 131, 132, 133, 134, 135, 136, 137, 138, 139, 140, 141, 142, 143, 144, 145, 146, 147, 148, 149, 150, 151, 152, 153, 154, 155, 156, 157, 158, 159, 160, 161, 162, 163, 164, 165, 166, 167, 168, 169, 170, 171, 172, 173, 174, 175, 176, 177, 178, 179,…	108, 114, 115, 124, 127, 133, 157, 159, 176, 177, 178, 179, 188, 19, 199, 20, 211, 212, 213, 22, 238, 288, 289, 290, 291, 292, 293, 297, 326, 327, 328, 329, 375, 400, 409, 412, 413, 415, 419, 43,18	100
3oh78	P,K,M,K,T,H,K,K,R,K,T,A,S,K,K,T,G,K,R,H,L,N,W,Q,K,I,R,Q,R,K,K,L,L	0,1,2,3,4,5,6,10,11,13,15,16,17,19,24,25,26,27,28,29,30,31,32,33,34,39,40,41,44,45,50,59,60	33		3ol8M	100, 101, 102, 103, 104, 105, 106, 107, 108, 109, 110, 111, 112, 113, 114, 115, 116, 117, 118, 119, 120, 121, 122, 123, 124, 125, 126, 127, 128, 129, 130, 131, 132, 133, 134, 135, 136, 137, 138, 139, 140, 141, 142, 143, 144, 145, 146, 147, 148, 149, 150, 151, 152, 153, 154, 155, 156, 157, 158, 159, 160, 161, 162, 163, 164, 165, 166, 167, 168, 169, 170, 171, 172, 173, 174, 175, 176, 177, 178, 179,…	108, 114, 115, 121, 124, 127, 133, 157, 159, 176, 177, 178, 179, 188, 199, 20, 211, 212, 213, 24, 288, 289, 290, 291, 292, 293, 297, 326, 327, 328, 329, 375, 392, 400, 409, 415, 419, 43,18	100
3oh76	R,T,E,K,K,T,P,R,K,W,K,H	10,14,15,16,18,21,22,28,29,33,36,37	12		3ccjA	10, 100, 101, 102, 103, 104, 105, 106, 107, 108, 109, 11, 110, 111, 112, 113, 114, 115, 116, 117, 118, 119, 12, 120, 121, 122, 123, 124, 125, 126, 127, 128, 129, 13, 130, 131, 132, 133, 134, 135, 136, 137, 138, 139, 14, 140, 141, 142, 143, 144, 145, 146, 147, 148, 149, 15, 150, 151, 152, 153, 154, 155, 156, 157, 158, 159, 16, 160, 161, 162, 163, 164, 165, 166, 167, 168, 169, 17, 170, 171, 172, 17…	10, 11, 110, 113, 117, 118, 119, 12, 120, 121, 122, 123, 13, 14, 141, 142, 144, 146, 15, 163, 164, 165, 167, 168, 169, 17, 170, 171, 172, 173, 175, 176, 177, 178, 18, 183, 184, 185, 186, 187, 188, 189, 190, 191, 192, 193, 194, 195, 197, 198, 199, 2, 20, 201, 203, 204, 205, 206, 207, 208, 209, 21, 210, 211, 212, 213, 214, 216, 217, 218, 22, 220, 221, 222, 223, 224, 225, 226, 227, 228, 229, 23, 230…	100
3oh77	M,K,R,T,W,Q,P,N,R,R,K,R,K,H,F,R,R,M,R,R,K,V,K,R,R,R,K,G,R,W,R	0,1,2,3,4,5,6,7,8,9,10,11,13,15,17,18,20,21,22,27,28,29,31,32,33,34,36,37,38,39,40	31		3ccjG	10, 100, 101, 102, 103, 104, 105, 106, 107, 108, 109, 11, 110, 111, 112, 113, 114, 115, 116, 117, 118, 119, 12, 120, 121, 122, 123, 124, 125, 126, 127, 128, 129, 13, 130, 131, 132, 133, 134, 135, 136, 137, 138, 139, 14, 140, 141, 142, 143, 144, 145, 146, 147, 148, 149, 15, 150, 151, 152, 153, 154, 155, 156, 157, 158, 159, 16, 160, 161, 162, 163, 164, 165, 166, 167, 168, 169, 17, 170, 171, 172, 17…	19, 20, 21, 25, 5, 6, 9,1	100
4m4oA	K,R,C,E,A,G,R	0,4,5,6,9,125,127	7		3ccjD	10, 100, 101, 102, 103, 104, 105, 106, 107, 108, 109, 11, 110, 111, 112, 113, 114, 115, 116, 117, 118, 119, 12, 120, 121, 122, 123, 124, 125, 126, 127, 128, 129, 13, 130, 131, 132, 133, 134, 135, 136, 137, 138, 139, 14, 140, 141, 142, 143, 144, 145, 146, 147, 148, 149, 15, 150, 151, 152, 153, 154, 155, 156, 157, 158, 159, 16, 160, 161, 162, 163, 164, 165, 166, 167, 168, 169, 17, 170, 171, 172, 17…	103, 104, 105, 106, 107, 11, 110, 111, 115, 118, 119, 120, 121, 15, 18, 3, 33, 34, 36, 38, 39, 4, 42, 46, 5, 58, 59, 60, 62, 8, 82, 83, 84, 85, 87, 91, 92, 93, 95, 97, 99,1	100
3oh75	A,K,H,P,V,P,K,K,K,T,S,K,A,R,R,D,A,R,R,S,H,H,A,T,P,P,H,Y,Y	0,1,2,3,4,5,6,7,8,9,10,11,12,13,14,15,16,17,18,19,20,21,22,27,30,40,41,49,50	29		3ccjH	10, 100, 101, 102, 103, 104, 105, 106, 107, 108, 109, 11, 110, 111, 112, 113, 114, 115, 116, 117, 118, 119, 12, 120, 121, 122, 123, 124, 125, 126, 127, 128, 129, 13, 130, 131, 132, 133, 134, 135, 136, 137, 138, 139, 14, 140, 141, 142, 143, 144, 145, 146, 147, 148, 149, 15, 150, 151, 152, 153, 154, 155, 156, 157, 158, 159, 16, 160, 161, 162, 163, 164, 165, 166, 167, 168, 169, 17, 170, 171, 172, 17…	102, 103, 104, 105, 106, 107, 11, 12, 13, 14, 140, 141, 143, 144, 145, 147, 149, 15, 16, 17, 18, 19, 3, 32, 36, 37, 5, 53, 58, 61, 64, 7, 71, 88, 89, 90, 92, 96, 97, 98,1	100
3oh72	L,Q,A,S,I,G,H,K,R,D,L,R,Q	20,26,27,28,29,30,36,37,39,40,41,43,44	13		3ccjN	10, 100, 101, 102, 103, 104, 105, 106, 107, 108, 109, 11, 110, 111, 112, 113, 114, 115, 116, 117, 118, 119, 12, 120, 121, 122, 123, 124, 125, 126, 127, 128, 129, 13, 130, 131, 132, 133, 134, 135, 136, 137, 138, 139, 14, 140, 141, 142, 143, 144, 145, 146, 147, 148, 149, 15, 150, 151, 152, 153, 154, 155, 156, 157, 158, 159, 16, 160, 161, 162, 163, 164, 165, 166, 167, 168, 169, 17, 170, 171, 172, 17…	10, 106, 108, 109, 11, 110, 111, 112, 113, 114, 12, 13, 132, 14, 141, 146, 147, 150, 153, 159, 160, 17, 18, 19, 20, 21, 22, 23, 25, 26, 28, 29, 3, 33, 37, 38, 39, 4, 40, 41, 42, 44, 46, 48, 5, 53, 54, 55, 56, 57, 6, 7, 76, 77, 78, 8,1	100
3oh73	K,S,I,G,Y,K,Q,K,A,A,K,A,R,R,Q,P,A,G,N,K,H	9,10,12,13,14,16,18,19,20,21,23,24,28,29,31,40,41,44,45,48,51	21		3ccjO	10, 100, 101, 102, 103, 104, 105, 106, 107, 108, 109, 11, 110, 111, 112, 113, 114, 115, 12, 13, 14, 15, 16, 17, 18, 19, 2, 20, 21, 22, 23, 24, 25, 26, 27, 28, 29, 3, 30, 31, 32, 33, 34, 35, 36, 37, 38, 39, 4, 40, 41, 42, 43, 44, 45, 46, 47, 48, 49, 5, 50, 51, 52, 53, 54, 55, 56, 57, 58, 59, 6, 60, 61, 62, 63, 64, 65, 66, 67, 68, 69, 7, 70, 71, 72, 73, 74, 75, 76, 77, 78, 79, 8, 80, 81, 82, 83, 84…	109, 110, 111, 112, 113, 114, 115, 12, 15, 19, 2, 24, 25, 28, 3, 35, 36, 37, 38, 4, 42, 44, 46, 47, 50, 51, 63, 65, 66, 67, 68, 82, 83, 84,1	100
3oh70	M,A,K,K,G,N,R,D,S,Q,A,K,R,V,K,R,Y,E,Q,A,G,N,I,R,R,G,T,R,G,R,D,F,F,R,R,R	0,1,3,4,7,11,13,14,15,16,17,18,19,22,23,24,25,26,28,32,33,34,35,38,40,41,42,43,53,54,55,56,68,71,73,76	36		3ccjL	10, 100, 101, 102, 103, 104, 105, 106, 107, 108, 109, 11, 110, 111, 112, 113, 114, 115, 116, 117, 118, 119, 12, 120, 121, 122, 123, 124, 125, 126, 127, 128, 129, 13, 130, 131, 132, 133, 134, 135, 136, 137, 138, 139, 14, 140, 141, 142, 143, 15, 16, 17, 18, 19, 2, 20, 21, 22, 23, 24, 25, 26, 27, 28, 29, 3, 30, 31, 32, 33, 34, 35, 36, 37, 38, 39, 4, 40, 41, 42, 43, 44, 45, 46, 47, 48, 49, 5, 50, 51,…	102, 104, 105, 106, 107, 108, 11, 12, 121, 122, 127, 13, 14, 15, 16, 17, 18, 19, 20, 21, 22, 23, 24, 25, 26, 27, 28, 3, 30, 31, 32, 34, 35, 37, 38, 39, 4, 41, 46, 47, 48, 5, 50, 51, 52, 53, 56, 57, 6, 65, 67, 70, 71, 8, 9,1	100
3oh71	S,I,Q,R,R,K,K,G,G,G,K,K,T,T,G,I,S,K,R,R,Q,Y,P,N,L,Q,V,R,R,S,K,K	0,10,11,12,13,15,17,20,21,23,24,25,26,27,28,29,30,31,32,33,34,35,36,37,38,39,41,44,53,57,61,80	32		3ccjM	10, 100, 101, 102, 103, 104, 105, 106, 107, 108, 109, 11, 110, 111, 112, 113, 114, 115, 116, 117, 118, 119, 12, 120, 121, 122, 123, 124, 125, 126, 127, 128, 129, 13, 130, 131, 132, 133, 134, 135, 136, 137, 138, 139, 14, 140, 141, 142, 143, 144, 145, 146, 147, 148, 149, 15, 150, 151, 152, 153, 154, 155, 156, 157, 158, 159, 16, 160, 161, 162, 163, 164, 165, 166, 167, 168, 169, 17, 170, 171, 172, 17…	100, 104, 107, 108, 110, 111, 116, 124, 127, 13, 135, 137, 139, 146, 149, 15, 156, 157, 158, 161, 165, 168, 170, 171, 172, 176, 178, 179, 181, 182, 184, 185, 186, 187, 188, 189, 191, 193, 25, 29, 3, 32, 36, 39, 42, 45, 46, 48, 5, 50, 51, 52, 55, 56, 58, 68, 69, 70, 71, 73, 75, 76, 79, 80, 81, 82, 83, 84, 85, 86, 88, 89, 9, 90, 91, 92, 93, 94, 95, 97, 99,1	100
3olbM	I,N,P,K,K,E,T,S,G,K,K,Y,K,I,A,S,R,G,C,D,S,G,C,S,Y,G,D,L,K,S,R,N,D,R,R	15,17,19,21,23,107,113,114,123,126,132,156,158,175,177,178,187,210,211,212,287,288,289,290,325,326,327,373,374,399,407,408,411,414,455	35		3ccjP	10, 100, 101, 102, 103, 104, 105, 106, 107, 108, 109, 11, 110, 111, 112, 113, 114, 115, 116, 117, 118, 119, 12, 120, 121, 122, 123, 124, 125, 126, 127, 128, 129, 13, 130, 131, 132, 133, 134, 135, 136, 137, 138, 139, 14, 140, 141, 142, 143, 144, 145, 146, 147, 148, 15, 16, 17, 18, 19, 2, 20, 21, 22, 23, 24, 25, 26, 27, 28, 29, 3, 30, 31, 32, 33, 34, 35, 36, 37, 38, 39, 4, 40, 41, 42, 43, 44, 45, 4…	102, 109, 116, 117, 119, 120, 123, 124, 125, 127, 128, 130, 133, 134, 17, 18, 19, 2, 20, 22, 23, 25, 28, 3, 36, 37, 41, 52, 54, 55, 56, 57, 58, 59, 61, 63, 65, 66, 68, 69, 7, 70, 71, 72, 73, 74, 75, 76, 77, 78, 8, 80, 81, 82, 83, 84, 85, 86, 87, 88, 91, 94, 95, 96, 99,1	100
4l8rC	K,Y,Y,S,R,R,S,Q,K,K,H,P	13,17,45,46,47,48,49,52,55,58,62,66	12		3ccjQ	10, 11, 12, 13, 14, 15, 16, 17, 18, 19, 2, 20, 21, 22, 23, 24, 25, 26, 27, 28, 29, 3, 30, 31, 32, 33, 34, 35, 36, 37, 38, 39, 4, 40, 41, 42, 43, 44, 45, 46, 47, 48, 49, 5, 50, 51, 52, 53, 54, 55, 56, 57, 58, 59, 6, 60, 61, 62, 63, 64, 65, 66, 67, 68, 69, 7, 70, 71, 72, 73, 74, 75, 76, 77, 78, 79, 8, 80, 81, 82, 83, 84, 85, 86, 87, 88, 89, 9, 90, 91, 92, 93, 94, 95,1	10, 11, 13, 14, 15, 16, 19, 2, 21, 22, 23, 25, 27, 3, 38, 4, 40, 42, 45, 46, 49, 5, 55, 58, 59, 6, 60, 67, 68, 69, 7, 70, 77, 79, 8, 80, 82, 83, 85, 9, 94, 95,1	100
1ooaA	R,R,Y,C,E,P,S,H,G,K,T,K,K,K,A,K	16,18,19,21,22,24,25,26,27,39,105,106,107,203,204,211	16		3ccmH	10, 100, 101, 102, 103, 104, 105, 106, 107, 108, 109, 11, 110, 111, 112, 113, 114, 115, 116, 117, 118, 119, 12, 120, 121, 122, 123, 124, 125, 126, 127, 128, 129, 13, 130, 131, 132, 133, 134, 135, 136, 137, 138, 139, 14, 140, 141, 142, 143, 144, 145, 146, 147, 148, 149, 15, 150, 151, 152, 153, 154, 155, 156, 157, 158, 159, 16, 160, 161, 162, 163, 164, 165, 166, 167, 168, 169, 17, 170, 171, 172, 17…	102, 103, 104, 105, 106, 107, 11, 12, 13, 140, 141, 143, 144, 145, 146, 147, 149, 15, 16, 18, 19, 3, 32, 36, 37, 5, 53, 58, 61, 64, 7, 71, 88, 89, 90, 92, 96, 97, 98,1	100
1ooaB	R,R,Y,C,E,P,S,H,G,K,T,K,K,K,A,P,R	16,18,19,21,22,24,25,26,27,39,105,106,107,203,204,205,267	17		3ccmM	10, 100, 101, 102, 103, 104, 105, 106, 107, 108, 109, 11, 110, 111, 112, 113, 114, 115, 116, 117, 118, 119, 12, 120, 121, 122, 123, 124, 125, 126, 127, 128, 129, 13, 130, 131, 132, 133, 134, 135, 136, 137, 138, 139, 14, 140, 141, 142, 143, 144, 145, 146, 147, 148, 149, 15, 150, 151, 152, 153, 154, 155, 156, 157, 158, 159, 16, 160, 161, 162, 163, 164, 165, 166, 167, 168, 169, 17, 170, 171, 172, 17…	100, 104, 107, 108, 109, 110, 111, 116, 124, 127, 13, 135, 137, 138, 139, 14, 143, 146, 149, 15, 155, 157, 158, 160, 161, 165, 168, 170, 171, 176, 177, 178, 179, 181, 182, 184, 185, 186, 187, 188, 189, 191, 192, 193, 2, 25, 29, 3, 32, 35, 36, 39, 42, 45, 46, 48, 5, 50, 51, 52, 55, 56, 58, 68, 70, 71, 73, 74, 75, 76, 79, 80, 81, 82, 83, 84, 85, 86, 88, 89, 9, 90, 92, 93, 94, 95, 96, 97, 99,1	100
3olbE	N,P,K,K,L,E,T,S,G,K,K,Y,K,I,A,S,R,H,G,C,D,S,G,C,S,Y,G,D,K,M,S,R,N,D,H,R,L,R	17,19,21,23,42,107,113,114,123,126,132,156,158,175,177,178,187,198,210,211,212,287,288,289,290,325,326,327,374,391,399,407,408,411,412,414,418,455	38		2j030	10, 11, 12, 13, 14, 15, 16, 17, 18, 19, 2, 20, 21, 22, 23, 24, 25, 26, 27, 28, 29, 3, 30, 31, 32, 33, 34, 35, 36, 37, 38, 39, 4, 40, 41, 42, 43, 44, 45, 46, 47, 48, 49, 5, 50, 51, 52, 53, 54, 55, 56, 57, 58, 59, 6, 60, 61, 62, 63, 64, 65, 66, 67, 68, 69, 7, 70, 71, 72, 73, 74, 75, 76, 77, 78, 79, 8, 80, 81, 82, 83, 84, 9,1	11, 12, 14, 15, 16, 17, 18, 19, 2, 20, 24, 26, 27, 29, 33, 34, 35, 36, 39, 4, 41, 42, 43, 45, 54, 55, 57, 60, 69, 72, 74, 77,1	100
3olbA	N,P,K,K,L,E,T,S,G,K,K,Y,K,I,A,S,R,G,C,D,S,G,C,S,Y,G,D,K,M,S,R,N,D,H,R,L,R	17,19,21,23,42,107,113,114,123,126,132,156,158,175,177,178,187,210,211,212,287,288,289,290,325,326,327,374,391,399,407,408,411,412,414,418,455	37		3cc2P	10, 100, 101, 102, 103, 104, 105, 106, 107, 108, 109, 11, 110, 111, 112, 113, 114, 115, 116, 117, 118, 119, 12, 120, 121, 122, 123, 124, 125, 126, 127, 128, 129, 13, 130, 131, 132, 133, 134, 135, 136, 137, 138, 139, 14, 140, 141, 142, 143, 144, 145, 146, 147, 148, 15, 16, 17, 18, 19, 2, 20, 21, 22, 23, 24, 25, 26, 27, 28, 29, 3, 30, 31, 32, 33, 34, 35, 36, 37, 38, 39, 4, 40, 41, 42, 43, 44, 45, 4…	100, 102, 109, 117, 119, 120, 123, 124, 128, 130, 133, 134, 17, 18, 19, 2, 20, 21, 22, 23, 25, 28, 3, 36, 37, 41, 52, 54, 55, 57, 58, 59, 61, 63, 65, 66, 68, 69, 7, 70, 71, 73, 74, 75, 76, 77, 78, 8, 80, 81, 82, 83, 84, 85, 86, 87, 88, 91, 94, 95, 96, 99,1	100
4btd2	K,L,R,L,R,S,Q,N,H,R,R,A,R,T,N,R	0,1,5,8,12,43,44,45,46,49,53,56,57,60,63,67	16		3cc2V	10, 11, 12, 13, 14, 15, 16, 17, 18, 19, 2, 20, 21, 22, 23, 24, 25, 26, 27, 28, 29, 3, 30, 31, 32, 33, 34, 35, 36, 37, 38, 39, 4, 40, 41, 42, 43, 44, 45, 46, 47, 48, 49, 5, 50, 51, 52, 53, 54, 55, 56, 57, 58, 59, 6, 60, 61, 62, 63, 64, 65, 66, 67, 68, 69, 7, 70, 8, 9,1,2	34, 4, 44, 47, 50, 51, 54, 55, 57, 58, 62, 9,1	100
1fjgM	K,R,V,Y,I,Y,G,I,G,A,R,R,N,R,Y,R,R,H,L,P,V,R,Q,R,T,R,T,N,A,R,T,R,K,R,K,T,V,K,P,R,K	11,12,15,19,20,21,22,23,24,26,27,42,75,78,85,86,89,90,94,95,96,97,99,100,101,102,103,104,105,106,107,108,109,112,113,114,115,118,122,123,124	41		3cc2H	10, 100, 101, 102, 103, 104, 105, 106, 107, 108, 109, 11, 110, 111, 112, 113, 114, 115, 116, 117, 118, 119, 12, 120, 121, 122, 123, 124, 125, 126, 127, 128, 129, 13, 130, 131, 132, 133, 134, 135, 136, 137, 138, 139, 14, 140, 141, 142, 143, 144, 145, 146, 147, 148, 149, 15, 150, 151, 152, 153, 154, 155, 156, 157, 158, 159, 16, 160, 161, 162, 163, 164, 165, 166, 167, 168, 169, 17, 170, 171, 172, 17…	102, 103, 104, 105, 106, 107, 11, 12, 13, 14, 140, 141, 143, 144, 145, 146, 147, 149, 15, 16, 18, 19, 3, 32, 36, 5, 53, 58, 61, 64, 7, 71, 88, 89, 90, 92, 96, 97, 98,1	100
1fjgL	P,T,N,Q,L,R,K,R,E,K,V,K,K,K,K,G,P,F,R,R,K,K,N,S,A,L,R,K,K,T,Y,G,E,R,G,R,K,D,P,R,V,R,K,K,S,R,S,K,G,K,K	0,1,3,4,5,7,8,10,11,12,13,15,16,18,23,24,26,27,28,29,41,42,44,45,46,47,48,49,52,56,64,67,68,81,82,84,86,87,89,92,99,108,109,110,111,112,113,114,116,118,119	51		3cc2N	10, 100, 101, 102, 103, 104, 105, 106, 107, 108, 109, 11, 110, 111, 112, 113, 114, 115, 116, 117, 118, 119, 12, 120, 121, 122, 123, 124, 125, 126, 127, 128, 129, 13, 130, 131, 132, 133, 134, 135, 136, 137, 138, 139, 14, 140, 141, 142, 143, 144, 145, 146, 147, 148, 149, 15, 150, 151, 152, 153, 154, 155, 156, 157, 158, 159, 16, 160, 161, 162, 163, 164, 165, 166, 167, 168, 169, 17, 170, 171, 172, 17…	10, 101, 108, 109, 11, 110, 111, 113, 114, 12, 13, 130, 132, 135, 14, 141, 146, 147, 150, 153, 159, 160, 17, 18, 20, 23, 25, 26, 28, 29, 3, 33, 37, 38, 39, 4, 40, 41, 42, 44, 46, 5, 53, 54, 55, 56, 57, 6, 60, 7, 76, 77, 78, 8,1	100
1fjgO	P,K,K,Q,I,F,D,T,G,S,Q,L,R,L,H,H,K,D,H,S,R,G,M,G,R,R,R,Y,R	0,3,6,7,10,16,19,20,21,22,26,29,33,37,40,44,46,47,49,50,52,53,56,59,62,63,66,67,70	29		3cc2O	10, 100, 101, 102, 103, 104, 105, 106, 107, 108, 109, 11, 110, 111, 112, 113, 114, 115, 12, 13, 14, 15, 16, 17, 18, 19, 2, 20, 21, 22, 23, 24, 25, 26, 27, 28, 29, 3, 30, 31, 32, 33, 34, 35, 36, 37, 38, 39, 4, 40, 41, 42, 43, 44, 45, 46, 47, 48, 49, 5, 50, 51, 52, 53, 54, 55, 56, 57, 58, 59, 6, 60, 61, 62, 63, 64, 65, 66, 67, 68, 69, 7, 70, 71, 72, 73, 74, 75, 76, 77, 78, 79, 8, 80, 81, 82, 83, 84…	109, 110, 111, 112, 113, 114, 115, 12, 15, 19, 2, 24, 25, 28, 3, 32, 35, 36, 37, 38, 4, 42, 44, 46, 47, 50, 63, 65, 66, 67, 68, 82, 83, 84,1	100
1fjgN	A,R,K,A,L,E,K,F,V,R,Y,T,R,C,R,R,S,V,R,R,I,R,E,K,S,W	0,1,2,3,4,6,13,14,16,17,19,20,21,25,27,29,30,31,33,39,40,43,44,56,58,59	26		3cc2L	10, 100, 101, 102, 103, 104, 105, 106, 107, 108, 109, 11, 110, 111, 112, 113, 114, 115, 116, 117, 118, 119, 12, 120, 121, 122, 123, 124, 125, 126, 127, 128, 129, 13, 130, 131, 132, 133, 134, 135, 136, 137, 138, 139, 14, 140, 141, 142, 143, 15, 16, 17, 18, 19, 2, 20, 21, 22, 23, 24, 25, 26, 27, 28, 29, 3, 30, 31, 32, 33, 34, 35, 36, 37, 38, 39, 4, 40, 41, 42, 43, 44, 45, 46, 47, 48, 49, 5, 50, 51,…	10, 102, 104, 105, 106, 107, 108, 11, 12, 121, 122, 127, 13, 14, 15, 16, 17, 18, 19, 20, 21, 22, 23, 24, 25, 26, 27, 28, 29, 3, 30, 31, 32, 34, 35, 37, 38, 39, 4, 41, 46, 47, 48, 5, 50, 51, 52, 53, 56, 57, 6, 63, 65, 70, 71, 8, 9,1	100
1fjgI	Q,Y,T,R,R,K,E,V,R,R,Y,Q,G,Y,R,G,G,G,K,S,G,Q,R,R,K,L,T,R,R,V,V,E,R,K,K,Y,G,K,H,K,R,R,A,Q,Y,S,K,R	1,3,5,7,8,9,10,12,14,18,34,36,37,60,64,65,66,67,68,69,70,71,81,91,95,100,101,102,105,106,107,108,109,110,111,112,113,114,115,116,118,119,120,122,123,124,125,126	48		3cc2M	10, 100, 101, 102, 103, 104, 105, 106, 107, 108, 109, 11, 110, 111, 112, 113, 114, 115, 116, 117, 118, 119, 12, 120, 121, 122, 123, 124, 125, 126, 127, 128, 129, 13, 130, 131, 132, 133, 134, 135, 136, 137, 138, 139, 14, 140, 141, 142, 143, 144, 145, 146, 147, 148, 149, 15, 150, 151, 152, 153, 154, 155, 156, 157, 158, 159, 16, 160, 161, 162, 163, 164, 165, 166, 167, 168, 169, 17, 170, 171, 172, 17…	100, 104, 107, 108, 109, 110, 111, 116, 122, 124, 125, 127, 13, 135, 137, 138, 139, 143, 146, 149, 15, 155, 157, 158, 160, 161, 163, 165, 168, 170, 171, 176, 177, 178, 179, 181, 182, 184, 185, 186, 187, 188, 189, 191, 192, 193, 25, 3, 32, 35, 36, 39, 42, 45, 46, 48, 5, 50, 51, 52, 55, 56, 58, 68, 69, 70, 71, 73, 74, 75, 76, 77, 78, 80, 81, 82, 83, 84, 85, 86, 88, 89, 9, 90, 92, 93, 94, 95, 96, 97…	100
1fjgH	M,L,T,D,T,R,R,N,V,K,S,R,K,R,K,P,G,R,R,Y,V,G,V,K,S,T,S,G,E	0,1,2,7,10,11,13,14,18,20,28,29,55,74,87,88,89,90,91,93,94,95,96,97,112,113,114,129,131	29		3cc23	10, 11, 12, 13, 14, 15, 16, 17, 18, 19, 2, 20, 21, 22, 23, 24, 25, 26, 27, 28, 29, 3, 30, 31, 32, 33, 34, 35, 36, 37, 38, 39, 4, 40, 41, 42, 43, 44, 45, 46, 47, 48, 49, 5, 50, 51, 52, 53, 54, 55, 56, 57, 58, 59, 6, 60, 61, 62, 63, 64, 65, 66, 67, 68, 69, 7, 70, 71, 72, 73, 74, 75, 76, 77, 78, 79, 8, 80, 81, 82, 83, 84, 85, 86, 87, 88, 89, 9, 90, 91,1,2	10, 15, 16, 17, 2, 28, 29, 31, 33, 34, 35, 36, 38, 39, 4, 42, 43, 46, 47, 48, 50, 51, 53, 54, 58, 59, 60, 61, 62, 63, 64, 65, 68, 7, 70, 76, 77, 79, 8, 80, 82, 84, 86, 9, 91,1	100
1fjgK	Y,N,N,I,T,G,N,P,I,W,S,G,G,S,K,R,V,H,N,G,R,K,K,K	9,15,16,18,20,26,27,28,29,31,33,35,41,42,44,74,103,105,106,107,109,111,112,113	24		2j03R	10, 100, 101, 102, 103, 104, 105, 106, 107, 108, 109, 11, 110, 111, 112, 113, 114, 115, 116, 12, 13, 14, 15, 16, 17, 18, 19, 2, 20, 21, 22, 23, 24, 25, 26, 27, 28, 29, 3, 30, 31, 32, 33, 34, 35, 36, 37, 38, 39, 4, 40, 41, 42, 43, 44, 45, 46, 47, 48, 49, 5, 50, 51, 52, 53, 54, 55, 56, 57, 58, 59, 6, 60, 61, 62, 63, 64, 65, 66, 67, 68, 69, 7, 70, 71, 72, 73, 74, 75, 76, 77, 78, 79, 8, 80, 81, 82, 8…	10, 103, 104, 105, 106, 11, 13, 14, 15, 16, 2, 21, 22, 23, 25, 3, 30, 33, 34, 35, 36, 39, 4, 41, 44, 48, 49, 5, 52, 56, 6, 60, 62, 63, 67, 7, 76, 8, 89, 9, 90, 91, 92, 95,1	100
1fjgJ	R,H,S,G,P,I,P,L,P,T,R,V,R,T,R,G,P,F,K,H,K,R,H,H,R,D	2,10,32,33,34,35,36,37,38,39,40,41,42,45,48,49,50,51,52,53,54,57,59,65,67,70	26		2j03U	10, 100, 101, 102, 103, 104, 105, 106, 107, 108, 109, 11, 110, 111, 112, 113, 114, 12, 13, 14, 15, 16, 17, 18, 19, 2, 20, 21, 22, 23, 24, 25, 26, 27, 28, 29, 3, 30, 31, 32, 33, 34, 35, 36, 37, 38, 39, 4, 40, 41, 42, 43, 44, 45, 46, 47, 48, 49, 5, 50, 51, 52, 53, 54, 55, 56, 57, 58, 59, 6, 60, 61, 62, 63, 64, 65, 66, 67, 68, 69, 7, 70, 71, 72, 73, 74, 75, 76, 77, 78, 79, 8, 80, 81, 82, 83, 84, 85,…	10, 11, 12, 13, 15, 18, 2, 22, 23, 24, 25, 26, 29, 3, 30, 31, 32, 33, 35, 36, 4, 40, 44, 45, 46, 48, 49, 5, 51, 52, 53, 54, 56, 57, 58, 6, 60, 61, 69, 7, 74, 75, 76, 80, 9, 91, 92, 93,1	100
1fjgE	R,T,A,R,M,Q,A,G,R,R,K,K,Y,A,K,A,T,I,A,G,L,T,K,E,S,R,N,N,Y	9,11,12,13,14,15,16,17,19,20,42,52,56,81,87,90,93,96,97,98,114,115,116,117,120,121,122,125,128	29		2j03O	10, 100, 101, 102, 103, 104, 105, 106, 107, 108, 109, 11, 110, 111, 112, 113, 114, 115, 116, 117, 118, 119, 12, 120, 121, 13, 14, 15, 16, 17, 18, 19, 2, 20, 21, 22, 23, 24, 25, 26, 27, 28, 29, 3, 30, 31, 32, 33, 34, 35, 36, 37, 38, 39, 4, 40, 41, 42, 43, 44, 45, 46, 47, 48, 49, 5, 50, 51, 52, 53, 54, 55, 56, 57, 58, 59, 6, 60, 61, 62, 63, 64, 65, 66, 67, 68, 69, 7, 70, 71, 72, 73, 74, 75, 76, 77,…	22, 23, 25, 28, 29, 3, 31, 32, 42, 44, 5, 57, 6, 66, 67, 68, 7, 70, 78, 82,1	100
1fjgD	G,I,P,V,C,R,R,R,K,G,E,R,K,R,R,Y,P,G,Q,H,Q,K,S,Y,L,R,K,Q,R,R,E,R,Q,K,S,R,Q,R,Q,R,H,H,R,V,D,L,S,R,E,E,S,R	0,3,5,6,7,8,11,12,20,21,22,23,28,33,34,36,38,39,40,41,43,44,50,52,56,57,59,60,63,64,70,71,72,82,111,113,114,116,117,120,121,123,130,131,132,133,135,139,154,203,206,207	52		1qvgA	10, 100, 101, 102, 103, 104, 105, 106, 107, 108, 109, 11, 110, 111, 112, 113, 114, 115, 116, 117, 118, 119, 12, 120, 121, 122, 123, 124, 125, 126, 127, 128, 129, 13, 130, 131, 132, 133, 134, 135, 136, 137, 138, 139, 14, 140, 141, 142, 143, 144, 145, 146, 147, 148, 149, 15, 150, 151, 152, 153, 154, 155, 156, 157, 158, 159, 16, 160, 161, 162, 163, 164, 165, 166, 167, 168, 169, 17, 170, 171, 172, 17…	10, 11, 111, 112, 117, 118, 119, 12, 120, 121, 122, 123, 124, 13, 14, 142, 144, 146, 15, 163, 164, 165, 167, 168, 169, 17, 170, 171, 172, 173, 175, 176, 177, 178, 18, 182, 183, 184, 185, 186, 187, 188, 189, 190, 191, 192, 193, 194, 195, 197, 198, 199, 2, 20, 203, 204, 205, 206, 207, 208, 21, 210, 211, 212, 213, 214, 216, 217, 218, 220, 221, 223, 224, 225, 226, 227, 228, 229, 23, 230, 231, 232, 23…	100
1fjgG	A,R,R,R,R,L,N,K,I,R,D,G,K,K,N,L,R,I,R,G,R,R,S,R,N,R,A,R	0,1,2,4,8,10,26,27,28,30,31,32,33,34,35,36,39,40,74,79,92,93,96,100,107,112,114,117	28		1qvgD	10, 100, 101, 102, 103, 104, 105, 106, 107, 108, 109, 11, 110, 111, 112, 113, 114, 115, 116, 117, 118, 119, 12, 120, 121, 122, 123, 124, 125, 126, 127, 128, 129, 13, 130, 131, 132, 133, 134, 135, 136, 137, 138, 139, 14, 140, 141, 142, 143, 144, 145, 146, 147, 148, 149, 15, 150, 151, 152, 153, 154, 155, 156, 157, 158, 159, 16, 160, 161, 162, 163, 164, 165, 166, 167, 168, 169, 17, 170, 171, 172, 17…	103, 104, 105, 106, 107, 109, 11, 111, 115, 116, 118, 119, 120, 121, 122, 13, 15, 3, 34, 36, 37, 38, 4, 40, 41, 42, 46, 48, 5, 58, 59, 60, 62, 8, 82, 83, 85, 86, 87, 89, 91, 92, 93, 95, 99,1	100
1fjgF	R,Y,Y,K,E,N,R,V,V,K	1,3,49,53,68,72,86,89,90,91	10		1qvgH	10, 100, 101, 102, 103, 104, 105, 106, 107, 108, 109, 11, 110, 111, 112, 113, 114, 115, 116, 117, 118, 119, 12, 120, 121, 122, 123, 124, 125, 126, 127, 128, 129, 13, 130, 131, 132, 133, 134, 135, 136, 137, 138, 139, 14, 140, 141, 142, 143, 144, 145, 146, 147, 148, 149, 15, 150, 151, 152, 153, 154, 155, 156, 157, 158, 159, 16, 160, 161, 162, 163, 164, 165, 17, 18, 19, 2, 20, 21, 22, 23, 24, 25, 26…	100, 101, 102, 103, 104, 105, 11, 12, 13, 136, 137, 140, 141, 143, 144, 145, 15, 16, 18, 19, 3, 32, 5, 57, 63, 7, 70, 84, 86, 87, 88, 90, 94, 96,1	100
1fjgC	G,N,K,I,K,R,S,G,R,A,E,Q,A,R,V,P,H,T,L,R,R,T,Y,G,V,G,K	0,1,2,3,25,125,152,153,154,158,159,160,161,170,171,172,174,175,176,177,188,190,191,192,193,195,197	27		1qvgM	10, 100, 101, 102, 103, 104, 105, 106, 107, 108, 109, 11, 110, 111, 112, 113, 114, 115, 116, 117, 118, 119, 12, 120, 121, 122, 123, 124, 125, 126, 127, 128, 129, 13, 130, 131, 132, 133, 134, 135, 136, 137, 138, 139, 14, 140, 141, 142, 143, 144, 145, 146, 147, 148, 149, 15, 150, 151, 152, 153, 154, 155, 156, 157, 158, 159, 16, 160, 161, 162, 163, 164, 165, 166, 167, 168, 169, 17, 170, 171, 172, 17…	10, 101, 108, 109, 11, 110, 111, 113, 114, 12, 13, 132, 135, 14, 141, 146, 147, 150, 153, 159, 16, 160, 162, 17, 18, 20, 21, 23, 25, 26, 28, 29, 3, 33, 37, 38, 39, 4, 40, 41, 42, 44, 46, 5, 53, 54, 55, 56, 57, 6, 60, 7, 76, 77, 78, 8,1	100
1fjgB	W,P,R,G,G,T,N,R,K,R,Y,I,R,E,K	17,19,89,92,93,96,97,104,126,137,141,165,168,169,172	15		1qvgO	10, 100, 101, 102, 103, 104, 105, 106, 107, 108, 109, 11, 110, 111, 112, 113, 114, 115, 116, 117, 118, 119, 12, 120, 121, 122, 123, 124, 125, 126, 127, 128, 129, 13, 130, 131, 132, 133, 134, 135, 136, 137, 138, 139, 14, 140, 141, 142, 143, 144, 145, 146, 147, 15, 16, 17, 18, 19, 2, 20, 21, 22, 23, 24, 25, 26, 27, 28, 29, 3, 30, 31, 32, 33, 34, 35, 36, 37, 38, 39, 4, 40, 41, 42, 43, 44, 45, 46, 47…	100, 102, 109, 116, 117, 119, 120, 123, 124, 125, 127, 128, 130, 133, 134, 135, 17, 18, 19, 2, 20, 22, 23, 25, 28, 3, 37, 41, 52, 55, 56, 57, 58, 59, 61, 63, 65, 66, 68, 69, 7, 70, 71, 73, 74, 75, 76, 77, 78, 8, 80, 81, 82, 83, 84, 85, 86, 87, 88, 91, 94, 95, 96, 99,1	100
1q86W	H,Q,E,R,Q,P,G,R,K,A,R,K,T,E	3,5,6,8,33,42,43,49,50,53,54,56,57,61	14		1qvgS	10, 100, 101, 102, 103, 104, 105, 106, 107, 108, 109, 11, 110, 111, 112, 113, 114, 115, 116, 117, 118, 12, 13, 14, 15, 16, 17, 18, 19, 2, 20, 21, 22, 23, 24, 25, 26, 27, 28, 29, 3, 30, 31, 32, 33, 34, 35, 36, 37, 38, 39, 4, 40, 41, 42, 43, 44, 45, 46, 47, 48, 49, 5, 50, 51, 52, 53, 54, 55, 56, 57, 58, 59, 6, 60, 61, 62, 63, 64, 65, 66, 67, 68, 69, 7, 70, 71, 72, 73, 74, 75, 76, 77, 78, 79, 8, 80,…	105, 107, 11, 111, 116, 12, 13, 16, 17, 2, 20, 21, 24, 26, 3, 32, 38, 39, 41, 43, 44, 5, 52, 54, 6, 65, 67, 69, 7, 79, 8, 80, 81, 82, 83, 89, 92, 94, 95, 97,1	100
1fjgT	L,K,R,H,R,Q,K,R,R,N,K,K,S,K,T,K,K,R,E,S,D,K,K,S,K,N,R,K,S,R,M,R,K,R,G,L,S	2,6,7,8,9,10,13,14,15,18,19,21,23,26,27,30,31,49,52,53,56,57,60,62,66,67,71,73,74,75,77,78,79,81,95,96,97	37		1qvgU	10, 11, 12, 13, 14, 15, 16, 17, 18, 19, 2, 20, 21, 22, 23, 24, 25, 26, 27, 28, 29, 3, 30, 31, 32, 33, 34, 35, 36, 37, 38, 39, 4, 40, 41, 42, 43, 44, 45, 46, 47, 48, 49, 5, 50, 51, 52, 53, 54, 55, 56, 57, 58, 59, 6, 60, 61, 62, 63, 64, 65, 66, 67, 68, 69, 7, 8, 9,1,3	34, 4, 42, 43, 44, 50, 51, 54, 55, 57, 58, 62, 7, 9,1	100
1m8yB	Q,R,Q,F,N,Y,Q,Y,R,Q,H,R,Q,Q,N,Y,Q,K,F,S,N,E,Y,N,Y,Q,H	32,36,39,69,71,72,75,105,108,111,144,180,183,212,215,216,219,248,249,251,252,255,292,294,295,298,331	27		1qvgY	10, 11, 12, 13, 14, 15, 16, 17, 18, 19, 2, 20, 21, 22, 23, 24, 25, 26, 27, 28, 29, 3, 30, 31, 32, 33, 34, 35, 36, 37, 38, 39, 4, 40, 41, 42, 43, 44, 45, 46, 47, 48, 49, 5, 50, 51, 52, 53, 54, 55, 56, 57, 58, 59, 6, 60, 61, 62, 63, 64, 65, 66, 67, 68, 69, 7, 70, 71, 72, 8, 9,1,2	10, 11, 12, 13, 14, 25, 3, 37, 4, 40, 43, 6, 7, 8, 9,1	100
1fjgV	G,K,G,D,R,R,R,K,W,R,T,Y,G,K,Y,R,R,K	0,1,2,3,4,5,8,10,12,13,15,16,17,18,19,20,22,23	18		1lngA	10, 11, 12, 13, 14, 15, 16, 17, 18, 19, 2, 20, 21, 22, 23, 24, 25, 26, 27, 28, 29, 3, 30, 31, 32, 33, 34, 35, 36, 37, 38, 39, 4, 40, 41, 42, 43, 44, 45, 46, 47, 48, 49, 5, 50, 51, 52, 53, 54, 55, 56, 57, 58, 59, 6, 60, 61, 62, 63, 64, 65, 66, 67, 68, 69, 7, 70, 71, 72, 73, 74, 75, 76, 77, 78, 79, 8, 80, 81, 82, 83, 9,1,2	13, 14, 15, 18, 19, 2, 21, 22, 4, 51, 52, 54, 55, 57, 67, 68, 69, 7, 71, 72, 73, 77,1	100
1fjgQ	P,K,S,Q,K,T,R,L,Y,K,R,S,K,K,Y,E,R,P,I,S,K,R,K,R,R,N,Y,S,L,S,K,R,G,G,K,A	0,1,10,14,15,16,23,29,30,32,36,37,38,39,40,59,61,62,63,64,65,66,67,68,89,92,93,95,96,97,98,99,100,101,102,103	36		3ohj0	10, 11, 12, 13, 14, 15, 16, 17, 18, 19, 2, 20, 21, 22, 23, 24, 25, 26, 27, 28, 29, 3, 30, 31, 32, 33, 34, 35, 36, 37, 38, 39, 4, 40, 41, 42, 43, 44, 45, 46, 47, 48, 49, 5, 50, 51, 52, 53, 54, 55, 56, 57, 58, 59, 6, 60, 61, 62, 63, 64, 65, 66, 67, 68, 69, 7, 70, 71, 72, 73, 74, 75, 76, 77, 78, 79, 8, 80, 81, 82, 83, 84, 9,1	12, 14, 15, 16, 17, 18, 19, 2, 20, 24, 25, 26, 27, 29, 3, 32, 33, 34, 35, 36, 39, 4, 41, 42, 43, 44, 54, 55, 56, 57, 60, 69, 70, 72, 74, 77, 8,1	100
1fjgP	M,V,K,R,L,R,F,G,K,H,N,H,Y,R,D,R,K,R,G,K,I,K,R,K,T,T,W,S,V,G,Q,T,D,T,R,R,R,Q,E	0,1,2,4,5,7,8,9,11,12,13,15,16,17,22,24,26,27,29,30,32,34,41,42,43,44,58,60,61,62,64,66,67,68,71,74,80,81,82	39		3ohjQ	10, 100, 101, 102, 103, 104, 105, 106, 107, 108, 109, 11, 110, 111, 112, 113, 114, 115, 116, 117, 118, 119, 12, 120, 121, 122, 123, 124, 125, 126, 127, 128, 129, 13, 14, 15, 16, 17, 18, 19, 2, 20, 21, 22, 23, 24, 25, 26, 27, 28, 29, 3, 30, 31, 32, 33, 34, 35, 36, 37, 38, 39, 4, 40, 41, 42, 43, 44, 45, 46, 47, 48, 49, 5, 50, 51, 52, 53, 54, 55, 56, 57, 58, 59, 6, 60, 61, 62, 63, 64, 65, 66, 67, 68…	10, 11, 114, 118, 119, 120, 121, 123, 13, 14, 16, 17, 2, 20, 21, 3, 35, 36, 4, 41, 44, 51, 6, 62, 64, 66, 69, 7, 71, 72, 75, 76, 77, 78, 79, 8, 80, 81, 9, 96,1	100
1fjgS	P,R,S,L,K,F,H,K,W,R,R,Y,N,G,K,K,E,T,R,T,Y,H	0,1,2,3,4,8,12,16,32,34,35,50,51,52,53,68,71,75,76,77,78,81	22		3ohjU	10, 100, 101, 102, 103, 104, 105, 106, 107, 108, 109, 11, 110, 111, 112, 113, 114, 12, 13, 14, 15, 16, 17, 18, 19, 2, 20, 21, 22, 23, 24, 25, 26, 27, 28, 29, 3, 30, 31, 32, 33, 34, 35, 36, 37, 38, 39, 4, 40, 41, 42, 43, 44, 45, 46, 47, 48, 49, 5, 50, 51, 52, 53, 54, 55, 56, 57, 58, 59, 6, 60, 61, 62, 63, 64, 65, 66, 67, 68, 69, 7, 70, 71, 72, 73, 74, 75, 76, 77, 78, 79, 8, 80, 81, 82, 83, 84, 85,…	10, 11, 12, 13, 15, 18, 2, 22, 23, 24, 25, 26, 27, 3, 30, 31, 32, 33, 35, 36, 4, 40, 41, 44, 45, 46, 48, 49, 5, 50, 51, 52, 53, 54, 56, 57, 58, 6, 60, 61, 62, 65, 69, 7, 74, 75, 76, 80, 9, 91, 92, 93,1	100
1fjgR	K,I,K,R,K,K,R,R,I,F	33,34,45,48,52,55,56,58,59,65	10		3ohjO	10, 100, 101, 102, 103, 104, 105, 106, 107, 108, 109, 11, 110, 111, 112, 113, 114, 115, 116, 117, 118, 119, 12, 120, 121, 13, 14, 15, 16, 17, 18, 19, 2, 20, 21, 22, 23, 24, 25, 26, 27, 28, 29, 3, 30, 31, 32, 33, 34, 35, 36, 37, 38, 39, 4, 40, 41, 42, 43, 44, 45, 46, 47, 48, 49, 5, 50, 51, 52, 53, 54, 55, 56, 57, 58, 59, 6, 60, 61, 62, 63, 64, 65, 66, 67, 68, 69, 7, 70, 71, 72, 73, 74, 75, 76, 77,…	22, 23, 28, 29, 30, 31, 32, 42, 44, 5, 6, 67, 68, 7, 70, 78, 82,1	100
3knkN	Y,V,T,L,G,R,T,T,K,P,N,F,T,K,K,Q,K,Y,T,R,Y,S,P,G,L,K,H,R,H,A,G,M,L,K,P,L,R,R,K,K,P,H	3,4,21,22,23,24,27,31,36,43,44,50,62,64,65,68,69,71,72,73,74,75,78,79,81,82,93,96,100,101,104,105,106,108,110,111,113,114,117,120,128,129	42		1j5eP	10, 11, 12, 13, 14, 15, 16, 17, 18, 19, 2, 20, 21, 22, 23, 24, 25, 26, 27, 28, 29, 3, 30, 31, 32, 33, 34, 35, 36, 37, 38, 39, 4, 40, 41, 42, 43, 44, 45, 46, 47, 48, 49, 5, 50, 51, 52, 53, 54, 55, 56, 57, 58, 59, 6, 60, 61, 62, 63, 64, 65, 66, 67, 68, 69, 7, 70, 71, 72, 73, 74, 75, 76, 77, 78, 79, 8, 80, 81, 82, 83, 84, 85, 86, 87, 9,1	10, 12, 13, 16, 17, 18, 23, 24, 25, 26, 27, 28, 3, 35, 41, 42, 43, 44, 5, 59, 6, 61, 62, 63, 65, 67, 69, 72, 75, 8, 80, 81, 82, 83, 9,1	100
3knkO	M,Q,Q,T,Y,I,R,K,S,N,K,Y,V,S,K,G,K,E,K,N	0,2,4,5,6,21,22,25,27,28,30,31,39,41,43,54,66,67,69,81	20		1j5eS	10, 11, 12, 13, 14, 15, 16, 17, 18, 19, 2, 20, 21, 22, 23, 24, 25, 26, 27, 28, 29, 3, 30, 31, 32, 33, 34, 35, 36, 37, 38, 39, 4, 40, 41, 42, 43, 44, 45, 46, 47, 48, 49, 5, 50, 51, 52, 53, 54, 55, 56, 57, 58, 59, 6, 60, 61, 62, 63, 64, 65, 66, 67, 68, 69, 7, 70, 71, 72, 73, 74, 75, 76, 77, 78, 79, 8, 80, 81, 82, 83, 84, 85, 86, 87, 88, 89, 9, 90, 91,1	17, 2, 3, 33, 35, 36, 4, 5, 51, 52, 53, 54, 69, 71, 72, 76, 77, 78, 79, 9,1	100
3knkH	R,K,S,G,L,T,N,I,G,F,S,Q,G,Q,A,R,K	47,50,51,54,55,58,62,80,96,97,98,127,130,131,134,140,148	17		1j5eH	10, 100, 101, 102, 103, 104, 105, 106, 107, 108, 109, 11, 110, 111, 112, 113, 114, 115, 116, 117, 118, 119, 12, 120, 121, 122, 123, 124, 125, 126, 127, 128, 129, 13, 130, 131, 132, 133, 134, 135, 136, 137, 14, 15, 16, 17, 18, 19, 2, 20, 21, 22, 23, 24, 25, 26, 27, 28, 29, 3, 30, 31, 32, 33, 34, 35, 36, 37, 38, 39, 4, 40, 41, 42, 43, 44, 45, 46, 47, 48, 49, 5, 50, 51, 52, 53, 54, 55, 56, 57, 58, 5…	11, 113, 114, 115, 12, 128, 130, 132, 14, 15, 2, 29, 3, 30, 56, 75, 8, 88, 89, 91, 92, 94, 95, 96, 97,1	100
3knkI	N,K,G,Y,N,R	10,21,23,24,27,32	6		1j5eG	10, 100, 101, 102, 103, 104, 105, 106, 107, 108, 109, 11, 110, 111, 112, 113, 114, 115, 116, 117, 118, 119, 12, 120, 121, 122, 123, 124, 125, 126, 127, 128, 129, 13, 130, 131, 132, 133, 134, 135, 136, 137, 138, 139, 14, 140, 141, 142, 143, 144, 145, 146, 147, 148, 149, 15, 150, 151, 152, 153, 154, 16, 17, 18, 19, 2, 20, 21, 22, 23, 24, 25, 26, 27, 28, 29, 3, 30, 31, 32, 33, 34, 35, 36, 37, 38, 39…	101, 108, 11, 113, 115, 118, 2, 27, 28, 29, 3, 31, 32, 33, 34, 35, 36, 37, 40, 5, 6, 75, 80, 9, 93, 94, 97,1	100
3knkD	K,K,P,Y,T,P,S,R,R,F,V,F,I,E,L,K,K,G,R,N,Q,G,R,I,T,R,R,G,H,K,R,L,Y,R,K,I,K,Y,P,N,R,S,V,D,G,E,K,E,P,K,K,K,L,A,R,A,A,G,T,Y,P,S,E,R,A,H,K,V,L,G,K,A,G,R,S,R,W,R,P,H,R,G,A,M,N,P,V,D,H,H,G,G,G,E,G,R,P,R,G,R,S,P,W,W,Q,T,K,G,L,K,T,R,K,R,K,S,F	2,5,6,7,8,9,10,11,12,13,16,19,22,26,35,36,37,40,41,43,44,45,46,47,48,50,52,54,56,57,58,59,60,61,66,73,76,82,84,85,86,87,96,97,98,99,100,146,147,148,149,152,153,154,155,156,157,158,159,170,176,177,179,181,197,199,200,203,204,205,206,207,208,209,210,211,212,216,217,218,220,221,222,224,225,226,227,228,229,231,232,233,234,235,236,237,239,240,241,242,246,247,248,250,251,252,253,254,255,256,257,258,259…	117		1yjwH	10, 100, 101, 102, 103, 104, 105, 106, 107, 108, 109, 11, 110, 111, 112, 113, 114, 115, 116, 117, 118, 119, 12, 120, 121, 122, 123, 124, 125, 126, 127, 128, 129, 13, 130, 131, 132, 133, 134, 135, 136, 137, 138, 139, 14, 140, 141, 142, 143, 144, 145, 146, 147, 148, 149, 15, 150, 151, 152, 153, 154, 155, 156, 157, 158, 159, 16, 160, 161, 162, 163, 164, 165, 166, 167, 168, 169, 17, 170, 171, 172, 17…	102, 103, 104, 105, 106, 107, 11, 12, 13, 14, 140, 141, 143, 144, 145, 146, 147, 149, 15, 16, 17, 18, 19, 3, 32, 36, 5, 53, 58, 61, 64, 7, 71, 88, 89, 90, 92, 96, 97, 98,1	100
3knkE	K,M,T,R,P,Q,R,K,D,Y,Q,R,N,R,P,K,H,I,L,R,E,R,R,S,K,G,R,G,F,A,G,K,F,A,D,S,H,G,A,H,K,I,H,R,H,P,G,S,I,G,N,R,K,T,P,G,R,V,Y,K,K,M,A,H,Y,R,T,M,L,K,V,P,K,K	7,10,11,12,21,34,36,40,41,43,47,57,59,60,61,63,65,76,77,78,79,81,100,107,108,109,110,111,112,113,114,117,121,122,126,127,128,129,130,131,132,133,134,135,136,137,138,139,140,141,142,143,144,145,146,147,148,149,150,151,153,155,156,158,159,163,165,167,169,184,187,190,201,202	74		1yjwQ	10, 11, 12, 13, 14, 15, 16, 17, 18, 19, 2, 20, 21, 22, 23, 24, 25, 26, 27, 28, 29, 3, 30, 31, 32, 33, 34, 35, 36, 37, 38, 39, 4, 40, 41, 42, 43, 44, 45, 46, 47, 48, 49, 5, 50, 51, 52, 53, 54, 55, 56, 57, 58, 59, 6, 60, 61, 62, 63, 64, 65, 66, 67, 68, 69, 7, 70, 71, 72, 73, 74, 75, 76, 77, 78, 79, 8, 80, 81, 82, 83, 84, 85, 86, 87, 88, 89, 9, 90, 91, 92, 93, 94, 95,1	10, 11, 13, 14, 15, 16, 19, 2, 21, 22, 23, 25, 27, 3, 38, 4, 40, 42, 45, 46, 48, 49, 5, 50, 51, 55, 58, 59, 6, 60, 67, 68, 69, 7, 77, 79, 8, 80, 82, 83, 85, 9, 94, 95,1	100
3knkF	N,H,W,E,R,Q,L,K,R,R,R,T,A,S,T,T,R,G,V,A,Y,S,G,K,Q,K,H,R,A,R,H,G,P,I,F,V,V,F,P,R,Y,T,L,P,K,K,R,K,K,K,T,K,R,R,N,L,P,E,G,N,Y,R	28,30,33,34,37,39,40,42,43,44,45,47,48,49,50,52,53,54,56,57,58,59,60,62,66,67,68,71,72,73,74,75,80,81,82,83,88,89,91,94,98,99,100,101,102,103,105,106,107,134,135,136,164,167,168,169,170,178,179,181,183,204	62		2vqfD	10, 100, 101, 102, 103, 104, 105, 106, 107, 108, 109, 11, 110, 111, 112, 113, 114, 115, 116, 117, 118, 119, 12, 120, 121, 122, 123, 124, 125, 126, 127, 128, 129, 13, 130, 131, 132, 133, 134, 135, 136, 137, 138, 139, 14, 140, 141, 142, 143, 144, 145, 146, 147, 148, 149, 15, 150, 151, 152, 153, 154, 155, 156, 157, 158, 159, 16, 160, 161, 162, 163, 164, 165, 166, 167, 168, 169, 17, 170, 171, 172, 17…	112, 114, 115, 117, 118, 12, 121, 122, 124, 13, 131, 132, 133, 134, 135, 136, 140, 154, 155, 2, 20, 204, 207, 208, 21, 23, 24, 29, 31, 34, 35, 37, 39, 4, 40, 41, 42, 44, 51, 53, 57, 58, 6, 60, 61, 64, 65, 7, 71, 72, 73, 76, 8, 9,1	100
3knkG	L,N,W,K,N,G,L,Q,K,A,V,T,R,K,K,N,V,T,R,R,S,R,N,N,L,L,R,G,M,D	1,25,27,34,38,40,41,64,65,67,68,69,70,72,73,77,90,91,93,94,122,126,128,130,131,133,134,152,153,154	30		3cmeA	10, 100, 101, 102, 103, 104, 105, 106, 107, 108, 109, 11, 110, 111, 112, 113, 114, 115, 116, 117, 118, 119, 12, 120, 121, 122, 123, 124, 125, 126, 127, 128, 129, 13, 130, 131, 132, 133, 134, 135, 136, 137, 138, 139, 14, 140, 141, 142, 143, 144, 145, 146, 147, 148, 149, 15, 150, 151, 152, 153, 154, 155, 156, 157, 158, 159, 16, 160, 161, 162, 163, 164, 165, 166, 167, 168, 169, 17, 170, 171, 172, 17…	10, 109, 11, 110, 111, 112, 116, 117, 118, 119, 12, 120, 121, 122, 123, 13, 14, 140, 141, 143, 145, 15, 161, 162, 163, 164, 166, 167, 168, 169, 17, 170, 171, 172, 174, 175, 176, 177, 179, 18, 181, 182, 184, 185, 186, 187, 188, 189, 190, 191, 192, 193, 194, 196, 197, 198, 2, 20, 202, 203, 204, 205, 206, 207, 208, 209, 21, 210, 211, 212, 213, 215, 216, 217, 219, 22, 220, 221, 222, 223, 224, 225, 22…	100
3cma1	T,G,A,G,T,P,S,Q,G,K,K,N,T,T,T,H,T,K,C,R,R,C,G,K,S,Y,H,T,K,K,K,S,K,S,A,K,R,R,Y,E,W,Q,K,A	0,1,2,3,4,5,6,7,8,9,10,11,12,13,14,15,16,17,18,19,20,21,22,24,25,26,27,28,29,30,31,34,40,41,42,43,44,45,47,48,49,50,52,53	44		3cmeB	10, 100, 101, 102, 103, 104, 105, 106, 107, 108, 109, 11, 110, 111, 112, 113, 114, 115, 116, 117, 118, 119, 12, 120, 121, 122, 123, 124, 125, 126, 127, 128, 129, 13, 130, 131, 132, 133, 134, 135, 136, 137, 138, 139, 14, 140, 141, 142, 143, 144, 145, 146, 147, 148, 149, 15, 150, 151, 152, 153, 154, 155, 156, 157, 158, 159, 16, 160, 161, 162, 163, 164, 165, 166, 167, 168, 169, 17, 170, 171, 172, 17…	10, 11, 110, 111, 112, 113, 114, 115, 116, 117, 118, 12, 13, 14, 140, 142, 15, 154, 155, 156, 157, 16, 160, 162, 17, 18, 2, 20, 205, 206, 207, 208, 209, 210, 212, 214, 215, 216, 220, 221, 222, 223, 224, 225, 226, 228, 229, 230, 231, 232, 233, 234, 236, 237, 238, 239, 240, 241, 242, 243, 244, 245, 246, 247, 248, 249, 25, 251, 252, 253, 255, 258, 260, 261, 262, 263, 264, 265, 266, 27, 28, 280, 281,…	100
3cma3	M,Q,M,N,T,Y,H,N,E,H,V,G,R,Q,T,M,K,W,R,Q,R,N,G,I,G,N,G,K,S,K,G,D,K,P,T,K,K,D,K,K,A,L,R,E,G,R,A,G,Q	0,1,2,7,8,9,12,14,15,16,24,27,28,29,30,32,33,34,37,38,41,42,44,45,46,47,49,50,52,53,57,58,59,60,61,62,63,65,67,75,76,77,78,79,80,82,83,84,89	49		3cmeH	10, 100, 101, 102, 103, 104, 105, 106, 107, 108, 109, 11, 110, 111, 112, 113, 114, 115, 116, 117, 118, 119, 12, 120, 121, 122, 123, 124, 125, 126, 127, 128, 129, 13, 130, 131, 132, 133, 134, 135, 136, 137, 138, 139, 14, 140, 141, 142, 143, 144, 145, 146, 147, 148, 149, 15, 150, 151, 152, 153, 154, 155, 156, 157, 158, 159, 16, 160, 161, 162, 163, 164, 165, 166, 167, 168, 169, 17, 170, 171, 172, 17…	101, 102, 103, 104, 105, 106, 11, 12, 13, 139, 14, 140, 142, 143, 144, 145, 146, 148, 15, 16, 17, 18, 19, 3, 32, 36, 37, 5, 53, 58, 61, 64, 7, 71, 8, 87, 88, 89, 91, 95, 96, 97,1	100
3knkC	A,K,E,T,E,H,A,K,N,D,I,H,V,A,K,L,S,V,T,T,M	11,12,15,16,18,20,21,22,105,132,137,138,141,170,171,175,177,180,181,182,184	21		3cmeM	10, 100, 101, 102, 103, 104, 105, 106, 107, 108, 109, 11, 110, 111, 112, 113, 114, 115, 116, 117, 118, 119, 12, 120, 121, 122, 123, 124, 125, 126, 127, 128, 129, 13, 130, 131, 132, 133, 134, 135, 136, 137, 138, 139, 14, 140, 141, 142, 143, 144, 145, 146, 147, 148, 149, 15, 150, 151, 152, 153, 154, 155, 156, 157, 158, 159, 16, 160, 161, 162, 163, 164, 165, 166, 167, 168, 169, 17, 170, 171, 172, 17…	103, 106, 107, 108, 109, 110, 115, 123, 124, 126, 13, 134, 136, 137, 138, 14, 142, 145, 148, 15, 156, 157, 159, 160, 164, 167, 169, 170, 175, 177, 178, 180, 181, 183, 184, 185, 186, 187, 188, 190, 191, 192, 25, 29, 3, 32, 35, 36, 39, 42, 45, 46, 48, 5, 50, 51, 52, 55, 56, 57, 58, 68, 69, 70, 71, 73, 74, 75, 76, 78, 79, 80, 81, 82, 83, 84, 85, 87, 88, 89, 9, 91, 92, 93, 94, 95, 96, 98, 99,1	100
3knkX	S,K,H,K,T,K,T,E,K,N,T,H,K,K,K,R,L,Y,G,K,R,P,D,K,I	11,13,28,30,32,33,34,35,50,52,53,55,59,60,61,62,63,66,68,69,70,71,72,75,77	25		3cmeL	10, 100, 101, 102, 103, 104, 105, 106, 107, 108, 109, 11, 110, 111, 112, 113, 114, 115, 116, 117, 118, 119, 12, 120, 121, 122, 123, 124, 125, 126, 127, 128, 129, 13, 130, 131, 132, 133, 134, 135, 136, 137, 138, 139, 14, 140, 141, 142, 143, 15, 16, 17, 18, 19, 2, 20, 21, 22, 23, 24, 25, 26, 27, 28, 29, 3, 30, 31, 32, 33, 34, 35, 36, 37, 38, 39, 4, 40, 41, 42, 43, 44, 45, 46, 47, 48, 49, 5, 50, 51,…	10, 101, 103, 104, 105, 106, 107, 11, 12, 120, 121, 126, 13, 14, 15, 16, 18, 19, 20, 21, 22, 23, 24, 25, 26, 27, 28, 29, 3, 30, 31, 32, 34, 35, 37, 38, 39, 4, 40, 41, 46, 47, 48, 5, 50, 51, 52, 53, 56, 57, 6, 63, 65, 67, 70, 71, 8, 9,1	100
3knkY	R,K,M,K,S,G,K,L,P,K,K,Y,I,V,K,K,K,F,H,S,K,R,R,V,E,R	0,2,3,7,15,16,17,29,30,31,32,33,42,43,44,45,52,58,66,68,69,71,82,83,89,95	26		3cmeO	10, 100, 101, 102, 103, 104, 105, 106, 107, 108, 109, 11, 110, 111, 112, 113, 114, 115, 12, 13, 14, 15, 16, 17, 18, 19, 2, 20, 21, 22, 23, 24, 25, 26, 27, 28, 29, 3, 30, 31, 32, 33, 34, 35, 36, 37, 38, 39, 4, 40, 41, 42, 43, 44, 45, 46, 47, 48, 49, 5, 50, 51, 52, 53, 54, 55, 56, 57, 58, 59, 6, 60, 61, 62, 63, 64, 65, 66, 67, 68, 69, 7, 70, 71, 72, 73, 74, 75, 76, 77, 78, 79, 8, 80, 81, 82, 83, 84…	108, 109, 110, 111, 112, 113, 114, 15, 19, 2, 24, 25, 28, 3, 32, 35, 36, 37, 38, 4, 42, 44, 46, 47, 50, 51, 63, 65, 66, 67, 68, 81, 82, 83,1	100
3knkZ	R,P,R,Y,R,N,R,Q,N,R,E,H,D,A,G,E,E,A,P	7,12,16,26,28,31,69,70,72,77,81,82,84,110,111,165,166,170,173	19		3cmeN	10, 100, 101, 102, 103, 104, 105, 106, 107, 108, 109, 11, 110, 111, 112, 113, 114, 115, 116, 117, 118, 119, 12, 120, 121, 122, 123, 124, 125, 126, 127, 128, 129, 13, 130, 131, 132, 133, 134, 135, 136, 137, 138, 139, 14, 140, 141, 142, 143, 144, 145, 146, 147, 148, 149, 15, 150, 151, 152, 153, 154, 155, 156, 157, 158, 159, 16, 160, 161, 162, 163, 164, 165, 166, 167, 168, 169, 17, 170, 171, 172, 17…	10, 100, 103, 107, 108, 109, 11, 110, 112, 113, 115, 12, 13, 131, 134, 14, 140, 145, 146, 149, 152, 158, 159, 17, 18, 19, 20, 21, 22, 23, 25, 26, 28, 29, 3, 33, 37, 38, 39, 4, 40, 41, 42, 44, 46, 48, 5, 53, 54, 55, 57, 6, 60, 7, 76, 77, 8, 9,1	100
3knkT	N,R,G,A,R,R,R,R,N,G,N,T,R,R,R,A,K,Y,F,K,K	1,2,3,4,22,50,52,53,54,55,57,59,92,94,95,96,97,99,100,112,118	21		3cmeQ	10, 11, 12, 13, 14, 15, 16, 17, 18, 19, 2, 20, 21, 22, 23, 24, 25, 26, 27, 28, 29, 3, 30, 31, 32, 33, 34, 35, 36, 37, 38, 39, 4, 40, 41, 42, 43, 44, 45, 46, 47, 48, 49, 5, 50, 51, 52, 53, 54, 55, 56, 57, 58, 59, 6, 60, 61, 62, 63, 64, 65, 66, 67, 68, 69, 7, 70, 71, 72, 73, 74, 75, 76, 77, 78, 79, 8, 80, 81, 82, 83, 84, 85, 86, 87, 88, 89, 9, 90, 91, 92, 93, 94, 95,1	10, 11, 13, 14, 15, 16, 19, 2, 21, 22, 23, 27, 3, 38, 4, 40, 42, 45, 46, 49, 5, 50, 53, 55, 58, 59, 6, 60, 67, 68, 69, 7, 70, 77, 78, 79, 8, 81, 82, 84, 9, 93, 94,1	100
3knkU	P,R,K,T,G,V,R,R,R,K,H,K,K,G,Y,W,L,R,S,K,S,F,R,K,R,E,A,A,Y,A,Y,A,H,R,K,R,R,K,R,D,F,R,W,I,N,R,N,Y,S,H,R,K,N	0,1,3,4,5,6,8,9,10,11,12,14,20,21,22,23,25,26,27,28,29,30,31,32,34,35,39,40,43,44,45,46,47,48,49,50,51,52,53,54,55,56,59,60,64,68,73,74,75,79,90,91,92	53		3cmeP	10, 100, 101, 102, 103, 104, 105, 106, 107, 108, 109, 11, 110, 111, 112, 113, 114, 115, 116, 117, 118, 119, 12, 120, 121, 122, 123, 124, 125, 126, 127, 128, 129, 13, 130, 131, 132, 133, 134, 135, 136, 137, 138, 139, 14, 140, 141, 142, 143, 144, 145, 146, 147, 148, 15, 16, 17, 18, 19, 2, 20, 21, 22, 23, 24, 25, 26, 27, 28, 29, 3, 30, 31, 32, 33, 34, 35, 36, 37, 38, 39, 4, 40, 41, 42, 43, 44, 45, 4…	101, 108, 115, 116, 118, 119, 122, 123, 124, 126, 127, 129, 133, 17, 18, 19, 2, 20, 22, 23, 25, 28, 3, 36, 37, 41, 54, 55, 56, 57, 58, 59, 61, 63, 65, 66, 68, 69, 7, 70, 71, 73, 74, 75, 76, 77, 79, 8, 80, 81, 82, 83, 84, 85, 86, 87, 90, 93, 94, 95, 97, 98,1	100
3knkV	G,G,K,E,K,K,V,K,F,K,K,V,Y,R,R,K,K,G,H,R,Q,P	7,8,9,22,67,68,71,73,74,75,77,78,80,81,82,83,84,85,86,87,88,89	22		3cmeV	10, 11, 12, 13, 14, 15, 16, 17, 18, 19, 2, 20, 21, 22, 23, 24, 25, 26, 27, 28, 29, 3, 30, 31, 32, 33, 34, 35, 36, 37, 38, 39, 4, 40, 41, 42, 43, 44, 45, 46, 47, 48, 49, 5, 50, 51, 52, 53, 54, 55, 56, 57, 58, 59, 6, 60, 61, 62, 63, 64, 65, 66, 67, 68, 69, 7, 70, 8, 9,1,2	34, 4, 44, 5, 50, 51, 54, 55, 57, 58, 62, 9,1	100
3knkW	K,A,I,R,R,S,R,K,R,R,N,K,R,S,N,N,N,H,V,D,E,K,R,P,R,A,R,G,R,A,D,I,K,K,R,H	3,4,5,7,10,12,14,15,17,24,39,40,41,52,56,59,60,61,75,76,77,82,83,86,87,88,89,90,91,92,93,95,96,97,98,101	36		3cme3	10, 11, 12, 13, 14, 15, 16, 17, 18, 19, 2, 20, 21, 22, 23, 24, 25, 26, 27, 28, 29, 3, 30, 31, 32, 33, 34, 35, 36, 37, 38, 39, 4, 40, 41, 42, 43, 44, 45, 46, 47, 48, 49, 5, 50, 51, 52, 53, 54, 55, 56, 57, 58, 59, 6, 60, 61, 62, 63, 64, 65, 66, 67, 68, 69, 7, 70, 71, 72, 73, 74, 75, 76, 77, 78, 79, 8, 80, 81, 82, 83, 84, 85, 86, 87, 88, 89, 9, 90, 91,1,2	10, 13, 15, 16, 17, 2, 25, 27, 28, 29, 30, 31, 33, 35, 38, 39, 42, 43, 45, 46, 47, 48, 50, 51, 53, 54, 58, 59, 60, 61, 62, 63, 64, 66, 68, 70, 76, 77, 78, 79, 8, 80, 81, 83, 84, 85, 9, 90,1	100
3wqyA	Y,R,E,W,N,A,G,Y,T,R,R,R,E,Y,D,S,H,G,D,K,K,G,G,G,R,D,G	9.31262e+79	27		1s723	10, 11, 12, 13, 14, 15, 16, 17, 18, 19, 2, 20, 21, 22, 23, 24, 25, 26, 27, 28, 29, 3, 30, 31, 32, 33, 34, 35, 36, 37, 38, 39, 4, 40, 41, 42, 43, 44, 45, 46, 47, 48, 49, 5, 50, 51, 52, 53, 54, 55, 56, 57, 58, 59, 6, 60, 61, 62, 63, 64, 65, 66, 67, 68, 69, 7, 70, 71, 72, 73, 74, 75, 76, 77, 78, 79, 8, 80, 81, 82, 83, 84, 85, 86, 87, 88, 89, 9, 90, 91,1,2	10, 15, 16, 17, 2, 27, 28, 29, 30, 31, 34, 35, 36, 38, 39, 4, 42, 43, 46, 47, 48, 50, 51, 53, 54, 58, 59, 60, 61, 62, 63, 64, 65, 68, 7, 76, 77, 79, 8, 80, 82, 84, 86, 9, 91,1	100
3knkQ	P,R,R,K,Y,K,Q,Q,R,G,R,L,K,G,T,K,G,G,Y,F,W,Q,Q,V,K,F,R,D,Y,T,K,K,E,V,R,M,G,K,G,K,R,R,H,K,K	3,4,5,7,8,10,11,12,13,14,15,16,17,18,20,21,22,23,25,28,40,44,45,51,62,64,66,70,73,74,75,76,79,80,81,82,83,84,85,86,100,118,122,123,127	45		2qa43	10, 11, 12, 13, 14, 15, 16, 17, 18, 19, 2, 20, 21, 22, 23, 24, 25, 26, 27, 28, 29, 3, 30, 31, 32, 33, 34, 35, 36, 37, 38, 39, 4, 40, 41, 42, 43, 44, 45, 46, 47, 48, 49, 5, 50, 51, 52, 53, 54, 55, 56, 57, 58, 59, 6, 60, 61, 62, 63, 64, 65, 66, 67, 68, 69, 7, 70, 71, 72, 73, 74, 75, 76, 77, 78, 79, 8, 80, 81, 82, 83, 84, 85, 86, 87, 88, 89, 9, 90, 91,1,2	10, 12, 15, 16, 17, 2, 25, 28, 29, 3, 30, 31, 33, 35, 36, 38, 39, 4, 42, 45, 46, 47, 48, 49, 50, 51, 53, 54, 58, 59, 60, 61, 62, 63, 64, 65, 66, 7, 77, 79, 8, 80, 81, 82, 84, 86, 9, 91,1	100
3knkR	R,H,L,K,S,G,R,K,L,N,H,S,S,H,R,A,R,N,Q,K,S,H,I,T,T,T,K,K,R,G,D,H,H,R,H,R,L,R,R,R,Q,G,G,T,R,K,R,R,G,D	0,1,2,3,4,5,6,7,8,9,11,12,13,14,15,17,20,21,22,24,25,29,32,33,34,35,38,40,43,44,47,48,51,55,59,62,65,66,75,88,89,90,91,93,94,97,102,103,104,105	50		2qa4Z	10, 11, 12, 13, 14, 15, 16, 17, 18, 19, 2, 20, 21, 22, 23, 24, 25, 26, 27, 28, 29, 3, 30, 31, 32, 33, 34, 35, 36, 37, 38, 39, 4, 40, 41, 42, 43, 44, 45, 46, 47, 48, 49, 5, 50, 51, 52, 53, 54, 55, 56, 57, 58, 59, 6, 60, 61, 62, 63, 64, 65, 66, 67, 68, 69, 7, 70, 71, 72, 73, 74, 75, 76, 77, 78, 79, 8, 80, 81, 82, 83, 84, 85, 86, 87, 88, 89, 9, 90, 91,1	10, 11, 12, 14, 3, 33, 37, 4, 40, 42, 43, 50, 6, 7, 8, 9,1	100
3knkS	R,K,R,R,N,R,I,K,G,F,S,L,K,H,Y,Q,I,G,T,S,A,G,N,T,F,Y,K,Y,H,G,E	0,2,4,6,7,8,9,10,13,20,22,23,24,25,27,29,31,36,38,41,46,51,52,54,78,83,84,85,86,87,98	31		2qa4V	10, 11, 12, 13, 14, 15, 16, 17, 18, 19, 2, 20, 21, 22, 23, 24, 25, 26, 27, 28, 29, 3, 30, 31, 32, 33, 34, 35, 36, 37, 38, 39, 4, 40, 41, 42, 43, 44, 45, 46, 47, 48, 49, 5, 50, 51, 52, 53, 54, 55, 56, 57, 58, 59, 6, 60, 61, 62, 63, 64, 65, 66, 67, 68, 69, 7, 70, 8, 9,1,2	34, 44, 46, 48, 50, 51, 55, 58, 6, 62, 7, 9,1	100
3oi0T	L,K,R,H,R,Q,S,R,R,N,K,K,S,K,T,K,K,R,E,S,D,K,K,S,K,N,A,R,R,K,S,R,M,R,G,G,S	2,6,7,8,9,10,11,14,15,18,19,21,23,26,27,30,31,49,52,53,56,57,60,62,66,67,70,71,72,73,74,75,77,81,94,95,97	37		2qa4Q	10, 11, 12, 13, 14, 15, 16, 17, 18, 19, 2, 20, 21, 22, 23, 24, 25, 26, 27, 28, 29, 3, 30, 31, 32, 33, 34, 35, 36, 37, 38, 39, 4, 40, 41, 42, 43, 44, 45, 46, 47, 48, 49, 5, 50, 51, 52, 53, 54, 55, 56, 57, 58, 59, 6, 60, 61, 62, 63, 64, 65, 66, 67, 68, 69, 7, 70, 71, 72, 73, 74, 75, 76, 77, 78, 79, 8, 80, 81, 82, 83, 84, 85, 86, 87, 88, 89, 9, 90, 91, 92, 93, 94, 95,1	11, 13, 14, 15, 16, 17, 18, 19, 2, 21, 22, 23, 27, 3, 38, 4, 40, 42, 45, 46, 48, 5, 55, 58, 59, 6, 60, 67, 68, 69, 7, 70, 77, 79, 8, 80, 82, 83, 9, 94, 95,1	100
3oi0U	G,K,G,D,R,R,R,K,R,T,Y,G,K,Y,R,R	0,1,2,3,5,7,8,10,13,15,16,17,18,19,20,22	16		2qa4P	10, 100, 101, 102, 103, 104, 105, 106, 107, 108, 109, 11, 110, 111, 112, 113, 114, 115, 116, 117, 118, 119, 12, 120, 121, 122, 123, 124, 125, 126, 127, 128, 129, 13, 130, 131, 132, 133, 134, 135, 136, 137, 138, 139, 14, 140, 141, 142, 143, 144, 145, 146, 147, 148, 15, 16, 17, 18, 19, 2, 20, 21, 22, 23, 24, 25, 26, 27, 28, 29, 3, 30, 31, 32, 33, 34, 35, 36, 37, 38, 39, 4, 40, 41, 42, 43, 44, 45, 4…	102, 109, 116, 117, 119, 120, 123, 124, 125, 128, 130, 133, 134, 135, 17, 18, 19, 2, 20, 22, 23, 25, 28, 3, 36, 37, 41, 52, 55, 56, 57, 58, 59, 61, 63, 65, 66, 68, 69, 7, 70, 71, 72, 73, 74, 75, 76, 77, 78, 8, 80, 81, 82, 83, 84, 85, 86, 87, 88, 91, 94, 95, 96, 99,1	100
3oi0R	K,I,R,K,Q,R,A,K,K,R,R,I,F,T	30,31,34,42,44,45,48,49,52,53,55,56,62,63	14		2qa4M	10, 100, 101, 102, 103, 104, 105, 106, 107, 108, 109, 11, 110, 111, 112, 113, 114, 115, 116, 117, 118, 119, 12, 120, 121, 122, 123, 124, 125, 126, 127, 128, 129, 13, 130, 131, 132, 133, 134, 135, 136, 137, 138, 139, 14, 140, 141, 142, 143, 144, 145, 146, 147, 148, 149, 15, 150, 151, 152, 153, 154, 155, 156, 157, 158, 159, 16, 160, 161, 162, 163, 164, 165, 166, 167, 168, 169, 17, 170, 171, 172, 17…	104, 107, 108, 109, 110, 111, 116, 124, 125, 127, 13, 135, 137, 143, 146, 155, 156, 157, 158, 161, 163, 165, 168, 170, 171, 172, 176, 177, 178, 179, 181, 182, 184, 185, 186, 187, 188, 191, 193, 194, 25, 29, 3, 32, 36, 39, 42, 45, 46, 48, 5, 50, 51, 52, 56, 58, 68, 71, 73, 75, 76, 79, 80, 81, 82, 83, 84, 85, 86, 9, 90, 91, 92, 93, 94, 95, 96, 97, 99,1	100
3oi0S	S,L,K,F,H,W,R,R,Y,N,G,K,K,G,E,T,R,T,R	0,1,2,6,10,30,32,33,48,49,50,51,66,68,69,73,74,75,77	19		2qa4L	10, 100, 101, 102, 103, 104, 105, 106, 107, 108, 109, 11, 110, 111, 112, 113, 114, 115, 116, 117, 118, 119, 12, 120, 121, 122, 123, 124, 125, 126, 127, 128, 129, 13, 130, 131, 132, 133, 134, 135, 136, 137, 138, 139, 14, 140, 141, 142, 143, 15, 16, 17, 18, 19, 2, 20, 21, 22, 23, 24, 25, 26, 27, 28, 29, 3, 30, 31, 32, 33, 34, 35, 36, 37, 38, 39, 4, 40, 41, 42, 43, 44, 45, 46, 47, 48, 49, 5, 50, 51,…	10, 102, 104, 105, 106, 107, 108, 11, 110, 12, 121, 122, 127, 13, 14, 15, 16, 18, 19, 21, 22, 23, 24, 25, 26, 27, 29, 3, 30, 31, 32, 34, 37, 38, 39, 4, 40, 41, 42, 46, 47, 48, 5, 50, 51, 52, 53, 54, 56, 57, 6, 63, 65, 67, 71, 8, 9,1	100
3oi0P	M,K,R,L,R,G,S,K,H,H,Y,R,D,A,R,R,K,R,K,Y,I,K,Y,P,R,K,T,T,W,S,V,G,Q,T,T,R,R,F,R,Q	0,2,4,5,7,9,10,11,12,15,16,17,22,23,24,25,26,27,30,31,32,34,37,40,41,42,43,44,58,60,61,62,64,66,68,71,74,79,80,81	40		2qa4O	10, 100, 101, 102, 103, 104, 105, 106, 107, 108, 109, 11, 110, 111, 112, 113, 114, 115, 12, 13, 14, 15, 16, 17, 18, 19, 2, 20, 21, 22, 23, 24, 25, 26, 27, 28, 29, 3, 30, 31, 32, 33, 34, 35, 36, 37, 38, 39, 4, 40, 41, 42, 43, 44, 45, 46, 47, 48, 49, 5, 50, 51, 52, 53, 54, 55, 56, 57, 58, 59, 6, 60, 61, 62, 63, 64, 65, 66, 67, 68, 69, 7, 70, 71, 72, 73, 74, 75, 76, 77, 78, 79, 8, 80, 81, 82, 83, 84…	109, 110, 111, 112, 113, 114, 115, 12, 15, 16, 19, 2, 24, 25, 28, 3, 32, 35, 36, 37, 38, 4, 42, 44, 47, 50, 51, 63, 65, 66, 67, 68, 82, 83, 84,1	100
3oi0Q	P,K,S,K,M,Q,K,T,R,L,Y,K,K,R,S,K,K,Y,E,R,P,I,S,K,R,K,R,F,K,N,Y,S,L,K	0,1,10,12,13,14,15,16,23,29,30,32,35,36,37,38,39,40,59,61,62,63,64,65,66,67,68,69,85,92,93,95,96,98	34		2qa4N	10, 100, 101, 102, 103, 104, 105, 106, 107, 108, 109, 11, 110, 111, 112, 113, 114, 115, 116, 117, 118, 119, 12, 120, 121, 122, 123, 124, 125, 126, 127, 128, 129, 13, 130, 131, 132, 133, 134, 135, 136, 137, 138, 139, 14, 140, 141, 142, 143, 144, 145, 146, 147, 148, 149, 15, 150, 151, 152, 153, 154, 155, 156, 157, 158, 159, 16, 160, 161, 162, 163, 164, 165, 166, 167, 168, 169, 17, 170, 171, 172, 17…	10, 101, 104, 106, 108, 109, 11, 110, 111, 114, 12, 13, 130, 132, 135, 14, 141, 146, 147, 150, 153, 159, 16, 160, 17, 18, 19, 2, 20, 21, 23, 25, 26, 28, 29, 3, 33, 37, 39, 4, 40, 42, 44, 46, 48, 5, 53, 55, 56, 57, 6, 60, 7, 77, 78, 8,1	100
2hyiI	P,T,R,G,G,T,G,R,D,F,Q,N,T,K,G,R,T,D,V,N	92,93,94,120,121,141,143,144,147,175,178,263,264,265,287,294,312,313,314,334	20		2qa4H	10, 100, 101, 102, 103, 104, 105, 106, 107, 108, 109, 11, 110, 111, 112, 113, 114, 115, 116, 117, 118, 119, 12, 120, 121, 122, 123, 124, 125, 126, 127, 128, 129, 13, 130, 131, 132, 133, 134, 135, 136, 137, 138, 139, 14, 140, 141, 142, 143, 144, 145, 146, 147, 148, 149, 15, 150, 151, 152, 153, 154, 155, 156, 157, 158, 159, 16, 160, 161, 162, 163, 164, 165, 166, 167, 168, 169, 17, 18, 19, 2, 20, 21…	102, 103, 104, 105, 106, 107, 11, 12, 13, 140, 141, 143, 144, 145, 147, 149, 15, 16, 17, 19, 3, 31, 32, 5, 58, 60, 61, 64, 7, 71, 88, 89, 90, 92, 96, 98,1	100
1h4sA	R,S,W,R,Q,D,R,L,V	1.20121e+26	9		2qa4G	10, 100, 101, 102, 103, 104, 105, 106, 107, 108, 109, 11, 110, 111, 112, 113, 114, 115, 116, 117, 118, 119, 12, 120, 121, 122, 123, 124, 125, 126, 127, 128, 129, 13, 130, 131, 132, 133, 134, 135, 136, 137, 138, 139, 14, 140, 141, 142, 143, 144, 145, 146, 147, 148, 149, 15, 150, 151, 152, 153, 154, 155, 156, 157, 158, 159, 16, 160, 161, 162, 163, 164, 165, 166, 167, 168, 169, 17, 170, 171, 172, 17…	10, 11, 14, 2, 3, 36, 37, 38, 41, 44, 53, 55, 57, 58, 59, 63, 81, 82,1	100
3oi0G	A,R,R,R,R,A,R,K,I,M,D,G,K,K,L,R,I,R,R,G,G,R,S,R,R,A	0,1,2,3,4,5,8,27,28,29,31,32,33,34,36,39,40,74,76,79,80,93,96,100,112,114	26		2qa4A	10, 100, 101, 102, 103, 104, 105, 106, 107, 108, 109, 11, 110, 111, 112, 113, 114, 115, 116, 117, 118, 119, 12, 120, 121, 122, 123, 124, 125, 126, 127, 128, 129, 13, 130, 131, 132, 133, 134, 135, 136, 137, 138, 139, 14, 140, 141, 142, 143, 144, 145, 146, 147, 148, 149, 15, 150, 151, 152, 153, 154, 155, 156, 157, 158, 159, 16, 160, 161, 162, 163, 164, 165, 166, 167, 168, 169, 17, 170, 171, 172, 17…	10, 11, 110, 117, 118, 119, 12, 120, 121, 122, 123, 124, 13, 14, 141, 142, 144, 146, 15, 163, 164, 165, 167, 168, 169, 17, 170, 171, 172, 173, 175, 176, 177, 178, 18, 184, 185, 186, 187, 188, 189, 190, 191, 192, 193, 194, 195, 197, 198, 199, 2, 20, 203, 204, 205, 206, 207, 208, 209, 21, 210, 212, 213, 214, 215, 216, 217, 218, 220, 221, 222, 223, 224, 225, 226, 227, 228, 229, 23, 230, 231, 232, 23…	100
3oi0D	G,R,P,V,C,R,R,R,K,E,R,K,A,R,R,Y,P,G,Q,H,Q,S,R,K,Q,R,R,E,R,Q,N,S,R,Q,R,Q,R,H,H,R,D,L,S,K,L,E,E,S,R	0,1,5,6,7,8,11,12,20,22,23,28,30,33,34,36,38,39,40,41,43,50,57,59,60,63,64,70,71,72,75,111,113,114,116,117,120,121,123,130,132,133,135,149,153,154,203,206,207	49		1s72A	10, 100, 101, 102, 103, 104, 105, 106, 107, 108, 109, 11, 110, 111, 112, 113, 114, 115, 116, 117, 118, 119, 12, 120, 121, 122, 123, 124, 125, 126, 127, 128, 129, 13, 130, 131, 132, 133, 134, 135, 136, 137, 138, 139, 14, 140, 141, 142, 143, 144, 145, 146, 147, 148, 149, 15, 150, 151, 152, 153, 154, 155, 156, 157, 158, 159, 16, 160, 161, 162, 163, 164, 165, 166, 167, 168, 169, 17, 170, 171, 172, 17…	10, 11, 110, 111, 112, 113, 117, 118, 119, 12, 120, 121, 122, 123, 13, 14, 141, 142, 144, 146, 15, 16, 163, 164, 165, 167, 168, 169, 17, 170, 171, 172, 173, 175, 177, 178, 18, 180, 182, 183, 184, 185, 186, 187, 188, 189, 190, 191, 192, 193, 194, 195, 198, 199, 2, 20, 201, 203, 204, 205, 206, 207, 208, 209, 21, 210, 211, 212, 213, 214, 216, 217, 218, 22, 220, 221, 222, 223, 224, 225, 226, 227, 228…	100
1h4sB	K,Y,K,D,T,G,H,E,R,E,G,P,K,D,V,K	0,291,292,293,326,328,332,335,342,344,346,347,348,349,356,364	16		1s72B	10, 100, 101, 102, 103, 104, 105, 106, 107, 108, 109, 11, 110, 111, 112, 113, 114, 115, 116, 117, 118, 119, 12, 120, 121, 122, 123, 124, 125, 126, 127, 128, 129, 13, 130, 131, 132, 133, 134, 135, 136, 137, 138, 139, 14, 140, 141, 142, 143, 144, 145, 146, 147, 148, 149, 15, 150, 151, 152, 153, 154, 155, 156, 157, 158, 159, 16, 160, 161, 162, 163, 164, 165, 166, 167, 168, 169, 17, 170, 171, 172, 17…	10, 101, 11, 111, 112, 113, 114, 116, 117, 118, 119, 12, 13, 14, 141, 143, 15, 156, 157, 158, 16, 161, 163, 17, 18, 2, 20, 206, 207, 208, 209, 210, 211, 212, 213, 216, 217, 22, 221, 222, 223, 224, 225, 226, 227, 229, 230, 231, 232, 233, 234, 235, 237, 238, 239, 240, 241, 242, 243, 244, 245, 246, 247, 248, 249, 25, 250, 253, 254, 256, 261, 262, 263, 264, 265, 266, 267, 27, 28, 281, 282, 285, 286, …	100
3oi0B	W,P,R,G,G,T,N,K,K,R,Y	17,19,89,92,93,96,97,125,126,130,141	11		1s72D	10, 100, 101, 102, 103, 104, 105, 106, 107, 108, 109, 11, 110, 111, 112, 113, 114, 115, 116, 117, 118, 119, 12, 120, 121, 122, 123, 124, 125, 126, 127, 128, 129, 13, 130, 131, 132, 133, 134, 135, 136, 137, 138, 139, 14, 140, 141, 142, 143, 144, 145, 146, 147, 148, 149, 15, 150, 151, 152, 153, 154, 155, 156, 157, 158, 159, 16, 160, 161, 162, 163, 164, 165, 166, 167, 168, 169, 17, 170, 171, 172, 17…	103, 104, 105, 106, 107, 109, 110, 111, 115, 116, 118, 119, 120, 121, 122, 13, 15, 3, 34, 36, 37, 38, 4, 40, 41, 42, 46, 48, 5, 58, 60, 62, 8, 83, 85, 86, 87, 91, 92, 93, 95, 99,1	100
3oi0C	G,N,K,I,F,K,R,S,G,R,E,A,G,R,V,P,L,H,T,L,R,R,T,Y,G,V,L,K	0,1,2,3,8,24,125,152,153,154,159,161,169,170,171,172,173,174,175,176,177,188,190,191,192,193,194,197	28		1s72L	10, 100, 101, 102, 103, 104, 105, 106, 107, 108, 109, 11, 110, 111, 112, 113, 114, 115, 116, 117, 118, 119, 12, 120, 121, 122, 123, 124, 125, 126, 127, 128, 129, 13, 130, 131, 132, 133, 134, 135, 136, 137, 138, 139, 14, 140, 141, 142, 143, 15, 16, 17, 18, 19, 2, 20, 21, 22, 23, 24, 25, 26, 27, 28, 29, 3, 30, 31, 32, 33, 34, 35, 36, 37, 38, 39, 4, 40, 41, 42, 43, 44, 45, 46, 47, 48, 49, 5, 50, 51,…	10, 102, 104, 105, 106, 107, 108, 11, 12, 121, 122, 127, 13, 14, 15, 16, 17, 18, 19, 20, 21, 22, 23, 24, 25, 26, 27, 28, 29, 3, 30, 31, 32, 34, 35, 37, 38, 39, 4, 41, 46, 47, 48, 5, 50, 51, 52, 53, 55, 56, 57, 6, 63, 65, 70, 71, 8, 9,1	100
3oi0N	A,R,K,A,E,K,F,K,V,R,T,R,C,R,R,S,V,R,R,I,R,E,K,S,W	0,1,2,3,6,7,14,15,16,17,20,21,25,27,29,30,31,33,39,40,43,44,56,58,59	25		1s72M	10, 100, 101, 102, 103, 104, 105, 106, 107, 108, 109, 11, 110, 111, 112, 113, 114, 115, 116, 117, 118, 119, 12, 120, 121, 122, 123, 124, 125, 126, 127, 128, 129, 13, 130, 131, 132, 133, 134, 135, 136, 137, 138, 139, 14, 140, 141, 142, 143, 144, 145, 146, 147, 148, 149, 15, 150, 151, 152, 153, 154, 155, 156, 157, 158, 159, 16, 160, 161, 162, 163, 164, 165, 166, 167, 168, 169, 17, 170, 171, 172, 17…	100, 104, 107, 108, 109, 110, 111, 116, 122, 124, 125, 127, 13, 135, 137, 138, 139, 14, 143, 146, 149, 15, 155, 157, 158, 160, 161, 163, 165, 168, 170, 171, 176, 177, 178, 179, 181, 182, 184, 185, 186, 187, 188, 189, 191, 192, 193, 25, 29, 3, 32, 35, 36, 39, 42, 45, 46, 48, 5, 50, 51, 52, 55, 56, 57, 58, 68, 69, 70, 71, 73, 74, 75, 76, 77, 79, 80, 81, 82, 83, 84, 85, 86, 88, 89, 9, 90, 92, 93, 94…	100
3oi0O	K,Q,D,T,G,S,Q,L,R,H,H,K,D,H,H,S,R,L,M,Q,R,R,Y,R	6,7,19,20,21,22,26,29,33,40,44,46,47,48,49,50,52,55,57,60,63,66,67,70	24		1s72N	10, 100, 101, 102, 103, 104, 105, 106, 107, 108, 109, 11, 110, 111, 112, 113, 114, 115, 116, 117, 118, 119, 12, 120, 121, 122, 123, 124, 125, 126, 127, 128, 129, 13, 130, 131, 132, 133, 134, 135, 136, 137, 138, 139, 14, 140, 141, 142, 143, 144, 145, 146, 147, 148, 149, 15, 150, 151, 152, 153, 154, 155, 156, 157, 158, 159, 16, 160, 161, 162, 163, 164, 165, 166, 167, 168, 169, 17, 170, 171, 172, 17…	10, 101, 108, 109, 11, 110, 111, 114, 12, 13, 130, 132, 135, 14, 141, 146, 147, 150, 153, 158, 159, 16, 160, 17, 18, 20, 23, 25, 26, 28, 29, 3, 33, 37, 38, 39, 4, 40, 41, 42, 44, 46, 5, 53, 54, 55, 56, 57, 6, 60, 7, 76, 77, 78, 8,1	100
3oi0L	P,T,N,Q,L,R,R,E,K,K,S,K,G,A,P,F,R,R,K,N,S,L,R,K,T,Y,G,E,G,R,G,V,K,D,R,V,R,K,K,S,R,S,K,Y,G,T,K,K	0,1,3,4,5,7,10,11,12,15,17,18,24,25,26,27,28,29,41,44,45,47,48,49,56,64,67,68,69,81,82,85,86,87,92,96,108,109,110,111,112,113,114,115,116,117,118,119	48		1s72O	10, 100, 101, 102, 103, 104, 105, 106, 107, 108, 109, 11, 110, 111, 112, 113, 114, 115, 12, 13, 14, 15, 16, 17, 18, 19, 2, 20, 21, 22, 23, 24, 25, 26, 27, 28, 29, 3, 30, 31, 32, 33, 34, 35, 36, 37, 38, 39, 4, 40, 41, 42, 43, 44, 45, 46, 47, 48, 49, 5, 50, 51, 52, 53, 54, 55, 56, 57, 58, 59, 6, 60, 61, 62, 63, 64, 65, 66, 67, 68, 69, 7, 70, 71, 72, 73, 74, 75, 76, 77, 78, 79, 8, 80, 81, 82, 83, 84…	109, 110, 111, 112, 113, 114, 115, 12, 15, 16, 19, 2, 24, 25, 28, 3, 32, 35, 36, 37, 38, 4, 42, 44, 46, 47, 50, 63, 65, 66, 67, 68, 82, 83, 84,1	100
3oi0M	R,V,Y,I,Y,G,I,G,K,A,R,R,R,V,N,R,R,R,H,L,P,V,R,Q,R,T,R,N,A,R,T,R,K,K,T	12,15,19,20,21,22,23,24,25,26,27,42,69,72,75,78,86,89,90,94,95,96,97,99,100,101,102,104,105,106,107,108,109,113,114	35		1s72P	10, 100, 101, 102, 103, 104, 105, 106, 107, 108, 109, 11, 110, 111, 112, 113, 114, 115, 116, 117, 118, 119, 12, 120, 121, 122, 123, 124, 125, 126, 127, 128, 129, 13, 130, 131, 132, 133, 134, 135, 136, 137, 138, 139, 14, 140, 141, 142, 143, 144, 145, 146, 147, 148, 15, 16, 17, 18, 19, 2, 20, 21, 22, 23, 24, 25, 26, 27, 28, 29, 3, 30, 31, 32, 33, 34, 35, 36, 37, 38, 39, 4, 40, 41, 42, 43, 44, 45, 4…	100, 102, 109, 116, 117, 119, 120, 123, 124, 125, 128, 130, 133, 134, 17, 18, 19, 2, 20, 21, 22, 23, 25, 28, 3, 37, 41, 52, 54, 55, 56, 57, 58, 59, 61, 63, 65, 66, 68, 69, 7, 70, 71, 73, 74, 75, 76, 77, 78, 8, 80, 81, 82, 83, 84, 85, 86, 87, 88, 91, 94, 95, 96, 99,1	100
3oi0J	R,K,H,G,P,I,P,L,P,T,R,V,R,T,R,G,P,F,K,H,K,S,R,H,D,K	2,4,10,33,34,35,36,37,38,39,40,41,42,45,48,49,50,51,52,53,54,56,57,65,70,96	26		1s72Q	10, 11, 12, 13, 14, 15, 16, 17, 18, 19, 2, 20, 21, 22, 23, 24, 25, 26, 27, 28, 29, 3, 30, 31, 32, 33, 34, 35, 36, 37, 38, 39, 4, 40, 41, 42, 43, 44, 45, 46, 47, 48, 49, 5, 50, 51, 52, 53, 54, 55, 56, 57, 58, 59, 6, 60, 61, 62, 63, 64, 65, 66, 67, 68, 69, 7, 70, 71, 72, 73, 74, 75, 76, 77, 78, 79, 8, 80, 81, 82, 83, 84, 85, 86, 87, 88, 89, 9, 90, 91, 92, 93, 94, 95,1	10, 11, 13, 14, 15, 16, 19, 2, 21, 22, 23, 25, 27, 3, 38, 4, 40, 42, 45, 46, 48, 49, 5, 50, 55, 58, 59, 6, 60, 67, 68, 69, 7, 77, 79, 8, 80, 82, 83, 85, 9, 94, 95,1	100
3oi0K	H,N,N,I,T,G,N,P,W,S,G,G,S,K,R,V,H,N,G,C,R,K,K,K,R	11,15,16,18,20,26,27,28,31,33,35,41,42,44,74,103,105,106,107,108,109,111,112,113,115	25		1s72V	10, 11, 12, 13, 14, 15, 16, 17, 18, 19, 2, 20, 21, 22, 23, 24, 25, 26, 27, 28, 29, 3, 30, 31, 32, 33, 34, 35, 36, 37, 38, 39, 4, 40, 41, 42, 43, 44, 45, 46, 47, 48, 49, 5, 50, 51, 52, 53, 54, 55, 56, 57, 58, 59, 6, 60, 61, 62, 63, 64, 65, 66, 67, 68, 69, 7, 70, 8, 9,1,2	34, 4, 43, 44, 50, 51, 54, 55, 57, 58, 6, 62, 7, 9,1	100
3oi0H	M,L,T,D,T,R,R,N,K,R,F,K,R,K,P,G,R,R,Y,V,G,V,S,T,S,K,G,E	0,1,2,7,10,11,13,14,20,29,30,55,74,87,88,89,90,91,93,94,95,96,112,113,114,115,129,131	28		1s72Z	10, 11, 12, 13, 14, 15, 16, 17, 18, 19, 2, 20, 21, 22, 23, 24, 25, 26, 27, 28, 29, 3, 30, 31, 32, 33, 34, 35, 36, 37, 38, 39, 4, 40, 41, 42, 43, 44, 45, 46, 47, 48, 49, 5, 50, 51, 52, 53, 54, 55, 56, 57, 58, 59, 6, 60, 61, 62, 63, 64, 65, 66, 67, 68, 69, 7, 70, 71, 72, 8, 9,1,2	10, 11, 12, 14, 3, 33, 37, 4, 40, 43, 50, 6, 7, 8, 9,1	100
3oi0I	Q,Y,T,R,R,K,E,V,R,R,Y,Q,G,Y,G,G,G,K,S,G,Q,R,R,K,T,R,R,V,E,R,K,K,Y,G,H,K,R,R,A,P,Q,Y,S,K,R	1,3,5,7,8,9,10,12,14,18,34,36,37,60,65,66,67,68,69,70,71,81,91,95,101,102,105,107,108,109,110,111,112,113,115,116,118,119,120,121,122,123,124,125,126	45		3ohkR	10, 100, 101, 102, 103, 104, 105, 106, 107, 108, 109, 11, 110, 111, 112, 113, 114, 115, 116, 12, 13, 14, 15, 16, 17, 18, 19, 2, 20, 21, 22, 23, 24, 25, 26, 27, 28, 29, 3, 30, 31, 32, 33, 34, 35, 36, 37, 38, 39, 4, 40, 41, 42, 43, 44, 45, 46, 47, 48, 49, 5, 50, 51, 52, 53, 54, 55, 56, 57, 58, 59, 6, 60, 61, 62, 63, 64, 65, 66, 67, 68, 69, 7, 70, 71, 72, 73, 74, 75, 76, 77, 78, 79, 8, 80, 81, 82, 8…	103, 104, 105, 106, 11, 13, 14, 15, 16, 18, 2, 21, 22, 23, 25, 26, 3, 30, 33, 34, 35, 36, 39, 4, 41, 44, 45, 48, 49, 5, 52, 56, 59, 6, 60, 62, 63, 64, 67, 70, 76, 8, 89, 9, 90, 91, 92, 94, 95,1	100
2iz9A	T,S,T,Y	44,46,58,84	4		3ohkQ	10, 100, 101, 102, 103, 104, 105, 106, 107, 108, 109, 11, 110, 111, 112, 113, 114, 115, 116, 117, 118, 119, 12, 120, 121, 122, 123, 124, 125, 126, 127, 128, 129, 13, 14, 15, 16, 17, 18, 19, 2, 20, 21, 22, 23, 24, 25, 26, 27, 28, 29, 3, 30, 31, 32, 33, 34, 35, 36, 37, 38, 39, 4, 40, 41, 42, 43, 44, 45, 46, 47, 48, 49, 5, 50, 51, 52, 53, 54, 55, 56, 57, 58, 59, 6, 60, 61, 62, 63, 64, 65, 66, 67, 68…	10, 11, 114, 118, 119, 120, 121, 123, 13, 14, 16, 17, 2, 20, 21, 3, 35, 36, 4, 41, 44, 51, 6, 62, 64, 66, 69, 7, 71, 72, 75, 76, 77, 78, 79, 8, 80, 81, 9, 96,1	100
2iz9C	K,T,C,S,S,T,K,Y	42,44,45,46,51,58,60,84	8		4kj95	10, 100, 101, 102, 103, 104, 105, 106, 107, 108, 109, 11, 110, 111, 112, 113, 114, 115, 116, 117, 118, 119, 12, 120, 121, 122, 123, 124, 125, 126, 127, 128, 129, 13, 130, 131, 132, 133, 134, 135, 136, 137, 138, 139, 14, 140, 141, 142, 143, 15, 16, 17, 18, 19, 2, 20, 21, 22, 23, 24, 25, 26, 27, 28, 29, 3, 30, 31, 32, 33, 34, 35, 36, 37, 38, 39, 4, 40, 41, 42, 43, 44, 45, 46, 47, 48, 49, 5, 50, 51,…	31, 34, 37, 38, 4, 41, 55, 56, 58, 59, 61, 62, 65, 7, 80, 81,1	100
2aw4H	G,Y,R,N,F	23,24,26,27,28	5		3ohkU	10, 100, 101, 102, 103, 104, 105, 106, 107, 108, 109, 11, 110, 111, 112, 113, 114, 12, 13, 14, 15, 16, 17, 18, 19, 2, 20, 21, 22, 23, 24, 25, 26, 27, 28, 29, 3, 30, 31, 32, 33, 34, 35, 36, 37, 38, 39, 4, 40, 41, 42, 43, 44, 45, 46, 47, 48, 49, 5, 50, 51, 52, 53, 54, 55, 56, 57, 58, 59, 6, 60, 61, 62, 63, 64, 65, 66, 67, 68, 69, 7, 70, 71, 72, 73, 74, 75, 76, 77, 78, 79, 8, 80, 81, 82, 83, 84, 85,…	10, 11, 12, 13, 15, 18, 2, 22, 23, 24, 25, 26, 27, 3, 30, 31, 32, 33, 35, 36, 4, 40, 41, 44, 45, 46, 48, 49, 5, 50, 51, 52, 53, 54, 56, 57, 58, 6, 60, 61, 62, 65, 69, 7, 74, 75, 76, 80, 9, 91, 92, 93,1	100
3oi1T	N,R,G,A,R,R,R,R,N,G,N,T,R,R,R,A,K,Y,K	1,2,3,4,22,50,52,53,54,55,57,59,92,94,95,96,97,99,118	19		3ohkO	10, 100, 101, 102, 103, 104, 105, 106, 107, 108, 109, 11, 110, 111, 112, 113, 114, 115, 116, 117, 118, 119, 12, 120, 121, 13, 14, 15, 16, 17, 18, 19, 2, 20, 21, 22, 23, 24, 25, 26, 27, 28, 29, 3, 30, 31, 32, 33, 34, 35, 36, 37, 38, 39, 4, 40, 41, 42, 43, 44, 45, 46, 47, 48, 49, 5, 50, 51, 52, 53, 54, 55, 56, 57, 58, 59, 6, 60, 61, 62, 63, 64, 65, 66, 67, 68, 69, 7, 70, 71, 72, 73, 74, 75, 76, 77,…	22, 23, 25, 28, 29, 30, 31, 32, 42, 44, 5, 6, 67, 68, 7, 70, 78, 82,1	100
2du4A	E,E,T,G,P,N,G,R,E,D,R,P,F	3.49351e+38	13		1yjw3	10, 11, 12, 13, 14, 15, 16, 17, 18, 19, 2, 20, 21, 22, 23, 24, 25, 26, 27, 28, 29, 3, 30, 31, 32, 33, 34, 35, 36, 37, 38, 39, 4, 40, 41, 42, 43, 44, 45, 46, 47, 48, 49, 5, 50, 51, 52, 53, 54, 55, 56, 57, 58, 59, 6, 60, 61, 62, 63, 64, 65, 66, 67, 68, 69, 7, 70, 71, 72, 73, 74, 75, 76, 77, 78, 79, 8, 80, 81, 82, 83, 84, 85, 86, 87, 88, 89, 9, 90, 91,1,2	10, 15, 16, 17, 2, 25, 28, 29, 30, 31, 34, 35, 36, 38, 39, 4, 42, 43, 46, 47, 48, 50, 51, 53, 54, 58, 59, 60, 61, 62, 63, 64, 66, 68, 70, 76, 77, 78, 79, 8, 80, 82, 84, 85, 86, 9, 91,1	100
1m8wB	N,Y,Q,Y,R,Q,H,Q,R,Q,N,Y,Q,K,F,S,N,E,Y,N,Y,Q,Y,H	71,72,75,105,108,111,144,147,180,183,215,216,219,248,249,251,252,255,292,294,295,298,328,331	24		1yitH	10, 100, 101, 102, 103, 104, 105, 106, 107, 108, 109, 11, 110, 111, 112, 113, 114, 115, 116, 117, 118, 119, 12, 120, 121, 122, 123, 124, 125, 126, 127, 128, 129, 13, 130, 131, 132, 133, 134, 135, 136, 137, 138, 139, 14, 140, 141, 142, 143, 144, 145, 146, 147, 148, 149, 15, 150, 151, 152, 153, 154, 155, 156, 157, 158, 159, 16, 160, 161, 162, 163, 164, 165, 166, 167, 168, 169, 17, 170, 171, 172, 17…	102, 103, 104, 105, 106, 107, 11, 12, 13, 14, 140, 141, 143, 144, 145, 146, 147, 149, 15, 16, 17, 18, 19, 3, 32, 36, 37, 5, 53, 58, 61, 64, 7, 71, 88, 89, 90, 92, 96, 97, 98,1	100
2c4qC	K,T,C,S,S,K,T,K,E,Y,N	42,44,45,46,50,56,58,60,62,84,86	11		1yjwA	10, 100, 101, 102, 103, 104, 105, 106, 107, 108, 109, 11, 110, 111, 112, 113, 114, 115, 116, 117, 118, 119, 12, 120, 121, 122, 123, 124, 125, 126, 127, 128, 129, 13, 130, 131, 132, 133, 134, 135, 136, 137, 138, 139, 14, 140, 141, 142, 143, 144, 145, 146, 147, 148, 149, 15, 150, 151, 152, 153, 154, 155, 156, 157, 158, 159, 16, 160, 161, 162, 163, 164, 165, 166, 167, 168, 169, 17, 170, 171, 172, 17…	10, 11, 110, 111, 112, 117, 118, 119, 12, 120, 121, 122, 123, 124, 13, 14, 141, 142, 144, 146, 15, 163, 164, 167, 168, 169, 17, 170, 171, 172, 173, 175, 176, 177, 178, 18, 180, 182, 183, 184, 185, 186, 187, 188, 189, 190, 191, 192, 193, 194, 195, 198, 199, 2, 20, 203, 204, 205, 206, 207, 208, 209, 21, 210, 211, 212, 213, 214, 217, 218, 22, 220, 221, 222, 223, 224, 225, 226, 227, 228, 229, 23, 230…	100
1m8wA	N,Y,R,Q,H,Q,R,Q,N,Y,Q,F,S,N,E,Y,N,Y,Q,Y,H	71,72,108,111,144,147,180,183,215,216,219,249,251,252,255,292,294,295,298,328,331	21		1yjwB	10, 100, 101, 102, 103, 104, 105, 106, 107, 108, 109, 11, 110, 111, 112, 113, 114, 115, 116, 117, 118, 119, 12, 120, 121, 122, 123, 124, 125, 126, 127, 128, 129, 13, 130, 131, 132, 133, 134, 135, 136, 137, 138, 139, 14, 140, 141, 142, 143, 144, 145, 146, 147, 148, 149, 15, 150, 151, 152, 153, 154, 155, 156, 157, 158, 159, 16, 160, 161, 162, 163, 164, 165, 166, 167, 168, 169, 17, 170, 171, 172, 17…	10, 101, 11, 111, 112, 113, 114, 116, 117, 118, 119, 13, 14, 141, 143, 15, 155, 156, 157, 158, 16, 161, 163, 17, 18, 2, 206, 207, 208, 209, 210, 211, 212, 213, 216, 217, 22, 221, 222, 223, 224, 225, 226, 227, 229, 230, 231, 232, 233, 234, 235, 237, 238, 239, 240, 241, 242, 243, 244, 245, 246, 247, 248, 249, 25, 250, 253, 254, 256, 259, 261, 262, 263, 264, 265, 266, 267, 27, 28, 281, 282, 285, 286…	100
3ohzS	R,R,R,I,K,R,R,F,R,S,L,K,Y,Q,I,G,V,T,S,A,N,K,T,F,Y,K,Y,H,G,R,R,E,G	2,4,6,7,8,9,14,18,19,20,21,22,25,27,29,34,35,36,39,44,50,51,52,76,81,82,83,84,85,86,95,96,97	33		2vqfS	10, 11, 12, 13, 14, 15, 16, 17, 18, 19, 2, 20, 21, 22, 23, 24, 25, 26, 27, 28, 29, 3, 30, 31, 32, 33, 34, 35, 36, 37, 38, 39, 4, 40, 41, 42, 43, 44, 45, 46, 47, 48, 49, 5, 50, 51, 52, 53, 54, 55, 56, 57, 58, 59, 6, 60, 61, 62, 63, 64, 65, 66, 67, 68, 69, 7, 70, 71, 72, 73, 74, 75, 76, 77, 78, 79, 8, 80, 81, 82, 83, 84, 85, 86, 87, 88, 89, 9, 90, 91, 92,1	13, 2, 3, 33, 35, 36, 4, 5, 51, 52, 53, 54, 69, 71, 72, 76, 77, 79, 80, 9,1	100
3ndbB	R,E,K,V,S,S,M,T,K,S,R,R,R,G,S	55,59,346,350,353,354,355,356,357,369,370,372,373,377,378	15		3ohk0	10, 11, 12, 13, 14, 15, 16, 17, 18, 19, 2, 20, 21, 22, 23, 24, 25, 26, 27, 28, 29, 3, 30, 31, 32, 33, 34, 35, 36, 37, 38, 39, 4, 40, 41, 42, 43, 44, 45, 46, 47, 48, 49, 5, 50, 51, 52, 53, 54, 55, 56, 57, 58, 59, 6, 60, 61, 62, 63, 64, 65, 66, 67, 68, 69, 7, 70, 71, 72, 73, 74, 75, 76, 77, 78, 79, 8, 80, 81, 82, 83, 84, 9,1	12, 14, 15, 16, 17, 18, 19, 2, 20, 24, 25, 26, 27, 29, 3, 32, 33, 34, 35, 36, 39, 4, 41, 42, 43, 44, 54, 55, 56, 57, 60, 69, 72, 74, 77, 8,1	100
3cmaX	R,T,P,R,D,R,A,E,P,N,H,D,K,M,R,K,H,R,L,P,N,E,W,R,R,N,S	1,4,6,8,9,11,12,13,14,15,16,20,21,23,27,32,33,42,43,45,48,49,52,54,56,58,61	27		1yjwO	10, 100, 101, 102, 103, 104, 105, 106, 107, 108, 109, 11, 110, 111, 112, 113, 114, 115, 12, 13, 14, 15, 16, 17, 18, 19, 2, 20, 21, 22, 23, 24, 25, 26, 27, 28, 29, 3, 30, 31, 32, 33, 34, 35, 36, 37, 38, 39, 4, 40, 41, 42, 43, 44, 45, 46, 47, 48, 49, 5, 50, 51, 52, 53, 54, 55, 56, 57, 58, 59, 6, 60, 61, 62, 63, 64, 65, 66, 67, 68, 69, 7, 70, 71, 72, 73, 74, 75, 76, 77, 78, 79, 8, 80, 81, 82, 83, 84…	109, 110, 111, 112, 113, 114, 115, 12, 15, 16, 19, 2, 24, 25, 28, 3, 32, 35, 36, 37, 38, 4, 42, 44, 46, 47, 50, 51, 63, 65, 66, 68, 82, 83, 84,1	100
3cmaZ	S,G,R,G,A,R,Y,G,R,V,R,R,R,G,T,Y	0,2,3,5,6,7,8,9,10,11,13,36,39,41,42,48	16		2vqfH	10, 100, 101, 102, 103, 104, 105, 106, 107, 108, 109, 11, 110, 111, 112, 113, 114, 115, 116, 117, 118, 119, 12, 120, 121, 122, 123, 124, 125, 126, 127, 128, 129, 13, 130, 131, 132, 133, 134, 135, 136, 137, 14, 15, 16, 17, 18, 19, 2, 20, 21, 22, 23, 24, 25, 26, 27, 28, 29, 3, 30, 31, 32, 33, 34, 35, 36, 37, 38, 39, 4, 40, 41, 42, 43, 44, 45, 46, 47, 48, 49, 5, 50, 51, 52, 53, 54, 55, 56, 57, 58, 5…	11, 113, 114, 115, 12, 128, 130, 132, 14, 15, 2, 21, 29, 3, 30, 4, 56, 75, 8, 88, 89, 90, 91, 92, 94, 95, 96, 97,1	100
3cmaU	G,S,K,E,N,L,R,E,W,R	14,30,31,33,34,38,40,46,47,52	10		1yjwP	10, 100, 101, 102, 103, 104, 105, 106, 107, 108, 109, 11, 110, 111, 112, 113, 114, 115, 116, 117, 118, 119, 12, 120, 121, 122, 123, 124, 125, 126, 127, 128, 129, 13, 130, 131, 132, 133, 134, 135, 136, 137, 138, 139, 14, 140, 141, 142, 143, 144, 145, 146, 147, 148, 15, 16, 17, 18, 19, 2, 20, 21, 22, 23, 24, 25, 26, 27, 28, 29, 3, 30, 31, 32, 33, 34, 35, 36, 37, 38, 39, 4, 40, 41, 42, 43, 44, 45, 4…	100, 102, 109, 117, 119, 120, 123, 124, 128, 130, 133, 134, 135, 17, 18, 19, 2, 20, 22, 23, 25, 28, 3, 36, 37, 41, 52, 55, 57, 58, 59, 61, 63, 65, 66, 68, 69, 7, 70, 71, 73, 74, 75, 76, 77, 78, 8, 80, 81, 82, 83, 84, 85, 86, 87, 88, 91, 94, 95, 96, 99,1	100
3cmaT	S,K,Q,D,K,Q,R,K,Q,R,R,P,L,H,H,K,R,T,R,R,N,R,N,A,R,G,D,V,L,K,L,E,K,T,D,R,D,S,N,R,D,K,R,S	0,1,2,4,5,6,7,8,10,11,12,14,15,16,19,20,23,25,31,37,38,40,42,43,51,52,53,64,66,68,77,78,79,80,81,87,90,92,93,95,103,105,109,116	44		2vqfG	10, 100, 101, 102, 103, 104, 105, 106, 107, 108, 109, 11, 110, 111, 112, 113, 114, 115, 116, 117, 118, 119, 12, 120, 121, 122, 123, 124, 125, 126, 127, 128, 129, 13, 130, 131, 132, 133, 134, 135, 136, 137, 138, 139, 14, 140, 141, 142, 143, 144, 145, 146, 147, 148, 149, 15, 150, 151, 152, 153, 154, 155, 16, 17, 18, 19, 2, 20, 21, 22, 23, 24, 25, 26, 27, 28, 29, 3, 30, 31, 32, 33, 34, 35, 36, 37, 3…	101, 108, 11, 113, 115, 118, 2, 27, 28, 29, 3, 31, 32, 33, 34, 35, 36, 40, 5, 75, 9, 93, 94, 97,1	100
3cmaW	R,G,V,N,H,T,D,T,M,N,H,H,V,N,H,A,Y,G,M,K,N,D,R,E,G,R,S,R,L,H,P,P,R,G,G,H,G,V,K,H,K,E,R	7,8,10,11,13,14,18,19,22,24,26,27,28,29,30,39,40,42,43,46,48,49,68,73,74,106,111,115,116,117,118,119,120,121,122,123,125,126,127,128,131,132,152	43		1yjwZ	10, 11, 12, 13, 14, 15, 16, 17, 18, 19, 2, 20, 21, 22, 23, 24, 25, 26, 27, 28, 29, 3, 30, 31, 32, 33, 34, 35, 36, 37, 38, 39, 4, 40, 41, 42, 43, 44, 45, 46, 47, 48, 49, 5, 50, 51, 52, 53, 54, 55, 56, 57, 58, 59, 6, 60, 61, 62, 63, 64, 65, 66, 67, 68, 69, 7, 70, 71, 72, 73, 74, 75, 76, 77, 78, 79, 8, 80, 81, 82, 9,1,2	10, 11, 12, 14, 3, 33, 37, 4, 40, 43, 50, 6, 60, 7, 8, 9,1	100
3cmaV	T,H,R,Q,P,G,R,K,A,R,K,T,E	0,3,8,33,42,43,49,50,53,54,56,57,61	13		1n8rQ	10, 100, 101, 102, 103, 104, 105, 106, 107, 108, 109, 11, 110, 111, 112, 113, 114, 115, 116, 117, 118, 119, 12, 120, 121, 122, 123, 124, 125, 126, 127, 128, 129, 13, 130, 131, 132, 133, 134, 135, 136, 137, 138, 139, 14, 140, 141, 142, 143, 144, 145, 146, 147, 15, 16, 17, 18, 19, 2, 20, 21, 22, 23, 24, 25, 26, 27, 28, 29, 3, 30, 31, 32, 33, 34, 35, 36, 37, 38, 39, 4, 40, 41, 42, 43, 44, 45, 46, 47…	102, 109, 116, 117, 119, 120, 123, 124, 128, 130, 133, 134, 17, 18, 19, 2, 20, 22, 23, 25, 28, 3, 37, 41, 52, 54, 55, 56, 57, 58, 59, 61, 63, 65, 66, 68, 69, 7, 70, 71, 73, 74, 75, 76, 77, 78, 8, 80, 81, 82, 83, 84, 85, 86, 87, 88, 91, 94, 95, 96, 99,1	100
3cmaQ	P,S,S,N,G,P,L,E,G,T,R,K,L,K,N,R,R,G,T,Q,K,H,K,P,S,P,N,G,R,G,Q,T,Q,G,D,D,G,K,K,T,I,Q,E	0,1,2,3,4,5,6,7,8,9,10,12,13,14,15,18,20,21,22,26,37,39,41,44,45,47,48,49,54,57,58,59,66,67,68,76,77,78,80,81,83,92,93	43		1n8rU	10, 100, 101, 102, 103, 104, 105, 106, 107, 108, 109, 11, 110, 111, 112, 113, 114, 115, 116, 117, 118, 12, 13, 14, 15, 16, 17, 18, 19, 2, 20, 21, 22, 23, 24, 25, 26, 27, 28, 29, 3, 30, 31, 32, 33, 34, 35, 36, 37, 38, 39, 4, 40, 41, 42, 43, 44, 45, 46, 47, 48, 49, 5, 50, 51, 52, 53, 54, 55, 56, 57, 58, 59, 6, 60, 61, 62, 63, 64, 65, 66, 67, 68, 69, 7, 70, 71, 72, 73, 74, 75, 76, 77, 78, 79, 8, 80,…	105, 107, 11, 111, 116, 117, 12, 13, 15, 16, 17, 2, 20, 21, 24, 26, 3, 32, 38, 39, 4, 41, 43, 44, 5, 52, 53, 54, 6, 65, 67, 69, 7, 79, 8, 80, 81, 82, 89, 9, 92, 94, 95, 97,1	100
3cmaP	T,D,L,K,R,G,K,N,R,W,F,P,Q,T,R,R,K,K,K,G,N,S,R,R,R,R,Q,K,R,A,Y,H,Q,K,G,A,R,K,G,K,A,G,A,R,Q,K,W,E,S,R,R,R,S,Y,R,Y,D,K,G,E,V	0,1,2,6,7,16,17,18,19,21,22,24,27,35,36,40,51,53,54,55,56,57,58,60,62,64,65,67,68,69,70,72,73,74,75,76,78,79,80,81,82,83,84,85,86,89,92,93,94,97,100,107,115,117,118,121,122,123,126,128,132	61		1n8rW	10, 11, 12, 13, 14, 15, 16, 17, 18, 19, 2, 20, 21, 22, 23, 24, 25, 26, 27, 28, 29, 3, 30, 31, 32, 33, 34, 35, 36, 37, 38, 39, 4, 40, 41, 42, 43, 44, 45, 46, 47, 48, 49, 5, 50, 51, 52, 53, 54, 55, 56, 57, 58, 59, 6, 60, 61, 62, 63, 64, 65, 66, 67, 68, 69, 7, 8, 9,1,3	34, 4, 43, 44, 50, 51, 54, 55, 57, 58, 6, 62, 7, 9,1	100
3cmaS	S,H,T,E,K,Q,K,S,K,N,T,Q,N,M,K,K,V	0,8,10,11,12,20,22,32,33,52,53,54,55,57,61,62,64	17		1n8rJ	10, 100, 101, 102, 103, 104, 105, 106, 107, 108, 109, 11, 110, 111, 112, 113, 114, 115, 116, 117, 118, 119, 12, 120, 121, 122, 123, 124, 125, 126, 127, 128, 129, 13, 130, 131, 132, 133, 134, 135, 136, 137, 138, 139, 14, 140, 141, 142, 143, 144, 145, 146, 147, 148, 149, 15, 150, 151, 152, 153, 154, 155, 156, 157, 158, 159, 16, 160, 161, 162, 163, 164, 165, 17, 18, 19, 2, 20, 21, 22, 23, 24, 25, 26…	100, 101, 102, 103, 104, 105, 11, 12, 13, 136, 137, 140, 141, 143, 145, 15, 16, 17, 19, 3, 32, 5, 52, 57, 60, 63, 7, 70, 84, 86, 87, 88, 90, 94, 95, 96,1	100
3cmaR	G,S,Y,S,M,R,Q,S,F,K,K,K,K,Q,H,N,S,G,V,G,H,K,S,K,G,W,D,R,Y,E,K,E,N,N,H,H,A,A,H,V,Q,K,P,R,A,M,G,R,S,A,W,N,S,P	0,2,3,4,16,18,21,23,24,25,28,35,59,60,61,62,63,64,65,66,67,68,69,70,73,74,75,77,78,80,81,91,92,96,99,111,113,114,115,117,120,124,125,126,127,128,129,130,132,133,134,135,136,137	54		1n8rO	10, 100, 101, 102, 103, 104, 105, 106, 107, 108, 109, 11, 110, 111, 112, 113, 114, 115, 116, 117, 118, 119, 12, 120, 121, 122, 123, 124, 125, 126, 127, 128, 129, 13, 130, 131, 132, 133, 134, 135, 136, 137, 138, 139, 14, 140, 141, 142, 143, 144, 145, 146, 147, 148, 149, 15, 150, 151, 152, 153, 154, 155, 156, 157, 158, 159, 16, 160, 161, 162, 163, 164, 165, 166, 167, 168, 169, 17, 170, 171, 172, 17…	10, 101, 108, 109, 11, 110, 111, 113, 114, 12, 13, 132, 135, 14, 141, 146, 147, 150, 153, 158, 159, 160, 162, 17, 18, 20, 23, 25, 26, 28, 29, 3, 33, 35, 37, 38, 39, 4, 40, 41, 42, 44, 46, 5, 53, 54, 55, 56, 57, 6, 60, 7, 76, 77, 78, 8, 9,1	100
3cmaM	A,S,Y,R,K,N,P,W,R,G,A,R,R,R,L,K,R,S,Q,K,A,Q,R,K,G,S,R,K,R,R,A,G,R,R,S,K,R,Q,V,T,R,T,R,R,K,D,I,R,V,R,R,T,F,P,N,N,G,K,D,N,H,P,N,D,W,D,R,F,R,G,R,N,R,G,K,K,G,E,K,R,P,S,L,R,S,G,G,K	0,2,4,8,12,13,14,24,31,34,35,38,41,44,45,47,49,50,51,54,55,57,67,68,69,70,72,73,74,75,77,78,79,80,81,82,83,84,86,87,88,90,91,92,93,94,95,97,98,102,105,106,107,108,109,114,122,125,133,135,136,137,141,144,147,155,156,158,159,163,166,168,169,170,174,176,177,179,180,182,183,184,185,186,187,189,190,191	88		1n8rC	10, 100, 101, 102, 103, 104, 105, 106, 107, 108, 109, 11, 110, 111, 112, 113, 114, 115, 116, 117, 118, 119, 12, 120, 121, 122, 123, 124, 125, 126, 127, 128, 129, 13, 130, 131, 132, 133, 134, 135, 136, 137, 138, 139, 14, 140, 141, 142, 143, 144, 145, 146, 147, 148, 149, 15, 150, 151, 152, 153, 154, 155, 156, 157, 158, 159, 16, 160, 161, 162, 163, 164, 165, 166, 167, 168, 169, 17, 170, 171, 172, 17…	10, 11, 110, 111, 112, 117, 118, 119, 12, 120, 121, 122, 123, 124, 13, 14, 141, 142, 144, 146, 15, 16, 162, 163, 164, 165, 167, 168, 169, 17, 170, 171, 172, 173, 175, 176, 177, 178, 18, 180, 183, 184, 185, 186, 187, 188, 189, 190, 191, 192, 193, 194, 195, 197, 198, 199, 2, 20, 203, 204, 205, 206, 207, 208, 21, 210, 211, 212, 213, 214, 216, 217, 218, 22, 220, 221, 222, 223, 224, 225, 226, 227, 228…	100
3cmaL	T,K,K,K,R,R,G,S,R,T,H,G,G,G,H,K,N,R,R,G,A,G,H,R,G,G,R,G,D,G,R,K,H,E,F,H,L,G,K,G,F,K,R,K,V,T,D,D,E,K,L,G,A,G,Q,R,S,E,K	0,2,3,4,5,7,8,9,10,11,12,13,14,15,17,18,19,20,21,22,23,24,25,26,27,28,29,30,31,33,34,36,37,38,39,40,45,46,47,49,50,51,52,55,56,62,64,69,70,100,102,103,104,105,106,108,119,120,125	59		1n8rF	10, 100, 101, 102, 103, 104, 105, 106, 107, 108, 109, 11, 110, 111, 112, 113, 114, 115, 116, 117, 118, 119, 12, 120, 121, 122, 123, 124, 125, 126, 127, 128, 129, 13, 130, 131, 132, 133, 134, 135, 136, 137, 138, 139, 14, 140, 141, 142, 143, 144, 145, 146, 147, 148, 149, 15, 150, 151, 152, 153, 154, 155, 156, 157, 158, 159, 16, 160, 161, 162, 163, 164, 165, 166, 167, 168, 169, 17, 170, 171, 172, 17…	103, 105, 106, 107, 11, 110, 111, 115, 116, 118, 119, 120, 121, 122, 13, 15, 3, 34, 36, 37, 38, 4, 40, 41, 42, 46, 48, 5, 58, 60, 62, 8, 82, 83, 85, 86, 87, 89, 91, 93, 95, 99,1	100
3cmaO	S,K,T,N,K,R,A,V,D,R,K,P,R,R,E,N,G,R,R,Y,K,L,G,S,G,S,G,T,S,H,V,R,V,I,R	0,1,2,3,14,18,23,24,27,31,34,35,36,37,41,43,45,46,49,50,62,64,65,66,67,80,81,82,107,108,109,110,111,112,113	35		1n8r1	10, 11, 12, 13, 14, 15, 16, 17, 18, 19, 2, 20, 21, 22, 23, 24, 25, 26, 27, 28, 29, 3, 30, 31, 32, 33, 34, 35, 36, 37, 38, 39, 4, 40, 41, 42, 43, 44, 45, 46, 47, 48, 49, 5, 50, 51, 52, 53, 54, 55, 56, 57, 58, 59, 6, 60, 61, 62, 63, 64, 65, 66, 67, 68, 69, 7, 70, 71, 72, 8, 9,1,2	10, 11, 12, 13, 14, 25, 3, 37, 4, 40, 43, 6, 7, 8, 9,1	100
3cmaN	A,G,P,R,Y,K,V,P,M,R,R,R,R,R,T,Y,R,R,L,K,S,R,V,R,K,S,N,K,H,R,Q,N,G,D,D,T,S,G,N,V,L,S,P,T,P,K,P,N,V,R,H,I,Y,Q,Y,S	0,2,3,4,5,6,7,8,9,10,11,12,13,16,17,19,22,24,25,27,28,32,34,36,37,38,39,40,41,43,45,52,53,54,55,56,59,75,76,99,104,106,107,108,109,112,128,130,133,139,144,145,148,151,157,158	56		1n8r2	10, 11, 12, 13, 14, 15, 16, 17, 18, 19, 2, 20, 21, 22, 23, 24, 25, 26, 27, 28, 29, 3, 30, 31, 32, 33, 34, 35, 36, 37, 38, 39, 4, 40, 41, 42, 43, 44, 45, 46, 47, 48, 49, 5, 50, 51, 52, 53, 54, 6, 7, 8, 9,1,2	10, 11, 12, 13, 14, 15, 16, 17, 18, 19, 2, 20, 21, 23, 25, 26, 27, 28, 29, 3, 30, 31, 32, 35, 4, 41, 42, 43, 44, 45, 46, 48, 49, 5, 50, 51, 53, 54, 6, 7, 8, 9,1	100
3knk8	P,K,M,K,T,H,K,K,K,R,K,T,A,S,K,K,T,G,K,R,H,L,N,W,Q,K,G,K,I,R,Q,R,K,F,K,L	0,1,2,3,4,5,6,9,10,11,13,15,16,17,19,24,25,26,27,28,29,30,31,32,33,34,36,37,39,40,41,44,45,46,50,60	36		1n8r4	10, 11, 12, 13, 14, 15, 16, 17, 18, 19, 2, 20, 21, 22, 23, 24, 25, 26, 27, 28, 29, 3, 30, 31, 32, 33, 34, 35, 36, 37, 38, 39, 4, 40, 41, 42, 43, 44, 45, 46, 47, 48, 49, 5, 50, 51, 52, 53, 54, 55, 56, 57, 58, 59, 6, 60, 61, 62, 63, 64, 65, 66, 67, 68, 69, 7, 70, 71, 72, 73, 74, 75, 76, 77, 78, 79, 8, 80, 81, 82, 83, 84, 85, 86, 87, 88, 89, 9, 90, 91,1,2	10, 13, 15, 16, 17, 2, 25, 27, 28, 29, 3, 30, 31, 33, 34, 35, 36, 38, 39, 4, 42, 43, 45, 46, 47, 48, 50, 51, 53, 54, 58, 59, 60, 61, 62, 63, 64, 65, 68, 77, 79, 8, 80, 82, 84, 86, 9, 91,1	100
3cmaH	K,A,M,R,K,P,A,Y,T,R,R,E,Y,K,K,Q,E,R,S,A,R,R,K,F,H,R,N,M,R,A,A,G,R,R,Y,N,K,I,T,S	0,2,4,6,10,11,12,13,14,15,16,17,18,31,35,36,52,57,60,63,70,86,87,88,90,94,96,100,101,102,103,105,138,139,141,142,143,144,145,147	40		3ohyC	10, 100, 101, 102, 103, 104, 105, 106, 107, 108, 109, 11, 110, 111, 112, 113, 114, 115, 116, 117, 118, 119, 12, 120, 121, 122, 123, 124, 125, 126, 127, 128, 129, 13, 130, 131, 132, 133, 134, 135, 136, 137, 138, 139, 14, 140, 141, 142, 143, 144, 145, 146, 147, 148, 149, 15, 150, 151, 152, 153, 154, 155, 156, 157, 158, 159, 16, 160, 161, 162, 163, 164, 165, 166, 167, 168, 169, 17, 170, 171, 172, 17…	126, 153, 155, 160, 162, 170, 171, 172, 173, 174, 175, 176, 177, 178, 189, 191, 193, 194, 195, 198, 2, 25, 3, 4, 9,1	100
3cmaK	M,A,T,Q,G,E,K,S,L,K,I,S,V,H,G,Y,S,G,T,K,N,R,H,P,T,S,R,R,R,G,R,N	0,2,8,9,10,12,13,15,16,29,31,32,33,34,35,36,37,38,39,40,41,42,43,44,53,55,65,76,79,83,85,91	32		3ohyG	10, 100, 101, 102, 103, 104, 105, 106, 107, 108, 109, 11, 110, 111, 112, 113, 114, 115, 116, 117, 118, 119, 12, 120, 121, 122, 123, 124, 125, 126, 127, 128, 129, 13, 130, 131, 132, 133, 134, 135, 136, 137, 138, 139, 14, 140, 141, 142, 143, 144, 145, 146, 147, 148, 149, 15, 150, 151, 152, 153, 154, 16, 17, 18, 19, 2, 20, 21, 22, 23, 24, 25, 26, 27, 28, 29, 3, 30, 31, 32, 33, 34, 35, 36, 37, 38, 39…	101, 113, 115, 2, 28, 29, 3, 30, 32, 33, 34, 35, 37, 4, 40, 41, 5, 6, 75, 77, 80, 81, 9, 94, 97,1	100
3cmaJ	I,G,R,S,A,T,R,Q,K,K,R,I,G,N,N,G,Y,F,K,R,K,R,T,R,G,M,P,H,K,K,R,E,R,V,I,K,G	14,16,17,20,23,43,45,48,52,55,56,59,60,61,63,64,65,66,69,70,75,76,77,79,80,81,83,84,85,86,90,94,97,98,122,123,135	37		3ohyH	10, 100, 101, 102, 103, 104, 105, 106, 107, 108, 109, 11, 110, 111, 112, 113, 114, 115, 116, 117, 118, 119, 12, 120, 121, 122, 123, 124, 125, 126, 127, 128, 129, 13, 130, 131, 132, 133, 134, 135, 136, 137, 14, 15, 16, 17, 18, 19, 2, 20, 21, 22, 23, 24, 25, 26, 27, 28, 29, 3, 30, 31, 32, 33, 34, 35, 36, 37, 38, 39, 4, 40, 41, 42, 43, 44, 45, 46, 47, 48, 49, 5, 50, 51, 52, 53, 54, 55, 56, 57, 58, 5…	11, 113, 114, 115, 116, 12, 128, 130, 132, 14, 15, 2, 21, 3, 30, 31, 56, 75, 8, 88, 89, 90, 91, 92, 94, 95, 96, 97,1	100
3cmaE	W,Y,N,A,K,S,T,S,H,N,Y,H,F,G,E,K,A,H,E,G,Q,A,D,Q,R,K,D,R,F	33,34,54,55,56,59,63,66,67,70,80,88,89,107,108,109,110,117,137,140,141,144,145,148,151,155,156,158,160	29		3ohyL	10, 100, 101, 102, 103, 104, 105, 106, 107, 108, 109, 11, 110, 111, 112, 113, 114, 115, 116, 117, 118, 119, 12, 120, 121, 13, 14, 15, 16, 17, 18, 19, 2, 20, 21, 22, 23, 24, 25, 26, 27, 28, 29, 3, 30, 31, 32, 33, 34, 35, 36, 37, 38, 39, 4, 40, 41, 42, 43, 44, 45, 46, 47, 48, 49, 5, 50, 51, 52, 53, 54, 55, 56, 57, 58, 59, 6, 60, 61, 62, 63, 64, 65, 66, 67, 68, 69, 7, 70, 71, 72, 73, 74, 75, 76, 77,…	100, 109, 11, 110, 111, 112, 113, 114, 115, 116, 117, 118, 119, 12, 120, 13, 16, 18, 19, 2, 25, 26, 27, 28, 29, 30, 4, 42, 45, 46, 48, 49, 5, 50, 57, 6, 65, 68, 69, 70, 8, 82, 83, 86, 87, 88, 93, 97,1	100
3knk5	A,K,H,P,V,P,K,K,K,T,S,K,A,R,R,D,A,R,R,S,H,H,A,T,P,P,P,H,Y,Y	0,1,2,3,4,5,6,7,8,9,10,11,12,13,14,15,16,17,18,19,20,21,22,27,30,32,40,41,49,50	30		2vqfN	10, 11, 12, 13, 14, 15, 16, 17, 18, 19, 2, 20, 21, 22, 23, 24, 25, 26, 27, 28, 29, 3, 30, 31, 32, 33, 34, 35, 36, 37, 38, 39, 4, 40, 41, 42, 43, 44, 45, 46, 47, 48, 49, 5, 50, 51, 52, 53, 54, 55, 56, 57, 58, 59, 6, 60, 7, 8, 9,1	17, 18, 2, 20, 21, 22, 26, 28, 3, 30, 31, 34, 4, 40, 41, 44, 45, 57, 59, 60, 7,1	100
3knk6	K,R,Y,T,E,K,K,N,T,P,R,K,Y,W,K,H	0,11,13,15,16,17,19,21,22,23,29,30,31,34,37,38	16		2vqfO	10, 11, 12, 13, 14, 15, 16, 17, 18, 19, 2, 20, 21, 22, 23, 24, 25, 26, 27, 28, 29, 3, 30, 31, 32, 33, 34, 35, 36, 37, 38, 39, 4, 40, 41, 42, 43, 44, 45, 46, 47, 48, 49, 5, 50, 51, 52, 53, 54, 55, 56, 57, 58, 59, 6, 60, 61, 62, 63, 64, 65, 66, 67, 68, 69, 7, 70, 71, 72, 73, 74, 75, 76, 77, 78, 79, 8, 80, 81, 82, 83, 84, 85, 86, 87, 88, 9,1,3	11, 17, 20, 21, 22, 27, 34, 38, 4, 41, 45, 47, 48, 49, 50, 51, 53, 54, 57, 60, 63, 64, 67, 68, 7, 71, 8,1	100
3knk7	M,K,R,T,W,Q,P,N,R,R,K,R,A,K,H,F,R,R,M,R,P,G,G,R,K,V,K,R,R,R,Q,K,G,R,W,R,K	0,1,2,3,4,5,6,7,8,9,10,11,12,13,15,17,18,20,21,22,24,25,26,27,28,29,31,32,33,34,35,36,37,38,39,46,47	37		4bpeW	10, 100, 101, 102, 103, 104, 105, 106, 107, 108, 109, 11, 110, 111, 112, 113, 114, 115, 116, 117, 118, 119, 12, 120, 121, 122, 123, 124, 125, 126, 127, 128, 129, 13, 130, 131, 132, 133, 134, 135, 136, 137, 138, 139, 14, 140, 141, 142, 143, 144, 145, 146, 147, 148, 149, 15, 150, 151, 152, 153, 154, 155, 156, 157, 158, 159, 16, 160, 161, 162, 163, 164, 165, 166, 167, 168, 169, 17, 170, 171, 172, 17…	10, 107, 109, 11, 12, 130, 132, 133, 135, 136, 141, 145, 146, 147, 149, 15, 157, 18, 187, 188, 198, 2, 20, 200, 202, 203, 21, 22, 220, 221, 222, 25, 256, 26, 27, 28, 29, 3, 32, 33, 35, 36, 37, 4, 48, 5, 56, 57, 58, 6, 62, 65, 66, 7, 78, 81, 9,1	100
3knk0	A,H,K,G,S,T,R,N,R,S,Q,A,K,R,K,Y,E,Q,A,N,I,R,R,G,T,R,G,R,D,F,L,F,R,R,R	0,1,2,6,7,8,9,10,12,14,15,16,17,18,22,24,25,27,31,33,34,37,39,40,41,42,52,53,54,55,60,67,70,72,75	35		1e8oD	10, 100, 101, 102, 103, 104, 105, 11, 12, 13, 14, 15, 16, 17, 18, 19, 2, 20, 21, 22, 23, 24, 25, 26, 27, 28, 29, 3, 30, 31, 32, 33, 34, 35, 36, 37, 38, 39, 4, 40, 41, 42, 43, 44, 45, 46, 47, 48, 49, 5, 50, 51, 52, 53, 54, 55, 56, 57, 58, 59, 6, 60, 61, 62, 63, 64, 65, 66, 67, 68, 69, 7, 70, 71, 72, 73, 74, 75, 76, 77, 78, 79, 8, 80, 81, 82, 83, 84, 85, 86, 87, 88, 89, 9, 90, 91, 92, 93, 94, 95, 9…	22, 23, 24, 26, 30, 40, 45, 47,1	100
3knk1	K,K,R,I,A,N,I,Q,R,R,K,R,G,V,G,K,K,T,T,I,K,R,R,Q,Y,P,N,Q,K,R,R,S,K,K,K	0,7,8,10,12,13,15,16,17,18,22,23,26,27,28,29,30,31,32,34,36,37,38,39,40,41,42,44,45,47,58,62,66,85,89	35		1yj9H	10, 100, 101, 102, 103, 104, 105, 106, 107, 108, 109, 11, 110, 111, 112, 113, 114, 115, 116, 117, 118, 119, 12, 120, 121, 122, 123, 124, 125, 126, 127, 128, 129, 13, 130, 131, 132, 133, 134, 135, 136, 137, 138, 139, 14, 140, 141, 142, 143, 144, 145, 146, 147, 148, 149, 15, 150, 151, 152, 153, 154, 155, 156, 157, 158, 159, 16, 160, 161, 162, 163, 164, 165, 166, 167, 168, 169, 17, 170, 171, 172, 17…	102, 103, 104, 105, 106, 107, 11, 12, 13, 140, 141, 143, 144, 145, 146, 147, 149, 15, 16, 17, 18, 19, 3, 32, 36, 5, 53, 58, 61, 64, 7, 71, 75, 8, 88, 89, 90, 92, 96, 97, 98,1	100
3knk2	K,L,R,L,R,K,Q,N,H,R,K,A,R,L,T,N,R	0,1,5,8,12,27,44,45,46,49,52,56,57,59,60,63,67	17		1yj9N	10, 100, 101, 102, 103, 104, 105, 106, 107, 108, 109, 11, 110, 111, 112, 113, 114, 115, 116, 117, 118, 119, 12, 120, 121, 122, 123, 124, 125, 126, 127, 128, 129, 13, 130, 131, 132, 133, 134, 135, 136, 137, 138, 139, 14, 140, 141, 142, 143, 144, 145, 146, 147, 148, 149, 15, 150, 151, 152, 153, 154, 155, 156, 157, 158, 159, 16, 160, 161, 162, 163, 164, 165, 166, 167, 168, 169, 17, 170, 171, 172, 17…	10, 101, 108, 109, 11, 110, 111, 113, 114, 12, 13, 130, 132, 135, 14, 141, 146, 147, 150, 153, 159, 16, 160, 17, 18, 20, 21, 23, 25, 26, 28, 29, 3, 33, 37, 38, 39, 4, 40, 41, 42, 44, 46, 5, 53, 54, 55, 56, 57, 6, 60, 7, 76, 77, 78, 8, 9,1	100
3knk3	K,S,I,G,Y,K,Q,A,K,A,R,L,Q,P,A,G,N,K,H	9,10,12,13,14,16,18,20,23,24,29,30,31,40,41,44,45,48,51	19		1yj9O	10, 100, 101, 102, 103, 104, 105, 106, 107, 108, 109, 11, 110, 111, 112, 113, 114, 115, 12, 13, 14, 15, 16, 17, 18, 19, 2, 20, 21, 22, 23, 24, 25, 26, 27, 28, 29, 3, 30, 31, 32, 33, 34, 35, 36, 37, 38, 39, 4, 40, 41, 42, 43, 44, 45, 46, 47, 48, 49, 5, 50, 51, 52, 53, 54, 55, 56, 57, 58, 59, 6, 60, 61, 62, 63, 64, 65, 66, 67, 68, 69, 7, 70, 71, 72, 73, 74, 75, 76, 77, 78, 79, 8, 80, 81, 82, 83, 84…	109, 110, 112, 113, 114, 115, 12, 15, 19, 2, 24, 25, 28, 3, 32, 35, 36, 37, 38, 4, 42, 44, 46, 47, 50, 51, 63, 65, 66, 67, 68, 82, 83, 84,1	100
2xzm3	H,F,Q,R,K,E,S,K,W,V,K,H,K,S,Q,Q,R,P,R,S,R,C,L,T,Y,Y,T,R,H,T,F,K,K	5,65,66,96,97,99,100,101,102,103,104,106,107,108,109,110,111,112,113,114,115,116,117,118,119,121,177,178,191,192,193,194,195	33		1yj9L	10, 100, 101, 102, 103, 104, 105, 106, 107, 108, 109, 11, 110, 111, 112, 113, 114, 115, 116, 117, 118, 119, 12, 120, 121, 122, 123, 124, 125, 126, 127, 128, 129, 13, 130, 131, 132, 133, 134, 135, 136, 137, 138, 139, 14, 140, 141, 142, 143, 15, 16, 17, 18, 19, 2, 20, 21, 22, 23, 24, 25, 26, 27, 28, 29, 3, 30, 31, 32, 33, 34, 35, 36, 37, 38, 39, 4, 40, 41, 42, 43, 44, 45, 46, 47, 48, 49, 5, 50, 51,…	10, 102, 104, 105, 106, 107, 108, 11, 12, 121, 122, 127, 13, 14, 15, 16, 17, 18, 19, 20, 21, 22, 23, 24, 25, 26, 27, 28, 29, 3, 30, 31, 32, 34, 35, 37, 38, 39, 4, 41, 46, 47, 48, 5, 50, 51, 52, 53, 54, 56, 6, 63, 65, 67, 70, 71, 8, 9,1	100
4horA	R,R,Y,K,R,F,H,Q,R,F,F,D,Q	1.85191e+38	13		1yj9M	10, 100, 101, 102, 103, 104, 105, 106, 107, 108, 109, 11, 110, 111, 112, 113, 114, 115, 116, 117, 118, 119, 12, 120, 121, 122, 123, 124, 125, 126, 127, 128, 129, 13, 130, 131, 132, 133, 134, 135, 136, 137, 138, 139, 14, 140, 141, 142, 143, 144, 145, 146, 147, 148, 149, 15, 150, 151, 152, 153, 154, 155, 156, 157, 158, 159, 16, 160, 161, 162, 163, 164, 165, 166, 167, 168, 169, 17, 170, 171, 172, 17…	104, 107, 108, 109, 110, 111, 116, 122, 124, 125, 127, 13, 135, 137, 139, 146, 149, 15, 155, 157, 158, 160, 161, 163, 165, 168, 170, 171, 172, 176, 178, 179, 181, 182, 184, 185, 186, 187, 188, 189, 191, 192, 193, 25, 29, 3, 32, 35, 36, 39, 42, 45, 46, 48, 5, 50, 51, 52, 55, 56, 57, 58, 61, 68, 69, 70, 71, 73, 74, 75, 76, 77, 78, 80, 81, 82, 83, 84, 85, 86, 88, 89, 9, 90, 92, 93, 94, 95, 96, 97, 9…	100
2xzm4	P,K,V,Y,I,R,K,W,Q,L,E,R,R,Q,T,T,Y,K,S,S,Q,R,R,R,K,N,P,K,K	10,14,52,89,102,103,104,105,106,108,110,112,124,139,142,144,146,148,149,150,151,153,156,157,193,194,197,205,207	29		1yj9A	10, 100, 101, 102, 103, 104, 105, 106, 107, 108, 109, 11, 110, 111, 112, 113, 114, 115, 116, 117, 118, 119, 12, 120, 121, 122, 123, 124, 125, 126, 127, 128, 129, 13, 130, 131, 132, 133, 134, 135, 136, 137, 138, 139, 14, 140, 141, 142, 143, 144, 145, 146, 147, 148, 149, 15, 150, 151, 152, 153, 154, 155, 156, 157, 158, 159, 16, 160, 161, 162, 163, 164, 165, 166, 167, 168, 169, 17, 170, 171, 172, 17…	10, 11, 111, 113, 117, 119, 12, 120, 121, 122, 123, 124, 13, 14, 141, 142, 144, 146, 15, 16, 163, 164, 165, 167, 168, 169, 17, 170, 171, 172, 173, 175, 176, 177, 178, 18, 180, 182, 183, 184, 185, 186, 187, 188, 189, 190, 191, 192, 193, 194, 195, 198, 199, 2, 20, 203, 204, 205, 206, 207, 208, 21, 210, 211, 212, 213, 214, 216, 217, 218, 22, 220, 221, 222, 223, 224, 225, 226, 227, 228, 229, 230, 231…	100
2xzm5	P,V,K,R,R,N,A,G,R,S,K,N,R,G,H,R,K,K,K,R,Y,I,S,H,R,V,R,V,R,C,A,R,R,R,R	0,1,2,3,4,5,6,7,8,9,11,12,13,14,15,17,30,32,35,36,37,75,76,80,82,84,85,86,87,88,89,92,93,95,96	35		1yj9Z	10, 11, 12, 13, 14, 15, 16, 17, 18, 19, 2, 20, 21, 22, 23, 24, 25, 26, 27, 28, 29, 3, 30, 31, 32, 33, 34, 35, 36, 37, 38, 39, 4, 40, 41, 42, 43, 44, 45, 46, 47, 48, 49, 5, 50, 51, 52, 53, 54, 55, 56, 57, 58, 59, 6, 60, 61, 62, 63, 64, 65, 66, 67, 68, 69, 7, 70, 71, 72, 73, 74, 75, 76, 77, 78, 79, 8, 80, 81, 82, 9,1,2	10, 11, 12, 14, 3, 37, 4, 40, 42, 43, 50, 7, 8, 9,1	100
2xzm8	K,K,K,K,V,S,R,R,K,N	4,5,6,15,43,55,58,62,75,78	10		1yj9P	10, 100, 101, 102, 103, 104, 105, 106, 107, 108, 109, 11, 110, 111, 112, 113, 114, 115, 116, 117, 118, 119, 12, 120, 121, 122, 123, 124, 125, 126, 127, 128, 129, 13, 130, 131, 132, 133, 134, 135, 136, 137, 138, 139, 14, 140, 141, 142, 143, 144, 145, 146, 147, 148, 15, 16, 17, 18, 19, 2, 20, 21, 22, 23, 24, 25, 26, 27, 28, 29, 3, 30, 31, 32, 33, 34, 35, 36, 37, 38, 39, 4, 40, 41, 42, 43, 44, 45, 4…	100, 102, 109, 116, 117, 119, 120, 123, 124, 127, 128, 130, 133, 134, 135, 17, 18, 19, 2, 20, 22, 23, 25, 3, 36, 37, 41, 52, 54, 55, 57, 58, 59, 60, 61, 63, 65, 66, 68, 69, 7, 70, 71, 73, 74, 75, 76, 77, 78, 8, 80, 81, 82, 83, 84, 85, 86, 87, 91, 94, 95, 96, 99,1	100
2xzm9	K,K,K,K,K,Y,K,K,K,H,R,H,H,K,G,Q,F,A,H,Y,G,K,H,T	0,1,2,4,6,8,12,13,15,16,17,18,20,22,24,41,52,54,56,61,63,64,66,68	24		1yj9Q	10, 11, 12, 13, 14, 15, 16, 17, 18, 19, 2, 20, 21, 22, 23, 24, 25, 26, 27, 28, 29, 3, 30, 31, 32, 33, 34, 35, 36, 37, 38, 39, 4, 40, 41, 42, 43, 44, 45, 46, 47, 48, 49, 5, 50, 51, 52, 53, 54, 55, 56, 57, 58, 59, 6, 60, 61, 62, 63, 64, 65, 66, 67, 68, 69, 7, 70, 71, 72, 73, 74, 75, 76, 77, 78, 79, 8, 80, 81, 82, 83, 84, 85, 86, 87, 88, 89, 9, 90, 91, 92, 93, 94, 95,1	10, 11, 13, 14, 15, 16, 17, 19, 2, 21, 22, 23, 27, 3, 38, 4, 40, 42, 45, 46, 48, 49, 5, 50, 53, 55, 56, 58, 59, 6, 60, 67, 68, 69, 7, 77, 79, 8, 80, 82, 83, 9, 94, 95,1	100
3lqxA	V,A,N,S,M,K,S,R,R,G,S,G,M	12,16,19,20,21,24,35,36,39,43,44,45,46	13		1yj9V	10, 11, 12, 13, 14, 15, 16, 17, 18, 19, 2, 20, 21, 22, 23, 24, 25, 26, 27, 28, 29, 3, 30, 31, 32, 33, 34, 35, 36, 37, 38, 39, 4, 40, 41, 42, 43, 44, 45, 46, 47, 48, 49, 5, 50, 51, 52, 53, 54, 55, 56, 57, 58, 59, 6, 60, 61, 62, 63, 64, 65, 66, 67, 68, 69, 7, 70, 8, 9,1,2	34, 42, 43, 44, 50, 51, 55, 58, 62, 7, 9,1	100
1vq8C	R,L,R,A,Q,N,R,K,Q,D,Y,G,S,D,A,G,R,T,P,S,S,G,G,Q,H,V,P,L,D,R,A,R,V,P,Q,A,V,K,R,S,H,P,K,T,E,K,D,D,N,D,K,E,R,Q,R,V,K,T,Q,R,D,K,I,K,A,G,Q,G,R,R,Y,R,P,A,T,R,N,A,T,S,E,V,N,D,P,G,R	26,29,35,37,38,40,41,42,43,44,45,46,47,48,51,52,54,55,56,59,62,63,65,66,68,69,70,72,73,75,76,77,79,80,81,82,83,84,86,87,89,91,92,93,94,95,96,100,102,103,104,105,106,107,126,147,148,149,150,167,169,172,173,174,175,176,177,178,181,183,185,186,188,189,201,204,205,212,213,215,216,217,218,221,224,225,245	87		1zblA	100, 101, 102, 103, 104, 105, 106, 107, 108, 109, 110, 111, 112, 113, 114, 115, 116, 117, 118, 119, 12, 120, 121, 122, 123, 124, 125, 126, 127, 128, 129, 13, 130, 131, 132, 133, 134, 135, 136, 137, 14, 15, 16, 17, 18, 19, 20, 21, 22, 23, 24, 25, 26, 27, 28, 29, 30, 31, 32, 33, 34, 35, 36, 37, 38, 39, 40, 41, 42, 43, 44, 45, 46, 47, 48, 49, 50, 51, 52, 53, 54, 55, 56, 57, 58, 59, 60, 61, 62, 63, 6…	120, 123, 14, 15, 16, 17, 44, 45, 46, 49, 72, 74, 75, 79, 87, 88,11	100
1vq8B	Q,P,S,R,P,R,K,G,S,L,G,G,R,K,R,T,E,R,N,S,K,M,T,H,E,N,P,R,Y,Y,Q,P,L,T,E,W,R,T,L,D,V,P,E,D,H,R,K,K,K,V,E,T,K,G,K,G,T,Q,G,K,R,Q,K,R,K,G,K,H,R,Q,G,W,R,R,R,G,N,L,G,P,W,N,P,S,R,V,R,S,T,Q,Q,Q,Q,R,T,E,L,N,K,G,V,N,G,E,K,S,V,G,K,R,R,R,N,S,N,Q,G	1,2,3,4,5,6,7,8,9,10,11,13,15,16,17,19,21,24,26,27,44,47,48,49,56,58,69,84,86,91,93,95,96,97,98,100,110,111,112,113,114,115,116,117,118,140,155,156,157,160,162,205,206,207,208,209,210,211,212,215,216,220,221,222,223,224,225,226,228,229,230,231,232,233,234,236,237,238,239,240,241,242,243,244,245,246,247,248,249,252,253,255,260,261,262,263,264,265,266,281,284,285,287,288,297,299,300,302,305,306,311…	117		1m904	10, 11, 12, 13, 14, 15, 16, 17, 18, 19, 2, 20, 21, 22, 23, 24, 25, 26, 27, 28, 29, 3, 30, 31, 32, 33, 34, 35, 36, 37, 38, 39, 4, 40, 41, 42, 43, 44, 45, 46, 47, 48, 49, 5, 50, 51, 52, 53, 54, 55, 56, 57, 58, 59, 6, 60, 61, 62, 63, 64, 65, 66, 67, 68, 69, 7, 70, 71, 72, 73, 74, 75, 76, 77, 78, 79, 8, 80, 81, 82, 83, 84, 85, 86, 87, 88, 89, 9, 90, 91,1,2	10, 13, 15, 16, 17, 2, 25, 27, 28, 29, 30, 31, 34, 35, 38, 39, 4, 42, 43, 46, 47, 48, 50, 51, 53, 54, 58, 59, 60, 61, 62, 63, 64, 66, 68, 7, 76, 77, 79, 8, 80, 82, 84, 86, 9, 91,1	100
1vq8A	G,R,R,G,Q,R,R,G,R,G,T,S,T,F,R,A,S,H,R,Y,A,D,K,H,R,S,S,S,P,G,K,F,A,R,A,S,G,P,S,E,K,G,G,R,K,P,F,V,K,A,G,K,H,H,K,R,G,T,K,W,P,N,V,R,G,V,A,M,N,D,H,G,G,G,R,Q,H,P,G,K,P,K,S,R,N,P,P,G,R,K,V,G,D,I,A,S,K,R,T,G,R,G,G	0,1,2,5,6,7,8,9,10,11,12,13,14,15,16,17,19,20,21,22,24,25,30,46,50,51,109,110,111,112,116,117,118,119,120,121,122,140,141,143,145,161,162,163,166,167,168,169,170,171,172,174,175,176,177,181,182,183,184,185,186,187,188,189,190,191,192,193,194,197,198,202,203,204,205,206,207,208,209,210,211,212,213,216,217,219,220,221,222,223,224,225,226,227,228,229,230,231,232,233,234,235,236	103		4kiz5	10, 100, 101, 102, 103, 104, 105, 106, 107, 108, 109, 11, 110, 111, 112, 113, 114, 115, 116, 117, 118, 119, 12, 120, 121, 122, 123, 124, 125, 126, 127, 128, 129, 13, 130, 131, 132, 133, 134, 135, 136, 137, 138, 139, 14, 140, 141, 142, 143, 144, 145, 146, 147, 15, 16, 17, 18, 19, 2, 20, 21, 22, 23, 24, 25, 26, 27, 28, 29, 3, 30, 31, 32, 33, 34, 35, 36, 37, 38, 39, 4, 40, 41, 42, 43, 44, 45, 46, 47…	29, 30, 31, 32, 34, 37, 38, 41, 55, 56, 58, 59, 61, 62, 65, 7, 80, 81,1	100
2j00R	K,I,R,K,R,A,K,R,R,I,F,T	30,31,34,42,45,48,52,53,55,56,62,63	12		1yj93	10, 11, 12, 13, 14, 15, 16, 17, 18, 19, 2, 20, 21, 22, 23, 24, 25, 26, 27, 28, 29, 3, 30, 31, 32, 33, 34, 35, 36, 37, 38, 39, 4, 40, 41, 42, 43, 44, 45, 46, 47, 48, 49, 5, 50, 51, 52, 53, 54, 55, 56, 57, 58, 59, 6, 60, 61, 62, 63, 64, 65, 66, 67, 68, 69, 7, 70, 71, 72, 73, 74, 75, 76, 77, 78, 79, 8, 80, 81, 82, 83, 84, 85, 86, 87, 88, 89, 9, 90, 91,1,2	10, 13, 15, 16, 17, 2, 27, 28, 29, 30, 31, 33, 34, 35, 38, 39, 4, 42, 43, 46, 47, 48, 50, 51, 53, 54, 58, 59, 60, 61, 62, 63, 64, 66, 68, 76, 77, 79, 8, 80, 82, 84, 85, 86, 9, 91,1	100
1vq8G	K,V,R,N,T,R	4,8,18,19,20,24	6		2g4bA	10, 100, 101, 102, 103, 104, 105, 106, 107, 108, 109, 11, 110, 111, 112, 113, 114, 115, 116, 117, 118, 119, 12, 120, 121, 122, 123, 124, 125, 126, 127, 128, 129, 13, 130, 131, 132, 133, 134, 135, 136, 137, 138, 139, 14, 140, 141, 142, 143, 144, 145, 146, 147, 148, 149, 15, 150, 151, 152, 153, 154, 155, 156, 157, 158, 159, 16, 160, 161, 162, 163, 164, 165, 166, 167, 168, 169, 17, 170, 171, 18, 19,…	51, 52, 55, 6, 8, 81, 83, 84, 85, 86, 87,3	100
1vq8F	K,G,T,N,E,K,R,V,Q,I,Q,L,E,V,G,S,A	30,31,32,33,34,37,41,53,54,58,79,88,89,90,91,92,93	17		3ndbA	10, 11, 12, 13, 14, 15, 16, 17, 18, 19, 2, 20, 21, 22, 23, 24, 25, 26, 27, 28, 29, 3, 30, 31, 32, 33, 34, 35, 36, 37, 38, 39, 4, 40, 41, 42, 43, 44, 45, 46, 47, 48, 49, 5, 50, 51, 52, 53, 54, 55, 56, 57, 58, 59, 6, 60, 61, 62, 63, 64, 65, 66, 67, 68, 69, 7, 70, 71, 72, 73, 74, 75, 76, 77, 78, 79, 8, 80, 81, 82, 83, 9,1,2	13, 14, 15, 18, 19, 2, 21, 22, 4, 51, 52, 53, 54, 55, 57, 67, 68, 69, 7, 72, 77,1	100
1vq8E	W,N,A,S,T,S,H,N,Y,H,F,E,K,A,H,E,G,Q,D,Q,R,N,K,D,R,F	33,54,55,59,63,66,67,70,81,89,90,109,110,111,118,138,141,142,146,149,152,154,156,157,159,161	26		1i94L	10, 100, 101, 102, 103, 104, 105, 106, 107, 108, 109, 11, 110, 111, 112, 113, 114, 115, 116, 117, 118, 119, 12, 120, 121, 122, 123, 124, 125, 126, 127, 128, 13, 14, 15, 16, 17, 18, 19, 2, 20, 21, 22, 23, 24, 25, 26, 27, 28, 29, 3, 30, 31, 32, 33, 34, 35, 36, 37, 38, 39, 4, 40, 41, 42, 43, 44, 45, 46, 47, 48, 49, 5, 50, 51, 52, 53, 54, 55, 56, 57, 58, 59, 6, 60, 61, 62, 63, 64, 65, 66, 67, 68, 69,…	100, 109, 11, 110, 111, 112, 113, 114, 115, 116, 117, 119, 12, 120, 13, 17, 2, 20, 24, 27, 28, 29, 30, 4, 42, 43, 45, 46, 47, 48, 49, 5, 53, 57, 6, 65, 68, 69, 70, 8, 82, 83, 86, 87, 88, 9, 90, 91, 93,1	100
1vq8D	F,E,M,R,R,K,V,H,Q,M,V,R,T,K,A,K,R,V,E,D,K,T,R,D,S,Q,D,D,T,N,S,F,G,D,N,P,G,R,V,K,R,D,R,P,K,H,R	0,2,3,4,7,10,12,14,32,33,35,36,37,38,39,40,41,43,45,47,57,59,61,62,81,82,84,85,86,88,90,91,92,94,98,102,103,105,106,108,109,110,114,117,119,120,121	47		3knk9	10, 11, 12, 13, 14, 15, 16, 17, 18, 19, 2, 20, 21, 22, 23, 24, 25, 26, 27, 28, 29, 3, 30, 31, 32, 33, 34, 35, 4, 5, 6, 7, 8, 9,1	14, 15, 16, 17, 18, 19, 21, 23, 29, 3, 30, 32, 34, 35, 4, 5, 6, 7,1	100
1vq8K	M,A,T,Q,G,E,S,L,K,I,S,V,H,G,Y,S,T,K,N,R,L,P,T,S,R,R,K,R,R,N	0,2,8,9,10,12,15,16,29,31,32,33,34,35,36,37,39,40,41,42,43,44,53,55,65,76,77,80,86,92	30		2vqeG	10, 100, 101, 102, 103, 104, 105, 106, 107, 108, 109, 11, 110, 111, 112, 113, 114, 115, 116, 117, 118, 119, 12, 120, 121, 122, 123, 124, 125, 126, 127, 128, 129, 13, 130, 131, 132, 133, 134, 135, 136, 137, 138, 139, 14, 140, 141, 142, 143, 144, 145, 146, 147, 148, 149, 15, 150, 151, 152, 153, 154, 155, 16, 17, 18, 19, 2, 20, 21, 22, 23, 24, 25, 26, 27, 28, 29, 3, 30, 31, 32, 33, 34, 35, 36, 37, 3…	101, 108, 11, 113, 115, 118, 2, 27, 28, 29, 3, 31, 32, 33, 34, 35, 36, 37, 4, 40, 5, 6, 75, 81, 9, 93, 94, 97,1	100
1vq8J	I,G,R,S,T,R,Q,K,K,R,I,N,N,G,Y,F,K,R,K,R,T,R,G,M,P,H,K,K,R,E,R,V,Y,K,G	14,16,17,20,43,45,48,52,55,56,59,61,63,64,65,66,69,70,76,77,78,80,81,82,84,85,86,87,91,95,98,99,100,124,136	35		2vqeD	10, 100, 101, 102, 103, 104, 105, 106, 107, 108, 109, 11, 110, 111, 112, 113, 114, 115, 116, 117, 118, 119, 12, 120, 121, 122, 123, 124, 125, 126, 127, 128, 129, 13, 130, 131, 132, 133, 134, 135, 136, 137, 138, 139, 14, 140, 141, 142, 143, 144, 145, 146, 147, 148, 149, 15, 150, 151, 152, 153, 154, 155, 156, 157, 158, 159, 16, 160, 161, 162, 163, 164, 165, 166, 167, 168, 169, 17, 170, 171, 172, 17…	111, 112, 114, 115, 117, 118, 12, 121, 122, 124, 13, 131, 132, 133, 134, 136, 140, 154, 155, 2, 20, 204, 207, 208, 21, 23, 24, 29, 31, 34, 35, 37, 39, 4, 40, 41, 42, 44, 45, 51, 53, 54, 58, 60, 61, 64, 65, 7, 71, 72, 73, 76, 8, 9,1	100
1vq8I	P,T,A,K,T,G,E,P,E,D,L,L,S,Y,K,E,G,T,S,L	3,4,5,9,16,17,20,21,23,44,45,46,47,48,55,56,59,60,63,64	20		2vqeC	10, 100, 101, 102, 103, 104, 105, 106, 107, 108, 109, 11, 110, 111, 112, 113, 114, 115, 116, 117, 118, 119, 12, 120, 121, 122, 123, 124, 125, 126, 127, 128, 129, 13, 130, 131, 132, 133, 134, 135, 136, 137, 138, 139, 14, 140, 141, 142, 143, 144, 145, 146, 147, 148, 149, 15, 150, 151, 152, 153, 154, 155, 156, 157, 158, 159, 16, 160, 161, 162, 163, 164, 165, 166, 167, 168, 169, 17, 170, 171, 172, 17…	126, 153, 155, 160, 161, 162, 170, 171, 172, 173, 175, 176, 177, 178, 185, 191, 192, 193, 194, 196, 198, 2, 25, 3, 4,1	100
1vq8H	K,A,M,R,K,P,A,T,R,R,E,Y,K,K,Q,E,R,S,A,R,R,K,F,H,R,E,N,M,R,A,A,G,R,R,Y,N,K,I,T,S	0,2,4,6,10,11,12,14,15,16,17,18,31,35,36,52,57,60,63,70,87,88,89,91,95,96,97,101,102,103,104,106,139,140,142,143,144,145,146,148	40		2vqeO	10, 11, 12, 13, 14, 15, 16, 17, 18, 19, 2, 20, 21, 22, 23, 24, 25, 26, 27, 28, 29, 3, 30, 31, 32, 33, 34, 35, 36, 37, 38, 39, 4, 40, 41, 42, 43, 44, 45, 46, 47, 48, 49, 5, 50, 51, 52, 53, 54, 55, 56, 57, 58, 59, 6, 60, 61, 62, 63, 64, 65, 66, 67, 68, 69, 7, 70, 71, 72, 73, 74, 75, 76, 77, 78, 79, 8, 80, 81, 82, 83, 84, 85, 86, 87, 88, 9,1,2	17, 20, 21, 22, 23, 27, 30, 34, 4, 41, 45, 47, 48, 49, 50, 51, 53, 54, 57, 60, 63, 64, 67, 68, 7, 71, 8,1	100
1vq8O	K,T,N,A,K,S,R,A,V,D,K,P,R,R,E,N,G,R,R,Y,K,L,G,S,G,S,G,T,S,H,V,R,V,I,R	1,2,3,11,14,15,18,23,24,27,34,35,36,37,41,43,45,46,49,50,62,64,65,66,67,81,82,83,108,109,110,111,112,113,114	35		2vqeN	10, 11, 12, 13, 14, 15, 16, 17, 18, 19, 2, 20, 21, 22, 23, 24, 25, 26, 27, 28, 29, 3, 30, 31, 32, 33, 34, 35, 36, 37, 38, 39, 4, 40, 41, 42, 43, 44, 45, 46, 47, 48, 49, 5, 50, 51, 52, 53, 54, 55, 56, 57, 58, 59, 6, 60, 7, 8, 9,1	15, 17, 18, 2, 20, 21, 22, 26, 28, 3, 30, 31, 34, 4, 40, 41, 44, 45, 57, 59, 60,1	100
1vq8N	A,G,P,R,Y,K,V,P,M,R,R,R,R,A,R,T,Y,H,R,R,L,K,S,R,V,R,K,S,N,K,H,R,Q,V,N,G,D,D,T,S,G,N,M,S,P,T,P,K,N,V,R,H,I,Y,Q,Y,S	0,2,3,4,5,6,7,8,9,10,11,12,13,15,16,17,19,20,22,24,25,27,28,32,34,36,37,38,39,40,41,43,45,47,52,53,54,55,56,59,75,76,77,107,108,109,110,113,131,134,140,145,146,149,152,158,159	57		2vqeL	10, 100, 101, 102, 103, 104, 105, 106, 107, 108, 109, 11, 110, 111, 112, 113, 114, 115, 116, 117, 118, 119, 12, 120, 121, 122, 123, 124, 125, 126, 127, 128, 129, 13, 130, 131, 132, 14, 15, 16, 17, 18, 19, 2, 20, 21, 22, 23, 24, 25, 26, 27, 28, 29, 3, 30, 31, 32, 33, 34, 35, 36, 37, 38, 39, 4, 40, 41, 42, 43, 44, 45, 46, 47, 48, 49, 5, 50, 51, 52, 53, 54, 55, 56, 57, 58, 59, 6, 60, 61, 62, 63, 64,…	100, 109, 11, 110, 111, 112, 113, 114, 115, 119, 12, 120, 13, 15, 16, 17, 19, 2, 24, 25, 27, 28, 29, 30, 4, 42, 43, 45, 46, 47, 48, 49, 5, 50, 53, 57, 6, 65, 68, 69, 8, 82, 83, 85, 86, 87, 88, 9, 93,1	100
1vq8M	A,S,Y,R,E,P,W,Q,R,G,A,R,R,R,L,K,R,S,Q,K,A,Q,R,G,S,R,K,R,R,A,G,R,R,S,K,R,Q,V,T,R,T,R,R,K,D,I,R,V,R,R,T,F,P,N,N,G,K,D,N,H,P,N,D,W,Q,D,R,F,R,L,G,R,N,R,K,G,K,G,E,K,R,P,S,L,R,S,G,G,K	0,2,4,8,12,14,24,28,31,34,35,38,41,44,45,47,49,50,51,54,55,57,67,69,70,72,73,74,75,78,79,80,81,82,83,84,85,87,88,89,91,92,93,94,95,96,98,99,103,106,107,108,109,110,115,123,126,134,136,137,138,142,145,148,154,156,157,159,160,162,164,167,169,170,175,176,177,178,180,181,183,184,185,186,187,188,190,191,192	89		2vqeH	10, 100, 101, 102, 103, 104, 105, 106, 107, 108, 109, 11, 110, 111, 112, 113, 114, 115, 116, 117, 118, 119, 12, 120, 121, 122, 123, 124, 125, 126, 127, 128, 129, 13, 130, 131, 132, 133, 134, 135, 136, 137, 14, 15, 16, 17, 18, 19, 2, 20, 21, 22, 23, 24, 25, 26, 27, 28, 29, 3, 30, 31, 32, 33, 34, 35, 36, 37, 38, 39, 4, 40, 41, 42, 43, 44, 45, 46, 47, 48, 49, 5, 50, 51, 52, 53, 54, 55, 56, 57, 58, 5…	11, 113, 114, 115, 12, 128, 130, 132, 14, 15, 19, 2, 21, 29, 3, 30, 4, 5, 56, 75, 8, 88, 89, 91, 92, 94, 95, 96, 97,1	100
1vq8L	T,K,K,K,R,R,G,S,R,T,H,G,G,G,S,H,K,N,R,R,G,A,G,H,R,G,G,R,G,D,G,R,K,H,E,H,L,G,K,G,F,K,R,K,V,T,D,D,E,K,L,G,A,G,Q,S,E,K	0,2,3,4,5,7,8,9,10,11,12,13,14,15,16,17,18,19,20,21,22,23,24,25,26,27,28,29,30,31,33,34,36,37,38,40,45,46,47,49,50,51,52,55,56,62,64,69,70,101,103,104,105,106,107,120,121,126	58		3pipF	10, 100, 101, 102, 103, 104, 105, 106, 107, 108, 109, 11, 110, 111, 112, 113, 114, 115, 116, 117, 118, 119, 12, 120, 121, 122, 123, 124, 125, 126, 127, 128, 129, 13, 130, 131, 132, 133, 134, 135, 136, 137, 138, 139, 14, 15, 16, 17, 18, 19, 2, 20, 21, 22, 23, 24, 25, 26, 27, 28, 29, 3, 30, 31, 32, 33, 34, 35, 36, 37, 38, 39, 4, 40, 41, 42, 43, 44, 45, 46, 47, 48, 49, 5, 50, 51, 52, 53, 54, 55, 56,…	13, 16, 2, 38, 41, 42, 43, 49, 52, 53, 56, 57, 59, 60, 61,1	100
1vq8S	S,W,H,T,E,K,Q,K,S,K,N,T,Q,N,M,K,K,R	0,1,8,10,11,12,20,22,32,33,52,53,54,55,57,61,62,66	18		2vqeS	10, 11, 12, 13, 14, 15, 16, 17, 18, 19, 2, 20, 21, 22, 23, 24, 25, 26, 27, 28, 29, 3, 30, 31, 32, 33, 34, 35, 36, 37, 38, 39, 4, 40, 41, 42, 43, 44, 45, 46, 47, 48, 49, 5, 50, 51, 52, 53, 54, 55, 56, 57, 58, 59, 6, 60, 61, 62, 63, 64, 65, 66, 67, 68, 69, 7, 70, 71, 72, 73, 74, 75, 76, 77, 78, 79, 8, 80, 81, 82, 83, 84, 85, 86, 87, 88, 89, 9, 90, 91, 92,1	2, 3, 33, 35, 36, 4, 5, 51, 52, 53, 54, 69, 71, 72, 76, 77, 78, 79, 80, 9,1	100
3ncuA	C,H,K,K,F,S,K,K	25,26,45,47,49,50,84,103	8		3knk6	10, 11, 12, 13, 14, 15, 16, 17, 18, 19, 2, 20, 21, 22, 23, 24, 25, 26, 27, 28, 29, 3, 30, 31, 32, 33, 34, 35, 36, 37, 38, 39, 4, 40, 41, 42, 43, 44, 5, 6, 7, 8, 9,1	12, 14, 16, 17, 18, 20, 22, 23, 24, 30, 31, 32, 35, 38, 39,1	100
1vq8Q	P,S,S,N,G,P,L,E,G,R,K,L,K,N,R,R,G,T,P,K,H,K,P,S,P,N,G,R,G,Q,T,Q,G,D,D,G,K,K,T,I,Q,E	0,1,2,3,4,5,6,7,8,10,12,13,14,15,18,20,21,22,24,37,39,41,44,45,47,48,49,54,57,58,59,66,67,68,76,78,79,81,82,84,93,94	42		3knk0	10, 11, 12, 13, 14, 15, 16, 17, 18, 19, 2, 20, 21, 22, 23, 24, 25, 26, 27, 28, 29, 3, 30, 31, 32, 33, 34, 35, 36, 37, 38, 39, 4, 40, 41, 42, 43, 44, 45, 46, 47, 48, 49, 5, 50, 51, 52, 53, 54, 55, 56, 57, 58, 59, 6, 60, 61, 62, 63, 64, 65, 66, 67, 68, 69, 7, 70, 71, 72, 73, 74, 75, 76, 77, 78, 79, 8, 80, 81, 82, 83, 9,1	10, 11, 13, 15, 16, 17, 18, 19, 2, 23, 25, 26, 28, 3, 32, 34, 35, 38, 40, 41, 42, 43, 53, 54, 55, 56, 61, 68, 7, 71, 73, 76, 8, 9,1	100
1vq8P	T,D,L,K,R,G,K,N,R,W,F,P,Q,T,R,R,K,K,G,N,S,R,R,R,R,Q,K,R,A,Y,H,Q,K,G,A,G,R,K,G,K,A,G,A,R,Q,K,W,E,S,R,A,R,R,S,Y,R,Y,D,G,E,S,V	0,1,2,6,7,16,17,18,19,21,22,24,27,35,36,40,51,54,55,56,57,58,60,62,64,65,67,68,69,70,72,73,74,75,76,77,79,80,81,82,83,84,85,86,87,90,93,94,95,98,99,101,108,116,118,119,122,123,127,129,132,133	62		3j015	10, 100, 101, 102, 103, 104, 105, 106, 107, 108, 109, 11, 110, 111, 112, 113, 114, 115, 116, 117, 118, 119, 12, 120, 121, 122, 123, 124, 125, 126, 127, 128, 129, 13, 130, 131, 132, 133, 134, 135, 136, 137, 138, 139, 14, 140, 141, 142, 143, 144, 145, 146, 147, 148, 149, 15, 150, 151, 152, 153, 154, 155, 156, 157, 158, 159, 16, 160, 161, 162, 163, 164, 165, 166, 167, 168, 169, 17, 170, 171, 172, 17…	105, 106, 107, 108, 110, 112, 128, 129, 130, 131, 132, 133, 134, 135, 136, 164, 166, 167, 168, 170, 172, 174, 18, 2, 211, 215, 216, 217, 218, 219, 3, 35, 36, 38, 39, 4, 43, 45, 47, 53, 6, 7, 71, 74, 9,1	100
1vq8W	R,G,V,N,H,T,D,T,M,N,H,H,V,N,H,D,A,Y,G,M,K,N,D,R,E,G,R,R,L,H,P,P,R,G,G,H,G,V,K,H,P,K,E,R	7,8,10,11,13,14,18,19,22,24,26,27,28,29,30,38,39,40,42,43,46,48,49,68,73,74,107,116,117,118,119,120,121,122,123,124,126,127,128,129,130,132,133,153	44		4bppV	10, 100, 101, 102, 103, 104, 105, 106, 107, 108, 109, 11, 110, 111, 112, 113, 114, 115, 116, 117, 12, 13, 14, 15, 16, 17, 18, 19, 2, 20, 21, 22, 23, 24, 25, 26, 27, 28, 29, 3, 30, 31, 32, 33, 34, 35, 36, 37, 38, 39, 4, 40, 41, 42, 43, 44, 45, 46, 47, 48, 49, 5, 50, 51, 52, 53, 54, 55, 56, 57, 58, 59, 6, 60, 61, 62, 63, 64, 65, 66, 67, 68, 69, 7, 70, 71, 72, 73, 74, 75, 76, 77, 78, 79, 8, 80, 81, …	2, 27, 28, 3, 31, 4, 42, 43, 44, 45, 47, 48, 5, 51, 55, 58, 59, 6, 66, 7, 9,1	100
1vq8V	T,H,E,R,Q,P,I,R,K,A,R,K,T,E	0,3,6,8,33,42,45,49,50,53,54,56,57,61	14		2uxcP	10, 11, 12, 13, 14, 15, 16, 17, 18, 19, 2, 20, 21, 22, 23, 24, 25, 26, 27, 28, 29, 3, 30, 31, 32, 33, 34, 35, 36, 37, 38, 39, 4, 40, 41, 42, 43, 44, 45, 46, 47, 48, 49, 5, 50, 51, 52, 53, 54, 55, 56, 57, 58, 59, 6, 60, 61, 62, 63, 64, 65, 66, 67, 68, 69, 7, 70, 71, 72, 73, 74, 75, 76, 77, 78, 79, 8, 80, 81, 82, 83, 84, 85, 86, 87, 9,1	10, 11, 12, 13, 14, 17, 18, 23, 24, 25, 27, 28, 3, 31, 35, 41, 42, 43, 44, 45, 5, 6, 61, 62, 63, 65, 67, 69, 72, 75, 8, 80, 81, 82, 83, 9,1	100
1vq8U	T,G,S,K,E,N,L,R,E,W,R	13,14,30,31,33,34,38,40,46,47,52	11		2uxcS	10, 11, 12, 13, 14, 15, 16, 17, 18, 19, 2, 20, 21, 22, 23, 24, 25, 26, 27, 28, 29, 3, 30, 31, 32, 33, 34, 35, 36, 37, 38, 39, 4, 40, 41, 42, 43, 44, 45, 46, 47, 48, 49, 5, 50, 51, 52, 53, 54, 55, 56, 57, 58, 59, 6, 60, 61, 62, 63, 64, 65, 66, 67, 68, 69, 7, 70, 71, 72, 73, 74, 75, 76, 77, 78, 79, 8, 80, 81, 82, 83, 84, 85, 86, 87, 88, 89, 9, 90, 91, 92,1	13, 17, 2, 3, 33, 35, 36, 4, 5, 51, 52, 53, 54, 69, 71, 72, 76, 77, 79, 80, 9,1	100
1vq8T	S,K,Q,D,K,Q,R,K,Q,R,R,P,L,H,H,K,R,T,R,R,N,R,N,A,R,G,D,V,L,D,K,L,E,K,T,R,D,S,N,R,D,K,R,D,D	0,1,2,4,5,6,7,8,10,11,12,14,15,16,19,20,23,25,31,37,38,40,42,43,51,52,53,64,66,67,68,78,79,80,81,88,91,93,94,96,104,106,110,115,116	45		3cceB	10, 100, 101, 102, 103, 104, 105, 106, 107, 108, 109, 11, 110, 111, 112, 113, 114, 115, 116, 117, 118, 119, 12, 120, 121, 122, 123, 124, 125, 126, 127, 128, 129, 13, 130, 131, 132, 133, 134, 135, 136, 137, 138, 139, 14, 140, 141, 142, 143, 144, 145, 146, 147, 148, 149, 15, 150, 151, 152, 153, 154, 155, 156, 157, 158, 159, 16, 160, 161, 162, 163, 164, 165, 166, 167, 168, 169, 17, 170, 171, 172, 17…	10, 101, 11, 111, 112, 113, 114, 115, 116, 117, 118, 119, 12, 13, 14, 141, 143, 15, 156, 157, 158, 16, 161, 163, 17, 18, 2, 20, 206, 207, 208, 209, 210, 211, 213, 216, 217, 221, 222, 223, 224, 225, 226, 227, 229, 230, 231, 232, 233, 234, 235, 237, 238, 239, 240, 241, 242, 243, 244, 245, 246, 247, 248, 249, 25, 250, 251, 252, 253, 254, 256, 261, 262, 263, 264, 265, 266, 267, 27, 28, 281, 282, 285,…	100
2j00I	E,Q,Y,T,R,K,E,V,R,R,Y,Q,G,Y,G,G,G,K,S,G,Q,R,K,R,R,V,V,E,R,K,K,Y,G,H,K,R,R,A,Q,Y,S,K,R	0,1,3,5,7,9,10,12,14,18,34,36,37,60,65,66,67,68,69,70,71,91,95,102,105,106,107,108,109,110,111,112,113,115,116,118,119,120,122,123,124,125,126	43		3cceA	10, 100, 101, 102, 103, 104, 105, 106, 107, 108, 109, 11, 110, 111, 112, 113, 114, 115, 116, 117, 118, 119, 12, 120, 121, 122, 123, 124, 125, 126, 127, 128, 129, 13, 130, 131, 132, 133, 134, 135, 136, 137, 138, 139, 14, 140, 141, 142, 143, 144, 145, 146, 147, 148, 149, 15, 150, 151, 152, 153, 154, 155, 156, 157, 158, 159, 16, 160, 161, 162, 163, 164, 165, 166, 167, 168, 169, 17, 170, 171, 172, 17…	10, 11, 110, 111, 112, 113, 117, 118, 119, 12, 120, 121, 122, 123, 124, 13, 14, 141, 142, 144, 146, 15, 163, 164, 167, 168, 169, 17, 170, 171, 172, 173, 175, 176, 177, 178, 18, 180, 182, 183, 184, 185, 186, 187, 188, 189, 190, 191, 192, 193, 194, 195, 198, 199, 2, 20, 203, 204, 205, 206, 207, 208, 209, 21, 210, 211, 212, 213, 214, 216, 217, 218, 22, 220, 221, 222, 223, 224, 225, 226, 227, 228, 22…	100
1vq8Z	R,G,R,A,R,Y,G,R,V,R,R,R,G,T,Y,Y	0,2,3,6,7,8,9,10,11,13,36,39,41,42,49,59	16		3cceH	10, 100, 101, 102, 103, 104, 105, 106, 107, 108, 109, 11, 110, 111, 112, 113, 114, 115, 116, 117, 118, 119, 12, 120, 121, 122, 123, 124, 125, 126, 127, 128, 129, 13, 130, 131, 132, 133, 134, 135, 136, 137, 138, 139, 14, 140, 141, 142, 143, 144, 145, 146, 147, 148, 149, 15, 150, 151, 152, 153, 154, 155, 156, 157, 158, 159, 16, 160, 161, 162, 163, 164, 165, 166, 167, 168, 169, 17, 170, 171, 172, 17…	102, 103, 104, 105, 106, 107, 11, 12, 13, 14, 140, 141, 143, 144, 145, 147, 149, 15, 16, 160, 17, 18, 19, 3, 32, 36, 37, 5, 53, 58, 61, 64, 7, 71, 88, 89, 90, 92, 96, 97, 98,1	100
1vq8Y	R,Q,R,H,R,K,P,Q,F,R,Q,D,H,K,K,K,R,V,S,W,R,K,R,G,Q,L,S,K,R,R,G,I,K,G,K,G,V,E,A,G,F,R,S,P,T,R,G,H,P,R,H,N,R,A,S,K,G,A,R,K,E,L,N,Y	20,24,25,26,27,30,31,32,33,35,36,37,39,40,41,42,43,44,47,48,49,50,52,53,54,55,56,57,59,60,61,62,63,64,65,66,69,70,71,72,73,74,75,76,77,80,81,83,84,91,93,94,109,111,112,113,115,116,117,118,120,134,135,138	64		3cceO	10, 100, 101, 102, 103, 104, 105, 106, 107, 108, 109, 11, 110, 111, 112, 113, 114, 115, 12, 13, 14, 15, 16, 17, 18, 19, 2, 20, 21, 22, 23, 24, 25, 26, 27, 28, 29, 3, 30, 31, 32, 33, 34, 35, 36, 37, 38, 39, 4, 40, 41, 42, 43, 44, 45, 46, 47, 48, 49, 5, 50, 51, 52, 53, 54, 55, 56, 57, 58, 59, 6, 60, 61, 62, 63, 64, 65, 66, 67, 68, 69, 7, 70, 71, 72, 73, 74, 75, 76, 77, 78, 79, 8, 80, 81, 82, 83, 84…	108, 109, 110, 111, 112, 113, 115, 12, 15, 19, 24, 25, 28, 3, 35, 36, 37, 38, 4, 42, 44, 46, 47, 50, 51, 63, 65, 66, 67, 68, 82, 83, 84,2	100
1vq8X	R,R,D,R,E,P,N,H,D,K,M,R,K,H,R,L,P,N,E,W,R,R,N,S	1,8,9,11,13,14,15,16,20,21,23,27,32,33,42,43,45,48,49,52,54,56,58,61	24		3cceN	10, 100, 101, 102, 103, 104, 105, 106, 107, 108, 109, 11, 110, 111, 112, 113, 114, 115, 116, 117, 118, 119, 12, 120, 121, 122, 123, 124, 125, 126, 127, 128, 129, 13, 130, 131, 132, 133, 134, 135, 136, 137, 138, 139, 14, 140, 141, 142, 143, 144, 145, 146, 147, 148, 149, 15, 150, 151, 152, 153, 154, 155, 156, 157, 158, 159, 16, 160, 161, 162, 163, 164, 165, 166, 167, 168, 169, 17, 170, 171, 172, 17…	10, 106, 108, 109, 11, 110, 111, 112, 113, 114, 12, 13, 130, 132, 14, 141, 146, 147, 150, 153, 159, 16, 160, 17, 18, 19, 20, 21, 22, 23, 25, 26, 28, 29, 3, 33, 37, 38, 39, 4, 40, 42, 44, 46, 5, 53, 54, 55, 56, 57, 6, 60, 7, 76, 77, 78, 8,1	100
2j00M	K,R,V,Y,I,Y,G,I,G,A,R,R,N,R,H,P,V,R,Q,R,T,R,T,N,A,R,T,R,K,K,T,V,A,G,K,A,R	11,12,15,19,20,21,22,23,24,26,27,42,75,89,90,95,96,97,99,100,101,102,103,104,105,106,107,108,109,113,114,115,116,117,118,121,123	37		3cceM	10, 100, 101, 102, 103, 104, 105, 106, 107, 108, 109, 11, 110, 111, 112, 113, 114, 115, 116, 117, 118, 119, 12, 120, 121, 122, 123, 124, 125, 126, 127, 128, 129, 13, 130, 131, 132, 133, 134, 135, 136, 137, 138, 139, 14, 140, 141, 142, 143, 144, 145, 146, 147, 148, 149, 15, 150, 151, 152, 153, 154, 155, 156, 157, 158, 159, 16, 160, 161, 162, 163, 164, 165, 166, 167, 168, 169, 17, 170, 171, 172, 17…	100, 104, 107, 108, 109, 110, 111, 116, 122, 124, 127, 13, 135, 137, 138, 139, 14, 143, 146, 149, 15, 155, 156, 157, 158, 160, 161, 163, 165, 168, 170, 171, 172, 176, 178, 179, 181, 182, 184, 185, 186, 187, 188, 189, 191, 192, 193, 25, 29, 3, 32, 35, 36, 39, 42, 45, 46, 48, 5, 50, 51, 52, 55, 56, 58, 68, 69, 70, 71, 73, 74, 75, 76, 77, 78, 80, 81, 82, 83, 84, 85, 86, 88, 89, 9, 90, 92, 93, 94, 95…	100
2j00L	P,T,N,Q,R,R,E,K,K,A,P,F,R,R,K,K,N,S,A,L,R,K,T,Y,P,G,E,G,R,G,K,D,P,R,K,K,S,R,S,K,G,T,K,K	0,1,3,4,7,10,11,15,23,25,26,27,28,29,41,42,44,45,46,47,48,49,56,64,66,67,68,69,81,82,86,87,89,108,109,110,111,112,113,114,116,117,118,119	44		3cceQ	10, 11, 12, 13, 14, 15, 16, 17, 18, 19, 2, 20, 21, 22, 23, 24, 25, 26, 27, 28, 29, 3, 30, 31, 32, 33, 34, 35, 36, 37, 38, 39, 4, 40, 41, 42, 43, 44, 45, 46, 47, 48, 49, 5, 50, 51, 52, 53, 54, 55, 56, 57, 58, 59, 6, 60, 61, 62, 63, 64, 65, 66, 67, 68, 69, 7, 70, 71, 72, 73, 74, 75, 76, 77, 78, 79, 8, 80, 81, 82, 83, 84, 85, 86, 87, 88, 89, 9, 90, 91, 92, 93, 94, 95,1	10, 11, 13, 14, 15, 16, 19, 2, 21, 22, 23, 25, 3, 38, 4, 40, 42, 45, 46, 48, 49, 5, 50, 53, 55, 58, 59, 6, 60, 67, 68, 69, 7, 70, 77, 79, 8, 80, 82, 83, 85, 9, 94, 95,1	100
2j00O	P,K,K,Q,D,T,G,S,Q,L,R,H,H,K,D,H,H,S,R,R,R,Y	0,3,6,7,19,20,21,22,26,29,33,40,44,46,47,48,49,50,52,63,66,67	22		3cceP	10, 100, 101, 102, 103, 104, 105, 106, 107, 108, 109, 11, 110, 111, 112, 113, 114, 115, 116, 117, 118, 119, 12, 120, 121, 122, 123, 124, 125, 126, 127, 128, 129, 13, 130, 131, 132, 133, 134, 135, 136, 137, 138, 139, 14, 140, 141, 142, 143, 144, 145, 146, 147, 148, 15, 16, 17, 18, 19, 2, 20, 21, 22, 23, 24, 25, 26, 27, 28, 29, 3, 30, 31, 32, 33, 34, 35, 36, 37, 38, 39, 4, 40, 41, 42, 43, 44, 45, 4…	100, 102, 109, 117, 119, 120, 123, 124, 128, 130, 133, 134, 17, 18, 19, 2, 20, 22, 23, 25, 28, 3, 36, 37, 41, 52, 54, 55, 56, 57, 58, 59, 61, 63, 65, 66, 68, 69, 7, 70, 71, 73, 74, 75, 76, 77, 78, 8, 80, 81, 82, 83, 84, 85, 86, 87, 88, 91, 94, 95, 96, 99,1	100
2j00N	A,R,K,A,L,E,K,F,K,V,R,T,R,R,R,S,V,Y,R,R,I,C,R,E,K,W	0,1,2,3,4,6,7,14,15,16,17,20,21,27,29,30,31,32,33,39,40,41,43,44,56,59	26		3cceV	10, 11, 12, 13, 14, 15, 16, 17, 18, 19, 2, 20, 21, 22, 23, 24, 25, 26, 27, 28, 29, 3, 30, 31, 32, 33, 34, 35, 36, 37, 38, 39, 4, 40, 41, 42, 43, 44, 45, 46, 47, 48, 49, 5, 50, 51, 52, 53, 54, 55, 56, 57, 58, 59, 6, 60, 61, 62, 63, 64, 65, 66, 67, 68, 69, 7, 70, 8, 9,1,2	34, 4, 43, 44, 47, 5, 50, 51, 54, 55, 57, 58, 6, 62, 7, 9,1	100
1o0cA	Q,E,T,N,L,R,R,T,L,T,G,P,F,I,R,K,M,Y,F,Q,D,R,I,T,K,Q,N,T,E,A,S,S,N,R,P,N,Q,K,R,R,R,N,A,L,Q,E,R,R	5,26,60,61,116,122,125,127,128,129,160,173,174,175,184,186,202,203,225,226,227,230,305,308,309,310,312,313,315,317,318,321,328,333,361,362,391,393,394,402,404,405,406,434,498,500,501,526	48		2uxcO	10, 11, 12, 13, 14, 15, 16, 17, 18, 19, 2, 20, 21, 22, 23, 24, 25, 26, 27, 28, 29, 3, 30, 31, 32, 33, 34, 35, 36, 37, 38, 39, 4, 40, 41, 42, 43, 44, 45, 46, 47, 48, 49, 5, 50, 51, 52, 53, 54, 55, 56, 57, 58, 59, 6, 60, 61, 62, 63, 64, 65, 66, 67, 68, 69, 7, 70, 71, 72, 73, 74, 75, 76, 77, 78, 79, 8, 80, 81, 82, 83, 84, 85, 86, 87, 88, 9,1,3	20, 21, 22, 23, 27, 34, 38, 4, 41, 45, 47, 48, 49, 50, 51, 53, 54, 57, 63, 64, 67, 68, 7, 71, 8,1	100
3k5qA	K,C,E,F,N,Y,Q,F,R,Q,Q,N,H,K,Y,R,Y,N,Y,Q,K,F,S,H,E,N,Y,Q,K	33,36,40,74,76,77,80,117,120,123,154,155,158,192,193,196,245,247,248,251,282,283,285,286,289,332,333,336,389	29		2uxcN	10, 11, 12, 13, 14, 15, 16, 17, 18, 19, 2, 20, 21, 22, 23, 24, 25, 26, 27, 28, 29, 3, 30, 31, 32, 33, 34, 35, 36, 37, 38, 39, 4, 40, 41, 42, 43, 44, 45, 46, 47, 48, 49, 5, 50, 51, 52, 53, 54, 55, 56, 57, 58, 59, 6, 60, 7, 8, 9,1	14, 15, 16, 17, 18, 2, 20, 21, 22, 26, 28, 3, 30, 31, 33, 34, 4, 40, 41, 44, 45, 57, 59, 60, 7,1	100
1vq83	M,Q,M,F,N,T,Y,N,E,H,S,G,R,Q,T,K,W,R,Q,R,N,I,G,N,G,K,S,K,G,D,K,P,T,K,K,D,K,R,K,A,L,R,E,G,R,G,Q	0,1,2,6,7,8,9,14,15,16,26,27,28,29,30,33,34,37,38,41,42,45,46,47,49,50,52,53,57,58,59,60,61,62,63,65,67,69,75,76,78,79,80,81,83,85,90	47		3cce3	10, 11, 12, 13, 14, 15, 16, 17, 18, 19, 2, 20, 21, 22, 23, 24, 25, 26, 27, 28, 29, 3, 30, 31, 32, 33, 34, 35, 36, 37, 38, 39, 4, 40, 41, 42, 43, 44, 45, 46, 47, 48, 49, 5, 50, 51, 52, 53, 54, 55, 56, 57, 58, 59, 6, 60, 61, 62, 63, 64, 65, 66, 67, 68, 69, 7, 70, 71, 72, 73, 74, 75, 76, 77, 78, 79, 8, 80, 81, 82, 83, 84, 85, 86, 87, 88, 89, 9, 90, 91,1,2	10, 15, 16, 17, 2, 25, 27, 28, 29, 31, 34, 35, 36, 38, 39, 4, 42, 43, 45, 46, 47, 48, 50, 51, 53, 54, 58, 59, 60, 61, 62, 63, 64, 66, 68, 70, 76, 77, 79, 8, 80, 81, 82, 84, 85, 86, 9, 91,1	100
1vq82	G,K,K,K,A,K,K,R,L,K,Q,S,W,V,L,K,T,D,R,R,N,H,K,R,H,W,R,R,N,D,T,E	0,1,2,4,5,7,8,9,10,12,16,18,23,24,26,27,28,29,30,31,32,33,34,36,37,38,39,40,41,42,43,45	32		1q81F	10, 100, 101, 102, 103, 104, 105, 106, 107, 108, 109, 11, 110, 111, 112, 113, 114, 115, 116, 117, 118, 119, 12, 120, 121, 122, 123, 124, 125, 126, 127, 128, 129, 13, 130, 131, 132, 133, 134, 135, 136, 137, 138, 139, 14, 140, 141, 142, 143, 144, 145, 146, 147, 148, 149, 15, 150, 151, 152, 153, 154, 155, 156, 157, 158, 159, 16, 160, 161, 162, 163, 164, 165, 166, 167, 168, 169, 17, 170, 171, 172, 17…	103, 104, 105, 106, 107, 109, 11, 110, 111, 115, 116, 118, 119, 120, 121, 122, 13, 15, 3, 36, 37, 38, 4, 40, 41, 42, 46, 48, 5, 58, 60, 62, 8, 82, 83, 85, 86, 87, 91, 92, 93, 95, 99,1	100
1vq81	T,G,A,G,T,P,S,Q,G,K,K,N,T,T,T,H,T,K,C,R,R,C,G,K,S,Y,H,T,K,K,K,S,K,S,A,K,R,R,Y,E,W,Q,K,A	0,1,2,3,4,5,6,7,8,9,10,11,12,13,14,15,16,17,18,19,20,21,22,24,25,26,27,28,29,30,31,34,40,41,42,43,44,45,47,48,49,50,52,53	44		1q81O	10, 100, 101, 102, 103, 104, 105, 106, 107, 108, 109, 11, 110, 111, 112, 113, 114, 115, 116, 117, 118, 119, 12, 120, 121, 122, 123, 124, 125, 126, 127, 128, 129, 13, 130, 131, 132, 133, 134, 135, 136, 137, 138, 139, 14, 140, 141, 142, 143, 144, 145, 146, 147, 148, 149, 15, 150, 151, 152, 153, 154, 155, 156, 157, 158, 159, 16, 160, 161, 162, 163, 164, 165, 166, 167, 168, 169, 17, 170, 171, 172, 17…	10, 101, 108, 109, 11, 110, 111, 113, 114, 12, 13, 130, 132, 14, 141, 146, 147, 150, 153, 159, 16, 160, 162, 17, 18, 20, 21, 23, 25, 26, 28, 29, 3, 33, 37, 38, 39, 4, 40, 41, 42, 44, 46, 5, 53, 54, 55, 56, 57, 6, 60, 7, 76, 77, 78, 8,1	100
1vq51	T,G,A,G,T,P,S,Q,G,K,K,N,T,T,T,H,T,K,C,R,R,G,K,S,Y,H,T,K,K,K,S,K,S,A,K,R,R,Y,E,W,Q,K,A	0,1,2,3,4,5,6,7,8,9,10,11,12,13,14,15,16,17,18,19,20,22,24,25,26,27,28,29,30,31,34,40,41,42,43,44,45,47,48,49,50,52,53	43		2j00G	10, 100, 101, 102, 103, 104, 105, 106, 107, 108, 109, 11, 110, 111, 112, 113, 114, 115, 116, 117, 118, 119, 12, 120, 121, 122, 123, 124, 125, 126, 127, 128, 129, 13, 130, 131, 132, 133, 134, 135, 136, 137, 138, 139, 14, 140, 141, 142, 143, 144, 145, 146, 147, 148, 149, 15, 150, 151, 152, 153, 154, 16, 17, 18, 19, 2, 20, 21, 22, 23, 24, 25, 26, 27, 28, 29, 3, 30, 31, 32, 33, 34, 35, 36, 37, 38, 39…	101, 108, 113, 114, 115, 118, 139, 142, 143, 147, 2, 27, 28, 29, 3, 30, 32, 33, 34, 35, 36, 37, 40, 5, 75, 76, 77, 78, 80, 83, 84, 85, 9, 94, 97,1	100
1s76D	R,R,E,N,K,R,V,Y,M,R,K,R,A,Y,K,A,K,S,D,Y,M,R,T,S,F,G,R,Q,P,K,Y,R,Q,H,K,S,P,N,D	38,45,156,159,160,161,162,166,242,273,341,342,345,348,352,353,355,356,384,390,394,577,581,586,589,590,592,594,615,649,684,691,699,717,718,721,725,726,757	39		1q81J	10, 100, 101, 102, 103, 104, 105, 106, 107, 108, 109, 11, 110, 111, 112, 113, 114, 115, 116, 117, 118, 119, 12, 120, 121, 122, 123, 124, 125, 126, 127, 128, 129, 13, 130, 131, 132, 133, 134, 135, 136, 137, 138, 139, 14, 140, 141, 142, 143, 144, 145, 146, 147, 148, 149, 15, 150, 151, 152, 153, 154, 155, 156, 157, 158, 159, 16, 160, 161, 162, 163, 164, 165, 17, 18, 19, 2, 20, 21, 22, 23, 24, 25, 26…	100, 101, 102, 103, 104, 105, 11, 12, 13, 136, 137, 14, 140, 141, 142, 143, 145, 15, 16, 17, 18, 19, 3, 32, 5, 52, 57, 63, 7, 70, 84, 86, 87, 88, 90, 94, 95, 96,1	100
1zdiC	K,T,C,S,T,K,E,Y,N	42,44,45,46,58,60,62,84,86	9		2j00H	10, 100, 101, 102, 103, 104, 105, 106, 107, 108, 109, 11, 110, 111, 112, 113, 114, 115, 116, 117, 118, 119, 12, 120, 121, 122, 123, 124, 125, 126, 127, 128, 129, 13, 130, 131, 132, 133, 134, 135, 136, 137, 14, 15, 16, 17, 18, 19, 2, 20, 21, 22, 23, 24, 25, 26, 27, 28, 29, 3, 30, 31, 32, 33, 34, 35, 36, 37, 38, 39, 4, 40, 41, 42, 43, 44, 45, 46, 47, 48, 49, 5, 50, 51, 52, 53, 54, 55, 56, 57, 58, 5…	11, 113, 114, 115, 116, 12, 130, 132, 14, 15, 2, 29, 3, 30, 31, 5, 56, 75, 8, 88, 89, 90, 91, 92, 94, 95, 97,1	100
1vq6I	P,T,A,G,S,E,E,D,L,L,S,Y,K,E,G,T,S,L	3,4,5,17,18,20,23,44,45,46,47,48,55,56,59,60,63,64	18		1q81W	10, 11, 12, 13, 14, 15, 16, 17, 18, 19, 2, 20, 21, 22, 23, 24, 25, 26, 27, 28, 29, 3, 30, 31, 32, 33, 34, 35, 36, 37, 38, 39, 4, 40, 41, 42, 43, 44, 45, 46, 47, 48, 49, 5, 50, 51, 52, 53, 54, 55, 56, 57, 58, 59, 6, 60, 61, 62, 63, 64, 65, 66, 67, 68, 69, 7, 8, 9,1,3	34, 4, 44, 50, 51, 54, 55, 57, 58, 6, 62, 7, 9,1	100
2l5dA	Y,N,K,Y,F,Y,Y,Y,R,T,P,A,M	46,47,49,51,76,79,80,84,102,109,113,114,115	13		1vq4O	10, 100, 101, 102, 103, 104, 105, 106, 107, 108, 109, 11, 110, 111, 112, 113, 114, 115, 12, 13, 14, 15, 16, 17, 18, 19, 2, 20, 21, 22, 23, 24, 25, 26, 27, 28, 29, 3, 30, 31, 32, 33, 34, 35, 36, 37, 38, 39, 4, 40, 41, 42, 43, 44, 45, 46, 47, 48, 49, 5, 50, 51, 52, 53, 54, 55, 56, 57, 58, 59, 6, 60, 61, 62, 63, 64, 65, 66, 67, 68, 69, 7, 70, 71, 72, 73, 74, 75, 76, 77, 78, 79, 8, 80, 81, 82, 83, 84…	109, 110, 111, 112, 113, 114, 115, 12, 15, 19, 24, 25, 28, 3, 32, 35, 36, 37, 38, 4, 42, 44, 46, 47, 50, 63, 65, 66, 67, 68, 82, 83, 84,2	100
1vq52	G,K,K,K,A,T,K,K,R,K,N,Q,S,W,V,L,K,T,D,R,N,H,R,H,W,R,R,N,D,T,E	0,1,2,4,5,6,7,8,9,12,15,16,18,23,24,26,27,28,29,31,32,33,36,37,38,39,40,41,42,43,45	31		1q81Q	10, 100, 101, 102, 103, 104, 105, 106, 107, 108, 109, 11, 110, 111, 112, 113, 114, 115, 116, 117, 118, 119, 12, 120, 121, 122, 123, 124, 125, 126, 127, 128, 129, 13, 130, 131, 132, 133, 134, 135, 136, 137, 138, 139, 14, 140, 141, 142, 143, 144, 145, 146, 147, 15, 16, 17, 18, 19, 2, 20, 21, 22, 23, 24, 25, 26, 27, 28, 29, 3, 30, 31, 32, 33, 34, 35, 36, 37, 38, 39, 4, 40, 41, 42, 43, 44, 45, 46, 47…	102, 106, 109, 116, 117, 119, 120, 123, 124, 125, 127, 128, 130, 133, 134, 17, 18, 19, 2, 20, 22, 23, 25, 28, 3, 37, 41, 52, 54, 55, 56, 57, 58, 59, 61, 63, 65, 66, 68, 69, 7, 70, 71, 73, 74, 75, 76, 77, 78, 8, 80, 81, 82, 83, 84, 85, 86, 87, 88, 91, 94, 95, 96, 99,1	100
2xzmS	A,K,R,R,R,R,G,K,K,K,H,Y,R,Y,N,G,K,Y,E,T,Y,T,H,K	33,34,36,37,38,41,42,46,53,71,73,74,75,91,92,93,94,109,112,116,117,120,122,124	24		3cd63	10, 11, 12, 13, 14, 15, 16, 17, 18, 19, 2, 20, 21, 22, 23, 24, 25, 26, 27, 28, 29, 3, 30, 31, 32, 33, 34, 35, 36, 37, 38, 39, 4, 40, 41, 42, 43, 44, 45, 46, 47, 48, 49, 5, 50, 51, 52, 53, 54, 55, 56, 57, 58, 59, 6, 60, 61, 62, 63, 64, 65, 66, 67, 68, 69, 7, 70, 71, 72, 73, 74, 75, 76, 77, 78, 79, 8, 80, 81, 82, 83, 84, 85, 86, 87, 88, 89, 9, 90, 91,1,2	10, 12, 13, 15, 16, 17, 2, 28, 29, 3, 30, 31, 33, 35, 36, 38, 39, 4, 42, 43, 45, 46, 47, 48, 49, 50, 51, 54, 58, 59, 60, 62, 63, 64, 66, 68, 7, 77, 8, 80, 82, 83, 84, 86, 91,1	100
2xzmQ	A,K,G,F,K,Y,N,I,L,K,K,N,S,I,R,K,S,K,M,N,T,I,Y,R,K,Y,R,K,R,H,R,N,R,P,S,K,T,R,K,F,L,F	7,10,13,15,19,32,35,36,38,54,55,61,63,64,65,67,75,77,78,79,81,83,88,93,94,95,97,100,101,102,103,104,127,128,130,131,132,134,151,153,155,156	42		1f7yA	10, 11, 12, 13, 14, 15, 16, 17, 18, 19, 2, 20, 21, 22, 23, 24, 25, 26, 27, 28, 29, 3, 30, 31, 32, 33, 34, 35, 36, 37, 38, 39, 4, 40, 41, 42, 43, 44, 45, 46, 47, 48, 49, 5, 50, 51, 52, 53, 54, 55, 56, 57, 58, 59, 6, 60, 61, 62, 63, 64, 65, 66, 67, 68, 69, 7, 70, 71, 72, 73, 74, 75, 76, 77, 78, 79, 8, 80, 81, 82, 83, 84, 85, 86, 87, 88, 9,1,3	16, 20, 21, 22, 24, 27, 34, 38, 41, 45, 47, 48, 50, 51, 64, 68, 7, 71,1	100
2xxaD	F,I,A,Q,H,A,D,Q,A,R,K,L,K	1.17137e+38	13		3cd6V	10, 11, 12, 13, 14, 15, 16, 17, 18, 19, 2, 20, 21, 22, 23, 24, 25, 26, 27, 28, 29, 3, 30, 31, 32, 33, 34, 35, 36, 37, 38, 39, 4, 40, 41, 42, 43, 44, 45, 46, 47, 48, 49, 5, 50, 51, 52, 53, 54, 55, 56, 57, 58, 59, 6, 60, 61, 62, 63, 64, 65, 66, 67, 68, 69, 7, 70, 8, 9,1,2	34, 4, 43, 44, 47, 50, 51, 54, 55, 57, 58, 62, 7, 9,1	100
1qu2A	E,L,M,M,R,V,D,W,R,N,S,D,R,M,G,K,S,D,D,R,E,Q,K,N,R,F,L,Q,Q,N,N,S,N,D,K,Y,R,E,R,K,G,K,E,R,W	3,6,8,15,16,314,332,435,439,442,555,556,559,588,592,594,623,625,629,631,635,639,646,649,652,653,701,705,708,709,712,716,717,721,724,728,804,812,815,818,821,822,886,887,889	45		3cd6Q	10, 11, 12, 13, 14, 15, 16, 17, 18, 19, 2, 20, 21, 22, 23, 24, 25, 26, 27, 28, 29, 3, 30, 31, 32, 33, 34, 35, 36, 37, 38, 39, 4, 40, 41, 42, 43, 44, 45, 46, 47, 48, 49, 5, 50, 51, 52, 53, 54, 55, 56, 57, 58, 59, 6, 60, 61, 62, 63, 64, 65, 66, 67, 68, 69, 7, 70, 71, 72, 73, 74, 75, 76, 77, 78, 79, 8, 80, 81, 82, 83, 84, 85, 86, 87, 88, 89, 9, 90, 91, 92, 93, 94, 95,1	11, 13, 14, 15, 16, 19, 2, 21, 22, 23, 27, 3, 38, 4, 40, 42, 45, 46, 48, 49, 5, 50, 51, 55, 58, 59, 6, 60, 67, 68, 69, 7, 70, 77, 79, 8, 80, 82, 83, 85, 9, 94, 95,1	100
2xzmU	K,G,L,H,E,R,D,Q,Y,R,H,K,K,K,S,S	24,25,26,27,28,31,48,49,52,73,82,92,93,95,98,99	16		3cd6P	10, 100, 101, 102, 103, 104, 105, 106, 107, 108, 109, 11, 110, 111, 112, 113, 114, 115, 116, 117, 118, 119, 12, 120, 121, 122, 123, 124, 125, 126, 127, 128, 129, 13, 130, 131, 132, 133, 134, 135, 136, 137, 138, 139, 14, 140, 141, 142, 143, 144, 145, 146, 147, 148, 15, 16, 17, 18, 19, 2, 20, 21, 22, 23, 24, 25, 26, 27, 28, 29, 3, 30, 31, 32, 33, 34, 35, 36, 37, 38, 39, 4, 40, 41, 42, 43, 44, 45, 4…	100, 102, 109, 116, 117, 119, 120, 123, 124, 127, 128, 130, 133, 134, 17, 18, 19, 2, 20, 22, 23, 25, 28, 3, 36, 37, 41, 52, 54, 55, 56, 57, 58, 59, 61, 63, 65, 66, 68, 69, 7, 70, 71, 73, 74, 75, 76, 77, 78, 8, 80, 81, 82, 83, 84, 85, 86, 87, 88, 91, 94, 95, 96, 99,1	100
2xzmX	K,G,K,V,R,Q,T,K,K,R,K,P,K,R,S,K,R,N,R,R,P,H,S,P,N,W,H,A,K,A	3,5,6,7,8,10,11,16,17,21,22,24,25,27,28,30,31,35,36,37,40,41,52,53,54,55,56,57,59,67	30		3cd6M	10, 100, 101, 102, 103, 104, 105, 106, 107, 108, 109, 11, 110, 111, 112, 113, 114, 115, 116, 117, 118, 119, 12, 120, 121, 122, 123, 124, 125, 126, 127, 128, 129, 13, 130, 131, 132, 133, 134, 135, 136, 137, 138, 139, 14, 140, 141, 142, 143, 144, 145, 146, 147, 148, 149, 15, 150, 151, 152, 153, 154, 155, 156, 157, 158, 159, 16, 160, 161, 162, 163, 164, 165, 166, 167, 168, 169, 17, 170, 171, 172, 17…	100, 104, 107, 108, 109, 110, 111, 116, 124, 127, 13, 135, 137, 138, 139, 146, 149, 155, 156, 157, 158, 160, 161, 163, 165, 168, 169, 170, 171, 172, 176, 178, 179, 181, 182, 184, 185, 186, 187, 188, 189, 191, 192, 193, 25, 29, 3, 32, 36, 39, 42, 45, 46, 48, 5, 50, 51, 52, 55, 56, 57, 58, 61, 68, 70, 71, 73, 74, 75, 76, 79, 80, 81, 82, 83, 84, 85, 86, 89, 9, 90, 92, 93, 94, 95, 96, 97, 99,1	100
1vqkD	E,M,R,K,V,H,Q,M,V,R,T,K,A,K,R,V,E,D,K,T,R,D,S,Q,D,D,T,S,F,G,D,N,P,G,R,V,K,R,D,P,T,K,H,R	2,3,4,10,12,14,32,33,35,36,37,38,39,40,41,43,45,47,57,59,61,62,81,82,84,85,86,90,91,92,94,98,102,103,105,106,108,109,110,117,118,119,120,121	44		3cd6L	10, 100, 101, 102, 103, 104, 105, 106, 107, 108, 109, 11, 110, 111, 112, 113, 114, 115, 116, 117, 118, 119, 12, 120, 121, 122, 123, 124, 125, 126, 127, 128, 129, 13, 130, 131, 132, 133, 134, 135, 136, 137, 138, 139, 14, 140, 141, 142, 143, 15, 16, 17, 18, 19, 2, 20, 21, 22, 23, 24, 25, 26, 27, 28, 29, 3, 30, 31, 32, 33, 34, 35, 36, 37, 38, 39, 4, 40, 41, 42, 43, 44, 45, 46, 47, 48, 49, 5, 50, 51,…	10, 102, 104, 105, 106, 107, 108, 11, 110, 12, 121, 122, 127, 13, 14, 15, 16, 17, 18, 19, 20, 21, 22, 23, 24, 25, 26, 27, 28, 29, 3, 30, 31, 32, 34, 35, 37, 38, 39, 4, 40, 41, 46, 47, 48, 5, 50, 51, 52, 53, 55, 56, 57, 6, 63, 65, 67, 70, 71, 8, 9, 94,1	100
2xzmB	N,R,P,T,N,Y,Q,Y,Y	26,97,100,104,105,106,107,134,151	9		3cd6O	10, 100, 101, 102, 103, 104, 105, 106, 107, 108, 109, 11, 110, 111, 112, 113, 114, 115, 12, 13, 14, 15, 16, 17, 18, 19, 2, 20, 21, 22, 23, 24, 25, 26, 27, 28, 29, 3, 30, 31, 32, 33, 34, 35, 36, 37, 38, 39, 4, 40, 41, 42, 43, 44, 45, 46, 47, 48, 49, 5, 50, 51, 52, 53, 54, 55, 56, 57, 58, 59, 6, 60, 61, 62, 63, 64, 65, 66, 67, 68, 69, 7, 70, 71, 72, 73, 74, 75, 76, 77, 78, 79, 8, 80, 81, 82, 83, 84…	108, 109, 110, 111, 112, 113, 114, 115, 12, 15, 16, 19, 2, 24, 25, 28, 3, 32, 35, 36, 37, 38, 4, 42, 44, 46, 47, 50, 51, 63, 65, 66, 67, 68, 82, 83, 84,1	100
2xzmC	R,A,I,N,K,K,K,S,K,Q,R,A,K,M,C,T,G,Q,P,K,H,F,K,Q,G,I,K,P,D	3,4,5,6,7,8,9,139,141,145,146,147,151,157,159,160,161,162,163,164,174,176,178,179,180,181,185,207,208	29		3cd6N	10, 100, 101, 102, 103, 104, 105, 106, 107, 108, 109, 11, 110, 111, 112, 113, 114, 115, 116, 117, 118, 119, 12, 120, 121, 122, 123, 124, 125, 126, 127, 128, 129, 13, 130, 131, 132, 133, 134, 135, 136, 137, 138, 139, 14, 140, 141, 142, 143, 144, 145, 146, 147, 148, 149, 15, 150, 151, 152, 153, 154, 155, 156, 157, 158, 159, 16, 160, 161, 162, 163, 164, 165, 166, 167, 168, 169, 17, 170, 171, 172, 17…	10, 104, 108, 109, 11, 110, 111, 113, 114, 12, 13, 130, 132, 135, 14, 141, 146, 147, 150, 153, 159, 160, 17, 18, 19, 20, 22, 23, 25, 26, 28, 29, 3, 33, 37, 38, 39, 4, 40, 41, 42, 44, 46, 5, 53, 54, 55, 56, 57, 6, 60, 7, 77, 78, 8,1	100
1vqkE	W,N,A,S,T,S,H,N,Y,H,F,G,E,K,A,H,E,G,Q,D,Q,R,N,K,D,R,F	33,54,55,59,63,66,67,70,81,89,90,108,109,110,111,118,138,141,142,146,149,152,154,156,157,159,161	27		3cd6H	10, 100, 101, 102, 103, 104, 105, 106, 107, 108, 109, 11, 110, 111, 112, 113, 114, 115, 116, 117, 118, 119, 12, 120, 121, 122, 123, 124, 125, 126, 127, 128, 129, 13, 130, 131, 132, 133, 134, 135, 136, 137, 138, 139, 14, 140, 141, 142, 143, 144, 145, 146, 147, 148, 149, 15, 150, 151, 152, 153, 154, 155, 156, 157, 158, 159, 16, 160, 161, 162, 163, 164, 165, 166, 167, 168, 169, 17, 170, 171, 172, 17…	102, 103, 104, 105, 106, 107, 11, 12, 13, 140, 141, 143, 144, 145, 146, 147, 149, 15, 16, 17, 19, 3, 32, 36, 5, 53, 58, 60, 61, 64, 7, 71, 88, 89, 90, 92, 96, 98,1	100
2xzmG	H,Q,K,K,K,R,G,L,F,H,R,N,G,K,K,A,L,K,R,N,Y,R,A,F,K,S,M,S,I	37,43,45,46,49,57,60,62,64,65,67,68,70,71,72,73,74,77,131,134,138,145,148,149,150,151,152,154,155	29		3cd6A	10, 100, 101, 102, 103, 104, 105, 106, 107, 108, 109, 11, 110, 111, 112, 113, 114, 115, 116, 117, 118, 119, 12, 120, 121, 122, 123, 124, 125, 126, 127, 128, 129, 13, 130, 131, 132, 133, 134, 135, 136, 137, 138, 139, 14, 140, 141, 142, 143, 144, 145, 146, 147, 148, 149, 15, 150, 151, 152, 153, 154, 155, 156, 157, 158, 159, 16, 160, 161, 162, 163, 164, 165, 166, 167, 168, 169, 17, 170, 171, 172, 17…	10, 11, 110, 111, 113, 117, 118, 119, 120, 121, 122, 123, 124, 13, 14, 141, 142, 144, 146, 15, 16, 163, 164, 165, 167, 168, 169, 17, 170, 171, 172, 173, 175, 176, 177, 178, 18, 182, 183, 184, 185, 186, 187, 188, 189, 190, 191, 192, 193, 194, 195, 198, 199, 2, 20, 201, 203, 204, 205, 206, 207, 208, 209, 21, 210, 211, 212, 213, 214, 216, 217, 218, 22, 220, 221, 222, 223, 224, 225, 226, 227, 228, 22…	100
2xzmD	M,G,K,T,Y,I,N,T,S,K,T,T,R,R,P,Y,L,K,N,K,R,R,E,K,F,E,A,R,R,K,S,H,V,R,Q,H,N,L,V,N,V,S,F,M,R,S,S,R,E,G,R,K,R,K	0,1,2,3,4,5,6,7,8,9,10,13,15,16,17,18,23,36,37,38,39,43,57,64,70,71,74,77,78,81,120,123,126,129,130,132,138,139,140,141,142,144,145,146,148,151,161,167,168,169,170,172,173,174	54		3cd6B	10, 100, 101, 102, 103, 104, 105, 106, 107, 108, 109, 11, 110, 111, 112, 113, 114, 115, 116, 117, 118, 119, 12, 120, 121, 122, 123, 124, 125, 126, 127, 128, 129, 13, 130, 131, 132, 133, 134, 135, 136, 137, 138, 139, 14, 140, 141, 142, 143, 144, 145, 146, 147, 148, 149, 15, 150, 151, 152, 153, 154, 155, 156, 157, 158, 159, 16, 160, 161, 162, 163, 164, 165, 166, 167, 168, 169, 17, 170, 171, 172, 17…	10, 101, 11, 111, 112, 114, 116, 117, 118, 119, 12, 13, 14, 141, 143, 15, 155, 156, 157, 158, 16, 161, 163, 17, 18, 2, 20, 206, 207, 208, 209, 210, 211, 212, 213, 216, 217, 22, 221, 222, 223, 224, 225, 226, 227, 229, 230, 231, 232, 233, 234, 235, 237, 238, 239, 240, 241, 242, 243, 244, 245, 246, 247, 248, 249, 25, 250, 252, 253, 254, 256, 259, 261, 262, 263, 264, 265, 266, 267, 27, 28, 281, 282, …	100
2xzmE	V,Q,K,Q,Q,A,Q,R,R,K,W,K,K,T,G,S,R,R,I,V,A,A,I,K,Y,T,S,Q,C,T,R,T,N,K,R	63,64,65,66,68,69,71,72,74,76,92,93,96,136,140,141,143,145,155,156,157,158,160,162,174,175,177,178,180,181,182,183,186,189,200	35		1k9mW	10, 11, 12, 13, 14, 15, 16, 17, 18, 19, 2, 20, 21, 22, 23, 24, 25, 26, 27, 28, 29, 3, 30, 31, 32, 33, 34, 35, 36, 37, 38, 39, 4, 40, 41, 42, 43, 44, 45, 46, 47, 48, 49, 5, 50, 51, 52, 53, 54, 55, 56, 57, 58, 59, 6, 60, 61, 62, 63, 64, 65, 66, 67, 68, 69, 7, 8, 9,1,3	34, 4, 44, 50, 51, 54, 55, 57, 58, 6, 62, 7, 9,1	100
3g6eR	G,I,S,Y,S,M,R,Q,S,F,K,K,K,K,Q,H,S,G,H,K,S,K,G,W,D,R,Y,E,K,N,N,H,H,A,A,H,V,Q,K,P,R,A,M,R,S,A,W,N,S	0,1,2,3,4,16,18,21,23,24,25,28,35,59,60,61,63,64,67,68,69,70,73,74,75,78,79,81,82,93,97,100,112,114,115,116,118,121,125,126,127,128,129,131,133,134,135,136,137	49		1k9mU	10, 100, 101, 102, 103, 104, 105, 106, 107, 108, 109, 11, 110, 111, 112, 113, 114, 115, 116, 117, 118, 12, 13, 14, 15, 16, 17, 18, 19, 2, 20, 21, 22, 23, 24, 25, 26, 27, 28, 29, 3, 30, 31, 32, 33, 34, 35, 36, 37, 38, 39, 4, 40, 41, 42, 43, 44, 45, 46, 47, 48, 49, 5, 50, 51, 52, 53, 54, 55, 56, 57, 58, 59, 6, 60, 61, 62, 63, 64, 65, 66, 67, 68, 69, 7, 70, 71, 72, 73, 74, 75, 76, 77, 78, 79, 8, 80,…	105, 107, 11, 111, 116, 12, 13, 15, 16, 17, 2, 20, 21, 24, 26, 3, 32, 38, 39, 41, 43, 44, 5, 52, 53, 54, 6, 67, 69, 7, 79, 8, 80, 81, 82, 83, 87, 89, 9, 94, 95, 97,1	100
2xzmI	Q,P,Q,T,F,R,K,K,N,V,R,K,L,K,G,N,Q,R,R,R,G,S,G,Y,T,S,Q,K,R,R,M,E,P,K,K,C,G,R,R,S,K,M,Q,K,Y,R	1,3,7,8,9,11,12,13,14,16,22,25,27,29,32,39,41,65,67,69,70,71,72,73,74,75,76,94,121,122,123,124,125,126,127,128,130,131,134,135,136,137,138,139,141,142	46		1k9mQ	10, 100, 101, 102, 103, 104, 105, 106, 107, 108, 109, 11, 110, 111, 112, 113, 114, 115, 116, 117, 118, 119, 12, 120, 121, 122, 123, 124, 125, 126, 127, 128, 129, 13, 130, 131, 132, 133, 134, 135, 136, 137, 138, 139, 14, 140, 141, 142, 143, 144, 145, 146, 147, 15, 16, 17, 18, 19, 2, 20, 21, 22, 23, 24, 25, 26, 27, 28, 29, 3, 30, 31, 32, 33, 34, 35, 36, 37, 38, 39, 4, 40, 41, 42, 43, 44, 45, 46, 47…	100, 102, 106, 109, 116, 117, 119, 120, 123, 124, 128, 130, 133, 134, 17, 18, 19, 2, 20, 22, 23, 25, 28, 3, 37, 41, 52, 54, 55, 56, 57, 58, 59, 61, 63, 65, 66, 68, 69, 7, 70, 71, 73, 74, 75, 76, 77, 78, 8, 80, 81, 82, 83, 84, 85, 86, 87, 88, 91, 94, 95, 96, 99,1	100
1yjnP	T,D,L,K,R,G,K,N,R,W,F,P,Q,T,R,R,K,K,K,N,S,R,G,R,R,R,Q,K,R,A,Y,H,Q,K,G,A,G,R,K,G,K,A,G,A,R,Q,K,W,E,S,R,A,R,R,S,S,Y,R,Y,D,G,G,E,S,V,A	0,1,2,6,7,16,17,18,19,21,22,24,27,35,36,40,51,53,54,56,57,58,59,60,62,64,65,67,68,69,70,72,73,74,75,76,77,79,80,81,82,83,84,85,86,87,90,93,94,95,98,99,101,108,115,116,118,119,122,123,126,127,129,132,133,134	66		1k9mO	10, 100, 101, 102, 103, 104, 105, 106, 107, 108, 109, 11, 110, 111, 112, 113, 114, 115, 116, 117, 118, 119, 12, 120, 121, 122, 123, 124, 125, 126, 127, 128, 129, 13, 130, 131, 132, 133, 134, 135, 136, 137, 138, 139, 14, 140, 141, 142, 143, 144, 145, 146, 147, 148, 149, 15, 150, 151, 152, 153, 154, 155, 156, 157, 158, 159, 16, 160, 161, 162, 163, 164, 165, 166, 167, 168, 169, 17, 170, 171, 172, 17…	10, 101, 108, 109, 11, 110, 111, 113, 114, 12, 13, 130, 132, 135, 14, 141, 146, 147, 150, 153, 159, 16, 160, 162, 17, 18, 20, 23, 25, 26, 28, 29, 3, 33, 37, 38, 39, 4, 40, 41, 42, 44, 46, 5, 53, 54, 55, 56, 57, 6, 60, 7, 76, 77, 78, 8, 9,1	100
2xzmM	R,I,G,I,G,R,R,F,R,W,L,N,R,I,H,R,R,H,K,V,R,G,Q,H,T,K,T,S,G,R,H,V,C,G,V,V,R,K	25,34,36,37,38,39,40,41,56,83,84,86,87,88,121,122,125,126,131,132,133,134,135,136,137,138,139,140,141,142,143,146,147,148,149,150,151,152	38		1k9mJ	10, 100, 101, 102, 103, 104, 105, 106, 107, 108, 109, 11, 110, 111, 112, 113, 114, 115, 116, 117, 118, 119, 12, 120, 121, 122, 123, 124, 125, 126, 127, 128, 129, 13, 130, 131, 132, 133, 134, 135, 136, 137, 138, 139, 14, 140, 141, 142, 143, 144, 145, 146, 147, 148, 149, 15, 150, 151, 152, 153, 154, 155, 156, 157, 158, 159, 16, 160, 161, 162, 163, 164, 165, 17, 18, 19, 2, 20, 21, 22, 23, 24, 25, 26…	100, 101, 102, 103, 104, 105, 11, 12, 13, 136, 137, 14, 140, 141, 143, 145, 15, 16, 17, 18, 19, 3, 32, 5, 52, 57, 63, 7, 70, 84, 86, 87, 88, 90, 94, 95, 96,1	100
1yhqX	R,D,R,E,P,N,H,D,K,M,I,R,K,H,R,L,P,N,E,W,R,R,N,S,K	8,9,11,13,14,15,16,20,21,23,24,27,32,33,42,43,45,48,49,52,54,56,58,61,62	25		1k9mC	10, 100, 101, 102, 103, 104, 105, 106, 107, 108, 109, 11, 110, 111, 112, 113, 114, 115, 116, 117, 118, 119, 12, 120, 121, 122, 123, 124, 125, 126, 127, 128, 129, 13, 130, 131, 132, 133, 134, 135, 136, 137, 138, 139, 14, 140, 141, 142, 143, 144, 145, 146, 147, 148, 149, 15, 150, 151, 152, 153, 154, 155, 156, 157, 158, 159, 16, 160, 161, 162, 163, 164, 165, 166, 167, 168, 169, 17, 170, 171, 172, 17…	10, 11, 110, 111, 112, 117, 118, 119, 12, 120, 121, 122, 123, 13, 14, 141, 142, 144, 146, 15, 16, 163, 164, 165, 167, 168, 169, 17, 170, 171, 172, 173, 175, 177, 178, 18, 180, 182, 183, 184, 185, 186, 187, 188, 189, 190, 191, 192, 193, 194, 195, 198, 199, 2, 20, 203, 204, 205, 206, 207, 208, 209, 21, 210, 211, 212, 213, 214, 216, 217, 218, 22, 220, 221, 222, 223, 224, 225, 226, 227, 228, 229, 23,…	100
1yhqY	R,Q,R,H,R,K,P,Q,F,R,Q,D,H,K,K,K,R,V,S,W,R,K,R,G,Q,L,S,K,R,R,G,I,K,G,K,V,E,A,G,R,S,P,T,R,G,H,P,R,N,R,A,S,K,V,G,A,R,K,E,L,N,Y	20,24,25,26,27,30,31,32,33,35,36,37,39,40,41,42,43,44,47,48,49,50,52,53,54,55,56,57,59,60,61,62,63,64,65,69,70,71,72,74,75,76,77,80,81,83,84,91,94,109,111,112,113,114,115,116,117,118,120,134,135,138	62		1q82U	10, 100, 101, 102, 103, 104, 105, 106, 107, 108, 109, 11, 110, 111, 112, 113, 114, 115, 116, 117, 118, 12, 13, 14, 15, 16, 17, 18, 19, 2, 20, 21, 22, 23, 24, 25, 26, 27, 28, 29, 3, 30, 31, 32, 33, 34, 35, 36, 37, 38, 39, 4, 40, 41, 42, 43, 44, 45, 46, 47, 48, 49, 5, 50, 51, 52, 53, 54, 55, 56, 57, 58, 59, 6, 60, 61, 62, 63, 64, 65, 66, 67, 68, 69, 7, 70, 71, 72, 73, 74, 75, 76, 77, 78, 79, 8, 80,…	105, 107, 11, 111, 116, 12, 13, 15, 16, 17, 2, 20, 21, 24, 26, 3, 32, 38, 39, 41, 43, 44, 5, 52, 53, 54, 6, 65, 67, 69, 7, 79, 8, 80, 81, 82, 89, 9, 92, 94, 95, 97,1	100
1yhqZ	R,G,R,G,A,R,Y,G,R,V,R,R,R,T,Y,Y	0,2,3,5,6,7,8,9,10,11,13,36,39,42,49,59	16		1q82W	10, 11, 12, 13, 14, 15, 16, 17, 18, 19, 2, 20, 21, 22, 23, 24, 25, 26, 27, 28, 29, 3, 30, 31, 32, 33, 34, 35, 36, 37, 38, 39, 4, 40, 41, 42, 43, 44, 45, 46, 47, 48, 49, 5, 50, 51, 52, 53, 54, 55, 56, 57, 58, 59, 6, 60, 61, 62, 63, 64, 65, 66, 67, 68, 69, 7, 8, 9,1,3	34, 4, 43, 44, 50, 51, 54, 55, 57, 58, 6, 62, 7, 9,1	100
1yhqT	S,K,Q,D,K,Q,R,K,Q,R,R,P,L,H,H,K,R,T,R,R,N,R,N,A,R,G,D,V,L,D,K,L,E,K,T,R,D,S,N,R,D,K,R,D	0,1,2,4,5,6,7,8,10,11,12,14,15,16,19,20,23,25,31,37,38,40,42,43,51,52,53,64,66,67,68,78,79,80,81,88,91,93,94,96,104,106,110,116	44		1q82Q	10, 100, 101, 102, 103, 104, 105, 106, 107, 108, 109, 11, 110, 111, 112, 113, 114, 115, 116, 117, 118, 119, 12, 120, 121, 122, 123, 124, 125, 126, 127, 128, 129, 13, 130, 131, 132, 133, 134, 135, 136, 137, 138, 139, 14, 140, 141, 142, 143, 144, 145, 146, 147, 15, 16, 17, 18, 19, 2, 20, 21, 22, 23, 24, 25, 26, 27, 28, 29, 3, 30, 31, 32, 33, 34, 35, 36, 37, 38, 39, 4, 40, 41, 42, 43, 44, 45, 46, 47…	100, 102, 106, 109, 116, 117, 119, 120, 123, 124, 128, 130, 133, 134, 17, 18, 19, 2, 20, 22, 23, 25, 28, 3, 37, 41, 52, 54, 55, 56, 57, 58, 59, 61, 63, 65, 66, 68, 69, 7, 71, 72, 73, 74, 75, 76, 77, 78, 8, 80, 81, 82, 83, 84, 85, 86, 87, 88, 91, 94, 95, 96, 99,1	100
1yhqU	T,G,S,K,E,N,L,R,E,W,R	13,14,30,31,33,34,38,40,46,47,52	11		1q82O	10, 100, 101, 102, 103, 104, 105, 106, 107, 108, 109, 11, 110, 111, 112, 113, 114, 115, 116, 117, 118, 119, 12, 120, 121, 122, 123, 124, 125, 126, 127, 128, 129, 13, 130, 131, 132, 133, 134, 135, 136, 137, 138, 139, 14, 140, 141, 142, 143, 144, 145, 146, 147, 148, 149, 15, 150, 151, 152, 153, 154, 155, 156, 157, 158, 159, 16, 160, 161, 162, 163, 164, 165, 166, 167, 168, 169, 17, 170, 171, 172, 17…	10, 101, 108, 109, 11, 110, 111, 112, 114, 12, 13, 132, 135, 14, 141, 146, 147, 150, 153, 158, 159, 16, 160, 162, 17, 18, 20, 23, 25, 26, 28, 29, 3, 33, 37, 38, 39, 4, 40, 41, 42, 44, 46, 5, 53, 54, 55, 56, 57, 6, 60, 7, 76, 77, 78, 8,1	100
1yhqV	T,H,R,Q,G,R,K,A,R,K,T,E	0,3,8,33,43,49,50,53,54,56,57,61	12		1q82J	10, 100, 101, 102, 103, 104, 105, 106, 107, 108, 109, 11, 110, 111, 112, 113, 114, 115, 116, 117, 118, 119, 12, 120, 121, 122, 123, 124, 125, 126, 127, 128, 129, 13, 130, 131, 132, 133, 134, 135, 136, 137, 138, 139, 14, 140, 141, 142, 143, 144, 145, 146, 147, 148, 149, 15, 150, 151, 152, 153, 154, 155, 156, 157, 158, 159, 16, 160, 161, 162, 163, 164, 165, 17, 18, 19, 2, 20, 21, 22, 23, 24, 25, 26…	100, 101, 102, 103, 104, 105, 11, 12, 13, 136, 137, 140, 141, 143, 145, 15, 16, 17, 18, 19, 3, 32, 5, 52, 57, 60, 63, 7, 70, 84, 86, 87, 88, 90, 94, 95, 96,1	100
1yhqW	R,G,V,N,H,T,D,T,M,N,H,H,V,N,H,D,A,Y,G,M,K,D,R,E,G,R,R,L,H,P,P,R,G,G,H,G,V,K,H,P,K,E,R	7,8,10,11,13,14,18,19,22,24,26,27,28,29,30,38,39,40,42,43,46,49,68,73,74,107,116,117,118,119,120,121,122,123,124,126,127,128,129,130,132,133,153	43		1q82C	10, 100, 101, 102, 103, 104, 105, 106, 107, 108, 109, 11, 110, 111, 112, 113, 114, 115, 116, 117, 118, 119, 12, 120, 121, 122, 123, 124, 125, 126, 127, 128, 129, 13, 130, 131, 132, 133, 134, 135, 136, 137, 138, 139, 14, 140, 141, 142, 143, 144, 145, 146, 147, 148, 149, 15, 150, 151, 152, 153, 154, 155, 156, 157, 158, 159, 16, 160, 161, 162, 163, 164, 165, 166, 167, 168, 169, 17, 170, 171, 172, 17…	10, 11, 110, 111, 112, 117, 118, 119, 12, 120, 121, 122, 123, 124, 13, 14, 141, 142, 144, 146, 15, 162, 163, 164, 165, 167, 168, 169, 17, 170, 171, 172, 173, 175, 177, 178, 18, 180, 182, 183, 184, 185, 186, 187, 188, 189, 190, 191, 192, 194, 195, 197, 198, 199, 2, 20, 203, 204, 205, 206, 207, 208, 21, 210, 211, 212, 213, 214, 216, 217, 218, 22, 220, 221, 222, 223, 224, 225, 226, 227, 228, 229, 23…	100
1urnC	E,Y,N,N,E,K,S,L,K,M,R,G,Q,F,K,Q,Y,K,T,D,S,D	3,11,13,14,17,20,46,47,48,49,50,51,52,54,78,83,84,86,87,88,89,90	22		3ccsL	10, 100, 101, 102, 103, 104, 105, 106, 107, 108, 109, 11, 110, 111, 112, 113, 114, 115, 116, 117, 118, 119, 12, 120, 121, 122, 123, 124, 125, 126, 127, 128, 129, 13, 130, 131, 132, 133, 134, 135, 136, 137, 138, 139, 14, 140, 141, 142, 143, 15, 16, 17, 18, 19, 2, 20, 21, 22, 23, 24, 25, 26, 27, 28, 29, 3, 30, 31, 32, 33, 34, 35, 36, 37, 38, 39, 4, 40, 41, 42, 43, 44, 45, 46, 47, 48, 49, 5, 50, 51,…	10, 102, 104, 105, 106, 107, 108, 11, 110, 12, 121, 122, 127, 13, 14, 15, 16, 17, 18, 19, 20, 21, 22, 23, 24, 25, 26, 27, 28, 29, 3, 30, 31, 32, 34, 35, 37, 38, 39, 4, 41, 46, 47, 48, 5, 50, 51, 52, 53, 55, 56, 57, 6, 65, 67, 70, 71, 8, 9,1	100
1urnB	Y,N,N,E,S,L,K,M,R,G,Q,F,K,Q,Y,K,T,D,S,D	11,13,14,17,44,47,48,49,50,51,52,54,78,83,84,86,87,88,89,90	20		1q824	10, 11, 12, 13, 14, 15, 16, 17, 18, 19, 2, 20, 21, 22, 23, 24, 25, 26, 27, 28, 29, 3, 30, 31, 32, 33, 34, 35, 36, 37, 38, 39, 4, 40, 41, 42, 43, 44, 45, 46, 47, 48, 49, 5, 50, 51, 52, 53, 54, 55, 56, 57, 58, 59, 6, 60, 61, 62, 63, 64, 65, 66, 67, 68, 69, 7, 70, 71, 72, 73, 74, 75, 76, 77, 78, 79, 8, 80, 81, 82, 83, 84, 85, 86, 87, 88, 89, 9, 90, 91,1,2	10, 13, 15, 16, 17, 2, 25, 27, 28, 29, 30, 31, 33, 34, 35, 36, 38, 39, 4, 42, 45, 46, 47, 48, 50, 51, 53, 54, 58, 59, 60, 61, 62, 63, 64, 65, 66, 68, 77, 79, 8, 80, 81, 82, 84, 86, 9, 91,1	100
1urnA	Y,N,N,E,K,L,K,M,R,G,Q,F,K,Q,Y,K,T,D,S,D	11,13,14,17,20,47,48,49,50,51,52,54,78,83,84,86,87,88,89,90	20		1q821	10, 11, 12, 13, 14, 15, 16, 17, 18, 19, 2, 20, 21, 22, 23, 24, 25, 26, 27, 28, 29, 3, 30, 31, 32, 33, 34, 35, 36, 37, 38, 39, 4, 40, 41, 42, 43, 44, 45, 46, 47, 48, 49, 5, 50, 51, 52, 53, 54, 55, 56, 57, 58, 59, 6, 60, 61, 62, 63, 64, 65, 66, 67, 68, 69, 7, 70, 71, 72, 8, 9,1,2	10, 11, 12, 13, 14, 3, 37, 4, 40, 43, 6, 7, 8, 9,1	100
1yhqS	S,W,H,T,E,K,Q,K,S,K,N,T,Q,N,M,K,K,R	0,1,8,10,11,12,20,22,32,33,52,53,54,55,57,61,62,66	18		1q822	10, 11, 12, 13, 14, 15, 16, 17, 18, 19, 2, 20, 21, 22, 23, 24, 25, 26, 27, 28, 29, 3, 30, 31, 32, 33, 34, 35, 36, 37, 38, 39, 4, 40, 41, 42, 43, 44, 45, 46, 47, 48, 49, 5, 50, 51, 52, 53, 54, 6, 7, 8, 9,1,2	10, 11, 12, 13, 14, 15, 16, 17, 18, 19, 2, 20, 21, 22, 23, 25, 26, 27, 28, 29, 3, 30, 31, 32, 35, 4, 41, 42, 43, 44, 45, 46, 48, 49, 5, 50, 51, 53, 54, 6, 7, 8, 9,1	100
1yhqL	T,K,K,K,R,R,G,S,R,T,H,G,G,G,S,H,K,N,R,R,G,A,G,H,R,G,G,R,G,D,G,R,K,H,E,H,L,G,K,G,F,K,R,K,V,D,D,E,K,L,G,A,G,Q,S,E,K	0,2,3,4,5,7,8,9,10,11,12,13,14,15,16,17,18,19,20,21,22,23,24,25,26,27,28,29,30,31,33,34,36,37,38,40,45,46,47,49,50,51,52,55,56,64,69,70,101,103,104,105,106,107,120,121,126	57		1k9m4	10, 11, 12, 13, 14, 15, 16, 17, 18, 19, 2, 20, 21, 22, 23, 24, 25, 26, 27, 28, 29, 3, 30, 31, 32, 33, 34, 35, 36, 37, 38, 39, 4, 40, 41, 42, 43, 44, 45, 46, 47, 48, 49, 5, 50, 51, 52, 53, 54, 55, 56, 57, 58, 59, 6, 60, 61, 62, 63, 64, 65, 66, 67, 68, 69, 7, 70, 71, 72, 73, 74, 75, 76, 77, 78, 79, 8, 80, 81, 82, 83, 84, 85, 86, 87, 88, 89, 9, 90, 91,1,2	10, 15, 16, 17, 2, 27, 28, 29, 30, 31, 34, 35, 36, 38, 39, 4, 42, 43, 45, 46, 47, 48, 50, 51, 53, 54, 58, 59, 60, 61, 62, 63, 64, 65, 68, 77, 79, 8, 80, 82, 84, 86, 9, 91,1	100
1vqm1	T,G,A,G,T,P,S,Q,G,K,K,N,T,T,T,H,T,K,C,R,R,C,G,K,S,Y,H,T,K,K,K,S,K,S,A,K,R,R,Y,E,W,Q,K,A	0,1,2,3,4,5,6,7,8,9,10,11,12,13,14,15,16,17,18,19,20,21,22,24,25,26,27,28,29,30,31,34,40,41,42,43,44,45,47,48,49,50,52,53	44		1k9m2	10, 11, 12, 13, 14, 15, 16, 17, 18, 19, 2, 20, 21, 22, 23, 24, 25, 26, 27, 28, 29, 3, 30, 31, 32, 33, 34, 35, 36, 37, 38, 39, 4, 40, 41, 42, 43, 44, 45, 46, 47, 48, 49, 5, 50, 51, 52, 53, 54, 6, 7, 8, 9,1,2	10, 11, 12, 13, 14, 15, 16, 17, 18, 19, 2, 20, 21, 23, 25, 26, 27, 28, 29, 3, 30, 31, 32, 35, 36, 4, 41, 42, 43, 44, 45, 46, 48, 49, 5, 50, 51, 53, 54, 6, 7, 8, 9,1	100
1vqm2	G,K,K,K,A,K,R,L,K,N,Q,S,W,V,L,K,T,D,R,R,N,H,K,R,H,W,R,R,N,D,T	0,1,2,4,5,7,9,10,12,15,16,18,23,24,26,27,28,29,30,31,32,33,34,36,37,38,39,40,41,42,43	31		3f1hO	10, 100, 101, 102, 103, 104, 105, 106, 107, 108, 109, 11, 110, 111, 112, 113, 114, 115, 116, 117, 118, 119, 12, 120, 121, 13, 14, 15, 16, 17, 18, 19, 2, 20, 21, 22, 23, 24, 25, 26, 27, 28, 29, 3, 30, 31, 32, 33, 34, 35, 36, 37, 38, 39, 4, 40, 41, 42, 43, 44, 45, 46, 47, 48, 49, 5, 50, 51, 52, 53, 54, 55, 56, 57, 58, 59, 6, 60, 61, 62, 63, 64, 65, 66, 67, 68, 69, 7, 70, 71, 72, 73, 74, 75, 76, 77,…	22, 23, 26, 28, 29, 3, 30, 31, 32, 42, 44, 5, 6, 66, 67, 68, 7, 70, 78,1	100
1vqm3	M,Q,F,N,T,Y,H,N,E,H,S,G,R,Q,T,M,K,W,R,Q,R,N,I,G,N,G,K,S,K,G,D,K,P,T,K,K,K,K,A,L,R,E,G,R,G,Q	0,1,6,7,8,9,12,14,15,16,26,27,28,29,30,32,33,34,37,38,41,42,45,46,47,49,50,52,53,57,58,59,60,61,62,63,67,75,76,78,79,80,81,83,85,90	46		3f1hN	10, 100, 101, 102, 103, 104, 105, 106, 107, 108, 109, 11, 110, 111, 112, 113, 114, 115, 116, 117, 118, 119, 12, 120, 121, 122, 123, 124, 125, 126, 127, 128, 129, 13, 130, 131, 132, 133, 134, 135, 136, 14, 15, 16, 17, 18, 19, 2, 20, 21, 22, 23, 24, 25, 26, 27, 28, 29, 3, 30, 31, 32, 33, 34, 35, 36, 37, 38, 39, 4, 40, 41, 42, 43, 44, 45, 46, 47, 48, 49, 5, 50, 51, 52, 53, 54, 55, 56, 57, 58, 59, 6,…	101, 104, 105, 110, 111, 113, 114, 117, 120, 2, 22, 23, 24, 27, 34, 36, 4, 43, 44, 50, 62, 64, 65, 68, 69, 72, 73, 74, 75, 77, 79, 81, 82, 88, 99,1	100
1yhqH	K,A,M,R,K,P,A,T,R,E,Y,K,K,Q,E,R,S,A,R,R,K,F,H,R,E,N,M,R,A,A,F,G,R,R,Y,N,K,T,S	0,2,4,6,10,11,12,14,15,17,18,31,35,36,52,57,60,63,70,87,88,89,91,95,96,97,101,102,103,104,105,106,139,140,142,143,144,146,148	39		3f1hS	10, 11, 12, 13, 14, 15, 16, 17, 18, 19, 2, 20, 21, 22, 23, 24, 25, 26, 27, 28, 29, 3, 30, 31, 32, 33, 34, 35, 36, 37, 38, 39, 4, 40, 41, 42, 43, 44, 45, 46, 47, 48, 49, 5, 50, 51, 52, 53, 54, 55, 56, 57, 58, 59, 6, 60, 61, 62, 63, 64, 65, 66, 67, 68, 69, 7, 70, 71, 72, 73, 74, 75, 76, 77, 78, 79, 8, 80, 81, 82, 83, 84, 85, 86, 87, 88, 89, 9, 90, 91, 92, 93, 94, 95, 96, 97,1	11, 15, 19, 2, 20, 21, 22, 24, 26, 28, 3, 30, 35, 36, 37, 40, 42, 45, 5, 51, 52, 53, 6, 7, 77, 79, 8, 82, 83, 84, 85, 86, 87, 9, 96,1	100
1yhqI	P,T,A,K,T,G,P,E,K,D,L,L,S,Y,N,K,E,G,T,S,L	3,4,5,9,16,17,21,23,41,44,45,46,47,48,52,55,56,59,60,63,64	21		3f1hR	10, 100, 101, 102, 103, 104, 105, 106, 107, 108, 109, 11, 110, 111, 112, 113, 114, 115, 116, 12, 13, 14, 15, 16, 17, 18, 19, 2, 20, 21, 22, 23, 24, 25, 26, 27, 28, 29, 3, 30, 31, 32, 33, 34, 35, 36, 37, 38, 39, 4, 40, 41, 42, 43, 44, 45, 46, 47, 48, 49, 5, 50, 51, 52, 53, 54, 55, 56, 57, 58, 59, 6, 60, 61, 62, 63, 64, 65, 66, 67, 68, 69, 7, 70, 71, 72, 73, 74, 75, 76, 77, 78, 79, 8, 80, 81, 82, 8…	10, 103, 104, 105, 106, 11, 13, 14, 15, 16, 2, 21, 22, 23, 25, 3, 30, 33, 34, 35, 36, 39, 4, 41, 44, 49, 52, 56, 6, 60, 62, 63, 67, 70, 76, 8, 89, 9, 90, 91, 92, 94, 95, 98,1	100
1yhqJ	I,G,R,S,A,L,T,R,Q,K,K,R,I,N,N,G,Y,F,K,R,K,R,T,R,G,M,P,H,K,K,R,E,R,V,K,G	14,16,17,20,23,27,43,45,48,52,55,56,59,61,63,64,65,66,69,70,76,77,78,80,81,82,84,85,86,87,91,95,98,99,124,136	36		3f1hU	10, 100, 101, 102, 103, 104, 105, 106, 107, 108, 109, 11, 110, 111, 112, 113, 114, 12, 13, 14, 15, 16, 17, 18, 19, 2, 20, 21, 22, 23, 24, 25, 26, 27, 28, 29, 3, 30, 31, 32, 33, 34, 35, 36, 37, 38, 39, 4, 40, 41, 42, 43, 44, 45, 46, 47, 48, 49, 5, 50, 51, 52, 53, 54, 55, 56, 57, 58, 59, 6, 60, 61, 62, 63, 64, 65, 66, 67, 68, 69, 7, 70, 71, 72, 73, 74, 75, 76, 77, 78, 79, 8, 80, 81, 82, 83, 84, 85,…	10, 11, 12, 13, 14, 15, 18, 2, 22, 23, 24, 25, 26, 27, 29, 3, 30, 31, 32, 33, 35, 36, 4, 41, 44, 45, 46, 48, 49, 5, 50, 51, 52, 53, 54, 56, 57, 58, 6, 61, 65, 69, 7, 74, 75, 76, 79, 80, 83, 9, 91, 92, 93,1	100
1yhqK	M,A,T,Q,G,E,S,L,K,I,S,V,H,G,Y,S,G,T,K,N,R,L,P,T,S,R,R,K,R,R,N	0,2,8,9,10,12,15,16,29,31,32,33,34,35,36,37,38,39,40,41,42,43,44,53,55,65,76,77,80,86,92	31		3ccv3	10, 11, 12, 13, 14, 15, 16, 17, 18, 19, 2, 20, 21, 22, 23, 24, 25, 26, 27, 28, 29, 3, 30, 31, 32, 33, 34, 35, 36, 37, 38, 39, 4, 40, 41, 42, 43, 44, 45, 46, 47, 48, 49, 5, 50, 51, 52, 53, 54, 55, 56, 57, 58, 59, 6, 60, 61, 62, 63, 64, 65, 66, 67, 68, 69, 7, 70, 71, 72, 73, 74, 75, 76, 77, 78, 79, 8, 80, 81, 82, 83, 84, 85, 86, 87, 88, 89, 9, 90, 91,1,2	10, 13, 15, 16, 17, 2, 25, 27, 28, 29, 30, 31, 33, 34, 35, 36, 38, 39, 4, 42, 43, 45, 46, 47, 48, 50, 51, 53, 54, 58, 59, 60, 61, 62, 63, 64, 68, 76, 77, 79, 8, 80, 81, 82, 84, 85, 86, 9, 91,1	100
1yhqD	E,M,R,R,K,V,H,Q,M,V,T,K,K,R,V,E,D,K,T,R,S,Q,D,D,T,N,S,F,G,D,T,N,P,G,Y,R,V,K,R,D,R,P,T,K,H,R	2,3,4,7,10,12,14,32,33,35,37,38,40,41,43,45,47,57,59,61,81,82,84,85,86,88,90,91,92,94,96,98,102,103,104,105,106,108,109,110,114,117,118,119,120,121	46		4k4zA	100, 101, 102, 103, 104, 105, 106, 107, 108, 109, 110, 111, 112, 113, 114, 115, 116, 117, 118, 119, 120, 121, 122, 123, 124, 125, 126, 127, 128, 129, 130, 131, 132, 133, 134, 135, 136, 137, 138, 139, 140, 141, 142, 143, 144, 145, 146, 147, 148, 149, 150, 151, 152, 153, 154, 155, 156, 157, 158, 159, 160, 161, 162, 163, 164, 165, 166, 167, 168, 169, 170, 171, 172, 173, 174, 175, 176, 177, 178, 179,…	108, 113, 114, 115, 122, 124, 127, 128, 133, 157, 159, 176, 177, 178, 179, 188, 199, 20, 211, 212, 213, 22, 24, 290, 291, 292, 327, 328, 329, 330, 375, 376, 401, 410, 413, 416, 420, 43,18	100
1yhqE	W,Y,N,A,S,T,S,H,N,Y,H,F,E,K,A,H,E,Q,Q,R,N,K,D,R,F	33,34,54,55,59,63,66,67,70,81,89,90,109,110,111,118,138,142,149,152,154,156,157,159,161	25		3ccvV	10, 11, 12, 13, 14, 15, 16, 17, 18, 19, 2, 20, 21, 22, 23, 24, 25, 26, 27, 28, 29, 3, 30, 31, 32, 33, 34, 35, 36, 37, 38, 39, 4, 40, 41, 42, 43, 44, 45, 46, 47, 48, 49, 5, 50, 51, 52, 53, 54, 55, 56, 57, 58, 59, 6, 60, 61, 62, 63, 64, 65, 66, 67, 68, 69, 7, 70, 8, 9,1,2	34, 4, 44, 5, 50, 51, 54, 55, 57, 58, 62, 7, 9,1	100
1yhqF	K,G,T,N,E,K,R,V,Q,I,Q,L,E,V,G,S,A	30,31,32,33,34,37,41,53,54,58,79,88,89,90,91,92,93	17		3ccvP	10, 100, 101, 102, 103, 104, 105, 106, 107, 108, 109, 11, 110, 111, 112, 113, 114, 115, 116, 117, 118, 119, 12, 120, 121, 122, 123, 124, 125, 126, 127, 128, 129, 13, 130, 131, 132, 133, 134, 135, 136, 137, 138, 139, 14, 140, 141, 142, 143, 144, 145, 146, 147, 148, 15, 16, 17, 18, 19, 2, 20, 21, 22, 23, 24, 25, 26, 27, 28, 29, 3, 30, 31, 32, 33, 34, 35, 36, 37, 38, 39, 4, 40, 41, 42, 43, 44, 45, 4…	100, 102, 109, 117, 119, 120, 123, 124, 128, 130, 133, 134, 17, 18, 19, 2, 20, 22, 23, 25, 28, 3, 36, 37, 41, 52, 54, 55, 56, 57, 58, 59, 61, 63, 65, 66, 68, 69, 7, 70, 71, 73, 74, 75, 76, 77, 78, 8, 80, 81, 82, 83, 84, 85, 86, 87, 88, 91, 94, 95, 96, 99,1	100
4ngfA	R,Y,R,Q,H,F,P,S,F,Y,Y,K,Y,H,S,S,R,K,W,L,Q,I	9.31411e+64	22		3ccvQ	10, 11, 12, 13, 14, 15, 16, 17, 18, 19, 2, 20, 21, 22, 23, 24, 25, 26, 27, 28, 29, 3, 30, 31, 32, 33, 34, 35, 36, 37, 38, 39, 4, 40, 41, 42, 43, 44, 45, 46, 47, 48, 49, 5, 50, 51, 52, 53, 54, 55, 56, 57, 58, 59, 6, 60, 61, 62, 63, 64, 65, 66, 67, 68, 69, 7, 70, 71, 72, 73, 74, 75, 76, 77, 78, 79, 8, 80, 81, 82, 83, 84, 85, 86, 87, 88, 89, 9, 90, 91, 92, 93, 94, 95,1	10, 11, 13, 14, 15, 16, 19, 2, 21, 22, 23, 27, 3, 38, 4, 40, 42, 45, 46, 48, 49, 5, 50, 51, 53, 55, 58, 59, 6, 60, 67, 68, 69, 7, 77, 79, 8, 80, 82, 83, 85, 9, 94, 95,1	100
1qrtA	Q,D,T,N,K,L,T,P,R,G,L,G,A,P,F,I,R,K,Y,F,Q,N,R,R,I,T,K,Q,D,T,E,A,S,S,N,R,N,Q,Y,K,R,R,R,N,A,L,Q,E,R,R,T	5,58,60,61,64,116,117,118,125,126,128,160,162,173,174,175,184,186,203,225,226,228,230,304,305,308,309,310,311,313,315,317,318,321,328,333,362,391,392,393,394,402,404,405,406,434,498,500,501,526,528	51		3ccvB	10, 100, 101, 102, 103, 104, 105, 106, 107, 108, 109, 11, 110, 111, 112, 113, 114, 115, 116, 117, 118, 119, 12, 120, 121, 122, 123, 124, 125, 126, 127, 128, 129, 13, 130, 131, 132, 133, 134, 135, 136, 137, 138, 139, 14, 140, 141, 142, 143, 144, 145, 146, 147, 148, 149, 15, 150, 151, 152, 153, 154, 155, 156, 157, 158, 159, 16, 160, 161, 162, 163, 164, 165, 166, 167, 168, 169, 17, 170, 171, 172, 17…	10, 101, 11, 111, 112, 113, 114, 115, 116, 117, 118, 119, 12, 13, 14, 141, 15, 156, 157, 158, 16, 161, 163, 17, 18, 2, 20, 206, 207, 208, 209, 210, 211, 212, 213, 216, 217, 22, 221, 222, 223, 224, 225, 226, 227, 229, 230, 231, 232, 233, 234, 235, 237, 238, 239, 240, 241, 242, 243, 244, 245, 246, 247, 248, 249, 25, 250, 252, 253, 254, 256, 259, 261, 262, 263, 264, 265, 266, 267, 27, 28, 281, 282, …	100
1yhqA	G,R,R,G,Q,R,R,G,R,G,T,S,T,F,R,A,S,H,R,Y,K,A,D,K,H,R,S,S,S,P,G,K,F,A,R,A,S,G,V,P,S,E,K,G,R,K,P,F,V,K,A,G,K,H,K,K,R,G,T,K,W,P,N,V,R,G,V,A,M,N,V,D,H,G,G,G,R,Q,H,P,G,K,P,K,S,S,R,N,P,P,G,R,K,V,G,D,I,A,S,K,R,T,G,R,G,G	0,1,2,5,6,7,8,9,10,11,12,13,14,15,16,17,19,20,21,22,23,24,25,30,46,50,51,109,110,111,112,116,117,118,119,120,121,122,123,140,141,143,145,162,163,166,167,168,169,170,171,172,174,176,177,179,181,182,183,184,185,186,187,188,189,190,191,192,193,194,196,197,198,202,203,204,205,206,207,208,209,210,211,212,213,215,216,217,219,220,221,222,223,224,225,226,227,228,229,230,231,232,233,234,235,236	106		3ccvA	10, 100, 101, 102, 103, 104, 105, 106, 107, 108, 109, 11, 110, 111, 112, 113, 114, 115, 116, 117, 118, 119, 12, 120, 121, 122, 123, 124, 125, 126, 127, 128, 129, 13, 130, 131, 132, 133, 134, 135, 136, 137, 138, 139, 14, 140, 141, 142, 143, 144, 145, 146, 147, 148, 149, 15, 150, 151, 152, 153, 154, 155, 156, 157, 158, 159, 16, 160, 161, 162, 163, 164, 165, 166, 167, 168, 169, 17, 170, 171, 172, 17…	10, 11, 110, 111, 112, 113, 117, 118, 119, 12, 120, 121, 122, 123, 124, 13, 14, 141, 142, 144, 146, 15, 163, 164, 165, 167, 168, 169, 17, 170, 171, 172, 173, 175, 176, 177, 178, 18, 180, 182, 183, 184, 185, 186, 187, 188, 189, 190, 191, 192, 193, 194, 195, 198, 199, 2, 20, 203, 204, 205, 206, 207, 208, 209, 21, 210, 211, 212, 213, 214, 216, 217, 218, 22, 220, 221, 222, 223, 224, 225, 226, 227, 22…	100
1yhqB	P,Q,P,S,R,P,R,K,G,S,L,G,F,G,R,K,R,T,E,R,N,S,K,M,T,H,P,R,Y,Y,Q,P,L,T,E,W,R,T,L,D,V,P,E,D,H,R,P,K,K,K,V,E,T,K,G,K,G,T,G,K,R,Q,K,R,K,G,K,H,R,Q,G,W,R,R,R,G,N,L,G,P,W,N,P,S,R,V,R,S,T,Q,Q,Q,Q,R,T,E,L,N,K,D,G,V,N,G,K,S,V,G,K,R,R,R,N,S,N,Q,G	0,1,2,3,4,5,6,7,8,9,10,11,12,13,15,16,17,19,21,24,26,27,44,47,48,49,69,84,86,91,93,95,96,97,98,100,110,111,112,113,114,115,116,117,118,140,154,155,156,157,160,162,205,206,207,208,209,210,212,215,216,220,221,222,223,224,225,226,228,229,230,231,232,233,234,236,237,238,239,240,241,242,243,244,245,246,247,248,249,252,253,255,260,261,262,263,264,265,266,280,281,284,285,287,297,299,300,302,305,306,311,…	117		3ccvN	10, 100, 101, 102, 103, 104, 105, 106, 107, 108, 109, 11, 110, 111, 112, 113, 114, 115, 116, 117, 118, 119, 12, 120, 121, 122, 123, 124, 125, 126, 127, 128, 129, 13, 130, 131, 132, 133, 134, 135, 136, 137, 138, 139, 14, 140, 141, 142, 143, 144, 145, 146, 147, 148, 149, 15, 150, 151, 152, 153, 154, 155, 156, 157, 158, 159, 16, 160, 161, 162, 163, 164, 165, 166, 167, 168, 169, 17, 170, 171, 172, 17…	10, 101, 108, 109, 11, 110, 111, 113, 114, 12, 13, 130, 132, 135, 14, 141, 146, 147, 150, 153, 159, 160, 17, 18, 19, 20, 22, 23, 25, 26, 28, 29, 3, 33, 37, 38, 39, 4, 40, 41, 42, 44, 46, 5, 53, 54, 55, 56, 57, 6, 60, 7, 76, 77, 78, 8,1	100
1yhqC	R,L,R,A,Q,N,R,K,Q,D,Y,G,S,D,A,G,R,T,P,S,S,G,G,Q,A,H,P,L,D,R,A,R,V,P,Q,A,V,K,R,S,H,P,K,T,E,K,D,D,N,D,K,E,R,Q,R,K,T,Q,R,D,K,I,K,A,G,Q,G,A,R,R,Y,R,P,A,T,R,N,A,T,S,E,V,N,D,G,R	26,29,35,37,38,40,41,42,43,44,45,46,47,48,51,52,54,55,56,59,62,63,65,66,67,68,70,72,73,75,76,77,79,80,81,82,83,84,86,87,89,91,92,93,94,95,96,100,102,103,104,105,106,107,126,148,149,150,167,169,172,173,174,175,176,177,178,180,181,183,185,186,188,189,201,204,205,212,213,215,216,217,218,221,225,245	86		3ccvO	10, 100, 101, 102, 103, 104, 105, 106, 107, 108, 109, 11, 110, 111, 112, 113, 114, 115, 12, 13, 14, 15, 16, 17, 18, 19, 2, 20, 21, 22, 23, 24, 25, 26, 27, 28, 29, 3, 30, 31, 32, 33, 34, 35, 36, 37, 38, 39, 4, 40, 41, 42, 43, 44, 45, 46, 47, 48, 49, 5, 50, 51, 52, 53, 54, 55, 56, 57, 58, 59, 6, 60, 61, 62, 63, 64, 65, 66, 67, 68, 69, 7, 70, 71, 72, 73, 74, 75, 76, 77, 78, 79, 8, 80, 81, 82, 83, 84…	109, 110, 111, 112, 113, 114, 115, 12, 15, 19, 24, 25, 28, 3, 32, 35, 36, 37, 38, 4, 42, 44, 46, 47, 50, 51, 63, 65, 66, 67, 68, 82, 83, 84,2	100
2otjA	G,R,R,G,Q,R,R,G,R,G,T,S,T,R,A,S,H,R,K,A,D,K,H,R,S,S,S,P,G,K,F,A,R,A,S,G,V,P,S,E,K,G,R,T,K,P,F,V,K,A,G,K,H,H,K,K,R,G,T,K,W,P,N,V,R,G,V,A,M,N,V,D,H,G,G,G,R,Q,H,K,P,K,S,R,N,P,P,G,R,K,V,G,D,I,A,S,K,R,T,G,R,G	0,1,2,5,6,7,8,9,10,11,12,13,14,16,17,19,20,21,23,24,25,30,46,50,51,109,110,111,112,116,117,118,119,120,121,122,123,140,141,143,145,162,163,164,166,167,168,169,170,171,172,174,175,176,177,179,181,182,183,184,185,186,187,188,189,190,191,192,193,194,196,197,198,202,203,204,205,206,207,210,211,212,213,216,217,219,220,221,222,223,224,225,226,227,228,229,230,231,232,233,234,235	102		3ccvL	10, 100, 101, 102, 103, 104, 105, 106, 107, 108, 109, 11, 110, 111, 112, 113, 114, 115, 116, 117, 118, 119, 12, 120, 121, 122, 123, 124, 125, 126, 127, 128, 129, 13, 130, 131, 132, 133, 134, 135, 136, 137, 138, 139, 14, 140, 141, 142, 143, 15, 16, 17, 18, 19, 2, 20, 21, 22, 23, 24, 25, 26, 27, 28, 29, 3, 30, 31, 32, 33, 34, 35, 36, 37, 38, 39, 4, 40, 41, 42, 43, 44, 45, 46, 47, 48, 49, 5, 50, 51,…	10, 102, 104, 105, 106, 107, 108, 11, 110, 12, 121, 122, 127, 13, 14, 15, 16, 17, 18, 19, 20, 21, 22, 23, 24, 25, 26, 27, 29, 3, 30, 31, 32, 34, 35, 37, 38, 39, 4, 41, 46, 47, 48, 5, 50, 51, 52, 53, 55, 56, 57, 6, 63, 65, 67, 70, 71, 8, 9, 94,1	100
3q0oB	N,Y,Y,Q,H,R,Q,Q,N,Y,Q,F,S,N,E,Q,N,Y,Q,Y,H	71,72,105,111,144,180,183,212,215,216,219,249,251,252,255,285,288,289,292,322,325	21		3ccvM	10, 100, 101, 102, 103, 104, 105, 106, 107, 108, 109, 11, 110, 111, 112, 113, 114, 115, 116, 117, 118, 119, 12, 120, 121, 122, 123, 124, 125, 126, 127, 128, 129, 13, 130, 131, 132, 133, 134, 135, 136, 137, 138, 139, 14, 140, 141, 142, 143, 144, 145, 146, 147, 148, 149, 15, 150, 151, 152, 153, 154, 155, 156, 157, 158, 159, 16, 160, 161, 162, 163, 164, 165, 166, 167, 168, 169, 17, 170, 171, 172, 17…	100, 104, 107, 108, 109, 110, 111, 116, 122, 124, 125, 127, 13, 135, 137, 138, 139, 14, 143, 146, 149, 155, 157, 158, 160, 161, 163, 165, 168, 170, 171, 176, 177, 178, 179, 181, 182, 184, 185, 186, 187, 188, 189, 191, 192, 193, 25, 29, 3, 32, 35, 36, 39, 42, 45, 46, 48, 5, 50, 51, 52, 55, 56, 58, 61, 68, 69, 70, 71, 73, 74, 75, 76, 77, 78, 80, 81, 82, 83, 84, 85, 86, 88, 89, 9, 90, 92, 93, 94, 95…	100
2otjC	R,L,R,A,Q,N,R,K,Q,D,Y,G,S,D,A,G,R,T,P,S,S,G,R,G,Q,A,H,V,P,L,D,R,A,R,V,P,Q,V,K,R,S,H,P,K,T,E,K,D,D,N,D,K,E,R,Q,R,V,K,T,Q,R,D,K,I,K,G,Q,G,A,R,R,Y,R,P,A,T,R,N,A,T,S,E,V,N,D,P,G,A,R	26,29,35,37,38,40,41,42,43,44,45,46,47,48,51,52,54,55,56,59,62,63,64,65,66,67,68,69,70,72,73,75,76,77,79,80,81,83,84,86,87,89,91,92,93,94,95,96,100,102,103,104,105,106,107,126,147,148,149,150,167,169,172,173,174,176,177,178,180,181,183,185,186,188,189,201,204,205,212,213,215,216,217,218,221,224,225,227,245	89		3ccvH	10, 100, 101, 102, 103, 104, 105, 106, 107, 108, 109, 11, 110, 111, 112, 113, 114, 115, 116, 117, 118, 119, 12, 120, 121, 122, 123, 124, 125, 126, 127, 128, 129, 13, 130, 131, 132, 133, 134, 135, 136, 137, 138, 139, 14, 140, 141, 142, 143, 144, 145, 146, 147, 148, 149, 15, 150, 151, 152, 153, 154, 155, 156, 157, 158, 159, 16, 160, 161, 162, 163, 164, 165, 166, 167, 168, 169, 17, 170, 171, 172, 17…	102, 103, 104, 105, 106, 107, 11, 12, 13, 14, 140, 141, 143, 144, 145, 146, 147, 149, 15, 16, 18, 19, 3, 31, 32, 36, 37, 5, 53, 58, 61, 64, 7, 71, 88, 89, 90, 92, 96, 97, 98,1	100
2otjD	E,M,R,K,V,H,I,Q,P,V,T,K,K,R,E,D,K,V,T,R,S,Q,D,D,T,S,F,G,D,N,P,Y,R,V,R,D,R,S,P,T,H,R	2,3,4,10,12,14,17,32,34,35,37,38,40,41,45,47,57,58,59,61,81,82,84,85,86,90,91,92,94,98,102,104,105,106,109,110,114,115,117,118,120,121	42		4ujpO	10, 100, 101, 102, 103, 104, 105, 106, 107, 108, 109, 11, 110, 111, 112, 113, 114, 115, 116, 117, 118, 119, 12, 120, 121, 122, 123, 124, 125, 126, 127, 128, 129, 13, 130, 131, 132, 133, 134, 135, 136, 137, 138, 139, 14, 140, 141, 142, 143, 144, 145, 146, 147, 148, 149, 15, 16, 17, 18, 19, 2, 20, 21, 22, 23, 24, 25, 26, 27, 28, 29, 3, 30, 31, 32, 33, 34, 35, 36, 37, 38, 39, 4, 40, 41, 42, 43, 44, …	10, 100, 103, 104, 106, 107, 108, 109, 11, 111, 112, 113, 115, 119, 120, 123, 126, 127, 128, 13, 14, 16, 19, 2, 3, 4, 47, 50, 51, 54, 60, 63, 69, 7, 71, 72, 8, 86, 89, 9, 93, 96,1	100
2otjE	W,N,A,S,T,S,H,N,Y,H,F,G,K,A,H,E,G,Q,Q,R,K,D,R,F	33,54,55,59,63,66,67,70,81,89,90,108,110,111,118,138,141,142,149,152,156,157,159,161	24		1urnC	10, 11, 12, 13, 14, 15, 16, 17, 18, 19, 20, 21, 22, 23, 24, 25, 26, 27, 28, 29, 30, 31, 32, 33, 34, 35, 36, 37, 38, 39, 40, 41, 42, 43, 44, 45, 46, 47, 48, 49, 5, 50, 51, 52, 53, 54, 55, 56, 57, 58, 59, 6, 60, 61, 62, 63, 64, 65, 66, 67, 68, 69, 7, 70, 71, 72, 73, 74, 75, 76, 77, 78, 79, 8, 80, 81, 82, 83, 84, 85, 86, 87, 88, 89, 9, 90, 91, 92, 93, 94, 95, 96,4	12, 14, 15, 18, 21, 47, 48, 49, 50, 51, 52, 53, 55, 79, 84, 85, 87, 88, 89, 90, 91,4	100
2otjF	K,G,T,N,E,K,R,V,Q,I,Q,L,V,G,S,A	30,31,32,33,34,37,41,53,54,58,79,88,90,91,92,93	16		1yhqQ	10, 11, 12, 13, 14, 15, 16, 17, 18, 19, 2, 20, 21, 22, 23, 24, 25, 26, 27, 28, 29, 3, 30, 31, 32, 33, 34, 35, 36, 37, 38, 39, 4, 40, 41, 42, 43, 44, 45, 46, 47, 48, 49, 5, 50, 51, 52, 53, 54, 55, 56, 57, 58, 59, 6, 60, 61, 62, 63, 64, 65, 66, 67, 68, 69, 7, 70, 71, 72, 73, 74, 75, 76, 77, 78, 79, 8, 80, 81, 82, 83, 84, 85, 86, 87, 88, 89, 9, 90, 91, 92, 93, 94, 95,1	11, 13, 14, 15, 16, 19, 2, 21, 22, 23, 25, 27, 3, 38, 4, 40, 42, 45, 46, 48, 49, 5, 50, 55, 58, 59, 6, 60, 67, 69, 7, 77, 79, 8, 80, 82, 83, 85, 9, 94, 95,1	100
2otjG	P,K,V,R,N,T,R	1,4,8,18,19,20,24	7		1yhqM	10, 100, 101, 102, 103, 104, 105, 106, 107, 108, 109, 11, 110, 111, 112, 113, 114, 115, 116, 117, 118, 119, 12, 120, 121, 122, 123, 124, 125, 126, 127, 128, 129, 13, 130, 131, 132, 133, 134, 135, 136, 137, 138, 139, 14, 140, 141, 142, 143, 144, 145, 146, 147, 148, 149, 15, 150, 151, 152, 153, 154, 155, 156, 157, 158, 159, 16, 160, 161, 162, 163, 164, 165, 166, 167, 168, 169, 17, 170, 171, 172, 17…	100, 104, 107, 108, 109, 110, 111, 116, 122, 124, 125, 127, 13, 135, 137, 138, 139, 143, 146, 149, 15, 155, 157, 158, 160, 161, 165, 168, 170, 171, 172, 176, 177, 178, 179, 181, 182, 184, 185, 186, 187, 188, 189, 191, 192, 193, 25, 3, 32, 35, 36, 39, 42, 45, 46, 48, 5, 50, 51, 52, 55, 56, 58, 68, 69, 70, 71, 73, 74, 75, 76, 77, 78, 79, 80, 81, 82, 83, 84, 85, 86, 88, 89, 9, 90, 92, 93, 94, 95, 96…	100
2otjH	K,A,M,R,D,K,P,A,Y,T,R,R,E,Y,K,K,E,R,S,A,R,R,K,F,H,R,E,N,M,R,A,A,F,G,R,R,Y,N,K,I,T,S	0,2,4,6,7,10,11,12,13,14,15,16,17,18,31,35,52,57,60,63,70,87,88,89,91,95,96,97,101,102,103,104,105,106,139,140,142,143,144,145,146,148	42		1yhqN	10, 100, 101, 102, 103, 104, 105, 106, 107, 108, 109, 11, 110, 111, 112, 113, 114, 115, 116, 117, 118, 119, 12, 120, 121, 122, 123, 124, 125, 126, 127, 128, 129, 13, 130, 131, 132, 133, 134, 135, 136, 137, 138, 139, 14, 140, 141, 142, 143, 144, 145, 146, 147, 148, 149, 15, 150, 151, 152, 153, 154, 155, 156, 157, 158, 159, 16, 160, 161, 162, 163, 164, 165, 166, 167, 168, 169, 17, 170, 171, 172, 17…	10, 101, 108, 109, 11, 110, 111, 112, 114, 12, 13, 130, 132, 135, 14, 141, 146, 147, 150, 153, 159, 16, 160, 17, 18, 20, 21, 23, 25, 26, 28, 29, 3, 33, 37, 38, 39, 4, 40, 41, 42, 44, 46, 5, 53, 54, 55, 56, 57, 6, 60, 7, 76, 77, 78, 8,1	100
2otjI	P,T,A,K,E,P,E,K,D,L,L,S,Y,N,K,E,G,T,S,L	3,4,5,9,20,21,23,41,44,45,46,47,48,52,55,56,59,60,63,64	20		1yhqO	10, 100, 101, 102, 103, 104, 105, 106, 107, 108, 109, 11, 110, 111, 112, 113, 114, 115, 12, 13, 14, 15, 16, 17, 18, 19, 2, 20, 21, 22, 23, 24, 25, 26, 27, 28, 29, 3, 30, 31, 32, 33, 34, 35, 36, 37, 38, 39, 4, 40, 41, 42, 43, 44, 45, 46, 47, 48, 49, 5, 50, 51, 52, 53, 54, 55, 56, 57, 58, 59, 6, 60, 61, 62, 63, 64, 65, 66, 67, 68, 69, 7, 70, 71, 72, 73, 74, 75, 76, 77, 78, 79, 8, 80, 81, 82, 83, 84…	109, 110, 111, 112, 113, 114, 115, 12, 15, 19, 2, 24, 25, 28, 3, 32, 35, 36, 37, 38, 4, 42, 44, 46, 47, 50, 51, 63, 65, 66, 67, 68, 82, 83, 84,1	100
2otjJ	I,G,R,S,A,L,T,R,Q,K,K,R,I,N,N,G,Y,F,P,K,R,K,R,T,R,G,M,H,K,K,R,E,R,V,I,K,G	14,16,17,20,23,27,43,45,48,52,55,56,59,61,63,64,65,66,68,69,70,76,77,78,80,81,82,85,86,87,91,95,98,99,123,124,136	37		1qfqB	10, 11, 12, 13, 14, 15, 16, 17, 18, 19, 2, 20, 21, 22, 23, 24, 25, 26, 27, 28, 29, 3, 30, 31, 32, 33, 34, 4, 5, 6, 7, 8, 9,1	10, 13, 14, 17, 18, 2, 24, 25, 3, 5, 6, 7,1	100
2otjK	M,A,D,T,Q,G,E,K,S,L,K,I,S,V,H,G,Y,S,G,T,K,N,R,L,P,T,S,R,R,K,R,R,N	0,2,6,8,9,10,12,13,15,16,29,31,32,33,34,35,36,37,38,39,40,41,42,43,44,53,55,65,76,77,80,86,92	33		1yij3	10, 11, 12, 13, 14, 15, 16, 17, 18, 19, 2, 20, 21, 22, 23, 24, 25, 26, 27, 28, 29, 3, 30, 31, 32, 33, 34, 35, 36, 37, 38, 39, 4, 40, 41, 42, 43, 44, 45, 46, 47, 48, 49, 5, 50, 51, 52, 53, 54, 55, 56, 57, 58, 59, 6, 60, 61, 62, 63, 64, 65, 66, 67, 68, 69, 7, 70, 71, 72, 73, 74, 75, 76, 77, 78, 79, 8, 80, 81, 82, 83, 84, 85, 86, 87, 88, 89, 9, 90, 91,1,2	10, 13, 15, 16, 17, 2, 25, 27, 28, 29, 30, 31, 34, 35, 38, 39, 4, 42, 43, 46, 47, 48, 50, 51, 53, 54, 58, 59, 60, 61, 62, 63, 64, 66, 68, 76, 77, 79, 8, 80, 81, 82, 84, 85, 86, 9, 91,1	100
2otjL	T,K,K,K,R,R,G,S,R,T,H,G,G,G,S,H,K,N,R,R,G,A,G,H,R,G,G,R,G,D,G,R,K,H,E,F,H,L,G,K,G,F,K,R,K,T,D,R,D,E,K,L,G,A,G,Q,R,S,E,K	0,2,3,4,5,7,8,9,10,11,12,13,14,15,16,17,18,19,20,21,22,23,24,25,26,27,28,29,30,31,33,34,36,37,38,39,40,45,46,47,49,50,51,52,55,62,64,66,69,70,101,103,104,105,106,107,109,120,121,126	60		1yijH	10, 100, 101, 102, 103, 104, 105, 106, 107, 108, 109, 11, 110, 111, 112, 113, 114, 115, 116, 117, 118, 119, 12, 120, 121, 122, 123, 124, 125, 126, 127, 128, 129, 13, 130, 131, 132, 133, 134, 135, 136, 137, 138, 139, 14, 140, 141, 142, 143, 144, 145, 146, 147, 148, 149, 15, 150, 151, 152, 153, 154, 155, 156, 157, 158, 159, 16, 160, 161, 162, 163, 164, 165, 166, 167, 168, 169, 17, 170, 171, 172, 17…	102, 103, 104, 105, 106, 107, 11, 12, 13, 14, 140, 141, 143, 144, 145, 146, 147, 149, 15, 16, 17, 18, 19, 3, 32, 36, 5, 53, 58, 61, 64, 7, 71, 88, 89, 90, 92, 96, 97, 98,1	100
2otjM	A,S,Y,R,E,P,W,Q,R,A,R,R,R,L,K,R,S,Q,K,A,Q,R,K,G,S,R,K,R,R,H,K,G,R,R,S,K,R,Q,V,T,R,T,R,R,K,D,I,R,V,R,R,T,F,P,N,N,Q,G,R,K,D,N,H,P,N,D,W,Q,D,R,F,R,L,G,R,N,R,L,K,K,G,E,K,R,P,S,L,R,S,G,G,K	0,2,4,8,12,14,24,28,31,35,38,41,44,45,47,49,50,51,54,55,57,67,68,69,70,72,73,74,75,76,77,79,80,81,82,83,84,85,87,88,89,91,92,93,94,95,96,98,99,103,106,107,108,109,110,115,121,123,124,126,134,136,137,138,142,145,148,154,156,157,159,160,162,164,167,169,170,172,175,177,178,180,181,183,184,185,186,187,188,190,191,192	92		1yijL	10, 100, 101, 102, 103, 104, 105, 106, 107, 108, 109, 11, 110, 111, 112, 113, 114, 115, 116, 117, 118, 119, 12, 120, 121, 122, 123, 124, 125, 126, 127, 128, 129, 13, 130, 131, 132, 133, 134, 135, 136, 137, 138, 139, 14, 140, 141, 142, 143, 15, 16, 17, 18, 19, 2, 20, 21, 22, 23, 24, 25, 26, 27, 28, 29, 3, 30, 31, 32, 33, 34, 35, 36, 37, 38, 39, 4, 40, 41, 42, 43, 44, 45, 46, 47, 48, 49, 5, 50, 51,…	10, 102, 105, 106, 107, 108, 11, 110, 12, 121, 122, 127, 13, 14, 15, 16, 17, 18, 19, 20, 21, 22, 23, 24, 25, 26, 27, 28, 29, 3, 30, 31, 32, 34, 35, 37, 38, 39, 4, 41, 46, 47, 48, 5, 50, 51, 52, 53, 56, 57, 6, 65, 67, 70, 71, 8, 9,1	100
2otjN	A,G,P,R,Y,K,V,M,R,R,R,R,A,R,T,Y,R,R,L,K,S,R,R,K,S,N,K,H,R,Q,N,G,D,D,T,S,G,N,M,V,S,P,T,P,G,K,P,N,V,R,H,I,Y,Q,Y,S	0,2,3,4,5,6,7,9,10,11,12,13,15,16,17,19,22,24,25,27,28,32,36,37,38,39,40,41,43,45,52,53,54,55,56,59,75,76,77,100,107,108,109,110,111,113,129,131,134,140,145,146,149,152,158,159	56		1yijM	10, 100, 101, 102, 103, 104, 105, 106, 107, 108, 109, 11, 110, 111, 112, 113, 114, 115, 116, 117, 118, 119, 12, 120, 121, 122, 123, 124, 125, 126, 127, 128, 129, 13, 130, 131, 132, 133, 134, 135, 136, 137, 138, 139, 14, 140, 141, 142, 143, 144, 145, 146, 147, 148, 149, 15, 150, 151, 152, 153, 154, 155, 156, 157, 158, 159, 16, 160, 161, 162, 163, 164, 165, 166, 167, 168, 169, 17, 170, 171, 172, 17…	100, 104, 107, 108, 109, 110, 111, 116, 122, 124, 125, 127, 13, 135, 137, 138, 139, 146, 149, 15, 155, 157, 158, 160, 161, 163, 165, 168, 170, 171, 172, 176, 177, 178, 179, 181, 182, 184, 185, 186, 187, 188, 189, 191, 192, 193, 25, 29, 3, 32, 35, 36, 39, 42, 45, 46, 48, 5, 50, 51, 52, 55, 56, 57, 58, 68, 69, 70, 71, 73, 74, 75, 76, 77, 78, 80, 81, 82, 83, 84, 85, 86, 88, 89, 9, 90, 92, 93, 94, 95…	100
2otjO	S,K,T,N,A,K,R,A,V,D,K,P,R,R,E,N,G,R,R,Y,K,L,G,S,G,S,G,T,S,H,V,R,V,I,R	0,1,2,3,11,14,18,23,24,27,34,35,36,37,41,43,45,46,49,50,62,64,65,66,67,81,82,83,108,109,110,111,112,113,114	35		1yijN	10, 100, 101, 102, 103, 104, 105, 106, 107, 108, 109, 11, 110, 111, 112, 113, 114, 115, 116, 117, 118, 119, 12, 120, 121, 122, 123, 124, 125, 126, 127, 128, 129, 13, 130, 131, 132, 133, 134, 135, 136, 137, 138, 139, 14, 140, 141, 142, 143, 144, 145, 146, 147, 148, 149, 15, 150, 151, 152, 153, 154, 155, 156, 157, 158, 159, 16, 160, 161, 162, 163, 164, 165, 166, 167, 168, 169, 17, 170, 171, 172, 17…	10, 101, 108, 109, 11, 110, 111, 114, 12, 13, 130, 132, 135, 14, 141, 146, 147, 150, 153, 159, 16, 160, 17, 18, 20, 23, 25, 26, 28, 29, 3, 33, 37, 38, 39, 4, 40, 41, 42, 44, 46, 5, 53, 54, 55, 56, 57, 6, 60, 7, 76, 77, 78, 8,1	100
2otjP	T,D,L,K,R,G,K,N,R,W,F,P,Q,T,R,R,K,K,G,N,S,R,R,R,R,Q,K,R,A,Y,H,Q,K,G,A,G,R,K,G,K,A,G,A,R,Q,K,W,E,S,R,A,R,R,S,S,Y,R,Y,D,G,E,S,V,A	0,1,2,6,7,16,17,18,19,21,22,24,27,35,36,40,51,54,55,56,57,58,60,62,64,65,67,68,69,70,72,73,74,75,76,77,79,80,81,82,83,84,85,86,87,90,93,94,95,98,99,101,108,115,116,118,119,122,123,127,129,132,133,134	64		1yijO	10, 100, 101, 102, 103, 104, 105, 106, 107, 108, 109, 11, 110, 111, 112, 113, 114, 115, 12, 13, 14, 15, 16, 17, 18, 19, 2, 20, 21, 22, 23, 24, 25, 26, 27, 28, 29, 3, 30, 31, 32, 33, 34, 35, 36, 37, 38, 39, 4, 40, 41, 42, 43, 44, 45, 46, 47, 48, 49, 5, 50, 51, 52, 53, 54, 55, 56, 57, 58, 59, 6, 60, 61, 62, 63, 64, 65, 66, 67, 68, 69, 7, 70, 71, 72, 73, 74, 75, 76, 77, 78, 79, 8, 80, 81, 82, 83, 84…	108, 109, 110, 111, 112, 113, 114, 115, 12, 15, 19, 2, 24, 25, 28, 3, 32, 35, 36, 37, 38, 4, 42, 44, 46, 47, 50, 51, 63, 65, 66, 67, 68, 82, 83, 84,1	100
2otjQ	P,S,S,N,G,P,L,E,G,T,R,K,L,K,N,R,R,G,T,P,Q,K,H,K,P,S,P,G,R,H,R,G,Q,T,Q,G,D,D,G,K,K,T,I,Q,E	0,1,2,3,4,5,6,7,8,9,10,12,13,14,15,18,20,21,22,24,26,37,39,41,44,45,47,49,50,52,54,57,58,59,66,67,68,76,78,79,81,82,84,93,94	45		1yijA	10, 100, 101, 102, 103, 104, 105, 106, 107, 108, 109, 11, 110, 111, 112, 113, 114, 115, 116, 117, 118, 119, 12, 120, 121, 122, 123, 124, 125, 126, 127, 128, 129, 13, 130, 131, 132, 133, 134, 135, 136, 137, 138, 139, 14, 140, 141, 142, 143, 144, 145, 146, 147, 148, 149, 15, 150, 151, 152, 153, 154, 155, 156, 157, 158, 159, 16, 160, 161, 162, 163, 164, 165, 166, 167, 168, 169, 17, 170, 171, 172, 17…	10, 11, 110, 111, 112, 113, 117, 118, 119, 12, 120, 121, 122, 123, 13, 14, 141, 142, 144, 146, 15, 163, 164, 165, 167, 168, 169, 17, 170, 171, 172, 173, 175, 176, 177, 178, 18, 180, 182, 183, 184, 185, 186, 187, 188, 189, 190, 191, 192, 193, 194, 195, 197, 198, 199, 2, 20, 203, 204, 205, 206, 207, 208, 209, 21, 210, 211, 212, 213, 214, 216, 217, 218, 22, 220, 221, 222, 223, 224, 225, 226, 227, 22…	100
2otjR	G,I,S,Y,S,K,M,R,Q,S,F,K,K,K,K,Q,H,N,S,G,V,H,K,S,K,G,W,D,R,Y,E,K,N,N,H,H,A,A,H,V,Q,K,P,R,A,M,R,S,A,W,N,S,P	0,1,2,3,4,14,16,18,21,23,24,25,28,35,59,60,61,62,63,64,65,67,68,69,70,73,74,75,78,79,81,82,93,97,100,112,114,115,116,118,121,125,126,127,128,129,131,133,134,135,136,137,138	53		1yijB	10, 100, 101, 102, 103, 104, 105, 106, 107, 108, 109, 11, 110, 111, 112, 113, 114, 115, 116, 117, 118, 119, 12, 120, 121, 122, 123, 124, 125, 126, 127, 128, 129, 13, 130, 131, 132, 133, 134, 135, 136, 137, 138, 139, 14, 140, 141, 142, 143, 144, 145, 146, 147, 148, 149, 15, 150, 151, 152, 153, 154, 155, 156, 157, 158, 159, 16, 160, 161, 162, 163, 164, 165, 166, 167, 168, 169, 17, 170, 171, 172, 17…	10, 101, 11, 111, 112, 113, 114, 116, 117, 118, 119, 12, 13, 14, 141, 143, 15, 156, 157, 158, 16, 161, 163, 17, 18, 2, 20, 206, 207, 208, 209, 210, 211, 212, 213, 216, 217, 22, 221, 222, 223, 224, 225, 226, 227, 229, 230, 231, 232, 233, 234, 235, 237, 238, 239, 240, 241, 242, 243, 244, 245, 246, 247, 248, 249, 25, 250, 252, 253, 254, 256, 261, 262, 263, 264, 265, 266, 267, 27, 28, 281, 282, 285, …	100
2otjS	S,H,T,E,K,Q,K,R,S,K,N,T,Q,N,M,K,K,V,R	0,8,10,11,12,20,22,30,32,33,52,53,54,55,57,61,62,64,66	19		1yijZ	10, 11, 12, 13, 14, 15, 16, 17, 18, 19, 2, 20, 21, 22, 23, 24, 25, 26, 27, 28, 29, 3, 30, 31, 32, 33, 34, 35, 36, 37, 38, 39, 4, 40, 41, 42, 43, 44, 45, 46, 47, 48, 49, 5, 50, 51, 52, 53, 54, 55, 56, 57, 58, 59, 6, 60, 61, 62, 63, 64, 65, 66, 67, 68, 69, 7, 70, 71, 72, 73, 74, 75, 76, 77, 78, 79, 8, 80, 81, 82, 9,1,2	10, 11, 12, 14, 3, 33, 37, 4, 40, 43, 50, 6, 60, 7, 8, 9,1	100
2otjT	S,K,Q,D,K,Q,R,K,Q,R,R,P,L,H,H,K,R,T,R,R,N,R,N,A,R,G,D,V,L,K,L,E,K,T,R,D,S,N,R,D,K,R,D,D,S	0,1,2,4,5,6,7,8,10,11,12,14,15,16,19,20,23,25,31,37,38,40,42,43,51,52,53,64,66,68,78,79,80,81,88,91,93,94,96,104,106,110,115,116,117	45		1yijP	10, 100, 101, 102, 103, 104, 105, 106, 107, 108, 109, 11, 110, 111, 112, 113, 114, 115, 116, 117, 118, 119, 12, 120, 121, 122, 123, 124, 125, 126, 127, 128, 129, 13, 130, 131, 132, 133, 134, 135, 136, 137, 138, 139, 14, 140, 141, 142, 143, 144, 145, 146, 147, 148, 15, 16, 17, 18, 19, 2, 20, 21, 22, 23, 24, 25, 26, 27, 28, 29, 3, 30, 31, 32, 33, 34, 35, 36, 37, 38, 39, 4, 40, 41, 42, 43, 44, 45, 4…	100, 102, 109, 116, 117, 119, 120, 123, 124, 128, 130, 133, 134, 17, 18, 19, 2, 20, 22, 23, 25, 28, 3, 36, 37, 41, 52, 54, 55, 56, 57, 58, 59, 61, 63, 65, 66, 68, 69, 7, 70, 71, 73, 74, 75, 76, 77, 78, 8, 80, 81, 82, 83, 84, 85, 86, 87, 88, 91, 94, 95, 96, 99,1	100
2otjU	T,G,S,K,E,N,L,R,E,W,R	13,14,30,31,33,34,38,40,46,47,52	11		1yijQ	10, 11, 12, 13, 14, 15, 16, 17, 18, 19, 2, 20, 21, 22, 23, 24, 25, 26, 27, 28, 29, 3, 30, 31, 32, 33, 34, 35, 36, 37, 38, 39, 4, 40, 41, 42, 43, 44, 45, 46, 47, 48, 49, 5, 50, 51, 52, 53, 54, 55, 56, 57, 58, 59, 6, 60, 61, 62, 63, 64, 65, 66, 67, 68, 69, 7, 70, 71, 72, 73, 74, 75, 76, 77, 78, 79, 8, 80, 81, 82, 83, 84, 85, 86, 87, 88, 89, 9, 90, 91, 92, 93, 94, 95,1	10, 11, 13, 14, 15, 16, 19, 2, 21, 22, 23, 3, 38, 4, 40, 42, 45, 46, 48, 49, 5, 50, 51, 53, 55, 58, 59, 6, 60, 67, 68, 69, 7, 77, 79, 8, 80, 82, 83, 9, 94, 95,1	100
2otjV	T,H,E,R,Q,G,K,R,K,A,R,K,T,E	0,3,6,8,33,43,46,49,50,53,54,56,57,61	14		1yijV	10, 11, 12, 13, 14, 15, 16, 17, 18, 19, 2, 20, 21, 22, 23, 24, 25, 26, 27, 28, 29, 3, 30, 31, 32, 33, 34, 35, 36, 37, 38, 39, 4, 40, 41, 42, 43, 44, 45, 46, 47, 48, 49, 5, 50, 51, 52, 53, 54, 55, 56, 57, 58, 59, 6, 60, 61, 62, 63, 64, 65, 66, 67, 68, 69, 7, 70, 8, 9,1,2	34, 4, 43, 44, 47, 50, 51, 54, 55, 57, 58, 62, 7, 9,1	100
2otjW	R,G,E,V,N,H,T,D,T,M,N,H,H,V,N,H,D,A,Y,G,M,K,N,D,R,E,G,R,R,L,H,P,P,R,G,G,H,G,V,K,H,P,K,E,R	7,8,9,10,11,13,14,18,19,22,24,26,27,28,29,30,38,39,40,42,43,46,48,49,68,73,74,107,116,117,118,119,120,121,122,123,124,126,127,128,129,130,132,133,153	45		2j00C	10, 100, 101, 102, 103, 104, 105, 106, 107, 108, 109, 11, 110, 111, 112, 113, 114, 115, 116, 117, 118, 119, 12, 120, 121, 122, 123, 124, 125, 126, 127, 128, 129, 13, 130, 131, 132, 133, 134, 135, 136, 137, 138, 139, 14, 140, 141, 142, 143, 144, 145, 146, 147, 148, 149, 15, 150, 151, 152, 153, 154, 155, 156, 157, 158, 159, 16, 160, 161, 162, 163, 164, 165, 166, 167, 168, 169, 17, 170, 171, 172, 17…	126, 153, 154, 155, 160, 162, 170, 171, 172, 175, 176, 177, 178, 189, 191, 192, 193, 194, 198, 2, 3, 4,1	100
2otjX	T,R,D,R,A,E,P,N,H,D,K,M,I,R,K,H,R,L,N,E,W,R,R,S,K	4,8,9,11,12,13,14,15,16,20,21,23,24,27,32,33,42,43,48,49,52,54,56,61,62	25		3cxcM	10, 100, 101, 102, 103, 104, 105, 106, 107, 108, 109, 11, 110, 111, 112, 113, 114, 115, 116, 117, 118, 119, 12, 120, 121, 122, 123, 124, 125, 126, 127, 128, 129, 13, 130, 131, 132, 133, 134, 135, 136, 137, 138, 139, 14, 140, 141, 142, 143, 144, 145, 146, 147, 148, 149, 15, 150, 151, 152, 153, 154, 155, 156, 157, 158, 159, 16, 160, 161, 162, 163, 164, 165, 166, 167, 168, 169, 17, 170, 171, 172, 17…	10, 101, 108, 109, 11, 110, 111, 113, 114, 12, 13, 132, 135, 14, 141, 146, 147, 150, 153, 159, 16, 160, 162, 17, 18, 20, 21, 23, 25, 26, 28, 29, 3, 33, 37, 38, 39, 4, 40, 41, 42, 44, 46, 5, 53, 54, 55, 56, 57, 6, 60, 7, 76, 77, 78, 8,1	100
2otjY	R,Q,R,H,R,K,P,Q,F,R,Q,D,H,K,K,K,R,V,S,W,R,K,R,G,Q,L,S,K,R,R,G,I,K,G,K,E,A,G,F,R,S,P,T,R,G,H,P,R,H,N,R,A,S,K,V,G,A,R,K,E,L,N,Y	20,24,25,26,27,30,31,32,33,35,36,37,39,40,41,42,43,44,47,48,49,50,52,53,54,55,56,57,59,60,61,62,63,64,65,70,71,72,73,74,75,76,77,80,81,83,84,91,93,94,109,111,112,113,114,115,116,117,118,120,134,135,138	63		3cxcD	10, 100, 101, 102, 103, 104, 105, 106, 107, 108, 109, 11, 110, 111, 112, 113, 114, 115, 116, 117, 118, 119, 12, 120, 121, 122, 123, 124, 125, 126, 127, 128, 129, 13, 130, 131, 132, 133, 134, 135, 136, 137, 138, 139, 14, 140, 141, 142, 143, 144, 145, 146, 147, 148, 149, 15, 150, 151, 152, 153, 154, 155, 156, 157, 158, 159, 16, 160, 161, 162, 163, 164, 165, 166, 167, 168, 169, 17, 170, 171, 172, 17…	103, 105, 106, 109, 11, 111, 115, 116, 118, 119, 120, 121, 122, 13, 15, 3, 33, 34, 36, 37, 38, 4, 40, 41, 42, 46, 48, 5, 58, 59, 60, 62, 8, 82, 83, 85, 86, 87, 89, 91, 93, 95, 99,1	100
2g8kA	N,T,N,N,E,D,Q,K,W,K,S,T,K,T	16,43,44,45,48,71,73,77,78,85,86,87,119,122	14		1jj22	10, 11, 12, 13, 14, 15, 16, 17, 18, 19, 2, 20, 21, 22, 23, 24, 25, 26, 27, 28, 29, 3, 30, 31, 32, 33, 34, 35, 36, 37, 38, 39, 4, 40, 41, 42, 43, 44, 45, 46, 47, 48, 49, 5, 50, 51, 52, 53, 54, 55, 56, 57, 58, 59, 6, 60, 61, 62, 63, 64, 65, 66, 67, 68, 69, 7, 70, 71, 72, 73, 74, 75, 76, 77, 78, 79, 8, 80, 81, 82, 83, 84, 85, 86, 87, 88, 89, 9, 90, 91,1,2	10, 15, 16, 17, 2, 27, 28, 29, 30, 31, 34, 35, 38, 39, 4, 42, 43, 46, 47, 48, 50, 51, 53, 54, 58, 59, 60, 61, 62, 63, 64, 65, 68, 7, 76, 77, 79, 8, 80, 82, 84, 86, 9, 91,1	100
3ohz6	R,Y,E,K,K,T,R,K,Y,W,K,H	10,12,15,16,18,21,28,29,30,33,36,37	12		3olaE	100, 101, 102, 103, 104, 105, 106, 107, 108, 109, 110, 111, 112, 113, 114, 115, 116, 117, 118, 119, 120, 121, 122, 123, 124, 125, 126, 127, 128, 129, 130, 131, 132, 133, 134, 135, 136, 137, 138, 139, 140, 141, 142, 143, 144, 145, 146, 147, 148, 149, 150, 151, 152, 153, 154, 155, 156, 157, 158, 159, 160, 161, 162, 163, 164, 165, 166, 167, 168, 169, 170, 171, 172, 173, 174, 175, 176, 177, 178, 179,…	108, 114, 115, 124, 127, 128, 133, 159, 176, 178, 179, 188, 20, 211, 212, 213, 22, 238, 24, 288, 289, 290, 297, 326, 328, 375, 392, 400, 409, 413, 419, 43, 456,18	100
3i5yA	P,R,G,G,D,F,T,G,R,D,K,Y,R,F,P,T,V,K,G,R,T,D,S,S,F	1.00102e+74	25		3cxcA	10, 100, 101, 102, 103, 104, 105, 106, 107, 108, 109, 11, 110, 111, 112, 113, 114, 115, 116, 117, 118, 119, 12, 120, 121, 122, 123, 124, 125, 126, 127, 128, 129, 13, 130, 131, 132, 133, 134, 135, 136, 137, 138, 139, 14, 140, 141, 142, 143, 144, 145, 146, 147, 148, 149, 15, 150, 151, 152, 153, 154, 155, 156, 157, 158, 159, 16, 160, 161, 162, 163, 164, 165, 166, 167, 168, 169, 17, 170, 171, 172, 17…	10, 11, 111, 112, 117, 118, 119, 12, 120, 121, 122, 123, 124, 13, 14, 141, 142, 144, 146, 15, 162, 163, 164, 165, 167, 168, 169, 17, 170, 171, 172, 173, 175, 176, 177, 178, 18, 180, 182, 183, 184, 185, 186, 187, 188, 189, 190, 191, 192, 193, 194, 195, 198, 199, 2, 20, 203, 204, 205, 206, 207, 208, 209, 21, 212, 213, 214, 216, 217, 218, 22, 220, 221, 222, 223, 224, 225, 226, 227, 228, 229, 230, 23…	100
3egzA	Y,N,N,E,K,L,S,S,L,K,R,G,Q,F,K,R,Q,Y,K,T,D,S,D	7,9,10,13,16,38,40,42,43,44,46,47,48,50,74,77,79,80,82,83,84,85,86	23		3cxcO	10, 100, 101, 102, 103, 104, 105, 106, 107, 108, 109, 11, 110, 111, 112, 113, 114, 115, 116, 117, 118, 119, 12, 120, 121, 122, 123, 124, 125, 126, 127, 128, 129, 13, 130, 131, 132, 133, 134, 135, 136, 137, 138, 139, 14, 140, 141, 142, 143, 144, 145, 146, 147, 15, 16, 17, 18, 19, 2, 20, 21, 22, 23, 24, 25, 26, 27, 28, 29, 3, 30, 31, 32, 33, 34, 35, 36, 37, 38, 39, 4, 40, 41, 42, 43, 44, 45, 46, 47…	100, 102, 109, 116, 117, 119, 120, 123, 124, 125, 127, 128, 130, 133, 134, 135, 17, 18, 19, 2, 20, 22, 23, 25, 28, 3, 36, 37, 41, 52, 54, 55, 56, 57, 58, 59, 61, 63, 65, 66, 68, 69, 7, 70, 71, 73, 74, 75, 76, 77, 78, 8, 80, 81, 82, 83, 84, 85, 86, 87, 88, 91, 94, 95, 96, 99,1	100
2otj1	T,G,A,G,T,P,S,Q,G,K,K,N,T,T,T,H,T,K,C,R,R,G,K,S,Y,H,T,K,K,K,S,S,K,S,K,R,R,Y,E,W,Q,K,A	0,1,2,3,4,5,6,7,8,9,10,11,12,13,14,15,16,17,18,19,20,22,24,25,26,27,28,29,30,31,34,35,40,41,43,44,45,47,48,49,50,52,53	43		3cxcH	10, 100, 101, 102, 103, 104, 105, 106, 107, 108, 109, 11, 110, 111, 112, 113, 114, 115, 116, 117, 118, 119, 12, 120, 121, 122, 123, 124, 125, 126, 127, 128, 129, 13, 130, 131, 132, 133, 134, 135, 136, 137, 138, 139, 14, 140, 141, 142, 143, 144, 145, 146, 147, 148, 149, 15, 150, 151, 152, 153, 154, 155, 156, 157, 158, 159, 16, 160, 161, 162, 163, 164, 165, 17, 18, 19, 2, 20, 21, 22, 23, 24, 25, 26…	100, 101, 102, 103, 104, 105, 11, 12, 13, 136, 137, 14, 140, 141, 143, 145, 15, 16, 17, 19, 3, 32, 5, 52, 57, 63, 7, 70, 84, 86, 87, 88, 90, 94, 95, 96,1	100
2otj2	G,K,K,K,A,T,K,R,L,K,N,Q,S,P,W,V,L,K,T,D,R,R,N,H,R,H,W,R,N,T,E	0,1,2,4,5,6,7,9,10,12,15,16,18,21,23,24,26,27,28,29,30,31,32,33,36,37,38,39,41,43,45	31		3cxcU	10, 11, 12, 13, 14, 15, 16, 17, 18, 19, 2, 20, 21, 22, 23, 24, 25, 26, 27, 28, 29, 3, 30, 31, 32, 33, 34, 35, 36, 37, 38, 39, 4, 40, 41, 42, 43, 44, 45, 46, 47, 48, 49, 5, 50, 51, 52, 53, 54, 55, 56, 57, 58, 59, 6, 60, 61, 62, 63, 64, 65, 66, 67, 68, 69, 7, 8, 9,1,3	34, 4, 43, 44, 46, 50, 51, 54, 55, 58, 6, 62, 7, 9,1	100
4kzzc	R,S,Q,Q,P,R	15,18,19,21,44,62	6		3cxcS	10, 100, 101, 102, 103, 104, 105, 106, 107, 108, 109, 11, 110, 111, 112, 113, 114, 115, 116, 117, 118, 12, 13, 14, 15, 16, 17, 18, 19, 2, 20, 21, 22, 23, 24, 25, 26, 27, 28, 29, 3, 30, 31, 32, 33, 34, 35, 36, 37, 38, 39, 4, 40, 41, 42, 43, 44, 45, 46, 47, 48, 49, 5, 50, 51, 52, 53, 54, 55, 56, 57, 58, 59, 6, 60, 61, 62, 63, 64, 65, 66, 67, 68, 69, 7, 70, 71, 72, 73, 74, 75, 76, 77, 78, 79, 8, 80,…	105, 107, 11, 111, 116, 12, 13, 15, 16, 17, 2, 20, 21, 24, 26, 3, 32, 38, 39, 41, 43, 44, 5, 52, 53, 54, 6, 65, 67, 69, 7, 79, 8, 80, 81, 82, 89, 9, 92, 94, 95, 97,1	100
2otl3	M,Q,M,N,T,Y,H,N,E,H,V,S,G,R,Q,T,K,W,I,R,Q,R,N,I,G,N,G,K,S,K,G,D,K,P,T,K,K,T,K,K,A,L,R,E,G,R,A,G,Q	0,1,2,7,8,9,12,14,15,16,24,26,27,28,29,30,33,34,35,37,38,41,42,45,46,47,49,50,52,53,57,58,59,60,61,62,63,64,67,75,76,78,79,80,81,83,84,85,90	49		3cxcZ	10, 11, 12, 13, 14, 15, 16, 17, 18, 19, 2, 20, 21, 22, 23, 24, 25, 26, 27, 28, 29, 3, 30, 31, 32, 33, 34, 35, 36, 37, 38, 39, 4, 40, 41, 42, 43, 44, 45, 46, 47, 48, 49, 5, 50, 51, 52, 53, 54, 6, 7, 8, 9,1,2	10, 11, 12, 13, 14, 15, 16, 17, 18, 19, 2, 20, 21, 23, 25, 26, 27, 28, 29, 3, 30, 31, 32, 35, 36, 4, 41, 42, 43, 44, 45, 46, 48, 49, 5, 50, 51, 53, 54, 6, 7, 8, 9,1	100
1uvnC	K,R,S,S,V,M,M,G,Q,G,T,Y,K,N,Q	22,29,148,149,201,272,283,393,394,395,397,529,542,625,628	15		3cxcY	10, 11, 12, 13, 14, 15, 16, 17, 18, 19, 2, 20, 21, 22, 23, 24, 25, 26, 27, 28, 29, 3, 30, 31, 32, 33, 34, 35, 36, 37, 38, 39, 4, 40, 41, 42, 43, 44, 45, 46, 47, 48, 49, 5, 50, 51, 52, 53, 54, 55, 56, 57, 58, 59, 6, 60, 61, 62, 63, 64, 65, 66, 67, 68, 69, 7, 70, 71, 72, 8, 9,1,2	10, 11, 12, 13, 14, 3, 37, 4, 40, 43, 6, 7, 8, 9,1	100
1vqmA	G,R,R,G,Q,R,R,G,R,G,T,S,T,F,R,A,S,H,R,Y,A,D,K,H,P,R,S,S,S,P,G,K,F,A,R,A,S,G,P,S,E,K,G,G,R,K,P,F,V,K,A,G,K,H,H,K,K,R,G,T,K,W,P,N,V,R,G,V,A,M,N,A,D,H,G,G,G,R,Q,H,P,G,K,P,K,S,S,R,N,P,G,R,K,V,G,D,I,A,S,K,R,T,G,R,G,G	0,1,2,5,6,7,8,9,10,11,12,13,14,15,16,17,19,20,21,22,24,25,30,46,48,50,51,109,110,111,112,116,117,118,119,120,121,122,140,141,143,145,161,162,163,166,167,168,169,170,171,172,174,175,176,177,179,181,182,183,184,185,186,187,188,189,190,191,192,193,194,195,197,198,202,203,204,205,206,207,208,209,210,211,212,213,215,216,217,220,221,222,223,224,225,226,227,228,229,230,231,232,233,234,235,236	106		1jj2U	10, 11, 12, 13, 14, 15, 16, 17, 18, 19, 2, 20, 21, 22, 23, 24, 25, 26, 27, 28, 29, 3, 30, 31, 32, 33, 34, 35, 36, 37, 38, 39, 4, 40, 41, 42, 43, 44, 45, 46, 47, 48, 49, 5, 50, 51, 52, 53, 54, 55, 56, 57, 58, 59, 6, 60, 61, 62, 63, 64, 65, 66, 67, 68, 69, 7, 8, 9,1,3	34, 4, 43, 44, 50, 51, 54, 55, 57, 58, 6, 62, 7, 9,1	100
3avxA	R,T,T,R,R,S,G,A,N,R,H,I,M,R,N,Q,G,F,Y,G,D,D,C,G,Y,L,N,G,Y,D,Y,N,P,Q,I	5.47594e+121	35		1jj2S	10, 100, 101, 102, 103, 104, 105, 106, 107, 108, 109, 11, 110, 111, 112, 113, 114, 115, 116, 117, 118, 12, 13, 14, 15, 16, 17, 18, 19, 2, 20, 21, 22, 23, 24, 25, 26, 27, 28, 29, 3, 30, 31, 32, 33, 34, 35, 36, 37, 38, 39, 4, 40, 41, 42, 43, 44, 45, 46, 47, 48, 49, 5, 50, 51, 52, 53, 54, 55, 56, 57, 58, 59, 6, 60, 61, 62, 63, 64, 65, 66, 67, 68, 69, 7, 70, 71, 72, 73, 74, 75, 76, 77, 78, 79, 8, 80,…	105, 107, 11, 111, 116, 117, 12, 13, 15, 16, 17, 2, 20, 21, 24, 26, 3, 32, 38, 39, 41, 43, 44, 5, 52, 53, 54, 6, 67, 69, 7, 79, 8, 80, 81, 82, 89, 9, 90, 92, 94, 95, 97,1	100
1vqmC	R,L,R,A,Q,N,R,K,Q,D,Y,G,S,D,A,G,R,T,P,S,S,G,R,G,Q,A,H,V,P,L,D,R,A,R,V,P,Q,A,V,K,R,H,P,K,T,E,K,D,D,N,D,K,E,R,Q,R,V,K,T,Q,R,D,K,I,K,A,G,Q,G,A,R,R,Y,R,P,A,T,R,N,A,T,S,E,V,N,D,P,G,R	26,29,35,37,38,40,41,42,43,44,45,46,47,48,51,52,54,55,56,59,62,63,64,65,66,67,68,69,70,72,73,75,76,77,79,80,81,82,83,84,86,89,91,92,93,94,95,96,100,102,103,104,105,106,107,126,147,148,149,150,167,169,172,173,174,175,176,177,178,180,181,183,185,186,188,189,201,204,205,212,213,215,216,217,218,221,224,225,245	89		1jj2Z	10, 11, 12, 13, 14, 15, 16, 17, 18, 19, 2, 20, 21, 22, 23, 24, 25, 26, 27, 28, 29, 3, 30, 31, 32, 33, 34, 35, 36, 37, 38, 39, 4, 40, 41, 42, 43, 44, 45, 46, 47, 48, 49, 5, 50, 51, 52, 53, 54, 6, 7, 8, 9,1,2	10, 11, 12, 13, 14, 15, 16, 17, 18, 19, 2, 20, 21, 22, 23, 25, 26, 27, 28, 29, 3, 30, 31, 32, 35, 4, 41, 42, 43, 44, 45, 46, 48, 49, 5, 50, 51, 53, 54, 6, 7, 8, 9,1	100
1vqmD	E,M,R,K,V,H,M,V,R,T,K,K,R,V,E,D,K,T,R,D,S,Q,F,D,D,T,S,G,D,P,G,R,V,K,R,D,R,P,K,H,R	2,3,4,10,12,14,33,35,36,37,38,40,41,43,45,47,57,59,61,62,81,82,83,84,85,86,90,92,94,102,103,105,106,108,109,110,114,117,119,120,121	41		1jj2Y	10, 11, 12, 13, 14, 15, 16, 17, 18, 19, 2, 20, 21, 22, 23, 24, 25, 26, 27, 28, 29, 3, 30, 31, 32, 33, 34, 35, 36, 37, 38, 39, 4, 40, 41, 42, 43, 44, 45, 46, 47, 48, 49, 5, 50, 51, 52, 53, 54, 55, 56, 57, 58, 59, 6, 60, 61, 62, 63, 64, 65, 66, 67, 68, 69, 7, 70, 71, 72, 8, 9,1,2	10, 11, 12, 13, 14, 25, 3, 37, 4, 40, 43, 6, 7, 8, 9,1	100
1vqmE	W,N,A,S,G,T,S,H,N,Y,H,F,E,K,A,H,E,Q,D,Q,R,N,K,D,F	33,54,55,59,62,63,66,67,70,81,89,90,109,110,111,118,138,142,146,149,152,154,156,157,161	25		1jj2D	10, 100, 101, 102, 103, 104, 105, 106, 107, 108, 109, 11, 110, 111, 112, 113, 114, 115, 116, 117, 118, 119, 12, 120, 121, 122, 123, 124, 125, 126, 127, 128, 129, 13, 130, 131, 132, 133, 134, 135, 136, 137, 138, 139, 14, 140, 141, 142, 143, 144, 145, 146, 147, 148, 149, 15, 150, 151, 152, 153, 154, 155, 156, 157, 158, 159, 16, 160, 161, 162, 163, 164, 165, 166, 167, 168, 169, 17, 170, 171, 172, 17…	103, 104, 105, 106, 107, 109, 11, 110, 111, 115, 116, 118, 119, 120, 121, 122, 13, 15, 3, 36, 37, 38, 39, 4, 40, 41, 42, 46, 48, 5, 58, 60, 62, 8, 82, 83, 85, 86, 87, 89, 91, 92, 93, 95, 99,1	100
1uvnE	K,R,S,S,V,M,M,G,Q,G,T,Y,K,N,Q	22,29,148,149,201,272,283,393,394,395,397,529,542,625,628	15		1jj2A	10, 100, 101, 102, 103, 104, 105, 106, 107, 108, 109, 11, 110, 111, 112, 113, 114, 115, 116, 117, 118, 119, 12, 120, 121, 122, 123, 124, 125, 126, 127, 128, 129, 13, 130, 131, 132, 133, 134, 135, 136, 137, 138, 139, 14, 140, 141, 142, 143, 144, 145, 146, 147, 148, 149, 15, 150, 151, 152, 153, 154, 155, 156, 157, 158, 159, 16, 160, 161, 162, 163, 164, 165, 166, 167, 168, 169, 17, 170, 171, 172, 17…	10, 11, 110, 111, 112, 113, 117, 118, 119, 12, 120, 121, 122, 123, 13, 14, 141, 142, 144, 146, 15, 16, 163, 164, 165, 167, 168, 169, 17, 170, 171, 172, 173, 175, 177, 178, 18, 180, 182, 183, 184, 185, 186, 187, 188, 189, 190, 191, 192, 193, 194, 195, 198, 199, 2, 20, 201, 203, 204, 205, 206, 207, 208, 209, 21, 210, 211, 212, 213, 214, 216, 217, 218, 22, 220, 221, 222, 223, 224, 225, 226, 227, 228…	100
1vqmG	P,K,V,R,N,T,R	1,4,8,18,19,20,24	7		1jj2O	10, 100, 101, 102, 103, 104, 105, 106, 107, 108, 109, 11, 110, 111, 112, 113, 114, 115, 116, 117, 118, 119, 12, 120, 121, 122, 123, 124, 125, 126, 127, 128, 129, 13, 130, 131, 132, 133, 134, 135, 136, 137, 138, 139, 14, 140, 141, 142, 143, 144, 145, 146, 147, 15, 16, 17, 18, 19, 2, 20, 21, 22, 23, 24, 25, 26, 27, 28, 29, 3, 30, 31, 32, 33, 34, 35, 36, 37, 38, 39, 4, 40, 41, 42, 43, 44, 45, 46, 47…	100, 102, 109, 116, 117, 119, 120, 123, 124, 125, 128, 130, 133, 134, 17, 18, 19, 2, 20, 21, 22, 23, 25, 28, 3, 37, 41, 52, 54, 55, 56, 57, 58, 59, 61, 63, 65, 66, 68, 69, 7, 71, 73, 74, 75, 76, 77, 78, 8, 80, 81, 82, 83, 84, 85, 86, 87, 88, 91, 94, 95, 96, 99,1	100
3ogeS	S,L,K,F,W,R,R,Y,N,G,K,K,G,E,T,R,T,Y	0,1,2,6,30,32,33,48,49,50,51,66,68,69,73,74,75,76	18		1jj2M	10, 100, 101, 102, 103, 104, 105, 106, 107, 108, 109, 11, 110, 111, 112, 113, 114, 115, 116, 117, 118, 119, 12, 120, 121, 122, 123, 124, 125, 126, 127, 128, 129, 13, 130, 131, 132, 133, 134, 135, 136, 137, 138, 139, 14, 140, 141, 142, 143, 144, 145, 146, 147, 148, 149, 15, 150, 151, 152, 153, 154, 155, 156, 157, 158, 159, 16, 160, 161, 162, 163, 164, 165, 166, 167, 168, 169, 17, 170, 171, 172, 17…	10, 101, 108, 109, 11, 110, 111, 114, 12, 13, 130, 132, 135, 14, 141, 146, 147, 150, 153, 159, 160, 162, 17, 18, 20, 23, 25, 26, 28, 29, 3, 33, 37, 38, 39, 4, 40, 41, 42, 44, 46, 5, 53, 54, 55, 56, 57, 6, 60, 7, 76, 77, 78, 8,1	100
3ogeR	K,I,R,A,K,R,K,R,R,I,F	30,31,34,41,42,45,52,53,55,56,62	11		2otjZ	10, 11, 12, 13, 14, 15, 16, 17, 18, 19, 2, 20, 21, 22, 23, 24, 25, 26, 27, 28, 29, 3, 30, 31, 32, 33, 34, 35, 36, 37, 38, 39, 4, 40, 41, 42, 43, 44, 45, 46, 47, 48, 49, 5, 50, 51, 52, 53, 54, 55, 56, 57, 58, 59, 6, 60, 61, 62, 63, 64, 65, 66, 67, 68, 69, 7, 70, 71, 72, 8, 9,1,2	10, 11, 12, 14, 3, 33, 37, 4, 40, 43, 50, 6, 7, 8, 9,1	100
3ogeQ	P,K,S,M,Q,K,T,R,P,L,Y,K,R,S,K,K,Y,E,R,P,I,S,K,R,K,R,F,K,R,N,Y,S,L,K	0,1,10,13,14,15,16,23,26,29,30,32,36,37,38,39,40,59,61,62,63,64,65,66,67,68,69,85,89,92,93,95,96,98	34		1jj2H	10, 100, 101, 102, 103, 104, 105, 106, 107, 108, 109, 11, 110, 111, 112, 113, 114, 115, 116, 117, 118, 119, 12, 120, 121, 122, 123, 124, 125, 126, 127, 128, 129, 13, 130, 131, 132, 133, 134, 135, 136, 137, 138, 139, 14, 140, 141, 142, 143, 144, 145, 146, 147, 148, 149, 15, 150, 151, 152, 153, 154, 155, 156, 157, 158, 159, 16, 160, 161, 162, 163, 164, 165, 17, 18, 19, 2, 20, 21, 22, 23, 24, 25, 26…	100, 101, 102, 103, 104, 105, 11, 12, 13, 136, 137, 14, 140, 141, 143, 145, 15, 16, 18, 19, 32, 5, 52, 57, 63, 7, 70, 84, 86, 87, 88, 90, 94, 95, 96,1	100
3ogeP	M,V,K,R,L,R,F,G,S,K,H,N,H,Y,R,D,A,R,R,K,R,K,Y,I,K,Y,P,R,K,T,S,V,G,Q,T,T,R,R,Q,F,R,Q	0,1,2,4,5,7,8,9,10,11,12,13,15,16,17,22,23,24,25,26,27,30,31,32,34,37,40,41,42,43,60,61,62,64,66,68,71,74,75,79,80,81	42		1yi2B	10, 100, 101, 102, 103, 104, 105, 106, 107, 108, 109, 11, 110, 111, 112, 113, 114, 115, 116, 117, 118, 119, 12, 120, 121, 122, 123, 124, 125, 126, 127, 128, 129, 13, 130, 131, 132, 133, 134, 135, 136, 137, 138, 139, 14, 140, 141, 142, 143, 144, 145, 146, 147, 148, 149, 15, 150, 151, 152, 153, 154, 155, 156, 157, 158, 159, 16, 160, 161, 162, 163, 164, 165, 166, 167, 168, 169, 17, 170, 171, 172, 17…	10, 101, 11, 111, 112, 113, 114, 116, 117, 118, 119, 12, 13, 14, 141, 143, 156, 157, 158, 16, 161, 163, 17, 18, 2, 20, 206, 207, 208, 209, 210, 211, 212, 213, 216, 217, 22, 221, 222, 223, 224, 225, 226, 227, 229, 230, 231, 232, 233, 234, 235, 237, 238, 239, 240, 241, 242, 243, 244, 245, 246, 247, 248, 249, 25, 250, 253, 254, 256, 261, 262, 263, 264, 265, 266, 267, 27, 28, 281, 282, 285, 286, 288,…	100
1vqmL	T,K,K,K,R,R,G,S,R,T,H,G,G,G,S,H,K,N,R,R,G,A,G,H,R,G,G,R,G,D,G,R,K,H,E,H,L,G,K,G,F,K,R,K,V,T,D,D,E,K,G,A,G,Q,S,E,K	0,2,3,4,5,7,8,9,10,11,12,13,14,15,16,17,18,19,20,21,22,23,24,25,26,27,28,29,30,31,33,34,36,37,38,40,45,46,47,49,50,51,52,55,56,62,64,69,70,101,104,105,106,107,120,121,126	57		3ccuP	10, 100, 101, 102, 103, 104, 105, 106, 107, 108, 109, 11, 110, 111, 112, 113, 114, 115, 116, 117, 118, 119, 12, 120, 121, 122, 123, 124, 125, 126, 127, 128, 129, 13, 130, 131, 132, 133, 134, 135, 136, 137, 138, 139, 14, 140, 141, 142, 143, 144, 145, 146, 147, 148, 15, 16, 17, 18, 19, 2, 20, 21, 22, 23, 24, 25, 26, 27, 28, 29, 3, 30, 31, 32, 33, 34, 35, 36, 37, 38, 39, 4, 40, 41, 42, 43, 44, 45, 4…	100, 102, 109, 116, 117, 119, 120, 123, 124, 128, 130, 133, 134, 17, 18, 19, 2, 20, 22, 23, 25, 28, 3, 36, 37, 41, 52, 55, 56, 57, 58, 59, 61, 63, 65, 66, 68, 69, 7, 70, 71, 73, 74, 75, 76, 77, 78, 8, 80, 81, 82, 83, 84, 85, 86, 87, 88, 91, 94, 95, 96, 99,1	100
1rgoA	R,Y,K,T,E,L,C,R,P,K,Y,K,C,Q,F,H,K,Y,T,E,L,C,R,T,Y,R,C,H,F	2,3,4,5,6,7,8,9,10,18,19,22,23,24,25,38,40,41,43,44,45,46,47,48,57,60,61,62,63	29		3ccuV	10, 11, 12, 13, 14, 15, 16, 17, 18, 19, 2, 20, 21, 22, 23, 24, 25, 26, 27, 28, 29, 3, 30, 31, 32, 33, 34, 35, 36, 37, 38, 39, 4, 40, 41, 42, 43, 44, 45, 46, 47, 48, 49, 5, 50, 51, 52, 53, 54, 55, 56, 57, 58, 59, 6, 60, 61, 62, 63, 64, 65, 66, 67, 68, 69, 7, 70, 8, 9,1,2	34, 4, 43, 44, 47, 5, 50, 51, 54, 55, 57, 58, 6, 62, 9,1	100
3ogeU	G,K,G,D,R,T,R,R,K,R,T,Y,G,K,Y,R,R	0,1,2,3,5,6,7,8,10,13,15,16,17,18,19,20,22	17		1yi2H	10, 100, 101, 102, 103, 104, 105, 106, 107, 108, 109, 11, 110, 111, 112, 113, 114, 115, 116, 117, 118, 119, 12, 120, 121, 122, 123, 124, 125, 126, 127, 128, 129, 13, 130, 131, 132, 133, 134, 135, 136, 137, 138, 139, 14, 140, 141, 142, 143, 144, 145, 146, 147, 148, 149, 15, 150, 151, 152, 153, 154, 155, 156, 157, 158, 159, 16, 160, 161, 162, 163, 164, 165, 166, 167, 168, 169, 17, 170, 171, 172, 17…	102, 103, 104, 105, 106, 107, 11, 12, 13, 14, 140, 141, 143, 144, 145, 146, 147, 149, 15, 16, 18, 19, 3, 32, 36, 5, 53, 58, 61, 64, 7, 71, 88, 89, 90, 92, 96, 97, 98,1	100
[truncated: 3,133 more rows]

## Sheet: S9_B-APRICOT_analys-NBench_3657
S9 (B): Description of RBPs that were correctly identified as RBPs from Nbench_3657 by APRIOCT pipeline.
Resource	UniProtID	ResourceID	DomainID	ShortName	DomainKeyword	Members	DomainLength	Start	Stop	Evalue	BitScore	CoverLength	CoveragePercent	IdentityPercent	SimilarityPercent	GapPercent
[truncated: 55,562 more rows]
